# Supplementary material for: Combined Approach for Government E-Tendering Using GA and TOPSIS with Intuitionistic Fuzzy Information
Source: PLoS One. 2015 Jul 6;10(7):e0130767. doi: 10.1371/journal.pone.0130767 (PMC4493125; doi:10.1371/journal.pone.0130767)
Supplement: S1 Code — (ZIP) [file pone.0130767.s001.zip]

Archive with 3,419 entries (3,079 files):
- Code/
- Code/JAVA code/
- Code/JAVA code/.classpath
- Code/JAVA code/.myeclipse/
- Code/JAVA code/.mymetadata
- Code/JAVA code/.project
- Code/JAVA code/.settings/
- Code/JAVA code/.settings/.jsdtscope
- Code/JAVA code/.settings/org.eclipse.jdt.core.prefs
- Code/JAVA code/.settings/org.eclipse.wst.common.component
- Code/JAVA code/.settings/org.eclipse.wst.common.project.facet.core.xml
- Code/JAVA code/.settings/org.eclipse.wst.jsdt.ui.superType.container
- Code/JAVA code/.settings/org.eclipse.wst.jsdt.ui.superType.name
- Code/JAVA code/WebRoot/
- Code/JAVA code/WebRoot/Input_data.txt
- Code/JAVA code/WebRoot/META-INF/
- Code/JAVA code/WebRoot/META-INF/MANIFEST.MF
- Code/JAVA code/WebRoot/WEB-INF/
- Code/JAVA code/WebRoot/WEB-INF/classes/
- Code/JAVA code/WebRoot/WEB-INF/classes/Input_data.txt
- Code/JAVA code/WebRoot/WEB-INF/classes/beans.xml
- Code/JAVA code/WebRoot/WEB-INF/classes/com/
- Code/JAVA code/WebRoot/WEB-INF/classes/com/zhong/
- Code/JAVA code/WebRoot/WEB-INF/classes/com/zhong/action/
- Code/JAVA code/WebRoot/WEB-INF/classes/com/zhong/action/FormNest.class
- Code/JAVA code/WebRoot/WEB-INF/classes/com/zhong/action/JsonUtil.class
- Code/JAVA code/WebRoot/WEB-INF/classes/com/zhong/action/WorkAction.class
- Code/JAVA code/WebRoot/WEB-INF/classes/com/zhong/entity/
- Code/JAVA code/WebRoot/WEB-INF/classes/com/zhong/entity/Criterion.class
- Code/JAVA code/WebRoot/WEB-INF/classes/com/zhong/entity/DeptModel.class
- Code/JAVA code/WebRoot/WEB-INF/classes/com/zhong/entity/InputEntity.class
- Code/JAVA code/WebRoot/WEB-INF/classes/com/zhong/entity/Tenderer.class
- Code/JAVA code/WebRoot/WEB-INF/classes/com/zhong/nest/
- Code/JAVA code/WebRoot/WEB-INF/classes/com/zhong/nest/FuzzyRatings.class
- Code/JAVA code/WebRoot/WEB-INF/classes/com/zhong/nest/GAParam.class
- Code/JAVA code/WebRoot/WEB-INF/classes/com/zhong/nest/IndividualNest.class
- Code/JAVA code/WebRoot/WEB-INF/classes/com/zhong/nest/TaskPopulationNest.class
- Code/JAVA code/WebRoot/WEB-INF/classes/com/zhong/nest/TopsisUtil.class
- Code/JAVA code/WebRoot/WEB-INF/classes/struts.xml
- Code/JAVA code/WebRoot/WEB-INF/classes/tenderer.txt
- Code/JAVA code/WebRoot/WEB-INF/lib/
- Code/JAVA code/WebRoot/WEB-INF/web.xml
- Code/JAVA code/WebRoot/app/
- Code/JAVA code/WebRoot/app/.svn/
- Code/JAVA code/WebRoot/app/.svn/all-wcprops
- Code/JAVA code/WebRoot/app/.svn/entries
- Code/JAVA code/WebRoot/app/.svn/format
- Code/JAVA code/WebRoot/app/.svn/prop-base/
- Code/JAVA code/WebRoot/app/.svn/props/
- Code/JAVA code/WebRoot/app/.svn/text-base/
- Code/JAVA code/WebRoot/app/.svn/tmp/
- Code/JAVA code/WebRoot/app/.svn/tmp/prop-base/
- Code/JAVA code/WebRoot/app/.svn/tmp/props/
- Code/JAVA code/WebRoot/app/.svn/tmp/text-base/
- Code/JAVA code/WebRoot/app/controller/
- Code/JAVA code/WebRoot/app/controller/.svn/
- Code/JAVA code/WebRoot/app/controller/.svn/all-wcprops
- Code/JAVA code/WebRoot/app/controller/.svn/entries
- Code/JAVA code/WebRoot/app/controller/.svn/format
- Code/JAVA code/WebRoot/app/controller/.svn/prop-base/
- Code/JAVA code/WebRoot/app/controller/.svn/props/
- Code/JAVA code/WebRoot/app/controller/.svn/text-base/
- Code/JAVA code/WebRoot/app/controller/.svn/text-base/DeptController.js.svn-base
- Code/JAVA code/WebRoot/app/controller/.svn/tmp/
- Code/JAVA code/WebRoot/app/controller/.svn/tmp/prop-base/
- Code/JAVA code/WebRoot/app/controller/.svn/tmp/props/
- Code/JAVA code/WebRoot/app/controller/.svn/tmp/text-base/
- Code/JAVA code/WebRoot/app/controller/DeptController.js
- Code/JAVA code/WebRoot/app/model/
- Code/JAVA code/WebRoot/app/model/.svn/
- Code/JAVA code/WebRoot/app/model/.svn/all-wcprops
- Code/JAVA code/WebRoot/app/model/.svn/entries
- Code/JAVA code/WebRoot/app/model/.svn/format
- Code/JAVA code/WebRoot/app/model/.svn/prop-base/
- Code/JAVA code/WebRoot/app/model/.svn/props/
- Code/JAVA code/WebRoot/app/model/.svn/text-base/
- Code/JAVA code/WebRoot/app/model/.svn/text-base/DeptModel.js.svn-base
- Code/JAVA code/WebRoot/app/model/.svn/tmp/
- Code/JAVA code/WebRoot/app/model/.svn/tmp/prop-base/
- Code/JAVA code/WebRoot/app/model/.svn/tmp/props/
- Code/JAVA code/WebRoot/app/model/.svn/tmp/text-base/
- Code/JAVA code/WebRoot/app/model/DeptModel.js
- Code/JAVA code/WebRoot/app/store/
- Code/JAVA code/WebRoot/app/store/.svn/
- Code/JAVA code/WebRoot/app/store/.svn/all-wcprops
- Code/JAVA code/WebRoot/app/store/.svn/entries
- Code/JAVA code/WebRoot/app/store/.svn/format
- Code/JAVA code/WebRoot/app/store/.svn/prop-base/
- Code/JAVA code/WebRoot/app/store/.svn/props/
- Code/JAVA code/WebRoot/app/store/.svn/text-base/
- Code/JAVA code/WebRoot/app/store/.svn/text-base/DeptStore.js.svn-base
- Code/JAVA code/WebRoot/app/store/.svn/text-base/DeptStore4Tree.js.svn-base
- Code/JAVA code/WebRoot/app/store/.svn/tmp/
- Code/JAVA code/WebRoot/app/store/.svn/tmp/prop-base/
- Code/JAVA code/WebRoot/app/store/.svn/tmp/props/
- Code/JAVA code/WebRoot/app/store/.svn/tmp/text-base/
- Code/JAVA code/WebRoot/app/store/DeptStore.js
- Code/JAVA code/WebRoot/app/store/DeptStore4Tree.js
- Code/JAVA code/WebRoot/app/util/
- Code/JAVA code/WebRoot/app/util/.svn/
- Code/JAVA code/WebRoot/app/util/.svn/all-wcprops
- Code/JAVA code/WebRoot/app/util/.svn/entries
- Code/JAVA code/WebRoot/app/util/.svn/format
- Code/JAVA code/WebRoot/app/util/.svn/prop-base/
- Code/JAVA code/WebRoot/app/util/.svn/props/
- Code/JAVA code/WebRoot/app/util/.svn/text-base/
- Code/JAVA code/WebRoot/app/util/.svn/text-base/GridDoActionUtil.js.svn-base
- Code/JAVA code/WebRoot/app/util/.svn/tmp/
- Code/JAVA code/WebRoot/app/util/.svn/tmp/prop-base/
- Code/JAVA code/WebRoot/app/util/.svn/tmp/props/
- Code/JAVA code/WebRoot/app/util/.svn/tmp/text-base/
- Code/JAVA code/WebRoot/app/util/GridDoActionUtil.js
- Code/JAVA code/WebRoot/app/view/
- Code/JAVA code/WebRoot/app/view/.svn/
- Code/JAVA code/WebRoot/app/view/.svn/all-wcprops
- Code/JAVA code/WebRoot/app/view/.svn/entries
- Code/JAVA code/WebRoot/app/view/.svn/format
- Code/JAVA code/WebRoot/app/view/.svn/prop-base/
- Code/JAVA code/WebRoot/app/view/.svn/props/
- Code/JAVA code/WebRoot/app/view/.svn/text-base/
- Code/JAVA code/WebRoot/app/view/.svn/text-base/DeptList.js.svn-base
- Code/JAVA code/WebRoot/app/view/.svn/text-base/DeptTree.js.svn-base
- Code/JAVA code/WebRoot/app/view/.svn/text-base/MainLayout.js.svn-base
- Code/JAVA code/WebRoot/app/view/.svn/tmp/
- Code/JAVA code/WebRoot/app/view/.svn/tmp/prop-base/
- Code/JAVA code/WebRoot/app/view/.svn/tmp/props/
- Code/JAVA code/WebRoot/app/view/.svn/tmp/text-base/
- Code/JAVA code/WebRoot/app/view/DeptList.js
- Code/JAVA code/WebRoot/app/view/DeptTree.js
- Code/JAVA code/WebRoot/app/view/MainLayout.js
- Code/JAVA code/WebRoot/image/
- Code/JAVA code/WebRoot/image/Logo.png
- Code/JAVA code/WebRoot/image/Toolbar1.png
- Code/JAVA code/WebRoot/image/Toolbar2.png
- Code/JAVA code/WebRoot/image/me1.jpg
- Code/JAVA code/WebRoot/image/northimg.jpg
- Code/JAVA code/WebRoot/index.js
- Code/JAVA code/WebRoot/index.jsp
- Code/JAVA code/WebRoot/index2.jsp
- Code/JAVA code/WebRoot/js/
- Code/JAVA code/WebRoot/js/extjs/
- Code/JAVA code/WebRoot/js/extjs/bootstrap.js
- Code/JAVA code/WebRoot/js/extjs/ext-all-debug.js
- Code/JAVA code/WebRoot/js/extjs/ext-all-dev.js
- Code/JAVA code/WebRoot/js/extjs/ext-all.js
- Code/JAVA code/WebRoot/js/extjs/ext-lang-zh_CN.js
- Code/JAVA code/WebRoot/js/extjs/myux/
- Code/JAVA code/WebRoot/js/extjs/myux/GMapPanel.js
- Code/JAVA code/WebRoot/js/extjs/myux/myLogin1.js
- Code/JAVA code/WebRoot/js/extjs/myux/myPanel1.js
- Code/JAVA code/WebRoot/js/extjs/myux/myWindow.js
- Code/JAVA code/WebRoot/js/extjs/resources/
- Code/JAVA code/WebRoot/js/extjs/resources/css/
- Code/JAVA code/WebRoot/js/extjs/resources/css/ext-all-access-debug.css
- Code/JAVA code/WebRoot/js/extjs/resources/css/ext-all-access-rtl-debug.css
- Code/JAVA code/WebRoot/js/extjs/resources/css/ext-all-access-rtl.css
- Code/JAVA code/WebRoot/js/extjs/resources/css/ext-all-access.css
- Code/JAVA code/WebRoot/js/extjs/resources/css/ext-all-debug.css
- Code/JAVA code/WebRoot/js/extjs/resources/css/ext-all-gray-debug.css
- Code/JAVA code/WebRoot/js/extjs/resources/css/ext-all-gray-rtl-debug.css
- Code/JAVA code/WebRoot/js/extjs/resources/css/ext-all-gray-rtl.css
- Code/JAVA code/WebRoot/js/extjs/resources/css/ext-all-gray.css
- Code/JAVA code/WebRoot/js/extjs/resources/css/ext-all-neptune-debug.css
- Code/JAVA code/WebRoot/js/extjs/resources/css/ext-all-neptune-rtl-debug.css
- Code/JAVA code/WebRoot/js/extjs/resources/css/ext-all-neptune-rtl.css
- Code/JAVA code/WebRoot/js/extjs/resources/css/ext-all-neptune.css
- Code/JAVA code/WebRoot/js/extjs/resources/css/ext-all-rtl-debug.css
- Code/JAVA code/WebRoot/js/extjs/resources/css/ext-all-rtl.css
- Code/JAVA code/WebRoot/js/extjs/resources/css/ext-all.css
- Code/JAVA code/WebRoot/js/extjs/resources/css/ext-sandbox-debug.css
- Code/JAVA code/WebRoot/js/extjs/resources/css/ext-sandbox.css
- Code/JAVA code/WebRoot/js/extjs/resources/ext-theme-access/
- Code/JAVA code/WebRoot/js/extjs/resources/ext-theme-access/Readme.md
- Code/JAVA code/WebRoot/js/extjs/resources/ext-theme-access/ext-theme-access-all-debug.css
- Code/JAVA code/WebRoot/js/extjs/resources/ext-theme-access/ext-theme-access-all-rtl-debug.css
- Code/JAVA code/WebRoot/js/extjs/resources/ext-theme-access/ext-theme-access-all-rtl.css
- Code/JAVA code/WebRoot/js/extjs/resources/ext-theme-access/ext-theme-access-all.css
- Code/JAVA code/WebRoot/js/extjs/resources/ext-theme-access/images/
- Code/JAVA code/WebRoot/js/extjs/resources/ext-theme-access/images/boundlist/
- Code/JAVA code/WebRoot/js/extjs/resources/ext-theme-access/images/boundlist/trigger-arrow.png
- Code/JAVA code/WebRoot/js/extjs/resources/ext-theme-access/images/box/
- Code/JAVA code/WebRoot/js/extjs/resources/ext-theme-access/images/box/corners-blue.gif
- Code/JAVA code/WebRoot/js/extjs/resources/ext-theme-access/images/box/corners.gif
- Code/JAVA code/WebRoot/js/extjs/resources/ext-theme-access/images/box/l-blue.gif
- Code/JAVA code/WebRoot/js/extjs/resources/ext-theme-access/images/box/l.gif
- Code/JAVA code/WebRoot/js/extjs/resources/ext-theme-access/images/box/r-blue.gif
- Code/JAVA code/WebRoot/js/extjs/resources/ext-theme-access/images/box/r.gif
- Code/JAVA code/WebRoot/js/extjs/resources/ext-theme-access/images/box/tb-blue.gif
- Code/JAVA code/WebRoot/js/extjs/resources/ext-theme-access/images/box/tb.gif
- Code/JAVA code/WebRoot/js/extjs/resources/ext-theme-access/images/btn/
- Code/JAVA code/WebRoot/js/extjs/resources/ext-theme-access/images/btn/btn-default-large-bg.gif
- Code/JAVA code/WebRoot/js/extjs/resources/ext-theme-access/images/btn/btn-default-large-corners.gif
- Code/JAVA code/WebRoot/js/extjs/resources/ext-theme-access/images/btn/btn-default-large-disabled-bg.gif
- Code/JAVA code/WebRoot/js/extjs/resources/ext-theme-access/images/btn/btn-default-large-disabled-corners.gif
- Code/JAVA code/WebRoot/js/extjs/resources/ext-theme-access/images/btn/btn-default-large-disabled-fbg.gif
- Code/JAVA code/WebRoot/js/extjs/resources/ext-theme-access/images/btn/btn-default-large-disabled-sides.gif
- Code/JAVA code/WebRoot/js/extjs/resources/ext-theme-access/images/btn/btn-default-large-fbg.gif
- Code/JAVA code/WebRoot/js/extjs/resources/ext-theme-access/images/btn/btn-default-large-focus-bg.gif
- Code/JAVA code/WebRoot/js/extjs/resources/ext-theme-access/images/btn/btn-default-large-focus-corners.gif
- Code/JAVA code/WebRoot/js/extjs/resources/ext-theme-access/images/btn/btn-default-large-focus-fbg.gif
- Code/JAVA code/WebRoot/js/extjs/resources/ext-theme-access/images/btn/btn-default-large-focus-sides.gif
- Code/JAVA code/WebRoot/js/extjs/resources/ext-theme-access/images/btn/btn-default-large-over-bg.gif
- Code/JAVA code/WebRoot/js/extjs/resources/ext-theme-access/images/btn/btn-default-large-over-corners.gif
- Code/JAVA code/WebRoot/js/extjs/resources/ext-theme-access/images/btn/btn-default-large-over-fbg.gif
- Code/JAVA code/WebRoot/js/extjs/resources/ext-theme-access/images/btn/btn-default-large-over-sides.gif
- Code/JAVA code/WebRoot/js/extjs/resources/ext-theme-access/images/btn/btn-default-large-pressed-bg.gif
- Code/JAVA code/WebRoot/js/extjs/resources/ext-theme-access/images/btn/btn-default-large-pressed-corners.gif
- Code/JAVA code/WebRoot/js/extjs/resources/ext-theme-access/images/btn/btn-default-large-pressed-fbg.gif
- Code/JAVA code/WebRoot/js/extjs/resources/ext-theme-access/images/btn/btn-default-large-pressed-sides.gif
- Code/JAVA code/WebRoot/js/extjs/resources/ext-theme-access/images/btn/btn-default-large-sides.gif
- Code/JAVA code/WebRoot/js/extjs/resources/ext-theme-access/images/btn/btn-default-medium-bg.gif
- Code/JAVA code/WebRoot/js/extjs/resources/ext-theme-access/images/btn/btn-default-medium-corners.gif
- Code/JAVA code/WebRoot/js/extjs/resources/ext-theme-access/images/btn/btn-default-medium-disabled-bg.gif
- Code/JAVA code/WebRoot/js/extjs/resources/ext-theme-access/images/btn/btn-default-medium-disabled-corners.gif
- Code/JAVA code/WebRoot/js/extjs/resources/ext-theme-access/images/btn/btn-default-medium-disabled-fbg.gif
- Code/JAVA code/WebRoot/js/extjs/resources/ext-theme-access/images/btn/btn-default-medium-disabled-sides.gif
- Code/JAVA code/WebRoot/js/extjs/resources/ext-theme-access/images/btn/btn-default-medium-fbg.gif
- Code/JAVA code/WebRoot/js/extjs/resources/ext-theme-access/images/btn/btn-default-medium-focus-bg.gif
- Code/JAVA code/WebRoot/js/extjs/resources/ext-theme-access/images/btn/btn-default-medium-focus-corners.gif
- Code/JAVA code/WebRoot/js/extjs/resources/ext-theme-access/images/btn/btn-default-medium-focus-fbg.gif
- Code/JAVA code/WebRoot/js/extjs/resources/ext-theme-access/images/btn/btn-default-medium-focus-sides.gif
- Code/JAVA code/WebRoot/js/extjs/resources/ext-theme-access/images/btn/btn-default-medium-over-bg.gif
- Code/JAVA code/WebRoot/js/extjs/resources/ext-theme-access/images/btn/btn-default-medium-over-corners.gif
- Code/JAVA code/WebRoot/js/extjs/resources/ext-theme-access/images/btn/btn-default-medium-over-fbg.gif
- Code/JAVA code/WebRoot/js/extjs/resources/ext-theme-access/images/btn/btn-default-medium-over-sides.gif
- Code/JAVA code/WebRoot/js/extjs/resources/ext-theme-access/images/btn/btn-default-medium-pressed-bg.gif
- Code/JAVA code/WebRoot/js/extjs/resources/ext-theme-access/images/btn/btn-default-medium-pressed-corners.gif
- Code/JAVA code/WebRoot/js/extjs/resources/ext-theme-access/images/btn/btn-default-medium-pressed-fbg.gif
- Code/JAVA code/WebRoot/js/extjs/resources/ext-theme-access/images/btn/btn-default-medium-pressed-sides.gif
- Code/JAVA code/WebRoot/js/extjs/resources/ext-theme-access/images/btn/btn-default-medium-sides.gif
- Code/JAVA code/WebRoot/js/extjs/resources/ext-theme-access/images/btn/btn-default-small-bg.gif
- Code/JAVA code/WebRoot/js/extjs/resources/ext-theme-access/images/btn/btn-default-small-corners.gif
- Code/JAVA code/WebRoot/js/extjs/resources/ext-theme-access/images/btn/btn-default-small-disabled-bg.gif
- Code/JAVA code/WebRoot/js/extjs/resources/ext-theme-access/images/btn/btn-default-small-disabled-corners.gif
- Code/JAVA code/WebRoot/js/extjs/resources/ext-theme-access/images/btn/btn-default-small-disabled-fbg.gif
- Code/JAVA code/WebRoot/js/extjs/resources/ext-theme-access/images/btn/btn-default-small-disabled-sides.gif
- Code/JAVA code/WebRoot/js/extjs/resources/ext-theme-access/images/btn/btn-default-small-fbg.gif
- Code/JAVA code/WebRoot/js/extjs/resources/ext-theme-access/images/btn/btn-default-small-focus-bg.gif
- Code/JAVA code/WebRoot/js/extjs/resources/ext-theme-access/images/btn/btn-default-small-focus-corners.gif
- Code/JAVA code/WebRoot/js/extjs/resources/ext-theme-access/images/btn/btn-default-small-focus-fbg.gif
- Code/JAVA code/WebRoot/js/extjs/resources/ext-theme-access/images/btn/btn-default-small-focus-sides.gif
- Code/JAVA code/WebRoot/js/extjs/resources/ext-theme-access/images/btn/btn-default-small-over-bg.gif
- Code/JAVA code/WebRoot/js/extjs/resources/ext-theme-access/images/btn/btn-default-small-over-corners.gif
- Code/JAVA code/WebRoot/js/extjs/resources/ext-theme-access/images/btn/btn-default-small-over-fbg.gif
- Code/JAVA code/WebRoot/js/extjs/resources/ext-theme-access/images/btn/btn-default-small-over-sides.gif
- Code/JAVA code/WebRoot/js/extjs/resources/ext-theme-access/images/btn/btn-default-small-pressed-bg.gif
- Code/JAVA code/WebRoot/js/extjs/resources/ext-theme-access/images/btn/btn-default-small-pressed-corners.gif
- Code/JAVA code/WebRoot/js/extjs/resources/ext-theme-access/images/btn/btn-default-small-pressed-fbg.gif
- Code/JAVA code/WebRoot/js/extjs/resources/ext-theme-access/images/btn/btn-default-small-pressed-sides.gif
- Code/JAVA code/WebRoot/js/extjs/resources/ext-theme-access/images/btn/btn-default-small-sides.gif
- Code/JAVA code/WebRoot/js/extjs/resources/ext-theme-access/images/btn/btn-default-toolbar-large-disabled-corners.gif
- Code/JAVA code/WebRoot/js/extjs/resources/ext-theme-access/images/btn/btn-default-toolbar-large-disabled-sides.gif
- Code/JAVA code/WebRoot/js/extjs/resources/ext-theme-access/images/btn/btn-default-toolbar-large-focus-corners.gif
- Code/JAVA code/WebRoot/js/extjs/resources/ext-theme-access/images/btn/btn-default-toolbar-large-focus-sides.gif
- Code/JAVA code/WebRoot/js/extjs/resources/ext-theme-access/images/btn/btn-default-toolbar-large-over-corners.gif
- Code/JAVA code/WebRoot/js/extjs/resources/ext-theme-access/images/btn/btn-default-toolbar-large-over-sides.gif
- Code/JAVA code/WebRoot/js/extjs/resources/ext-theme-access/images/btn/btn-default-toolbar-large-pressed-corners.gif
- Code/JAVA code/WebRoot/js/extjs/resources/ext-theme-access/images/btn/btn-default-toolbar-large-pressed-sides.gif
- Code/JAVA code/WebRoot/js/extjs/resources/ext-theme-access/images/btn/btn-default-toolbar-medium-disabled-corners.gif
- Code/JAVA code/WebRoot/js/extjs/resources/ext-theme-access/images/btn/btn-default-toolbar-medium-disabled-sides.gif
- Code/JAVA code/WebRoot/js/extjs/resources/ext-theme-access/images/btn/btn-default-toolbar-medium-focus-corners.gif
- Code/JAVA code/WebRoot/js/extjs/resources/ext-theme-access/images/btn/btn-default-toolbar-medium-focus-sides.gif
- Code/JAVA code/WebRoot/js/extjs/resources/ext-theme-access/images/btn/btn-default-toolbar-medium-over-corners.gif
- Code/JAVA code/WebRoot/js/extjs/resources/ext-theme-access/images/btn/btn-default-toolbar-medium-over-sides.gif
- Code/JAVA code/WebRoot/js/extjs/resources/ext-theme-access/images/btn/btn-default-toolbar-medium-pressed-corners.gif
- Code/JAVA code/WebRoot/js/extjs/resources/ext-theme-access/images/btn/btn-default-toolbar-medium-pressed-sides.gif
- Code/JAVA code/WebRoot/js/extjs/resources/ext-theme-access/images/btn/btn-default-toolbar-small-disabled-corners.gif
- Code/JAVA code/WebRoot/js/extjs/resources/ext-theme-access/images/btn/btn-default-toolbar-small-disabled-sides.gif
- Code/JAVA code/WebRoot/js/extjs/resources/ext-theme-access/images/btn/btn-default-toolbar-small-focus-corners.gif
- Code/JAVA code/WebRoot/js/extjs/resources/ext-theme-access/images/btn/btn-default-toolbar-small-focus-sides.gif
- Code/JAVA code/WebRoot/js/extjs/resources/ext-theme-access/images/btn/btn-default-toolbar-small-over-corners.gif
- Code/JAVA code/WebRoot/js/extjs/resources/ext-theme-access/images/btn/btn-default-toolbar-small-over-sides.gif
- Code/JAVA code/WebRoot/js/extjs/resources/ext-theme-access/images/btn/btn-default-toolbar-small-pressed-corners.gif
- Code/JAVA code/WebRoot/js/extjs/resources/ext-theme-access/images/btn/btn-default-toolbar-small-pressed-sides.gif
- Code/JAVA code/WebRoot/js/extjs/resources/ext-theme-access/images/btn-group/
- Code/JAVA code/WebRoot/js/extjs/resources/ext-theme-access/images/btn-group/btn-group-default-framed-corners.gif
- Code/JAVA code/WebRoot/js/extjs/resources/ext-theme-access/images/btn-group/btn-group-default-framed-notitle-corners.gif
- Code/JAVA code/WebRoot/js/extjs/resources/ext-theme-access/images/btn-group/btn-group-default-framed-notitle-sides.gif
- Code/JAVA code/WebRoot/js/extjs/resources/ext-theme-access/images/btn-group/btn-group-default-framed-sides.gif
- Code/JAVA code/WebRoot/js/extjs/resources/ext-theme-access/images/button/
- Code/JAVA code/WebRoot/js/extjs/resources/ext-theme-access/images/button/arrow.gif
- Code/JAVA code/WebRoot/js/extjs/resources/ext-theme-access/images/button/btn.gif
- Code/JAVA code/WebRoot/js/extjs/resources/ext-theme-access/images/button/group-cs.gif
- Code/JAVA code/WebRoot/js/extjs/resources/ext-theme-access/images/button/group-lr.gif
- Code/JAVA code/WebRoot/js/extjs/resources/ext-theme-access/images/button/group-tb.gif
- Code/JAVA code/WebRoot/js/extjs/resources/ext-theme-access/images/button/s-arrow-b-noline.gif
- Code/JAVA code/WebRoot/js/extjs/resources/ext-theme-access/images/button/s-arrow-b.gif
- Code/JAVA code/WebRoot/js/extjs/resources/ext-theme-access/images/button/s-arrow-bo.gif
- Code/JAVA code/WebRoot/js/extjs/resources/ext-theme-access/images/button/s-arrow-light-rtl.gif
- Code/JAVA code/WebRoot/js/extjs/resources/ext-theme-access/images/button/s-arrow-light.gif
- Code/JAVA code/WebRoot/js/extjs/resources/ext-theme-access/images/button/s-arrow-noline-rtl.gif
- Code/JAVA code/WebRoot/js/extjs/resources/ext-theme-access/images/button/s-arrow-noline.gif
- Code/JAVA code/WebRoot/js/extjs/resources/ext-theme-access/images/button/s-arrow-o-rtl.gif
- Code/JAVA code/WebRoot/js/extjs/resources/ext-theme-access/images/button/s-arrow-o.gif
- Code/JAVA code/WebRoot/js/extjs/resources/ext-theme-access/images/button/s-arrow-rtl.gif
- Code/JAVA code/WebRoot/js/extjs/resources/ext-theme-access/images/button/s-arrow.gif
- Code/JAVA code/WebRoot/js/extjs/resources/ext-theme-access/images/datepicker/
- Code/JAVA code/WebRoot/js/extjs/resources/ext-theme-access/images/datepicker/datepicker-footer-bg.gif
- Code/JAVA code/WebRoot/js/extjs/resources/ext-theme-access/images/datepicker/datepicker-header-bg.gif
- Code/JAVA code/WebRoot/js/extjs/resources/ext-theme-access/images/dd/
[truncated: 3,119 more entries]
