# Supplementary material for: Combined Approach for Government E-Tendering Using GA and TOPSIS with Intuitionistic Fuzzy Information
Source: PLoS One. 2015 Jul 6;10(7):e0130767. doi: 10.1371/journal.pone.0130767 (PMC4493125; doi:10.1371/journal.pone.0130767)
Supplement: S1 Code — (ZIP) [file pone.0130767.s001.zip › Code/JAVA code/.settings/org.eclipse.wst.common.component]

<?xml version="1.0" encoding="UTF-8"?><project-modules id="moduleCoreId" project-version="1.5.0">
    <wb-module deploy-name="Xichengyu_old">
        <wb-resource deploy-path="/" source-path="/WebRoot"/>
        <wb-resource deploy-path="/WEB-INF/classes" source-path="/src"/>
        <property name="context-root" value="/Xichengyu_old"/>
        <property name="java-output-path" value="/Xichengyu_old/WebRoot/WEB-INF/classes"/>
    </wb-module>
</project-modules>
