# Supplementary material for: Combined Approach for Government E-Tendering Using GA and TOPSIS with Intuitionistic Fuzzy Information
Source: PLoS One. 2015 Jul 6;10(7):e0130767. doi: 10.1371/journal.pone.0130767 (PMC4493125; doi:10.1371/journal.pone.0130767)
Supplement: S1 Code — (ZIP) [file pone.0130767.s001.zip › Code/JAVA code/.settings/org.eclipse.wst.common.project.facet.core.xml]

<?xml version="1.0" encoding="UTF-8"?>
<faceted-project>
  <fixed facet="wst.jsdt.web"/>
  <installed facet="java" version="1.6"/>
  <installed facet="jst.web" version="3.0"/>
  <installed facet="wst.jsdt.web" version="1.0"/>
</faceted-project>
