# Supplementary material for: Combined Approach for Government E-Tendering Using GA and TOPSIS with Intuitionistic Fuzzy Information
Source: PLoS One. 2015 Jul 6;10(7):e0130767. doi: 10.1371/journal.pone.0130767 (PMC4493125; doi:10.1371/journal.pone.0130767)
Supplement: S1 Code — (ZIP) [file pone.0130767.s001.zip › Code/JAVA code/WebRoot/WEB-INF/classes/beans.xml]

<?xml version="1.0" encoding="UTF-8"?>
<beans 
	xmlns="http://www.springframework.org/schema/beans"
	xmlns:xsi="http://www.w3.org/2001/XMLSchema-instance" 
	xmlns:context="http://www.springframework.org/schema/context"
	xmlns:tx="http://www.springframework.org/schema/tx" 
	xmlns:aop="http://www.springframework.org/schema/aop"
	xsi:schemaLocation="http://www.springframework.org/schema/beans 
	http://www.springframework.org/schema/beans/spring-beans-3.1.xsd
	
	http://www.springframework.org/schema/context 
	http://www.springframework.org/schema/context/spring-context-3.1.xsd
	http://www.springframework.org/schema/tx
	http://www.springframework.org/schema/tx/spring-tx-2.5.xsd
	http://www.springframework.org/schema/aop 
	http://www.springframework.org/schema/aop/spring-aop-2.5.xsd
	">
	<context:component-scan base-package="com.zhong.*" />

</beans>
