# Supplementary material for: Combined Approach for Government E-Tendering Using GA and TOPSIS with Intuitionistic Fuzzy Information
Source: PLoS One. 2015 Jul 6;10(7):e0130767. doi: 10.1371/journal.pone.0130767 (PMC4493125; doi:10.1371/journal.pone.0130767)
Supplement: S1 Code — (ZIP) [file pone.0130767.s001.zip › Code/JAVA code/WebRoot/WEB-INF/classes/struts.xml]

<?xml version="1.0" encoding="UTF-8" ?>
<!DOCTYPE struts PUBLIC "-//Apache Software Foundation//DTD Struts Configuration 2.1//EN" "http://struts.apache.org/dtds/struts-2.1.dtd">
<struts>
	<constant name="struts.devMode" value="true" />
	<constant name="struts.i18n.encoding" value="utf-8" />
	<package name="zhong1_web" extends="struts-default" namespace="/extjs">
		
		<action name="extjs_*" class="com.zhong.action.WorkAction"
			method="{1}">
		</action>
	</package>

</struts>    
