# Supplementary material for: Combined Approach for Government E-Tendering Using GA and TOPSIS with Intuitionistic Fuzzy Information
Source: PLoS One. 2015 Jul 6;10(7):e0130767. doi: 10.1371/journal.pone.0130767 (PMC4493125; doi:10.1371/journal.pone.0130767)
Supplement: S1 Code — (ZIP) [file pone.0130767.s001.zip › Code/JAVA code/WebRoot/WEB-INF/classes/tenderer.txt]

Dafutu	057188940930	193 Hanghai Rd., Jianggan District, Hangzhou
Yazhi	057186931570	391 Wener Rd., Xihu District, Hangzhou
Languan	057186891314	238 Shiqiao Rd., Shangcheng District, Hangzhou
Lvcaiju	057128825551	118 Zhaowu Rd., Gongshu District, Hangzhou
Huazhou	057187322845	707 Gudun Rd., Gongshu District, Hangzhou
Dingshang	057128810505	1165 Moganshan Rd., Gongshu District, Hangzhou
Minzhong	057187382535	789 Shenhua Rd., Xihu District, Hangzhou
Youchang	057185863372	100 Minxin Rd., Jianggan District, Hangzhou
Yintai	057128023777	58 Xueyuan Rd., Xihu District, Hangzhou
Tiangong	057186138192	51 Wuzhou Rd., Yuhang District, Hangzhou
Miaochao	057156736108	201-8 Tiancheng Rd., Xiacheng District, Hangzhou
Longbang	057185788118	203 Fengqi Rd., Jianggan District, Hangzhou
