# Supplementary material for: Combined Approach for Government E-Tendering Using GA and TOPSIS with Intuitionistic Fuzzy Information
Source: PLoS One. 2015 Jul 6;10(7):e0130767. doi: 10.1371/journal.pone.0130767 (PMC4493125; doi:10.1371/journal.pone.0130767)
Supplement: S1 Code — (ZIP) [file pone.0130767.s001.zip › Code/JAVA code/WebRoot/WEB-INF/web.xml]

<?xml version="1.0" encoding="UTF-8"?>
<web-app xmlns:xsi="http://www.w3.org/2001/XMLSchema-instance" xmlns="http://java.sun.com/xml/ns/javaee" xmlns:web="http://java.sun.com/xml/ns/javaee/web-app_2_5.xsd" xsi:schemaLocation="http://java.sun.com/xml/ns/javaee http://java.sun.com/xml/ns/javaee/web-app_3_0.xsd" version="3.0">
  <context-param>
    <param-name>contextConfigLocation</param-name>
    <param-value>classpath:beans.xml</param-value>
  </context-param>
  <listener>
    <listener-class>org.springframework.web.context.ContextLoaderListener</listener-class>
  </listener>
  <filter>
    <filter-name>encodingFilter</filter-name>
    <filter-class>org.springframework.web.filter.CharacterEncodingFilter</filter-class>
    <init-param>
      <param-name>encoding</param-name>
      <param-value>utf-8</param-value>
    </init-param>
    <init-param>
      <param-name>forceEncoding</param-name>
      <param-value>true</param-value>
    </init-param>
  </filter>
  <filter-mapping>
    <filter-name>encodingFilter</filter-name>
    <url-pattern>/*</url-pattern>
  </filter-mapping>
  <filter>
    <filter-name>struts2</filter-name>
    <filter-class>
			org.apache.struts2.dispatcher.ng.filter.StrutsPrepareAndExecuteFilter
		</filter-class>
  </filter>
  <filter-mapping>
    <filter-name>struts2</filter-name>
    <url-pattern>/*</url-pattern>
  </filter-mapping>
  <welcome-file-list>
    <welcome-file>index.jsp</welcome-file>
    <welcome-file>index2.jsp</welcome-file>
  </welcome-file-list>
</web-app>
