# Supplementary material for: Combined Approach for Government E-Tendering Using GA and TOPSIS with Intuitionistic Fuzzy Information
Source: PLoS One. 2015 Jul 6;10(7):e0130767. doi: 10.1371/journal.pone.0130767 (PMC4493125; doi:10.1371/journal.pone.0130767)
Supplement: S1 Code — (ZIP) [file pone.0130767.s001.zip › Code/JAVA code/WebRoot/app/model/DeptModel.js]

/**
 * ClassName 部门的实体 text : 部门的名称 id : id主键 info : 信息 orderIndex : 排序字段 manager :
 * 部门的经理 nodeType : 节点类型 leaf : 是否叶子
 */
Ext.define("AM.model.DeptModel", {
			extend : 'Ext.data.Model',
			fields : [{
						name : 'text',
						type : 'string'
					}, {
						name : 'id',
						type : 'string'
					}, {
						name : 'info',
						type : 'string'
					}, {
						name : 'orderIndex',
						type : 'int'
					}, {
						name : 'manager',
						type : 'string'
					}, {
						name : 'nodeType',
						type : 'string'
					}, {
						name : 'leaf',
						type : 'boolean'
					}]
		});
