# Supplementary material for: Combined Approach for Government E-Tendering Using GA and TOPSIS with Intuitionistic Fuzzy Information
Source: PLoS One. 2015 Jul 6;10(7):e0130767. doi: 10.1371/journal.pone.0130767 (PMC4493125; doi:10.1371/journal.pone.0130767)
Supplement: S1 Code — (ZIP) [file pone.0130767.s001.zip › Code/JAVA code/WebRoot/app/store/DeptStore.js]

/**
 * ClassName 部门实体数据集
 */
Ext.define("AM.store.DeptStore",{
	extend:'Ext.data.Store',
	model:'AM.model.DeptModel',
	proxy:{
		api:{
			update:'extjs/extjs!updateDeptList',
			remove:'extjs/extjs!removeDeptList'
		},
		type:'ajax',
		url:'extjs/extjs!readDeptForGrid',
		reader:{
			type:'json',
			root:'topics'
		},
		writer:{
			type:'json'
		}
	},
	autoLoad:true
});
