# Supplementary material for: Combined Approach for Government E-Tendering Using GA and TOPSIS with Intuitionistic Fuzzy Information
Source: PLoS One. 2015 Jul 6;10(7):e0130767. doi: 10.1371/journal.pone.0130767 (PMC4493125; doi:10.1371/journal.pone.0130767)
Supplement: S1 Code — (ZIP) [file pone.0130767.s001.zip › Code/JAVA code/WebRoot/app/store/DeptStore4Tree.js]

Ext.define("AM.store.DeptStore4Tree",{
	extend:'Ext.data.TreeStore',
	defaultRootId : 'root',
	proxy:{
		type:'ajax',
		url:'extjs/extjs!readDeptTree',
		reader:'json'
	}
});
