# Supplementary material for: Combined Approach for Government E-Tendering Using GA and TOPSIS with Intuitionistic Fuzzy Information
Source: PLoS One. 2015 Jul 6;10(7):e0130767. doi: 10.1371/journal.pone.0130767 (PMC4493125; doi:10.1371/journal.pone.0130767)
Supplement: S1 Code — (ZIP) [file pone.0130767.s001.zip › Code/JAVA code/WebRoot/app/view/DeptList.js]

/**
 * ClassName 部门管理数据列表视图
 */
Ext.define("AM.view.DeptList", {
			extend : 'Ext.grid.Panel',
			alias : 'widget.deptlist',
			store : 'DeptStore',
			width : 540,
			height : 400,
			selModel : {
				selType : 'checkboxmodel'
			},
			border : 0,
			multiSelect : false,
			frame : true,
			tbar : [{
						xtype : 'button',
						text : '添加',
						id : 'add',
						iconCls : 'table_add'
					}, {
						xtype : 'button',
						text : '删除',
						id : 'delete',
						iconCls : 'table_remove'
					}, {
						xtype : 'button',
						text : '保存',
						id : 'save',
						iconCls : 'table_save'
					}],
			dockedItems : [{
						xtype : 'pagingtoolbar',
						store : 'DeptStore',
						dock : 'bottom',
						displayInfo : true
					}],
			// 允许使用键盘上下键选择
			enableKeyNav : true,
			columnLines : true,
			columns : [{
						text : '部门名称',
						dataIndex : 'text',
						width : 100,
						field : {
							xtype : 'textfield',
							allowBlank : false
						}
					}, {
						text : '部门经理',
						dataIndex : 'manager',
						width : 100,
						field : {
							xtype : 'textfield',
							allowBlank : false
						}
					}, {
						text : '顺序排序',
						dataIndex : 'orderIndex',
						width : 100
					}, {
						text : '职能简介',
						dataIndex : 'info',
						width : 100
					}],
			initComponent : function() {
				this.editing = Ext.create("Ext.grid.plugin.CellEditing",{
				clicksToEdit :1
					
				});
				this.plugins = [this.editing];
				this.callParent(arguments);
			}
		});
