# Supplementary material for: Combined Approach for Government E-Tendering Using GA and TOPSIS with Intuitionistic Fuzzy Information
Source: PLoS One. 2015 Jul 6;10(7):e0130767. doi: 10.1371/journal.pone.0130767 (PMC4493125; doi:10.1371/journal.pone.0130767)
Supplement: S1 Code — (ZIP) [file pone.0130767.s001.zip › Code/JAVA code/WebRoot/app/view/DeptTree.js]

Ext.define("AM.view.DeptTree", {
			extend : 'Ext.tree.Panel',
			alias : 'widget.depTree',
			rootVisible : false,// 不展示ROOT
			displayField : 'text',
			animate : false,
			store : 'DeptStore4Tree'
		});
