# Supplementary material for: Combined Approach for Government E-Tendering Using GA and TOPSIS with Intuitionistic Fuzzy Information
Source: PLoS One. 2015 Jul 6;10(7):e0130767. doi: 10.1371/journal.pone.0130767 (PMC4493125; doi:10.1371/journal.pone.0130767)
Supplement: S1 Code — (ZIP) [file pone.0130767.s001.zip › Code/JAVA code/WebRoot/app/view/MainLayout.js]

/**
 * ClassName ���Ź���Mian����
 */
Ext.define("AM.view.MainLayout", {
			extend : 'Ext.panel.Panel',
			alias : 'widget.mainlayout',
			defaults : {
				split : true,
				bodyStyle : 'padding:1px'
			},
			layout : 'border',
			items : [{
						title : '部门树形',
						region : 'west',
						iconCls : 'dept_tree',
						xtype : 'panel',
						margins : '5 2 5 5',
						width : 200,
						collapsible : true,// 可以被折叠
						id : 'west-tree',
						layout : 'fit',
						items : [{
									xtype : 'depTree',
									id : 'dept-tree'
								}]
					}, {
						title : '部门数据表格',
						iconCls : 'dept_table',
						region : 'center',
						xtype : 'panel',
						id : 'center-grid',
						margins : '5 5 5 0',
						layout : 'fit',
						items : [{
									id : 'dept-grid',
									xtype : 'deptlist'
								}]
					}]
		});
