# Supplementary material for: Combined Approach for Government E-Tendering Using GA and TOPSIS with Intuitionistic Fuzzy Information
Source: PLoS One. 2015 Jul 6;10(7):e0130767. doi: 10.1371/journal.pone.0130767 (PMC4493125; doi:10.1371/journal.pone.0130767)
Supplement: S1 Code — (ZIP) [file pone.0130767.s001.zip › Code/JAVA code/WebRoot/index.js]

Ext.onReady(function() {
	var addTenderderInformation = function() {
		var v1 = Tenderer_name_1.validate();
		var v2 = Tenderer_telephone_1.validate();
		var v3 = Tenderer_address_1.validate();
		if (v1 + v2 + v3 == 3) {
			var infomodel = [{
						text1 : Tenderer_name_1.getRawValue(),
						text2 : Tenderer_telephone_1.getRawValue(),
						text3 : Tenderer_address_1.getRawValue()
					}];
			var tenderder_name = [{
						'name' : Tenderer_name_1.getRawValue(),
						'value' : '3'
					}];
			var store = tenderer_information_grid.getStore();
			var flag = false;
			store.each(function(model) {
						if (model.get('text1') == Tenderer_name_1.getRawValue()) {
							flag = true;
						}
					});
			if (flag == true) {
				Ext.Msg.alert('Caution', 'Wrong input');
			} else {
				store.loadData(infomodel, true);
				tenderername_stores.loadData(tenderder_name, true);
			}
		} else
			Ext.Msg.alert('Caution', 'Format error');
	};
	// 第二个tab中的criterion_grid的add
	var addData = function() {
		var infomodel = [{
					'text1' : Ext.getCmp('c3').getValue(),
					'text2' : Ext.getCmp('c2').getRawValue(),
					'text3' : Ext.getCmp('c3').getRawValue()
				}];
		var criterion_name = [{
					'name' : Ext.getCmp('c2').getRawValue(),
					'value' : '3'
				}];
		var store = criterion_grid.getStore();
		var flag = false;
		store.each(function(model) {
					if (model.get('text2') == Ext.getCmp('c2').getRawValue()) {
						flag = true;
					}
				});
		if (flag == true) {
			Ext.Msg.alert('Caution', 'Wrong input');
		} else {
			store.loadData(infomodel, true);
			criterionname_stores.loadData(criterion_name, true);
		}
	};
	// 第3个tab中的grid的Add
	var addRating = function() {
		var s = Ext.getCmp('c4_1').getRawValue();
		var a, b, c, l, m, p;
		if (s == 'Perfect') {
			a = '0.88';
			b = '1.00';
			c = '1.00';
			l = '0.00';
			m = '0.00';
			p = '0.00';
		} else if (s == 'Very high') {
			a = '0.75', b = '0.88', c = '1.00', l = '0.00', m = '0.00', p = '0.00';
		} else if (s == 'Higher') {
			a = '0.62';
			b = '0.75';
			c = '0.88';
			l = '0.00';
			m = '0.00';
			p = '0.12';
		} else if (s == 'High') {
			a = '0.50', b = '0.62', c = '0.75', l = '0.00', m = '0.13', p = '0.25';
		} else if (s == 'Medium') {
			a = '0.28';
			b = '0.50';
			c = '0.62';
			l = '0.13';
			m = '0.25';
			p = '0.38';
		} else if (s == 'Low') {
			a = '0.26', b = '0.38', c = '0.50', l = '0.25', m = '0.38', p = '0.50';
		} else if (s == 'Lower') {
			a = '0.13', b = '0.26', c = '0.38', l = '0.38', m = '0.50', p = '0.62';
		} else if (s == 'Very Low') {
			a = '0.00', b = '0.13', c = '0.26', l = '0.50', m = '0.62', p = '0.74';
		} else if (s == 'None') {
			a = '0.00', b = '0.00', c = '0.13', l = '0.62', m = '0.74', p = '0.87';
		}
		var infomodel = [{
					'expert_id' : Ext.getCmp('c1_1').getRawValue(),
					'tenderer_name' : Ext.getCmp('c2_1').getRawValue(),
					'criterion_name' : Ext.getCmp('c3_1').getRawValue(),
					'level' : s,
					'a' : a,
					'b' : b,
					'c' : c,
					'l' : l,
					'm' : m,
					'p' : p
				}];
		var store = grid2.getStore();
		var flag = false;
		store.each(function(model) {
					if (model.get('expert_id') == Ext.getCmp('c1_1')
							.getRawValue()
							&& model.get('tenderer_name') == Ext.getCmp('c2_1')
									.getRawValue()
							&& model.get('criterion_name') == Ext
									.getCmp('c3_1').getRawValue()) {
						flag = true;
					}
				});
		var v = Ext.getCmp('c1_1').validate();
		var v1 = Ext.getCmp('c2_1').validate();
		var v2 = Ext.getCmp('c3_1').validate();
		var v3 = Ext.getCmp('c4_1').validate();

		if (flag == true || (v + v1 + v2 + v3 < 4)) {
			Ext.Msg.alert('Caution', 'Wrong input');
		} else
			store.loadData(infomodel, true);
	};
	var states = Ext.create('Ext.data.Store', {
				fields : ['abbr', 'name', 'name2', 'name3'],
				data : [{
							"abbr" : "A1",
							"name" : "1",
							'name2' : 'function',
							'name3' : 'Dafutu'
						}, {
							"abbr" : "A2",
							"name" : "2",
							'name2' : 'artistry',
							'name3' : 'Yazhi'
						}, {
							"abbr" : "A3",
							"name" : "3",
							'name2' : 'safety',
							'name3' : 'Languan'
						}, {
							"abbr" : "A4",
							"name" : "4",
							'name2' : 'feasibility',
							'name3' : 'Lvcaiju'
						}, {
							"abbr" : "A5",
							"name" : "5",
							'name2' : 'price',
							'name3' : 'Huazhou'
						}, {
							"abbr" : "A6",
							"name" : "6",
							'name2' : 'overall rating',
							'name3' : 'Dingshang'
						}]
			});
	var states2 = Ext.create('Ext.data.Store', {
				fields : ['abbr', 'name'],
				data : [{
							"abbr" : "2",
							"name" : "the lower the better"
						}, {
							"abbr" : "1",
							"name" : "the higher the better"
						}]
			});
	var states3 = Ext.create('Ext.data.Store', {
				fields : ['abbr', 'name'],
				data : [{
							"abbr" : "A1",
							"name" : "Perfect"
						}, {
							"abbr" : "A2",
							"name" : "Very high"
						}, {
							"abbr" : "A3",
							"name" : "Higher"
						}, {
							"abbr" : "A4",
							"name" : "High"
						}, {
							"abbr" : "A5",
							"name" : "Medium"
						}, {
							"abbr" : "A6",
							"name" : "Low"
						}, {
							'abbr' : 'A7',
							'name' : 'Lower'
						}, {
							'abbr' : 'A8',
							'name' : 'Very Low'
						}, {
							'abbr' : 'A9',
							'name' : 'None'
						}]
			});
	var Tenderer_name_1 = Ext.create('Ext.form.field.Text', {
				fieldLabel : 'Tenderer name',
				width : 200,
				allowBlank : false,
				maxLength : 20,
				x : 10,
				y : 10
			});
	var Tenderer_telephone_1 = Ext.create('Ext.form.field.Text', {
				fieldLabel : 'Tenderer telephone',
				width : 250,
				allowBlank : false,
				labelWidth : 120,
				x : 260,
				y : 10,
				regex : /^\d{11,12}$/
			});
	var Tenderer_address_1 = Ext.create('Ext.form.field.Text', {
				fieldLabel : 'Tenderer address',
				width : 500,
				x : 10,
				y : 40,
				allowBlank : false,
				maxLength : 70
			});
	Ext.create('Ext.tab.Panel', {
		margin : '0 0 0 10',
		width : 800,
		height : 500,
		id : 'images-view',
		title : "&nbsp;<img src='image/Logo.png'>&nbsp;<font size='3'>&nbsp;&nbsp;Console for government E-tendering</font>",
		renderTo : document.body,
		items : [{
			title : 'tenderer information',
			xtype : 'panel',
			layout : 'vbox',
			items : [{
						xtype : 'label',
						text : 'Please input information',
						padding : '10 10 0 10'
					}, {
						xtype : 'panel',
						layout : 'absolute',
						border : false,
						items : [Tenderer_name_1, Tenderer_telephone_1,
								Tenderer_address_1, {
									xtype : 'button',
									text : 'add',
									width : 100,
									x : 560,
									y : 40,
									handler : function() {
										addTenderderInformation();
									}
								}, tenderer_information_grid]
					}]
		}, {
			title : 'set criteria',
			diabled : true,
			xtype : 'panel',
			layout : 'vbox',
			bodyStyle : {
				background : '#FFFFFF'
			},
			items : [{
						xtype : 'label',
						text : 'Please input evaluation criteria:',
						padding : '10 10 10 10'
					}, {
						xtype : 'panel',
						layout : 'hbox',
						border : false,
						padding : '0 0 0 30',
						items : [{
									xtype : 'combo',
									id : 'c2',
									store : states,
									fieldLabel : 'Criterion name',
									queryMode : 'local',
									displayField : 'name2',
									valueField : 'abbr',
									labelWidth : 90,
									width : 200,
									border : false,
									padding : '0 0 0 10',
									labelSeparator : ':',
									value : 'A1'
								}, {
									xtype : 'combo',
									id : 'c3',
									store : states2,
									fieldLabel : 'Comment',
									queryMode : 'local',
									displayField : 'name',
									valueField : 'abbr',
									labelWidth : 70,
									forceSelection : true,
									width : 240,
									border : false,
									padding : '0 0 0 40',
									labelSeparator : ':',
									value : '1'
								}, {
									xtype : 'button',
									text : 'Add criterion',
									margin : '0 0 0 10',
									handler : addData
								}]

					}, criterion_grid]
		}, {
			title : 'Input ratings',
			xtype : 'panel',
			layout : 'vbox',
			items : [{
						xtype : 'label',
						text : 'Please input ratings:',
						padding : '10 10 10 10'
					}, {
						xtype : 'panel',
						layout : 'hbox',
						border : false,
						padding : '0 0 0 10',
						items : [{
									xtype : 'numberfield',
									fieldLabel : 'Expert ID',
									labelWidth : 60,
									width : 120,
									allowDecimals : false,
									allowBlank : false,
									id : 'c1_1',
									minValue : 1,
									maxValue : 20,
									value : 1
								}, {
									xtype : 'combo',
									id : 'c2_1',
									store : tenderername_stores,
									fieldLabel : 'Tenderer name',
									queryMode : 'local',
									displayField : 'name',
									valueField : 'value',
									labelWidth : 90,
									forceSelection : false,
									width : 180,
									border : false,
									allowBlank : false,
									padding : '0 0 0 10',
									labelSeparator : ':'
								}, {
									xtype : 'combo',
									id : 'c3_1',
									store : criterionname_stores,
									fieldLabel : 'Criterion name',
									queryMode : 'local',
									displayField : 'name',
									valueField : 'value',
									labelWidth : 90,
									width : 200,
									border : false,
									allowBlank : false,
									padding : '0 0 0 10',
									forceSelection : false,
									labelSeparator : ':'
								}, {
									xtype : 'combo',
									id : 'c4_1',
									allowBlank : false,
									store : states3,
									fieldLabel : 'Rating',
									queryMode : 'local',
									displayField : 'name',
									valueField : 'abbr',
									labelWidth : 40,
									width : 130,
									border : false,
									forceSelection : true,
									allowBlank : false,
									typeAhead : true,
									padding : '0 0 0 10',
									labelSeparator : ':',
									value : 'A1'
								}, {
									xtype : 'button',
									text : 'Add rating',
									margin : '0 0 0 10',
									handler : addRating
								}]

					}, grid2]
		}, {
			title : 'Optimize weights',
			xtype : 'panel',
			layout : 'border',
			items : [grid3]
		}, {
			title : 'Indentify tenderers',
			xtype : 'panel',
			layout : 'border',
			items : [grid4]
		}]
	});
	var header = Ext.getCmp('images-view').header;
	header.setHeight(44);
});
