# Supplementary material for: Combined Approach for Government E-Tendering Using GA and TOPSIS with Intuitionistic Fuzzy Information
Source: PLoS One. 2015 Jul 6;10(7):e0130767. doi: 10.1371/journal.pone.0130767 (PMC4493125; doi:10.1371/journal.pone.0130767)
Supplement: S1 Code — (ZIP) [file pone.0130767.s001.zip › Code/JAVA code/WebRoot/index2.jsp]

<%@ page language="java" import="java.util.*" pageEncoding="utf-8"%>
<%
	String path = request.getContextPath();
	String basePath = request.getScheme() + "://"
			+ request.getServerName() + ":" + request.getServerPort()
			+ path + "/";
%>

<!DOCTYPE HTML PUBLIC "-//W3C//DTD HTML 4.01 Transitional//EN">
<html>
<head>
<base href="<%=basePath%>">

<title>My JSP 'index.jsp' starting page</title>
<meta http-equiv="pragma" content="no-cache">
<meta http-equiv="cache-control" content="no-cache">
<meta http-equiv="expires" content="0">
<meta http-equiv="keywords" content="keyword1,keyword2,keyword3">
<meta http-equiv="description" content="This is my page">
<!--
	<link rel="stylesheet" type="text/css" href="styles.css">
	-->
<!-- ext的样式 -->
<link rel="stylesheet" type="text/css"
	href="js/extjs/resources/css/ext-all.css" />
<!-- ext的核心 -->
<script type="text/javascript" charset="utf-8"
	src="js/extjs/bootstrap.js"></script>
<!-- 国际化文件 -->
<script type="text/javascript" charset="utf-8"
	src="js/extjs/ext-lang-zh_CN.js"></script>
<script type="text/javascript" charset="utf-8" src="myjs/tab1_grid.js"></script>

</head>
<body>
dd
</body>
</html>
