# Supplementary material for: Combined Approach for Government E-Tendering Using GA and TOPSIS with Intuitionistic Fuzzy Information
Source: PLoS One. 2015 Jul 6;10(7):e0130767. doi: 10.1371/journal.pone.0130767 (PMC4493125; doi:10.1371/journal.pone.0130767)
Supplement: S1 Code — (ZIP) [file pone.0130767.s001.zip › Code/JAVA code/WebRoot/js/extjs/ext-all-dev.js]

/*
This file is part of Ext JS 4.2

Copyright (c) 2011-2013 Sencha Inc

Contact:  http://www.sencha.com/contact

GNU General Public License Usage
This file may be used under the terms of the GNU General Public License version 3.0 as
published by the Free Software Foundation and appearing in the file LICENSE included in the
packaging of this file.

Please review the following information to ensure the GNU General Public License version 3.0
requirements will be met: http://www.gnu.org/copyleft/gpl.html.

If you are unsure which license is appropriate for your use, please contact the sales department
at http://www.sencha.com/contact.

Build date: 2013-05-16 14:36:50 (f9be68accb407158ba2b1be2c226a6ce1f649314)
*/
// @tag foundation,core
// @define Ext

/**
 * @class Ext
 * @singleton
 */
var Ext = Ext || {};
Ext._startTime = new Date().getTime();
(function() {
    var global = this,
        objectPrototype = Object.prototype,
        toString = objectPrototype.toString,
        enumerables = true,
        enumerablesTest = {toString: 1},
        emptyFn = function () {},
        // This is the "$previous" method of a hook function on an instance. When called, it
        // calls through the class prototype by the name of the called method.
        callOverrideParent = function () {
            var method = callOverrideParent.caller.caller; // skip callParent (our caller)
            return method.$owner.prototype[method.$name].apply(this, arguments);
        },
        i,
        nonWhitespaceRe = /\S/,
        ExtApp,
        iterableRe = /\[object\s*(?:Array|Arguments|\w*Collection|\w*List|HTML\s+document\.all\s+class)\]/;

    Function.prototype.$extIsFunction = true;

    Ext.global = global;

    for (i in enumerablesTest) {
        enumerables = null;
    }

    if (enumerables) {
        enumerables = ['hasOwnProperty', 'valueOf', 'isPrototypeOf', 'propertyIsEnumerable',
                       'toLocaleString', 'toString', 'constructor'];
    }

    /**
     * An array containing extra enumerables for old browsers
     * @property {String[]}
     */
    Ext.enumerables = enumerables;

    /**
     * Copies all the properties of config to the specified object.
     * Note that if recursive merging and cloning without referencing the original objects / arrays is needed, use
     * {@link Ext.Object#merge} instead.
     * @param {Object} object The receiver of the properties
     * @param {Object} config The source of the properties
     * @param {Object} [defaults] A different object that will also be applied for default values
     * @return {Object} returns obj
     */
    Ext.apply = function(object, config, defaults) {
        if (defaults) {
            Ext.apply(object, defaults);
        }

        if (object && config && typeof config === 'object') {
            var i, j, k;

            for (i in config) {
                object[i] = config[i];
            }

            if (enumerables) {
                for (j = enumerables.length; j--;) {
                    k = enumerables[j];
                    if (config.hasOwnProperty(k)) {
                        object[k] = config[k];
                    }
                }
            }
        }

        return object;
    };

    Ext.buildSettings = Ext.apply({
        baseCSSPrefix: 'x-'
    }, Ext.buildSettings || {});

    Ext.apply(Ext, {

        /**
         * @property {String} [name='Ext']
         * <p>The name of the property in the global namespace (The <code>window</code> in browser environments) which refers to the current instance of Ext.</p>
         * <p>This is usually <code>"Ext"</code>, but if a sandboxed build of ExtJS is being used, this will be an alternative name.</p>
         * <p>If code is being generated for use by <code>eval</code> or to create a <code>new Function</code>, and the global instance
         * of Ext must be referenced, this is the name that should be built into the code.</p>
         */
        name: Ext.sandboxName || 'Ext',

        /**
         * @property {Function}
         * A reusable empty function
         */
        emptyFn: emptyFn,
        
        /**
         * A reusable identity function. The function will always return the first argument, unchanged.
         */
        identityFn: function(o) {
            return o;
        },

        /**
         * A zero length string which will pass a truth test. Useful for passing to methods
         * which use a truth test to reject <i>falsy</i> values where a string value must be cleared.
         */
        emptyString: new String(),

        baseCSSPrefix: Ext.buildSettings.baseCSSPrefix,

        /**
         * Copies all the properties of config to object if they don't already exist.
         * @param {Object} object The receiver of the properties
         * @param {Object} config The source of the properties
         * @return {Object} returns obj
         */
        applyIf: function(object, config) {
            var property;

            if (object) {
                for (property in config) {
                    if (object[property] === undefined) {
                        object[property] = config[property];
                    }
                }
            }

            return object;
        },

        /**
         * Iterates either an array or an object. This method delegates to
         * {@link Ext.Array#each Ext.Array.each} if the given value is iterable, and {@link Ext.Object#each Ext.Object.each} otherwise.
         *
         * @param {Object/Array} object The object or array to be iterated.
         * @param {Function} fn The function to be called for each iteration. See and {@link Ext.Array#each Ext.Array.each} and
         * {@link Ext.Object#each Ext.Object.each} for detailed lists of arguments passed to this function depending on the given object
         * type that is being iterated.
         * @param {Object} scope (Optional) The scope (`this` reference) in which the specified function is executed.
         * Defaults to the object being iterated itself.
         * @markdown
         */
        iterate: function(object, fn, scope) {
            if (Ext.isEmpty(object)) {
                return;
            }

            if (scope === undefined) {
                scope = object;
            }

            if (Ext.isIterable(object)) {
                Ext.Array.each.call(Ext.Array, object, fn, scope);
            }
            else {
                Ext.Object.each.call(Ext.Object, object, fn, scope);
            }
        }
    });

    Ext.apply(Ext, {

        /**
         * This method deprecated. Use {@link Ext#define Ext.define} instead.
         * @method
         * @param {Function} superclass
         * @param {Object} overrides
         * @return {Function} The subclass constructor from the <tt>overrides</tt> parameter, or a generated one if not provided.
         * @deprecated 4.0.0 Use {@link Ext#define Ext.define} instead
         */
        extend: (function() {
            // inline overrides
            var objectConstructor = objectPrototype.constructor,
                inlineOverrides = function(o) {
                for (var m in o) {
                    if (!o.hasOwnProperty(m)) {
                        continue;
                    }
                    this[m] = o[m];
                }
            };

            return function(subclass, superclass, overrides) {
                // First we check if the user passed in just the superClass with overrides
                if (Ext.isObject(superclass)) {
                    overrides = superclass;
                    superclass = subclass;
                    subclass = overrides.constructor !== objectConstructor ? overrides.constructor : function() {
                        superclass.apply(this, arguments);
                    };
                }

                if (!superclass) {
                    Ext.Error.raise({
                        sourceClass: 'Ext',
                        sourceMethod: 'extend',
                        msg: 'Attempting to extend from a class which has not been loaded on the page.'
                    });
                }

                // We create a new temporary class
                var F = function() {},
                    subclassProto, superclassProto = superclass.prototype;

                F.prototype = superclassProto;
                subclassProto = subclass.prototype = new F();
                subclassProto.constructor = subclass;
                subclass.superclass = superclassProto;

                if (superclassProto.constructor === objectConstructor) {
                    superclassProto.constructor = superclass;
                }

                subclass.override = function(overrides) {
                    Ext.override(subclass, overrides);
                };

                subclassProto.override = inlineOverrides;
                subclassProto.proto = subclassProto;

                subclass.override(overrides);
                subclass.extend = function(o) {
                    return Ext.extend(subclass, o);
                };

                return subclass;
            };
        }()),

        /**
         * Overrides members of the specified `target` with the given values.
         * 
         * If the `target` is a class declared using {@link Ext#define Ext.define}, the
         * `override` method of that class is called (see {@link Ext.Base#override}) given
         * the `overrides`.
         *
         * If the `target` is a function, it is assumed to be a constructor and the contents
         * of `overrides` are applied to its `prototype` using {@link Ext#apply Ext.apply}.
         * 
         * If the `target` is an instance of a class declared using {@link Ext#define Ext.define},
         * the `overrides` are applied to only that instance. In this case, methods are
         * specially processed to allow them to use {@link Ext.Base#callParent}.
         * 
         *      var panel = new Ext.Panel({ ... });
         *      
         *      Ext.override(panel, {
         *          initComponent: function () {
         *              // extra processing...
         *              
         *              this.callParent();
         *          }
         *      });
         *
         * If the `target` is none of these, the `overrides` are applied to the `target`
         * using {@link Ext#apply Ext.apply}.
         *
         * Please refer to {@link Ext#define Ext.define} and {@link Ext.Base#override} for
         * further details.
         *
         * @param {Object} target The target to override.
         * @param {Object} overrides The properties to add or replace on `target`. 
         * @method override
         */
        override: function (target, overrides) {
            if (target.$isClass) {
                target.override(overrides);
            } else if (typeof target == 'function') {
                Ext.apply(target.prototype, overrides);
            } else {
                var owner = target.self,
                    name, value;

                if (owner && owner.$isClass) { // if (instance of Ext.define'd class)
                    for (name in overrides) {
                        if (overrides.hasOwnProperty(name)) {
                            value = overrides[name];

                            if (typeof value == 'function') {
                                if (owner.$className) {
                                    value.displayName = owner.$className + '#' + name;
                                }

                                value.$name = name;
                                value.$owner = owner;
                                value.$previous = target.hasOwnProperty(name)
                                    ? target[name] // already hooked, so call previous hook
                                    : callOverrideParent; // calls by name on prototype
                            }

                            target[name] = value;
                        }
                    }
                } else {
                    Ext.apply(target, overrides);
                }
            }

            return target;
        }
    });

    // A full set of static methods to do type checking
    Ext.apply(Ext, {

        /**
         * Returns the given value itself if it's not empty, as described in {@link Ext#isEmpty}; returns the default
         * value (second argument) otherwise.
         *
         * @param {Object} value The value to test
         * @param {Object} defaultValue The value to return if the original value is empty
         * @param {Boolean} allowBlank (optional) true to allow zero length strings to qualify as non-empty (defaults to false)
         * @return {Object} value, if non-empty, else defaultValue
         */
        valueFrom: function(value, defaultValue, allowBlank){
            return Ext.isEmpty(value, allowBlank) ? defaultValue : value;
        },

        /**
         * Returns the type of the given variable in string format. List of possible values are:
         *
         * - `undefined`: If the given value is `undefined`
         * - `null`: If the given value is `null`
         * - `string`: If the given value is a string
         * - `number`: If the given value is a number
         * - `boolean`: If the given value is a boolean value
         * - `date`: If the given value is a `Date` object
         * - `function`: If the given value is a function reference
         * - `object`: If the given value is an object
         * - `array`: If the given value is an array
         * - `regexp`: If the given value is a regular expression
         * - `element`: If the given value is a DOM Element
         * - `textnode`: If the given value is a DOM text node and contains something other than whitespace
         * - `whitespace`: If the given value is a DOM text node and contains only whitespace
         *
         * @param {Object} value
         * @return {String}
         * @markdown
         */
        typeOf: function(value) {
            var type,
                typeToString;
            
            if (value === null) {
                return 'null';
            }

            type = typeof value;

            if (type === 'undefined' || type === 'string' || type === 'number' || type === 'boolean') {
                return type;
            }

            typeToString = toString.call(value);

            switch(typeToString) {
                case '[object Array]':
                    return 'array';
                case '[object Date]':
                    return 'date';
                case '[object Boolean]':
                    return 'boolean';
                case '[object Number]':
                    return 'number';
                case '[object RegExp]':
                    return 'regexp';
            }

            if (type === 'function') {
                return 'function';
            }

            if (type === 'object') {
                if (value.nodeType !== undefined) {
                    if (value.nodeType === 3) {
                        return (nonWhitespaceRe).test(value.nodeValue) ? 'textnode' : 'whitespace';
                    }
                    else {
                        return 'element';
                    }
                }

                return 'object';
            }

            Ext.Error.raise({
                sourceClass: 'Ext',
                sourceMethod: 'typeOf',
                msg: 'Failed to determine the type of the specified value "' + value + '". This is most likely a bug.'
            });
        },

        /**
         * Coerces the first value if possible so that it is comparable to the second value.
         *
         * Coercion only works between the basic atomic data types String, Boolean, Number, Date, null and undefined.
         *
         * Numbers and numeric strings are coerced to Dates using the value as the millisecond era value.
         *
         * Strings are coerced to Dates by parsing using the {@link Ext.Date#defaultFormat defaultFormat}.
         * 
         * For example
         *
         *     Ext.coerce('false', true);
         *     
         * returns the boolean value `false` because the second parameter is of type `Boolean`.
         * 
         * @param {Mixed} from The value to coerce
         * @param {Mixed} to The value it must be compared against
         * @return The coerced value.
         */
        coerce: function(from, to) {
            var fromType = Ext.typeOf(from),
                toType = Ext.typeOf(to),
                isString = typeof from === 'string';

            if (fromType !== toType) {
                switch (toType) {
                    case 'string':
                        return String(from);
                    case 'number':
                        return Number(from);
                    case 'boolean':
                        return isString && (!from || from === 'false') ? false : Boolean(from);
                    case 'null':
                        return isString && (!from || from === 'null') ? null : from;
                    case 'undefined':
                        return isString && (!from || from === 'undefined') ? undefined : from;
                    case 'date':
                        return isString && isNaN(from) ? Ext.Date.parse(from, Ext.Date.defaultFormat) : Date(Number(from));
                }
            }
            return from;
        },

        /**
         * Returns true if the passed value is empty, false otherwise. The value is deemed to be empty if it is either:
         *
         * - `null`
         * - `undefined`
         * - a zero-length array
         * - a zero-length string (Unless the `allowEmptyString` parameter is set to `true`)
         *
         * @param {Object} value The value to test
         * @param {Boolean} allowEmptyString (optional) true to allow empty strings (defaults to false)
         * @return {Boolean}
         * @markdown
         */
        isEmpty: function(value, allowEmptyString) {
            return (value === null) || (value === undefined) || (!allowEmptyString ? value === '' : false) || (Ext.isArray(value) && value.length === 0);
        },

        /**
         * Returns true if the passed value is a JavaScript Array, false otherwise.
         *
         * @param {Object} target The target to test
         * @return {Boolean}
         * @method
         */
        isArray: ('isArray' in Array) ? Array.isArray : function(value) {
            return toString.call(value) === '[object Array]';
        },

        /**
         * Returns true if the passed value is a JavaScript Date object, false otherwise.
         * @param {Object} object The object to test
         * @return {Boolean}
         */
        isDate: function(value) {
            return toString.call(value) === '[object Date]';
        },

        /**
         * Returns true if the passed value is a JavaScript Object, false otherwise.
         * @param {Object} value The value to test
         * @return {Boolean}
         * @method
         */
        isObject: (toString.call(null) === '[object Object]') ?
        function(value) {
            // check ownerDocument here as well to exclude DOM nodes
            return value !== null && value !== undefined && toString.call(value) === '[object Object]' && value.ownerDocument === undefined;
        } :
        function(value) {
            return toString.call(value) === '[object Object]';
        },

        /**
         * @private
         */
        isSimpleObject: function(value) {
            return value instanceof Object && value.constructor === Object;
        },
        /**
         * Returns true if the passed value is a JavaScript 'primitive', a string, number or boolean.
         * @param {Object} value The value to test
         * @return {Boolean}
         */
        isPrimitive: function(value) {
            var type = typeof value;

            return type === 'string' || type === 'number' || type === 'boolean';
        },

        /**
         * Returns true if the passed value is a JavaScript Function, false otherwise.
         * @param {Object} value The value to test
         * @return {Boolean}
         * @method
         */
        isFunction: function(value) {
            return !!(value && value.$extIsFunction);
        },

        /**
         * Returns true if the passed value is a number. Returns false for non-finite numbers.
         * @param {Object} value The value to test
         * @return {Boolean}
         */
        isNumber: function(value) {
            return typeof value === 'number' && isFinite(value);
        },

        /**
         * Validates that a value is numeric.
         * @param {Object} value Examples: 1, '1', '2.34'
         * @return {Boolean} True if numeric, false otherwise
         */
        isNumeric: function(value) {
            return !isNaN(parseFloat(value)) && isFinite(value);
        },

        /**
         * Returns true if the passed value is a string.
         * @param {Object} value The value to test
         * @return {Boolean}
         */
        isString: function(value) {
            return typeof value === 'string';
        },

        /**
         * Returns true if the passed value is a boolean.
         *
         * @param {Object} value The value to test
         * @return {Boolean}
         */
        isBoolean: function(value) {
            return typeof value === 'boolean';
        },

        /**
         * Returns true if the passed value is an HTMLElement
         * @param {Object} value The value to test
         * @return {Boolean}
         */
        isElement: function(value) {
            return value ? value.nodeType === 1 : false;
        },

        /**
         * Returns true if the passed value is a TextNode
         * @param {Object} value The value to test
         * @return {Boolean}
         */
        isTextNode: function(value) {
            return value ? value.nodeName === "#text" : false;
        },

        /**
         * Returns true if the passed value is defined.
         * @param {Object} value The value to test
         * @return {Boolean}
         */
        isDefined: function(value) {
            return typeof value !== 'undefined';
        },

        /**
         * Returns `true` if the passed value is iterable, that is, if elements of it are addressable using array
         * notation with numeric indices, `false` otherwise.
         *
         * Arrays and function `arguments` objects are iterable. Also HTML collections such as `NodeList` and `HTMLCollection'
         * are iterable.
         *
         * @param {Object} value The value to test
         * @return {Boolean}
         */
        isIterable: function(value) {
            // To be iterable, the object must have a numeric length property and must not be a string or function.
            if (!value || typeof value.length !== 'number' || typeof value === 'string' || value.$extIsFunction) {
                return false;
            }

            // Certain "standard" collections in IE (such as document.images) do not offer the correct
            // Javascript Object interface; specifically, they lack the propertyIsEnumerable method.
            // And the item property while it does exist is not typeof "function"
            if (!value.propertyIsEnumerable) {
                return !!value.item;
            }

            // If it is a regular, interrogatable JS object (not an IE ActiveX object), then...
            // If it has its own property called "length", but not enumerable, it's iterable
            if (value.hasOwnProperty('length') && !value.propertyIsEnumerable('length')) {
                return true;
            }

            // Test against whitelist which includes known iterable collection types
            return iterableRe.test(toString.call(value));
        }
    });

    Ext.apply(Ext, {

        /**
         * Clone simple variables including array, {}-like objects, DOM nodes and Date without keeping the old reference.
         * A reference for the object itself is returned if it's not a direct decendant of Object. For model cloning,
         * see {@link Ext.data.Model#copy Model.copy}.
         * 
         * @param {Object} item The variable to clone
         * @return {Object} clone
         */
        clone: function(item) {
            var type,
                i,
                j,
                k,
                clone,
                key;
            
            if (item === null || item === undefined) {
                return item;
            }

            // DOM nodes
            // TODO proxy this to Ext.Element.clone to handle automatic id attribute changing
            // recursively
            if (item.nodeType && item.cloneNode) {
                return item.cloneNode(true);
            }

            type = toString.call(item);

            // Date
            if (type === '[object Date]') {
                return new Date(item.getTime());
            }


            // Array
            if (type === '[object Array]') {
                i = item.length;

                clone = [];

                while (i--) {
                    clone[i] = Ext.clone(item[i]);
                }
            }
            // Object
            else if (type === '[object Object]' && item.constructor === Object) {
                clone = {};

                for (key in item) {
                    clone[key] = Ext.clone(item[key]);
                }

                if (enumerables) {
                    for (j = enumerables.length; j--;) {
                        k = enumerables[j];
                        if (item.hasOwnProperty(k)) {
                            clone[k] = item[k];
                        }
                    }
                }
            }

            return clone || item;
        },

        /**
         * @private
         * Generate a unique reference of Ext in the global scope, useful for sandboxing
         */
        getUniqueGlobalNamespace: function() {
            var uniqueGlobalNamespace = this.uniqueGlobalNamespace,
                i;

            if (uniqueGlobalNamespace === undefined) {
                i = 0;

                do {
                    uniqueGlobalNamespace = 'ExtBox' + (++i);
                } while (Ext.global[uniqueGlobalNamespace] !== undefined);

                Ext.global[uniqueGlobalNamespace] = Ext;
                this.uniqueGlobalNamespace = uniqueGlobalNamespace;
            }

            return uniqueGlobalNamespace;
        },
        
        /**
         * @private
         */
        functionFactoryCache: {},
        
        cacheableFunctionFactory: function() {
            var me = this,
                args = Array.prototype.slice.call(arguments),
                cache = me.functionFactoryCache,
                idx, fn, ln;
                
             if (Ext.isSandboxed) {
                ln = args.length;
                if (ln > 0) {
                    ln--;
                    args[ln] = 'var Ext=window.' + Ext.name + ';' + args[ln];
                }
            }
            idx = args.join('');
            fn = cache[idx];
            if (!fn) {
                fn = Function.prototype.constructor.apply(Function.prototype, args);
                
                cache[idx] = fn;
            }
            return fn;
        },
        
        functionFactory: function() {
            var me = this,
                args = Array.prototype.slice.call(arguments),
                ln;
                
            if (Ext.isSandboxed) {
                ln = args.length;
                if (ln > 0) {
                    ln--;
                    args[ln] = 'var Ext=window.' + Ext.name + ';' + args[ln];
                }
            }
     
            return Function.prototype.constructor.apply(Function.prototype, args);
        },

        /**
         * @private
         * @property
         */
        Logger: {
            verbose: emptyFn,
            log: emptyFn,
            info: emptyFn,
            warn: emptyFn,
            error: function(message) {
                throw new Error(message);
            },
            deprecate: emptyFn
        }
    });

    /**
     * Old alias to {@link Ext#typeOf}
     * @deprecated 4.0.0 Use {@link Ext#typeOf} instead
     * @method
     * @inheritdoc Ext#typeOf
     */
    Ext.type = Ext.typeOf;
    
    // When using Cmd optimizations, the namespace Ext.app may already be defined
    // by this point since it's done up front by the tool. Check if app already
    // exists before overwriting it.
    ExtApp = Ext.app;
    if (!ExtApp) {
        ExtApp = Ext.app = {};
    }
    Ext.apply(ExtApp, {
        namespaces: {},
        
        /**
        * @private
        */
        collectNamespaces: function(paths) {
            var namespaces = Ext.app.namespaces,
                path;
            
            for (path in paths) {
                if (paths.hasOwnProperty(path)) {
                    namespaces[path] = true;
                }
            }
        },

        /**
        * Adds namespace(s) to known list.
        *
        * @param {String/String[]} namespace
        */
        addNamespaces: function(ns) {
            var namespaces = Ext.app.namespaces,
                i, l;

            if (!Ext.isArray(ns)) {
                ns = [ns];
            }

            for (i = 0, l = ns.length; i < l; i++) {
                namespaces[ns[i]] = true;
            }
        },

        /**
        * @private Clear all namespaces from known list.
        */
        clearNamespaces: function() {
            Ext.app.namespaces = {};
        },

        /**
        * Get namespace prefix for a class name.
        *
        * @param {String} className
        *
        * @return {String} Namespace prefix if it's known, otherwise undefined
        */
        getNamespace: function(className) {
            var namespaces    = Ext.app.namespaces,
                deepestPrefix = '',
                prefix;

            for (prefix in namespaces) {
                if (namespaces.hasOwnProperty(prefix)    &&
                    prefix.length > deepestPrefix.length &&
                    (prefix + '.' === className.substring(0, prefix.length + 1))) {
                    deepestPrefix = prefix;
                }
            }

            return deepestPrefix === '' ? undefined : deepestPrefix;
        }
    });
}());

/*
 * This method evaluates the given code free of any local variable. In some browsers this
 * will be at global scope, in others it will be in a function.
 * @parma {String} code The code to evaluate.
 * @private
 * @method
 */
Ext.globalEval = Ext.global.execScript
    ? function(code) {
        execScript(code);
    }
    : function($$code) {
        // IMPORTANT: because we use eval we cannot place this in the above function or it
        // will break the compressor's ability to rename local variables...
        (function(){
            // This var should not be replaced by the compressor. We need to do this so
            // that Ext refers to the global Ext, if we're sandboxing it may
            // refer to the local instance inside the closure
            var Ext = this.Ext;
            eval($$code);
        }());
    };

// @tag foundation,core
// @require ../Ext.js
// @define Ext.Version

/**
 * @author Jacky Nguyen <jacky@sencha.com>
 * @docauthor Jacky Nguyen <jacky@sencha.com>
 * @class Ext.Version
 *
 * A utility class that wrap around a string version number and provide convenient
 * method to perform comparison. See also: {@link Ext.Version#compare compare}. Example:
 *
 *     var version = new Ext.Version('1.0.2beta');
 *     console.log("Version is " + version); // Version is 1.0.2beta
 *
 *     console.log(version.getMajor()); // 1
 *     console.log(version.getMinor()); // 0
 *     console.log(version.getPatch()); // 2
 *     console.log(version.getBuild()); // 0
 *     console.log(version.getRelease()); // beta
 *
 *     console.log(version.isGreaterThan('1.0.1')); // True
 *     console.log(version.isGreaterThan('1.0.2alpha')); // True
 *     console.log(version.isGreaterThan('1.0.2RC')); // False
 *     console.log(version.isGreaterThan('1.0.2')); // False
 *     console.log(version.isLessThan('1.0.2')); // True
 *
 *     console.log(version.match(1.0)); // True
 *     console.log(version.match('1.0.2')); // True
 *
 */
(function() {

// Current core version
// also fix Ext-more.js
var version = '4.2.1.883', Version;
    Ext.Version = Version = Ext.extend(Object, {

        /**
         * @param {String/Number} version The version number in the following standard format:
         *
         *     major[.minor[.patch[.build[release]]]]
         *
         * Examples:
         *
         *     1.0
         *     1.2.3beta
         *     1.2.3.4RC
         *
         * @return {Ext.Version} this
         */
        constructor: function(version) {
            var parts, releaseStartIndex;

            if (version instanceof Version) {
                return version;
            }

            this.version = this.shortVersion = String(version).toLowerCase().replace(/_/g, '.').replace(/[\-+]/g, '');

            releaseStartIndex = this.version.search(/([^\d\.])/);

            if (releaseStartIndex !== -1) {
                this.release = this.version.substr(releaseStartIndex, version.length);
                this.shortVersion = this.version.substr(0, releaseStartIndex);
            }

            this.shortVersion = this.shortVersion.replace(/[^\d]/g, '');

            parts = this.version.split('.');

            this.major = parseInt(parts.shift() || 0, 10);
            this.minor = parseInt(parts.shift() || 0, 10);
            this.patch = parseInt(parts.shift() || 0, 10);
            this.build = parseInt(parts.shift() || 0, 10);

            return this;
        },

        /**
         * Override the native toString method
         * @private
         * @return {String} version
         */
        toString: function() {
            return this.version;
        },

        /**
         * Override the native valueOf method
         * @private
         * @return {String} version
         */
        valueOf: function() {
            return this.version;
        },

        /**
         * Returns the major component value
         * @return {Number} major
         */
        getMajor: function() {
            return this.major || 0;
        },

        /**
         * Returns the minor component value
         * @return {Number} minor
         */
        getMinor: function() {
            return this.minor || 0;
        },

        /**
         * Returns the patch component value
         * @return {Number} patch
         */
        getPatch: function() {
            return this.patch || 0;
        },

        /**
         * Returns the build component value
         * @return {Number} build
         */
        getBuild: function() {
            return this.build || 0;
        },

        /**
         * Returns the release component value
         * @return {Number} release
         */
        getRelease: function() {
            return this.release || '';
        },

        /**
         * Returns whether this version if greater than the supplied argument
         * @param {String/Number} target The version to compare with
         * @return {Boolean} True if this version if greater than the target, false otherwise
         */
        isGreaterThan: function(target) {
            return Version.compare(this.version, target) === 1;
        },

        /**
         * Returns whether this version if greater than or equal to the supplied argument
         * @param {String/Number} target The version to compare with
         * @return {Boolean} True if this version if greater than or equal to the target, false otherwise
         */
        isGreaterThanOrEqual: function(target) {
            return Version.compare(this.version, target) >= 0;
        },

        /**
         * Returns whether this version if smaller than the supplied argument
         * @param {String/Number} target The version to compare with
         * @return {Boolean} True if this version if smaller than the target, false otherwise
         */
        isLessThan: function(target) {
            return Version.compare(this.version, target) === -1;
        },

        /**
         * Returns whether this version if less than or equal to the supplied argument
         * @param {String/Number} target The version to compare with
         * @return {Boolean} True if this version if less than or equal to the target, false otherwise
         */
        isLessThanOrEqual: function(target) {
            return Version.compare(this.version, target) <= 0;
        },

        /**
         * Returns whether this version equals to the supplied argument
         * @param {String/Number} target The version to compare with
         * @return {Boolean} True if this version equals to the target, false otherwise
         */
        equals: function(target) {
            return Version.compare(this.version, target) === 0;
        },

        /**
         * Returns whether this version matches the supplied argument. Example:
         *
         *     var version = new Ext.Version('1.0.2beta');
         *     console.log(version.match(1)); // True
         *     console.log(version.match(1.0)); // True
         *     console.log(version.match('1.0.2')); // True
         *     console.log(version.match('1.0.2RC')); // False
         *
         * @param {String/Number} target The version to compare with
         * @return {Boolean} True if this version matches the target, false otherwise
         */
        match: function(target) {
            target = String(target);
            return this.version.substr(0, target.length) === target;
        },

        /**
         * Returns this format: [major, minor, patch, build, release]. Useful for comparison
         * @return {Number[]}
         */
        toArray: function() {
            return [this.getMajor(), this.getMinor(), this.getPatch(), this.getBuild(), this.getRelease()];
        },

        /**
         * Returns shortVersion version without dots and release
         * @return {String}
         */
        getShortVersion: function() {
            return this.shortVersion;
        },

        /**
         * Convenient alias to {@link Ext.Version#isGreaterThan isGreaterThan}
         * @param {String/Number} target
         * @return {Boolean}
         */
        gt: function() {
            return this.isGreaterThan.apply(this, arguments);
        },

        /**
         * Convenient alias to {@link Ext.Version#isLessThan isLessThan}
         * @param {String/Number} target
         * @return {Boolean}
         */
        lt: function() {
            return this.isLessThan.apply(this, arguments);
        },

        /**
         * Convenient alias to {@link Ext.Version#isGreaterThanOrEqual isGreaterThanOrEqual}
         * @param {String/Number} target
         * @return {Boolean}
         */
        gtEq: function() {
            return this.isGreaterThanOrEqual.apply(this, arguments);
        },

        /**
         * Convenient alias to {@link Ext.Version#isLessThanOrEqual isLessThanOrEqual}
         * @param {String/Number} target
         * @return {Boolean}
         */
        ltEq: function() {
            return this.isLessThanOrEqual.apply(this, arguments);
        }
    });

    Ext.apply(Version, {
        // @private
        releaseValueMap: {
            'dev': -6,
            'alpha': -5,
            'a': -5,
            'beta': -4,
            'b': -4,
            'rc': -3,
            '#': -2,
            'p': -1,
            'pl': -1
        },

        /**
         * Converts a version component to a comparable value
         *
         * @static
         * @param {Object} value The value to convert
         * @return {Object}
         */
        getComponentValue: function(value) {
            return !value ? 0 : (isNaN(value) ? this.releaseValueMap[value] || value : parseInt(value, 10));
        },

        /**
         * Compare 2 specified versions, starting from left to right. If a part contains special version strings,
         * they are handled in the following order:
         * 'dev' < 'alpha' = 'a' < 'beta' = 'b' < 'RC' = 'rc' < '#' < 'pl' = 'p' < 'anything else'
         *
         * @static
         * @param {String} current The current version to compare to
         * @param {String} target The target version to compare to
         * @return {Number} Returns -1 if the current version is smaller than the target version, 1 if greater, and 0 if they're equivalent
         */
        compare: function(current, target) {
            var currentValue, targetValue, i;

            current = new Version(current).toArray();
            target = new Version(target).toArray();

            for (i = 0; i < Math.max(current.length, target.length); i++) {
                currentValue = this.getComponentValue(current[i]);
                targetValue = this.getComponentValue(target[i]);

                if (currentValue < targetValue) {
                    return -1;
                } else if (currentValue > targetValue) {
                    return 1;
                }
            }

            return 0;
        }
    });

    /**
     * @class Ext
     */
    Ext.apply(Ext, {
        /**
         * @private
         */
        versions: {},

        /**
         * @private
         */
        lastRegisteredVersion: null,

        /**
         * Set version number for the given package name.
         *
         * @param {String} packageName The package name, for example: 'core', 'touch', 'extjs'
         * @param {String/Ext.Version} version The version, for example: '1.2.3alpha', '2.4.0-dev'
         * @return {Ext}
         */
        setVersion: function(packageName, version) {
            Ext.versions[packageName] = new Version(version);
            Ext.lastRegisteredVersion = Ext.versions[packageName];

            return this;
        },

        /**
         * Get the version number of the supplied package name; will return the last registered version
         * (last Ext.setVersion call) if there's no package name given.
         *
         * @param {String} packageName (Optional) The package name, for example: 'core', 'touch', 'extjs'
         * @return {Ext.Version} The version
         */
        getVersion: function(packageName) {
            if (packageName === undefined) {
                return Ext.lastRegisteredVersion;
            }

            return Ext.versions[packageName];
        },

        /**
         * Create a closure for deprecated code.
         *
         *     // This means Ext.oldMethod is only supported in 4.0.0beta and older.
         *     // If Ext.getVersion('extjs') returns a version that is later than '4.0.0beta', for example '4.0.0RC',
         *     // the closure will not be invoked
         *     Ext.deprecate('extjs', '4.0.0beta', function() {
         *         Ext.oldMethod = Ext.newMethod;
         *
         *         ...
         *     });
         *
         * @param {String} packageName The package name
         * @param {String} since The last version before it's deprecated
         * @param {Function} closure The callback function to be executed with the specified version is less than the current version
         * @param {Object} scope The execution scope (`this`) if the closure
         */
        deprecate: function(packageName, since, closure, scope) {
            if (Version.compare(Ext.getVersion(packageName), since) < 1) {
                closure.call(scope);
            }
        }
    }); // End Versioning

    Ext.setVersion('core', version);

}());

// @tag foundation,core
// @require ../version/Version.js
// @define Ext.String

/**
 * @class Ext.String
 *
 * A collection of useful static methods to deal with strings.
 * @singleton
 */

Ext.String = (function() {
    var trimRegex     = /^[\x09\x0a\x0b\x0c\x0d\x20\xa0\u1680\u180e\u2000\u2001\u2002\u2003\u2004\u2005\u2006\u2007\u2008\u2009\u200a\u2028\u2029\u202f\u205f\u3000]+|[\x09\x0a\x0b\x0c\x0d\x20\xa0\u1680\u180e\u2000\u2001\u2002\u2003\u2004\u2005\u2006\u2007\u2008\u2009\u200a\u2028\u2029\u202f\u205f\u3000]+$/g,
        escapeRe      = /('|\\)/g,
        formatRe      = /\{(\d+)\}/g,
        escapeRegexRe = /([-.*+?\^${}()|\[\]\/\\])/g,
        basicTrimRe   = /^\s+|\s+$/g,
        whitespaceRe  = /\s+/,
        varReplace    = /(^[^a-z]*|[^\w])/gi,
        charToEntity,
        entityToChar,
        charToEntityRegex,
        entityToCharRegex,
        htmlEncodeReplaceFn = function(match, capture) {
            return charToEntity[capture];
        },
        htmlDecodeReplaceFn = function(match, capture) {
            return (capture in entityToChar) ? entityToChar[capture] : String.fromCharCode(parseInt(capture.substr(2), 10));
        },
        boundsCheck = function(s, other){
            if (s === null || s === undefined || other === null || other === undefined) {
                return false;
            }
            
            return other.length <= s.length; 
        };

    return {
        
        /**
         * Inserts a substring into a string.
         * @param {String} s The original string.
         * @param {String} value The substring to insert.
         * @param {Number} index The index to insert the substring. Negative indexes will insert from the end of
         * the string. Example: 
         *
         *     Ext.String.insert("abcdefg", "h", -1); // abcdefhg
         *
         * @return {String} The value with the inserted substring
         */
        insert: function(s, value, index) {
            if (!s) {
                return value;
            }
            
            if (!value) {
                return s;
            }
            
            var len = s.length;
            
            if (!index && index !== 0) {
                index = len;
            }
            
            if (index < 0) {
                index *= -1;
                if (index >= len) {
                    // negative overflow, insert at start
                    index = 0;
                } else {
                    index = len - index;
                }
            }
            
            if (index === 0) {
                s = value + s;
            } else if (index >= s.length) {
                s += value;
            } else {
                s = s.substr(0, index) + value + s.substr(index);
            }
            return s;
        },
        
        /**
         * Checks if a string starts with a substring
         * @param {String} s The original string
         * @param {String} start The substring to check
         * @param {Boolean} [ignoreCase=false] True to ignore the case in the comparison
         */
        startsWith: function(s, start, ignoreCase){
            var result = boundsCheck(s, start);
            
            if (result) {
                if (ignoreCase) {
                    s = s.toLowerCase();
                    start = start.toLowerCase();
                }
                result = s.lastIndexOf(start, 0) === 0;
            }
            return result;
        },
        
        /**
         * Checks if a string ends with a substring
         * @param {String} s The original string
         * @param {String} start The substring to check
         * @param {Boolean} [ignoreCase=false] True to ignore the case in the comparison
         */
        endsWith: function(s, end, ignoreCase){
            var result = boundsCheck(s, end);
            
            if (result) {
                if (ignoreCase) {
                    s = s.toLowerCase();
                    end = end.toLowerCase();
                }
                result = s.indexOf(end, s.length - end.length) !== -1;
            }
            return result;
        },

        /**
         * Converts a string of characters into a legal, parse-able JavaScript `var` name as long as the passed
         * string contains at least one alphabetic character. Non alphanumeric characters, and *leading* non alphabetic
         * characters will be removed.
         * @param {String} s A string to be converted into a `var` name.
         * @return {String} A legal JavaScript `var` name.
         */
        createVarName: function(s) {
            return s.replace(varReplace, '');
        },

        /**
         * Convert certain characters (&, <, >, ', and ") to their HTML character equivalents for literal display in web pages.
         * @param {String} value The string to encode.
         * @return {String} The encoded text.
         * @method
         */
        htmlEncode: function(value) {
            return (!value) ? value : String(value).replace(charToEntityRegex, htmlEncodeReplaceFn);
        },

        /**
         * Convert certain characters (&, <, >, ', and ") from their HTML character equivalents.
         * @param {String} value The string to decode.
         * @return {String} The decoded text.
         * @method
         */
        htmlDecode: function(value) {
            return (!value) ? value : String(value).replace(entityToCharRegex, htmlDecodeReplaceFn);
        },

        /**
         * Adds a set of character entity definitions to the set used by
         * {@link Ext.String#htmlEncode} and {@link Ext.String#htmlDecode}.
         *
         * This object should be keyed by the entity name sequence,
         * with the value being the textual representation of the entity.
         *
         *      Ext.String.addCharacterEntities({
         *          '&amp;Uuml;':'Ü',
         *          '&amp;ccedil;':'ç',
         *          '&amp;ntilde;':'ñ',
         *          '&amp;egrave;':'è'
         *      });
         *      var s = Ext.String.htmlEncode("A string with entities: èÜçñ");
         *
         * __Note:__ the values of the character entities defined on this object are expected
         * to be single character values.  As such, the actual values represented by the
         * characters are sensitive to the character encoding of the JavaScript source
         * file when defined in string literal form. Script tags referencing server
         * resources with character entities must ensure that the 'charset' attribute
         * of the script node is consistent with the actual character encoding of the
         * server resource.
         *
         * The set of character entities may be reset back to the default state by using
         * the {@link Ext.String#resetCharacterEntities} method
         *
         * @param {Object} entities The set of character entities to add to the current
         * definitions.
         */
        addCharacterEntities: function(newEntities) {
            var charKeys = [],
                entityKeys = [],
                key, echar;
            for (key in newEntities) {
                echar = newEntities[key];
                entityToChar[key] = echar;
                charToEntity[echar] = key;
                charKeys.push(echar);
                entityKeys.push(key);
            }
            charToEntityRegex = new RegExp('(' + charKeys.join('|') + ')', 'g');
            entityToCharRegex = new RegExp('(' + entityKeys.join('|') + '|&#[0-9]{1,5};' + ')', 'g');
        },

        /**
         * Resets the set of character entity definitions used by
         * {@link Ext.String#htmlEncode} and {@link Ext.String#htmlDecode} back to the
         * default state.
         */
        resetCharacterEntities: function() {
            charToEntity = {};
            entityToChar = {};
            // add the default set
            this.addCharacterEntities({
                '&amp;'     :   '&',
                '&gt;'      :   '>',
                '&lt;'      :   '<',
                '&quot;'    :   '"',
                '&#39;'     :   "'"
            });
        },

        /**
         * Appends content to the query string of a URL, handling logic for whether to place
         * a question mark or ampersand.
         * @param {String} url The URL to append to.
         * @param {String} string The content to append to the URL.
         * @return {String} The resulting URL
         */
        urlAppend : function(url, string) {
            if (!Ext.isEmpty(string)) {
                return url + (url.indexOf('?') === -1 ? '?' : '&') + string;
            }

            return url;
        },

        /**
         * Trims whitespace from either end of a string, leaving spaces within the string intact.  Example:
         *
         *     var s = '  foo bar  ';
         *     alert('-' + s + '-');                   //alerts "- foo bar -"
         *     alert('-' + Ext.String.trim(s) + '-');  //alerts "-foo bar-"
         *
         * @param {String} string The string to trim.
         * @return {String} The trimmed string.
         */
        trim: function(string) {
            return string.replace(trimRegex, "");
        },

        /**
         * Capitalize the given string
         * @param {String} string
         * @return {String}
         */
        capitalize: function(string) {
            return string.charAt(0).toUpperCase() + string.substr(1);
        },

        /**
         * Uncapitalize the given string.
         * @param {String} string
         * @return {String}
         */
        uncapitalize: function(string) {
            return string.charAt(0).toLowerCase() + string.substr(1);
        },

        /**
         * Truncate a string and add an ellipsis ('...') to the end if it exceeds the specified length.
         * @param {String} value The string to truncate.
         * @param {Number} length The maximum length to allow before truncating.
         * @param {Boolean} [word=false] `true` to try to find a common word break.
         * @return {String} The converted text.
         */
        ellipsis: function(value, len, word) {
            if (value && value.length > len) {
                if (word) {
                    var vs = value.substr(0, len - 2),
                    index = Math.max(vs.lastIndexOf(' '), vs.lastIndexOf('.'), vs.lastIndexOf('!'), vs.lastIndexOf('?'));
                    if (index !== -1 && index >= (len - 15)) {
                        return vs.substr(0, index) + "...";
                    }
                }
                return value.substr(0, len - 3) + "...";
            }
            return value;
        },

        /**
         * Escapes the passed string for use in a regular expression.
         * @param {String} string
         * @return {String}
         */
        escapeRegex: function(string) {
            return string.replace(escapeRegexRe, "\\$1");
        },

        /**
         * Escapes the passed string for ' and \
         * @param {String} string The string to escape
         * @return {String} The escaped string
         */
        escape: function(string) {
            return string.replace(escapeRe, "\\$1");
        },

        /**
         * Utility function that allows you to easily switch a string between two alternating values.  The passed value
         * is compared to the current string, and if they are equal, the other value that was passed in is returned.  If
         * they are already different, the first value passed in is returned.  Note that this method returns the new value
         * but does not change the current string.
         *
         *     // alternate sort directions
         *     sort = Ext.String.toggle(sort, 'ASC', 'DESC');
         *
         *     // instead of conditional logic:
         *     sort = (sort === 'ASC' ? 'DESC' : 'ASC');
         *
         * @param {String} string The current string.
         * @param {String} value The value to compare to the current string.
         * @param {String} other The new value to use if the string already equals the first value passed in.
         * @return {String} The new value.
         */
        toggle: function(string, value, other) {
            return string === value ? other : value;
        },

        /**
         * Pads the left side of a string with a specified character.  This is especially useful
         * for normalizing number and date strings.  Example usage:
         *
         *     var s = Ext.String.leftPad('123', 5, '0');
         *     // s now contains the string: '00123'
         *
         * @param {String} string The original string.
         * @param {Number} size The total length of the output string.
         * @param {String} [character=' '] (optional) The character with which to pad the original string.
         * @return {String} The padded string.
         */
        leftPad: function(string, size, character) {
            var result = String(string);
            character = character || " ";
            while (result.length < size) {
                result = character + result;
            }
            return result;
        },

        /**
         * Allows you to define a tokenized string and pass an arbitrary number of arguments to replace the tokens.  Each
         * token must be unique, and must increment in the format {0}, {1}, etc.  Example usage:
         *
         *     var cls = 'my-class',
         *         text = 'Some text';
         *     var s = Ext.String.format('<div class="{0}">{1}</div>', cls, text);
         *     // s now contains the string: '<div class="my-class">Some text</div>'
         *
         * @param {String} string The tokenized string to be formatted.
         * @param {Mixed...} values The values to replace tokens `{0}`, `{1}`, etc in order.
         * @return {String} The formatted string.
         */
        format: function(format) {
            var args = Ext.Array.toArray(arguments, 1);
            return format.replace(formatRe, function(m, i) {
                return args[i];
            });
        },

        /**
         * Returns a string with a specified number of repetitions a given string pattern.
         * The pattern be separated by a different string.
         *
         *      var s = Ext.String.repeat('---', 4); // = '------------'
         *      var t = Ext.String.repeat('--', 3, '/'); // = '--/--/--'
         *
         * @param {String} pattern The pattern to repeat.
         * @param {Number} count The number of times to repeat the pattern (may be 0).
         * @param {String} sep An option string to separate each pattern.
         */
        repeat: function(pattern, count, sep) {
            if (count < 1) {
                count = 0;
            }
            for (var buf = [], i = count; i--; ) {
                buf.push(pattern);
            }
            return buf.join(sep || '');
        },

        /**
         * Splits a string of space separated words into an array, trimming as needed. If the
         * words are already an array, it is returned.
         *
         * @param {String/Array} words
         */
        splitWords: function (words) {
            if (words && typeof words == 'string') {
                return words.replace(basicTrimRe, '').split(whitespaceRe);
            }
            return words || [];
        }
    };
}());

// initialize the default encode / decode entities
Ext.String.resetCharacterEntities();

/**
 * Old alias to {@link Ext.String#htmlEncode}
 * @deprecated Use {@link Ext.String#htmlEncode} instead
 * @method
 * @member Ext
 * @inheritdoc Ext.String#htmlEncode
 */
Ext.htmlEncode = Ext.String.htmlEncode;


/**
 * Old alias to {@link Ext.String#htmlDecode}
 * @deprecated Use {@link Ext.String#htmlDecode} instead
 * @method
 * @member Ext
 * @inheritdoc Ext.String#htmlDecode
 */
Ext.htmlDecode = Ext.String.htmlDecode;

/**
 * Old alias to {@link Ext.String#urlAppend}
 * @deprecated Use {@link Ext.String#urlAppend} instead
 * @method
 * @member Ext
 * @inheritdoc Ext.String#urlAppend
 */
Ext.urlAppend = Ext.String.urlAppend;

// @tag foundation,core
// @require String.js
// @define Ext.Number

/**
 * @class Ext.Number
 *
 * A collection of useful static methods to deal with numbers
 * @singleton
 */

Ext.Number = new function() {

    var me = this,
        isToFixedBroken = (0.9).toFixed() !== '1',
        math = Math;

    Ext.apply(this, {
        /**
         * Checks whether or not the passed number is within a desired range.  If the number is already within the
         * range it is returned, otherwise the min or max value is returned depending on which side of the range is
         * exceeded. Note that this method returns the constrained value but does not change the current number.
         * @param {Number} number The number to check
         * @param {Number} min The minimum number in the range
         * @param {Number} max The maximum number in the range
         * @return {Number} The constrained value if outside the range, otherwise the current value
         */
        constrain: function(number, min, max) {
            var x = parseFloat(number);

            // Watch out for NaN in Chrome 18
            // V8bug: http://code.google.com/p/v8/issues/detail?id=2056

            // Operators are faster than Math.min/max. See http://jsperf.com/number-constrain
            // ... and (x < Nan) || (x < undefined) == false
            // ... same for (x > NaN) || (x > undefined)
            // so if min or max are undefined or NaN, we never return them... sadly, this
            // is not true of null (but even Math.max(-1,null)==0 and isNaN(null)==false)
            return (x < min) ? min : ((x > max) ? max : x);
        },

        /**
         * Snaps the passed number between stopping points based upon a passed increment value.
         *
         * The difference between this and {@link #snapInRange} is that {@link #snapInRange} uses the minValue
         * when calculating snap points:
         *
         *     r = Ext.Number.snap(56, 2, 55, 65);        // Returns 56 - snap points are zero based
         *
         *     r = Ext.Number.snapInRange(56, 2, 55, 65); // Returns 57 - snap points are based from minValue
         *
         * @param {Number} value The unsnapped value.
         * @param {Number} increment The increment by which the value must move.
         * @param {Number} minValue The minimum value to which the returned value must be constrained. Overrides the increment.
         * @param {Number} maxValue The maximum value to which the returned value must be constrained. Overrides the increment.
         * @return {Number} The value of the nearest snap target.
         */
        snap : function(value, increment, minValue, maxValue) {
            var m;

            // If no value passed, or minValue was passed and value is less than minValue (anything < undefined is false)
            // Then use the minValue (or zero if the value was undefined)
            if (value === undefined || value < minValue) {
                return minValue || 0;
            }

            if (increment) {
                m = value % increment;
                if (m !== 0) {
                    value -= m;
                    if (m * 2 >= increment) {
                        value += increment;
                    } else if (m * 2 < -increment) {
                        value -= increment;
                    }
                }
            }
            return me.constrain(value, minValue,  maxValue);
        },

        /**
         * Snaps the passed number between stopping points based upon a passed increment value.
         *
         * The difference between this and {@link #snap} is that {@link #snap} does not use the minValue
         * when calculating snap points:
         *
         *     r = Ext.Number.snap(56, 2, 55, 65);        // Returns 56 - snap points are zero based
         *
         *     r = Ext.Number.snapInRange(56, 2, 55, 65); // Returns 57 - snap points are based from minValue
         *
         * @param {Number} value The unsnapped value.
         * @param {Number} increment The increment by which the value must move.
         * @param {Number} [minValue=0] The minimum value to which the returned value must be constrained.
         * @param {Number} [maxValue=Infinity] The maximum value to which the returned value must be constrained.
         * @return {Number} The value of the nearest snap target.
         */
        snapInRange : function(value, increment, minValue, maxValue) {
            var tween;

            // default minValue to zero
            minValue = (minValue || 0);

            // If value is undefined, or less than minValue, use minValue
            if (value === undefined || value < minValue) {
                return minValue;
            }

            // Calculate how many snap points from the minValue the passed value is.
            if (increment && (tween = ((value - minValue) % increment))) {
                value -= tween;
                tween *= 2;
                if (tween >= increment) {
                    value += increment;
                }
            }

            // If constraining within a maximum, ensure the maximum is on a snap point
            if (maxValue !== undefined) {
                if (value > (maxValue = me.snapInRange(maxValue, increment, minValue))) {
                    value = maxValue;
                }
            }

            return value;
        },

        /**
         * Formats a number using fixed-point notation
         * @param {Number} value The number to format
         * @param {Number} precision The number of digits to show after the decimal point
         */
        toFixed: isToFixedBroken ? function(value, precision) {
            precision = precision || 0;
            var pow = math.pow(10, precision);
            return (math.round(value * pow) / pow).toFixed(precision);
        } : function(value, precision) {
            return value.toFixed(precision);
        },

        /**
         * Validate that a value is numeric and convert it to a number if necessary. Returns the specified default value if
         * it is not.

    Ext.Number.from('1.23', 1); // returns 1.23
    Ext.Number.from('abc', 1); // returns 1

         * @param {Object} value
         * @param {Number} defaultValue The value to return if the original value is non-numeric
         * @return {Number} value, if numeric, defaultValue otherwise
         */
        from: function(value, defaultValue) {
            if (isFinite(value)) {
                value = parseFloat(value);
            }

            return !isNaN(value) ? value : defaultValue;
        },

        /**
         * Returns a random integer between the specified range (inclusive)
         * @param {Number} from Lowest value to return.
         * @param {Number} to Highst value to return.
         * @return {Number} A random integer within the specified range.
         */
        randomInt: function (from, to) {
           return math.floor(math.random() * (to - from + 1) + from);
        },
        
        /**
         * Corrects floating point numbers that overflow to a non-precise
         * value because of their floating nature, for example `0.1 + 0.2`
         * @param {Number} The number
         * @return {Number} The correctly rounded number
         */
        correctFloat: function(n) {
            // This is to correct the type of errors where 2 floats end with
            // a long string of decimals, eg 0.1 + 0.2. When they overflow in this
            // manner, they usually go to 15-16 decimals, so we cut it off at 14.
            return parseFloat(n.toPrecision(14));
        }
    });

    /**
     * @deprecated 4.0.0 Please use {@link Ext.Number#from} instead.
     * @member Ext
     * @method num
     * @inheritdoc Ext.Number#from
     */
    Ext.num = function() {
        return me.from.apply(this, arguments);
    };
};

// @tag foundation,core
// @require Number.js
// @define Ext.Array

/**
 * @class Ext.Array
 * @singleton
 * @author Jacky Nguyen <jacky@sencha.com>
 * @docauthor Jacky Nguyen <jacky@sencha.com>
 *
 * A set of useful static methods to deal with arrays; provide missing methods for older browsers.
 */
(function() {

    var arrayPrototype = Array.prototype,
        slice = arrayPrototype.slice,
        supportsSplice = (function () {
            var array = [],
                lengthBefore,
                j = 20;

            if (!array.splice) {
                return false;
            }

            // This detects a bug in IE8 splice method:
            // see http://social.msdn.microsoft.com/Forums/en-US/iewebdevelopment/thread/6e946d03-e09f-4b22-a4dd-cd5e276bf05a/

            while (j--) {
                array.push("A");
            }

            array.splice(15, 0, "F", "F", "F", "F", "F","F","F","F","F","F","F","F","F","F","F","F","F","F","F","F","F");

            lengthBefore = array.length; //41
            array.splice(13, 0, "XXX"); // add one element

            if (lengthBefore+1 != array.length) {
                return false;
            }
            // end IE8 bug

            return true;
        }()),
        supportsForEach = 'forEach' in arrayPrototype,
        supportsMap = 'map' in arrayPrototype,
        supportsIndexOf = 'indexOf' in arrayPrototype,
        supportsEvery = 'every' in arrayPrototype,
        supportsSome = 'some' in arrayPrototype,
        supportsFilter = 'filter' in arrayPrototype,
        supportsSort = (function() {
            var a = [1,2,3,4,5].sort(function(){ return 0; });
            return a[0] === 1 && a[1] === 2 && a[2] === 3 && a[3] === 4 && a[4] === 5;
        }()),
        supportsSliceOnNodeList = true,
        ExtArray,
        erase,
        replace,
        splice;

    try {
        // IE 6 - 8 will throw an error when using Array.prototype.slice on NodeList
        if (typeof document !== 'undefined') {
            slice.call(document.getElementsByTagName('body'));
        }
    } catch (e) {
        supportsSliceOnNodeList = false;
    }

    function fixArrayIndex (array, index) {
        return (index < 0) ? Math.max(0, array.length + index)
                           : Math.min(array.length, index);
    }

    /*
    Does the same work as splice, but with a slightly more convenient signature. The splice
    method has bugs in IE8, so this is the implementation we use on that platform.

    The rippling of items in the array can be tricky. Consider two use cases:

                  index=2
                  removeCount=2
                 /=====\
        +---+---+---+---+---+---+---+---+
        | 0 | 1 | 2 | 3 | 4 | 5 | 6 | 7 |
        +---+---+---+---+---+---+---+---+
                         /  \/  \/  \/  \
                        /   /\  /\  /\   \
                       /   /  \/  \/  \   +--------------------------+
                      /   /   /\  /\   +--------------------------+   \
                     /   /   /  \/  +--------------------------+   \   \
                    /   /   /   /+--------------------------+   \   \   \
                   /   /   /   /                             \   \   \   \
                  v   v   v   v                               v   v   v   v
        +---+---+---+---+---+---+       +---+---+---+---+---+---+---+---+---+
        | 0 | 1 | 4 | 5 | 6 | 7 |       | 0 | 1 | a | b | c | 4 | 5 | 6 | 7 |
        +---+---+---+---+---+---+       +---+---+---+---+---+---+---+---+---+
        A                               B        \=========/
                                                 insert=[a,b,c]

    In case A, it is obvious that copying of [4,5,6,7] must be left-to-right so
    that we don't end up with [0,1,6,7,6,7]. In case B, we have the opposite; we
    must go right-to-left or else we would end up with [0,1,a,b,c,4,4,4,4].
    */
    function replaceSim (array, index, removeCount, insert) {
        var add = insert ? insert.length : 0,
            length = array.length,
            pos = fixArrayIndex(array, index),
            remove,
            tailOldPos,
            tailNewPos,
            tailCount,
            lengthAfterRemove,
            i;

        // we try to use Array.push when we can for efficiency...
        if (pos === length) {
            if (add) {
                array.push.apply(array, insert);
            }
        } else {
            remove = Math.min(removeCount, length - pos);
            tailOldPos = pos + remove;
            tailNewPos = tailOldPos + add - remove;
            tailCount = length - tailOldPos;
            lengthAfterRemove = length - remove;

            if (tailNewPos < tailOldPos) { // case A
                for (i = 0; i < tailCount; ++i) {
                    array[tailNewPos+i] = array[tailOldPos+i];
                }
            } else if (tailNewPos > tailOldPos) { // case B
                for (i = tailCount; i--; ) {
                    array[tailNewPos+i] = array[tailOldPos+i];
                }
            } // else, add == remove (nothing to do)

            if (add && pos === lengthAfterRemove) {
                array.length = lengthAfterRemove; // truncate array
                array.push.apply(array, insert);
            } else {
                array.length = lengthAfterRemove + add; // reserves space
                for (i = 0; i < add; ++i) {
                    array[pos+i] = insert[i];
                }
            }
        }

        return array;
    }

    function replaceNative (array, index, removeCount, insert) {
        if (insert && insert.length) {
            // Inserting at index zero with no removing: use unshift
            if (index === 0 && !removeCount) {
                array.unshift.apply(array, insert);
            }
            // Inserting/replacing in middle of array
            else if (index < array.length) {
                array.splice.apply(array, [index, removeCount].concat(insert));
            }
            // Appending to array
            else {
                array.push.apply(array, insert);
            }
        } else {
            array.splice(index, removeCount);
        }
        return array;
    }

    function eraseSim (array, index, removeCount) {
        return replaceSim(array, index, removeCount);
    }

    function eraseNative (array, index, removeCount) {
        array.splice(index, removeCount);
        return array;
    }

    function spliceSim (array, index, removeCount) {
        var pos = fixArrayIndex(array, index),
            removed = array.slice(index, fixArrayIndex(array, pos+removeCount));

        if (arguments.length < 4) {
            replaceSim(array, pos, removeCount);
        } else {
            replaceSim(array, pos, removeCount, slice.call(arguments, 3));
        }

        return removed;
    }

    function spliceNative (array) {
        return array.splice.apply(array, slice.call(arguments, 1));
    }

    erase = supportsSplice ? eraseNative : eraseSim;
    replace = supportsSplice ? replaceNative : replaceSim;
    splice = supportsSplice ? spliceNative : spliceSim;

    // NOTE: from here on, use erase, replace or splice (not native methods)...

    ExtArray = Ext.Array = {
        /**
         * Iterates an array or an iterable value and invoke the given callback function for each item.
         *
         *     var countries = ['Vietnam', 'Singapore', 'United States', 'Russia'];
         *
         *     Ext.Array.each(countries, function(name, index, countriesItSelf) {
         *         console.log(name);
         *     });
         *
         *     var sum = function() {
         *         var sum = 0;
         *
         *         Ext.Array.each(arguments, function(value) {
         *             sum += value;
         *         });
         *
         *         return sum;
         *     };
         *
         *     sum(1, 2, 3); // returns 6
         *
         * The iteration can be stopped by returning false in the function callback.
         *
         *     Ext.Array.each(countries, function(name, index, countriesItSelf) {
         *         if (name === 'Singapore') {
         *             return false; // break here
         *         }
         *     });
         *
         * {@link Ext#each Ext.each} is alias for {@link Ext.Array#each Ext.Array.each}
         *
         * @param {Array/NodeList/Object} iterable The value to be iterated. If this
         * argument is not iterable, the callback function is called once.
         * @param {Function} fn The callback function. If it returns false, the iteration stops and this method returns
         * the current `index`.
         * @param {Object} fn.item The item at the current `index` in the passed `array`
         * @param {Number} fn.index The current `index` within the `array`
         * @param {Array} fn.allItems The `array` itself which was passed as the first argument
         * @param {Boolean} fn.return Return false to stop iteration.
         * @param {Object} scope (Optional) The scope (`this` reference) in which the specified function is executed.
         * @param {Boolean} reverse (Optional) Reverse the iteration order (loop from the end to the beginning)
         * Defaults false
         * @return {Boolean} See description for the `fn` parameter.
         */
        each: function(array, fn, scope, reverse) {
            array = ExtArray.from(array);

            var i,
                ln = array.length;

            if (reverse !== true) {
                for (i = 0; i < ln; i++) {
                    if (fn.call(scope || array[i], array[i], i, array) === false) {
                        return i;
                    }
                }
            }
            else {
                for (i = ln - 1; i > -1; i--) {
                    if (fn.call(scope || array[i], array[i], i, array) === false) {
                        return i;
                    }
                }
            }

            return true;
        },

        /**
         * Iterates an array and invoke the given callback function for each item. Note that this will simply
         * delegate to the native Array.prototype.forEach method if supported. It doesn't support stopping the
         * iteration by returning false in the callback function like {@link Ext.Array#each}. However, performance
         * could be much better in modern browsers comparing with {@link Ext.Array#each}
         *
         * @param {Array} array The array to iterate
         * @param {Function} fn The callback function.
         * @param {Object} fn.item The item at the current `index` in the passed `array`
         * @param {Number} fn.index The current `index` within the `array`
         * @param {Array}  fn.allItems The `array` itself which was passed as the first argument
         * @param {Object} scope (Optional) The execution scope (`this`) in which the specified function is executed.
         */
        forEach: supportsForEach ? function(array, fn, scope) {
            array.forEach(fn, scope);
        } : function(array, fn, scope) {
            var i = 0,
                ln = array.length;

            for (; i < ln; i++) {
                fn.call(scope, array[i], i, array);
            }
        },

        /**
         * Get the index of the provided `item` in the given `array`, a supplement for the
         * missing arrayPrototype.indexOf in Internet Explorer.
         *
         * @param {Array} array The array to check
         * @param {Object} item The item to look for
         * @param {Number} from (Optional) The index at which to begin the search
         * @return {Number} The index of item in the array (or -1 if it is not found)
         */
        indexOf: supportsIndexOf ? function(array, item, from) {
            return arrayPrototype.indexOf.call(array, item, from);
         } : function(array, item, from) {
            var i, length = array.length;

            for (i = (from < 0) ? Math.max(0, length + from) : from || 0; i < length; i++) {
                if (array[i] === item) {
                    return i;
                }
            }

            return -1;
        },

        /**
         * Checks whether or not the given `array` contains the specified `item`
         *
         * @param {Array} array The array to check
         * @param {Object} item The item to look for
         * @return {Boolean} True if the array contains the item, false otherwise
         */
        contains: supportsIndexOf ? function(array, item) {
            return arrayPrototype.indexOf.call(array, item) !== -1;
        } : function(array, item) {
            var i, ln;

            for (i = 0, ln = array.length; i < ln; i++) {
                if (array[i] === item) {
                    return true;
                }
            }

            return false;
        },

        /**
         * Converts any iterable (numeric indices and a length property) into a true array.
         *
         *     function test() {
         *         var args = Ext.Array.toArray(arguments),
         *             fromSecondToLastArgs = Ext.Array.toArray(arguments, 1);
         *
         *         alert(args.join(' '));
         *         alert(fromSecondToLastArgs.join(' '));
         *     }
         *
         *     test('just', 'testing', 'here'); // alerts 'just testing here';
         *                                      // alerts 'testing here';
         *
         *     Ext.Array.toArray(document.getElementsByTagName('div')); // will convert the NodeList into an array
         *     Ext.Array.toArray('splitted'); // returns ['s', 'p', 'l', 'i', 't', 't', 'e', 'd']
         *     Ext.Array.toArray('splitted', 0, 3); // returns ['s', 'p', 'l']
         *
         * {@link Ext#toArray Ext.toArray} is alias for {@link Ext.Array#toArray Ext.Array.toArray}
         *
         * @param {Object} iterable the iterable object to be turned into a true Array.
         * @param {Number} start (Optional) a zero-based index that specifies the start of extraction. Defaults to 0
         * @param {Number} end (Optional) a 1-based index that specifies the end of extraction. Defaults to the last
         * index of the iterable value
         * @return {Array} array
         */
        toArray: function(iterable, start, end){
            if (!iterable || !iterable.length) {
                return [];
            }

            if (typeof iterable === 'string') {
                iterable = iterable.split('');
            }

            if (supportsSliceOnNodeList) {
                return slice.call(iterable, start || 0, end || iterable.length);
            }

            var array = [],
                i;

            start = start || 0;
            end = end ? ((end < 0) ? iterable.length + end : end) : iterable.length;

            for (i = start; i < end; i++) {
                array.push(iterable[i]);
            }

            return array;
        },

        /**
         * Plucks the value of a property from each item in the Array. Example:
         *
         *     Ext.Array.pluck(Ext.query("p"), "className"); // [el1.className, el2.className, ..., elN.className]
         *
         * @param {Array/NodeList} array The Array of items to pluck the value from.
         * @param {String} propertyName The property name to pluck from each element.
         * @return {Array} The value from each item in the Array.
         */
        pluck: function(array, propertyName) {
            var ret = [],
                i, ln, item;

            for (i = 0, ln = array.length; i < ln; i++) {
                item = array[i];

                ret.push(item[propertyName]);
            }

            return ret;
        },

        /**
         * Creates a new array with the results of calling a provided function on every element in this array.
         *
         * @param {Array} array
         * @param {Function} fn Callback function for each item
         * @param {Mixed} fn.item Current item.
         * @param {Number} fn.index Index of the item.
         * @param {Array} fn.array The whole array that's being iterated.
         * @param {Object} [scope] Callback function scope
         * @return {Array} results
         */
        map: supportsMap ? function(array, fn, scope) {
            if (!fn) {
                Ext.Error.raise('Ext.Array.map must have a callback function passed as second argument.');
            }
            return array.map(fn, scope);
        } : function(array, fn, scope) {
            if (!fn) {
                Ext.Error.raise('Ext.Array.map must have a callback function passed as second argument.');
            }
            var results = [],
                i = 0,
                len = array.length;

            for (; i < len; i++) {
                results[i] = fn.call(scope, array[i], i, array);
            }

            return results;
        },

        /**
         * Executes the specified function for each array element until the function returns a falsy value.
         * If such an item is found, the function will return false immediately.
         * Otherwise, it will return true.
         *
         * @param {Array} array
         * @param {Function} fn Callback function for each item
         * @param {Mixed} fn.item Current item.
         * @param {Number} fn.index Index of the item.
         * @param {Array} fn.array The whole array that's being iterated.
         * @param {Object} scope Callback function scope
         * @return {Boolean} True if no false value is returned by the callback function.
         */
        every: supportsEvery ? function(array, fn, scope) {
            if (!fn) {
                Ext.Error.raise('Ext.Array.every must have a callback function passed as second argument.');
            }
            return array.every(fn, scope);
        } : function(array, fn, scope) {
            if (!fn) {
                Ext.Error.raise('Ext.Array.every must have a callback function passed as second argument.');
            }
            var i = 0,
                ln = array.length;

            for (; i < ln; ++i) {
                if (!fn.call(scope, array[i], i, array)) {
                    return false;
                }
            }

            return true;
        },

        /**
         * Executes the specified function for each array element until the function returns a truthy value.
         * If such an item is found, the function will return true immediately. Otherwise, it will return false.
         *
         * @param {Array} array
         * @param {Function} fn Callback function for each item
         * @param {Mixed} fn.item Current item.
         * @param {Number} fn.index Index of the item.
         * @param {Array} fn.array The whole array that's being iterated.
         * @param {Object} scope Callback function scope
         * @return {Boolean} True if the callback function returns a truthy value.
         */
        some: supportsSome ? function(array, fn, scope) {
            if (!fn) {
                Ext.Error.raise('Ext.Array.some must have a callback function passed as second argument.');
            }
            return array.some(fn, scope);
        } : function(array, fn, scope) {
            if (!fn) {
                Ext.Error.raise('Ext.Array.some must have a callback function passed as second argument.');
            }
            var i = 0,
                ln = array.length;

            for (; i < ln; ++i) {
                if (fn.call(scope, array[i], i, array)) {
                    return true;
                }
            }

            return false;
        },
        
        /**
         * Shallow compares the contents of 2 arrays using strict equality.
         * @param {Array} array1
         * @param {Array} array2
         * @return {Boolean} `true` if the arrays are equal.
         */
        equals: function(array1, array2) {
            var len1 = array1.length,
                len2 = array2.length,
                i;
                
            // Short circuit if the same array is passed twice
            if (array1 === array2) {
                return true;
            }
                
            if (len1 !== len2) {
                return false;
            }
            
            for (i = 0; i < len1; ++i) {
                if (array1[i] !== array2[i]) {
                    return false;
                }
            }
            
            return true;
        },

        /**
         * Filter through an array and remove empty item as defined in {@link Ext#isEmpty Ext.isEmpty}
         *
         * See {@link Ext.Array#filter}
         *
         * @param {Array} array
         * @return {Array} results
         */
        clean: function(array) {
            var results = [],
                i = 0,
                ln = array.length,
                item;

            for (; i < ln; i++) {
                item = array[i];

                if (!Ext.isEmpty(item)) {
                    results.push(item);
                }
            }

            return results;
        },

        /**
         * Returns a new array with unique items
         *
         * @param {Array} array
         * @return {Array} results
         */
        unique: function(array) {
            var clone = [],
                i = 0,
                ln = array.length,
                item;

            for (; i < ln; i++) {
                item = array[i];

                if (ExtArray.indexOf(clone, item) === -1) {
                    clone.push(item);
                }
            }

            return clone;
        },

        /**
         * Creates a new array with all of the elements of this array for which
         * the provided filtering function returns true.
         *
         * @param {Array} array
         * @param {Function} fn Callback function for each item
         * @param {Mixed} fn.item Current item.
         * @param {Number} fn.index Index of the item.
         * @param {Array} fn.array The whole array that's being iterated.
         * @param {Object} scope Callback function scope
         * @return {Array} results
         */
        filter: supportsFilter ? function(array, fn, scope) {
            if (!fn) {
                Ext.Error.raise('Ext.Array.filter must have a filter function passed as second argument.');
            }
            return array.filter(fn, scope);
        } : function(array, fn, scope) {
            if (!fn) {
                Ext.Error.raise('Ext.Array.filter must have a filter function passed as second argument.');
            }
            var results = [],
                i = 0,
                ln = array.length;

            for (; i < ln; i++) {
                if (fn.call(scope, array[i], i, array)) {
                    results.push(array[i]);
                }
            }

            return results;
        },

        /**
         * Returns the first item in the array which elicits a true return value from the
         * passed selection function.
         * @param {Array} array The array to search
         * @param {Function} fn The selection function to execute for each item.
         * @param {Mixed} fn.item The array item.
         * @param {String} fn.index The index of the array item.
         * @param {Object} scope (optional) The scope (<code>this</code> reference) in which the
         * function is executed. Defaults to the array
         * @return {Object} The first item in the array which returned true from the selection
         * function, or null if none was found.
         */
        findBy : function(array, fn, scope) {
            var i = 0,
                len = array.length;

            for (; i < len; i++) {
                if (fn.call(scope || array, array[i], i)) {
                    return array[i];
                }
            }
            return null;
        },

        /**
         * Converts a value to an array if it's not already an array; returns:
         *
         * - An empty array if given value is `undefined` or `null`
         * - Itself if given value is already an array
         * - An array copy if given value is {@link Ext#isIterable iterable} (arguments, NodeList and alike)
         * - An array with one item which is the given value, otherwise
         *
         * @param {Object} value The value to convert to an array if it's not already is an array
         * @param {Boolean} newReference (Optional) True to clone the given array and return a new reference if necessary,
         * defaults to false
         * @return {Array} array
         */
        from: function(value, newReference) {
            if (value === undefined || value === null) {
                return [];
            }

            if (Ext.isArray(value)) {
                return (newReference) ? slice.call(value) : value;
            }

            var type = typeof value;
            // Both strings and functions will have a length property. In phantomJS, NodeList
            // instances report typeof=='function' but don't have an apply method...
            if (value && value.length !== undefined && type !== 'string' && (type !== 'function' || !value.apply)) {
                return ExtArray.toArray(value);
            }

            return [value];
        },

        /**
         * Removes the specified item from the array if it exists
         *
         * @param {Array} array The array
         * @param {Object} item The item to remove
         * @return {Array} The passed array itself
         */
        remove: function(array, item) {
            var index = ExtArray.indexOf(array, item);

            if (index !== -1) {
                erase(array, index, 1);
            }

            return array;
        },

        /**
         * Push an item into the array only if the array doesn't contain it yet
         *
         * @param {Array} array The array
         * @param {Object} item The item to include
         */
        include: function(array, item) {
            if (!ExtArray.contains(array, item)) {
                array.push(item);
            }
        },

        /**
         * Clone a flat array without referencing the previous one. Note that this is different
         * from Ext.clone since it doesn't handle recursive cloning. It's simply a convenient, easy-to-remember method
         * for Array.prototype.slice.call(array)
         *
         * @param {Array} array The array
         * @return {Array} The clone array
         */
        clone: function(array) {
            return slice.call(array);
        },

        /**
         * Merge multiple arrays into one with unique items.
         *
         * {@link Ext.Array#union} is alias for {@link Ext.Array#merge}
         *
         * @param {Array} array1
         * @param {Array} array2
         * @param {Array} etc
         * @return {Array} merged
         */
        merge: function() {
            var args = slice.call(arguments),
                array = [],
                i, ln;

            for (i = 0, ln = args.length; i < ln; i++) {
                array = array.concat(args[i]);
            }

            return ExtArray.unique(array);
        },

        /**
         * Merge multiple arrays into one with unique items that exist in all of the arrays.
         *
         * @param {Array} array1
         * @param {Array} array2
         * @param {Array} etc
         * @return {Array} intersect
         */
        intersect: function() {
            var intersection = [],
                arrays = slice.call(arguments),
                arraysLength,
                array,
                arrayLength,
                minArray,
                minArrayIndex,
                minArrayCandidate,
                minArrayLength,
                element,
                elementCandidate,
                elementCount,
                i, j, k;

            if (!arrays.length) {
                return intersection;
            }

            // Find the smallest array
            arraysLength = arrays.length;
            for (i = minArrayIndex = 0; i < arraysLength; i++) {
                minArrayCandidate = arrays[i];
                if (!minArray || minArrayCandidate.length < minArray.length) {
                    minArray = minArrayCandidate;
                    minArrayIndex = i;
                }
            }

            minArray = ExtArray.unique(minArray);
            erase(arrays, minArrayIndex, 1);

            // Use the smallest unique'd array as the anchor loop. If the other array(s) do contain
            // an item in the small array, we're likely to find it before reaching the end
            // of the inner loop and can terminate the search early.
            minArrayLength = minArray.length;
            arraysLength = arrays.length;
            for (i = 0; i < minArrayLength; i++) {
                element = minArray[i];
                elementCount = 0;

                for (j = 0; j < arraysLength; j++) {
                    array = arrays[j];
                    arrayLength = array.length;
                    for (k = 0; k < arrayLength; k++) {
                        elementCandidate = array[k];
                        if (element === elementCandidate) {
                            elementCount++;
                            break;
                        }
                    }
                }

                if (elementCount === arraysLength) {
                    intersection.push(element);
                }
            }

            return intersection;
        },

        /**
         * Perform a set difference A-B by subtracting all items in array B from array A.
         *
         * @param {Array} arrayA
         * @param {Array} arrayB
         * @return {Array} difference
         */
        difference: function(arrayA, arrayB) {
            var clone = slice.call(arrayA),
                ln = clone.length,
                i, j, lnB;

            for (i = 0,lnB = arrayB.length; i < lnB; i++) {
                for (j = 0; j < ln; j++) {
                    if (clone[j] === arrayB[i]) {
                        erase(clone, j, 1);
                        j--;
                        ln--;
                    }
                }
            }

            return clone;
        },

        /**
         * Returns a shallow copy of a part of an array. This is equivalent to the native
         * call "Array.prototype.slice.call(array, begin, end)". This is often used when "array"
         * is "arguments" since the arguments object does not supply a slice method but can
         * be the context object to Array.prototype.slice.
         *
         * @param {Array} array The array (or arguments object).
         * @param {Number} begin The index at which to begin. Negative values are offsets from
         * the end of the array.
         * @param {Number} end The index at which to end. The copied items do not include
         * end. Negative values are offsets from the end of the array. If end is omitted,
         * all items up to the end of the array are copied.
         * @return {Array} The copied piece of the array.
         * @method slice
         */
        // Note: IE6 will return [] on slice.call(x, undefined).
        slice: ([1,2].slice(1, undefined).length ?
            function (array, begin, end) {
                return slice.call(array, begin, end);
            } :
            // at least IE6 uses arguments.length for variadic signature
            function (array, begin, end) {
                // After tested for IE 6, the one below is of the best performance
                // see http://jsperf.com/slice-fix
                if (typeof begin === 'undefined') {
                    return slice.call(array);
                }
                if (typeof end === 'undefined') {
                    return slice.call(array, begin);
                }
                return slice.call(array, begin, end);
            }
        ),

        /**
         * Sorts the elements of an Array.
         * By default, this method sorts the elements alphabetically and ascending.
         *
         * @param {Array} array The array to sort.
         * @param {Function} sortFn (optional) The comparison function.
         * @param {Mixed} sortFn.a An item to compare.
         * @param {Mixed} sortFn.b Another item to compare.
         * @return {Array} The sorted array.
         */
        sort: supportsSort ? function(array, sortFn) {
            if (sortFn) {
                return array.sort(sortFn);
            } else {
                return array.sort();
            }
         } : function(array, sortFn) {
            var length = array.length,
                i = 0,
                comparison,
                j, min, tmp;

            for (; i < length; i++) {
                min = i;
                for (j = i + 1; j < length; j++) {
                    if (sortFn) {
                        comparison = sortFn(array[j], array[min]);
                        if (comparison < 0) {
                            min = j;
                        }
                    } else if (array[j] < array[min]) {
                        min = j;
                    }
                }
                if (min !== i) {
                    tmp = array[i];
                    array[i] = array[min];
                    array[min] = tmp;
                }
            }

            return array;
        },

        /**
         * Recursively flattens into 1-d Array. Injects Arrays inline.
         *
         * @param {Array} array The array to flatten
         * @return {Array} The 1-d array.
         */
        flatten: function(array) {
            var worker = [];

            function rFlatten(a) {
                var i, ln, v;

                for (i = 0, ln = a.length; i < ln; i++) {
                    v = a[i];

                    if (Ext.isArray(v)) {
                        rFlatten(v);
                    } else {
                        worker.push(v);
                    }
                }

                return worker;
            }

            return rFlatten(array);
        },

        /**
         * Returns the minimum value in the Array.
         *
         * @param {Array/NodeList} array The Array from which to select the minimum value.
         * @param {Function} comparisonFn (optional) a function to perform the comparision which determines minimization.
         * If omitted the "<" operator will be used. Note: gt = 1; eq = 0; lt = -1
         * @param {Mixed} comparisonFn.min Current minimum value.
         * @param {Mixed} comparisonFn.item The value to compare with the current minimum.
         * @return {Object} minValue The minimum value
         */
        min: function(array, comparisonFn) {
            var min = array[0],
                i, ln, item;

            for (i = 0, ln = array.length; i < ln; i++) {
                item = array[i];

                if (comparisonFn) {
                    if (comparisonFn(min, item) === 1) {
                        min = item;
                    }
                }
                else {
                    if (item < min) {
                        min = item;
                    }
                }
            }

            return min;
        },

        /**
         * Returns the maximum value in the Array.
         *
         * @param {Array/NodeList} array The Array from which to select the maximum value.
         * @param {Function} comparisonFn (optional) a function to perform the comparision which determines maximization.
         * If omitted the ">" operator will be used. Note: gt = 1; eq = 0; lt = -1
         * @param {Mixed} comparisonFn.max Current maximum value.
         * @param {Mixed} comparisonFn.item The value to compare with the current maximum.
         * @return {Object} maxValue The maximum value
         */
        max: function(array, comparisonFn) {
            var max = array[0],
                i, ln, item;

            for (i = 0, ln = array.length; i < ln; i++) {
                item = array[i];

                if (comparisonFn) {
                    if (comparisonFn(max, item) === -1) {
                        max = item;
                    }
                }
                else {
                    if (item > max) {
                        max = item;
                    }
                }
            }

            return max;
        },

        /**
         * Calculates the mean of all items in the array.
         *
         * @param {Array} array The Array to calculate the mean value of.
         * @return {Number} The mean.
         */
        mean: function(array) {
            return array.length > 0 ? ExtArray.sum(array) / array.length : undefined;
        },

        /**
         * Calculates the sum of all items in the given array.
         *
         * @param {Array} array The Array to calculate the sum value of.
         * @return {Number} The sum.
         */
        sum: function(array) {
            var sum = 0,
                i, ln, item;

            for (i = 0,ln = array.length; i < ln; i++) {
                item = array[i];

                sum += item;
            }

            return sum;
        },

        /**
         * Creates a map (object) keyed by the elements of the given array. The values in
         * the map are the index+1 of the array element. For example:
         * 
         *      var map = Ext.Array.toMap(['a','b','c']);
         *
         *      // map = { a: 1, b: 2, c: 3 };
         * 
         * Or a key property can be specified:
         * 
         *      var map = Ext.Array.toMap([
         *              { name: 'a' },
         *              { name: 'b' },
         *              { name: 'c' }
         *          ], 'name');
         *
         *      // map = { a: 1, b: 2, c: 3 };
         * 
         * Lastly, a key extractor can be provided:
         * 
         *      var map = Ext.Array.toMap([
         *              { name: 'a' },
         *              { name: 'b' },
         *              { name: 'c' }
         *          ], function (obj) { return obj.name.toUpperCase(); });
         *
         *      // map = { A: 1, B: 2, C: 3 };
         * 
         * @param {Array} array The Array to create the map from.
         * @param {String/Function} [getKey] Name of the object property to use
         * as a key or a function to extract the key.
         * @param {Object} [scope] Value of this inside callback.
         * @return {Object} The resulting map.
         */
        toMap: function(array, getKey, scope) {
            var map = {},
                i = array.length;

            if (!getKey) {
                while (i--) {
                    map[array[i]] = i+1;
                }
            } else if (typeof getKey == 'string') {
                while (i--) {
                    map[array[i][getKey]] = i+1;
                }
            } else {
                while (i--) {
                    map[getKey.call(scope, array[i])] = i+1;
                }
            }

            return map;
        },

        /**
         * Creates a map (object) keyed by a property of elements of the given array. The values in
         * the map are the array element. For example:
         * 
         *      var map = Ext.Array.toMap(['a','b','c']);
         *
         *      // map = { a: 'a', b: 'b', c: 'c' };
         * 
         * Or a key property can be specified:
         * 
         *      var map = Ext.Array.toMap([
         *              { name: 'a' },
         *              { name: 'b' },
         *              { name: 'c' }
         *          ], 'name');
         *
         *      // map = { a: {name: 'a'}, b: {name: 'b'}, c: {name: 'c'} };
         * 
         * Lastly, a key extractor can be provided:
         * 
         *      var map = Ext.Array.toMap([
         *              { name: 'a' },
         *              { name: 'b' },
         *              { name: 'c' }
         *          ], function (obj) { return obj.name.toUpperCase(); });
         *
         *      // map = { A: {name: 'a'}, B: {name: 'b'}, C: {name: 'c'} };
         *
         * @param {Array} array The Array to create the map from.
         * @param {String/Function} [getKey] Name of the object property to use
         * as a key or a function to extract the key.
         * @param {Object} [scope] Value of this inside callback.
         * @return {Object} The resulting map.
         */
        toValueMap: function(array, getKey, scope) {
            var map = {},
                i = array.length;

            if (!getKey) {
                while (i--) {
                    map[array[i]] = array[i];
                }
            } else if (typeof getKey == 'string') {
                while (i--) {
                    map[array[i][getKey]] = array[i];
                }
            } else {
                while (i--) {
                    map[getKey.call(scope, array[i])] = array[i];
                }
            }

            return map;
        },

        _replaceSim: replaceSim, // for unit testing
        _spliceSim: spliceSim,

        /**
         * Removes items from an array. This is functionally equivalent to the splice method
         * of Array, but works around bugs in IE8's splice method and does not copy the
         * removed elements in order to return them (because very often they are ignored).
         *
         * @param {Array} array The Array on which to replace.
         * @param {Number} index The index in the array at which to operate.
         * @param {Number} removeCount The number of items to remove at index.
         * @return {Array} The array passed.
         * @method
         */
        erase: erase,

        /**
         * Inserts items in to an array.
         *
         * @param {Array} array The Array in which to insert.
         * @param {Number} index The index in the array at which to operate.
         * @param {Array} items The array of items to insert at index.
         * @return {Array} The array passed.
         */
        insert: function (array, index, items) {
            return replace(array, index, 0, items);
        },

        /**
         * Replaces items in an array. This is functionally equivalent to the splice method
         * of Array, but works around bugs in IE8's splice method and is often more convenient
         * to call because it accepts an array of items to insert rather than use a variadic
         * argument list.
         *
         * @param {Array} array The Array on which to replace.
         * @param {Number} index The index in the array at which to operate.
         * @param {Number} removeCount The number of items to remove at index (can be 0).
         * @param {Array} insert (optional) An array of items to insert at index.
         * @return {Array} The array passed.
         * @method
         */
        replace: replace,

        /**
         * Replaces items in an array. This is equivalent to the splice method of Array, but
         * works around bugs in IE8's splice method. The signature is exactly the same as the
         * splice method except that the array is the first argument. All arguments following
         * removeCount are inserted in the array at index.
         *
         * @param {Array} array The Array on which to replace.
         * @param {Number} index The index in the array at which to operate.
         * @param {Number} removeCount The number of items to remove at index (can be 0).
         * @param {Object...} elements The elements to add to the array. If you don't specify
         * any elements, splice simply removes elements from the array.
         * @return {Array} An array containing the removed items.
         * @method
         */
        splice: splice,

        /**
         * Pushes new items onto the end of an Array.
         *
         * Passed parameters may be single items, or arrays of items. If an Array is found in the argument list, all its
         * elements are pushed into the end of the target Array.
         *
         * @param {Array} target The Array onto which to push new items
         * @param {Object...} elements The elements to add to the array. Each parameter may
         * be an Array, in which case all the elements of that Array will be pushed into the end of the
         * destination Array.
         * @return {Array} An array containing all the new items push onto the end.
         *
         */
        push: function(array) {
            var len = arguments.length,
                i = 1,
                newItem;

            if (array === undefined) {
                array = [];
            } else if (!Ext.isArray(array)) {
                array = [array];
            }
            for (; i < len; i++) {
                newItem = arguments[i];
                Array.prototype.push[Ext.isIterable(newItem) ? 'apply' : 'call'](array, newItem);
            }
            return array;
        }
    };

    /**
     * @method
     * @member Ext
     * @inheritdoc Ext.Array#each
     */
    Ext.each = ExtArray.each;

    /**
     * @method
     * @member Ext.Array
     * @inheritdoc Ext.Array#merge
     */
    ExtArray.union = ExtArray.merge;

    /**
     * Old alias to {@link Ext.Array#min}
     * @deprecated 4.0.0 Use {@link Ext.Array#min} instead
     * @method
     * @member Ext
     * @inheritdoc Ext.Array#min
     */
    Ext.min = ExtArray.min;

    /**
     * Old alias to {@link Ext.Array#max}
     * @deprecated 4.0.0 Use {@link Ext.Array#max} instead
     * @method
     * @member Ext
     * @inheritdoc Ext.Array#max
     */
    Ext.max = ExtArray.max;

    /**
     * Old alias to {@link Ext.Array#sum}
     * @deprecated 4.0.0 Use {@link Ext.Array#sum} instead
     * @method
     * @member Ext
     * @inheritdoc Ext.Array#sum
     */
    Ext.sum = ExtArray.sum;

    /**
     * Old alias to {@link Ext.Array#mean}
     * @deprecated 4.0.0 Use {@link Ext.Array#mean} instead
     * @method
     * @member Ext
     * @inheritdoc Ext.Array#mean
     */
    Ext.mean = ExtArray.mean;

    /**
     * Old alias to {@link Ext.Array#flatten}
     * @deprecated 4.0.0 Use {@link Ext.Array#flatten} instead
     * @method
     * @member Ext
     * @inheritdoc Ext.Array#flatten
     */
    Ext.flatten = ExtArray.flatten;

    /**
     * Old alias to {@link Ext.Array#clean}
     * @deprecated 4.0.0 Use {@link Ext.Array#clean} instead
     * @method
     * @member Ext
     * @inheritdoc Ext.Array#clean
     */
    Ext.clean = ExtArray.clean;

    /**
     * Old alias to {@link Ext.Array#unique}
     * @deprecated 4.0.0 Use {@link Ext.Array#unique} instead
     * @method
     * @member Ext
     * @inheritdoc Ext.Array#unique
     */
    Ext.unique = ExtArray.unique;

    /**
     * Old alias to {@link Ext.Array#pluck Ext.Array.pluck}
     * @deprecated 4.0.0 Use {@link Ext.Array#pluck Ext.Array.pluck} instead
     * @method
     * @member Ext
     * @inheritdoc Ext.Array#pluck
     */
    Ext.pluck = ExtArray.pluck;

    /**
     * @method
     * @member Ext
     * @inheritdoc Ext.Array#toArray
     */
    Ext.toArray = function() {
        return ExtArray.toArray.apply(ExtArray, arguments);
    };
}());

// @tag foundation,core
// @require Array.js
// @define Ext.Function

/**
 * @class Ext.Function
 *
 * A collection of useful static methods to deal with function callbacks
 * @singleton
 * @alternateClassName Ext.util.Functions
 */
Ext.Function = {

    /**
     * A very commonly used method throughout the framework. It acts as a wrapper around another method
     * which originally accepts 2 arguments for `name` and `value`.
     * The wrapped function then allows "flexible" value setting of either:
     *
     * - `name` and `value` as 2 arguments
     * - one single object argument with multiple key - value pairs
     *
     * For example:
     *
     *     var setValue = Ext.Function.flexSetter(function(name, value) {
     *         this[name] = value;
     *     });
     *
     *     // Afterwards
     *     // Setting a single name - value
     *     setValue('name1', 'value1');
     *
     *     // Settings multiple name - value pairs
     *     setValue({
     *         name1: 'value1',
     *         name2: 'value2',
     *         name3: 'value3'
     *     });
     *
     * @param {Function} setter
     * @returns {Function} flexSetter
     */
    flexSetter: function(fn) {
        return function(a, b) {
            var k, i;

            if (a === null) {
                return this;
            }

            if (typeof a !== 'string') {
                for (k in a) {
                    if (a.hasOwnProperty(k)) {
                        fn.call(this, k, a[k]);
                    }
                }

                if (Ext.enumerables) {
                    for (i = Ext.enumerables.length; i--;) {
                        k = Ext.enumerables[i];
                        if (a.hasOwnProperty(k)) {
                            fn.call(this, k, a[k]);
                        }
                    }
                }
            } else {
                fn.call(this, a, b);
            }

            return this;
        };
    },

    /**
     * Create a new function from the provided `fn`, change `this` to the provided scope, optionally
     * overrides arguments for the call. (Defaults to the arguments passed by the caller)
     *
     * {@link Ext#bind Ext.bind} is alias for {@link Ext.Function#bind Ext.Function.bind}
     *
     * @param {Function} fn The function to delegate.
     * @param {Object} scope (optional) The scope (`this` reference) in which the function is executed.
     * **If omitted, defaults to the default global environment object (usually the browser window).**
     * @param {Array} args (optional) Overrides arguments for the call. (Defaults to the arguments passed by the caller)
     * @param {Boolean/Number} appendArgs (optional) if True args are appended to call args instead of overriding,
     * if a number the args are inserted at the specified position
     * @return {Function} The new function
     */
    bind: function(fn, scope, args, appendArgs) {
        if (arguments.length === 2) {
            return function() {
                return fn.apply(scope, arguments);
            };
        }

        var method = fn,
            slice = Array.prototype.slice;

        return function() {
            var callArgs = args || arguments;

            if (appendArgs === true) {
                callArgs = slice.call(arguments, 0);
                callArgs = callArgs.concat(args);
            }
            else if (typeof appendArgs == 'number') {
                callArgs = slice.call(arguments, 0); // copy arguments first
                Ext.Array.insert(callArgs, appendArgs, args);
            }

            return method.apply(scope || Ext.global, callArgs);
        };
    },

    /**
     * Create a new function from the provided `fn`, the arguments of which are pre-set to `args`.
     * New arguments passed to the newly created callback when it's invoked are appended after the pre-set ones.
     * This is especially useful when creating callbacks.
     *
     * For example:
     *
     *     var originalFunction = function(){
     *         alert(Ext.Array.from(arguments).join(' '));
     *     };
     *
     *     var callback = Ext.Function.pass(originalFunction, ['Hello', 'World']);
     *
     *     callback(); // alerts 'Hello World'
     *     callback('by Me'); // alerts 'Hello World by Me'
     *
     * {@link Ext#pass Ext.pass} is alias for {@link Ext.Function#pass Ext.Function.pass}
     *
     * @param {Function} fn The original function
     * @param {Array} args The arguments to pass to new callback
     * @param {Object} scope (optional) The scope (`this` reference) in which the function is executed.
     * @return {Function} The new callback function
     */
    pass: function(fn, args, scope) {
        if (!Ext.isArray(args)) {
            if (Ext.isIterable(args)) {
                args = Ext.Array.clone(args);
            } else {
                args = args !== undefined ? [args] : [];
            }
        }

        return function() {
            var fnArgs = [].concat(args);
            fnArgs.push.apply(fnArgs, arguments);
            return fn.apply(scope || this, fnArgs);
        };
    },

    /**
     * Create an alias to the provided method property with name `methodName` of `object`.
     * Note that the execution scope will still be bound to the provided `object` itself.
     *
     * @param {Object/Function} object
     * @param {String} methodName
     * @return {Function} aliasFn
     */
    alias: function(object, methodName) {
        return function() {
            return object[methodName].apply(object, arguments);
        };
    },

    /**
     * Create a "clone" of the provided method. The returned method will call the given
     * method passing along all arguments and the "this" pointer and return its result.
     *
     * @param {Function} method
     * @return {Function} cloneFn
     */
    clone: function(method) {
        return function() {
            return method.apply(this, arguments);
        };
    },

    /**
     * Creates an interceptor function. The passed function is called before the original one. If it returns false,
     * the original one is not called. The resulting function returns the results of the original function.
     * The passed function is called with the parameters of the original function. Example usage:
     *
     *     var sayHi = function(name){
     *         alert('Hi, ' + name);
     *     }
     *
     *     sayHi('Fred'); // alerts "Hi, Fred"
     *
     *     // create a new function that validates input without
     *     // directly modifying the original function:
     *     var sayHiToFriend = Ext.Function.createInterceptor(sayHi, function(name){
     *         return name == 'Brian';
     *     });
     *
     *     sayHiToFriend('Fred');  // no alert
     *     sayHiToFriend('Brian'); // alerts "Hi, Brian"
     *
     * @param {Function} origFn The original function.
     * @param {Function} newFn The function to call before the original
     * @param {Object} [scope] The scope (`this` reference) in which the passed function is executed.
     * **If omitted, defaults to the scope in which the original function is called or the browser window.**
     * @param {Object} [returnValue=null] The value to return if the passed function return false.
     * @return {Function} The new function
     */
    createInterceptor: function(origFn, newFn, scope, returnValue) {
        var method = origFn;
        if (!Ext.isFunction(newFn)) {
            return origFn;
        } else {
            returnValue = Ext.isDefined(returnValue) ? returnValue : null;
            return function() {
                var me = this,
                    args = arguments;
                    
                newFn.target = me;
                newFn.method = origFn;
                return (newFn.apply(scope || me || Ext.global, args) !== false) ? origFn.apply(me || Ext.global, args) : returnValue;
            };
        }
    },

    /**
     * Creates a delegate (callback) which, when called, executes after a specific delay.
     *
     * @param {Function} fn The function which will be called on a delay when the returned function is called.
     * Optionally, a replacement (or additional) argument list may be specified.
     * @param {Number} delay The number of milliseconds to defer execution by whenever called.
     * @param {Object} scope (optional) The scope (`this` reference) used by the function at execution time.
     * @param {Array} args (optional) Override arguments for the call. (Defaults to the arguments passed by the caller)
     * @param {Boolean/Number} appendArgs (optional) if True args are appended to call args instead of overriding,
     * if a number the args are inserted at the specified position.
     * @return {Function} A function which, when called, executes the original function after the specified delay.
     */
    createDelayed: function(fn, delay, scope, args, appendArgs) {
        if (scope || args) {
            fn = Ext.Function.bind(fn, scope, args, appendArgs);
        }

        return function() {
            var me = this,
                args = Array.prototype.slice.call(arguments);

            setTimeout(function() {
                fn.apply(me, args);
            }, delay);
        };
    },

    /**
     * Calls this function after the number of millseconds specified, optionally in a specific scope. Example usage:
     *
     *     var sayHi = function(name){
     *         alert('Hi, ' + name);
     *     }
     *
     *     // executes immediately:
     *     sayHi('Fred');
     *
     *     // executes after 2 seconds:
     *     Ext.Function.defer(sayHi, 2000, this, ['Fred']);
     *
     *     // this syntax is sometimes useful for deferring
     *     // execution of an anonymous function:
     *     Ext.Function.defer(function(){
     *         alert('Anonymous');
     *     }, 100);
     *
     * {@link Ext#defer Ext.defer} is alias for {@link Ext.Function#defer Ext.Function.defer}
     *
     * @param {Function} fn The function to defer.
     * @param {Number} millis The number of milliseconds for the setTimeout call
     * (if less than or equal to 0 the function is executed immediately)
     * @param {Object} scope (optional) The scope (`this` reference) in which the function is executed.
     * **If omitted, defaults to the browser window.**
     * @param {Array} args (optional) Overrides arguments for the call. (Defaults to the arguments passed by the caller)
     * @param {Boolean/Number} appendArgs (optional) if True args are appended to call args instead of overriding,
     * if a number the args are inserted at the specified position
     * @return {Number} The timeout id that can be used with clearTimeout
     */
    defer: function(fn, millis, scope, args, appendArgs) {
        fn = Ext.Function.bind(fn, scope, args, appendArgs);
        if (millis > 0) {
            return setTimeout(Ext.supports.TimeoutActualLateness ? function () {
                fn();
            } : fn, millis);
        }
        fn();
        return 0;
    },

    /**
     * Create a combined function call sequence of the original function + the passed function.
     * The resulting function returns the results of the original function.
     * The passed function is called with the parameters of the original function. Example usage:
     *
     *     var sayHi = function(name){
     *         alert('Hi, ' + name);
     *     }
     *
     *     sayHi('Fred'); // alerts "Hi, Fred"
     *
     *     var sayGoodbye = Ext.Function.createSequence(sayHi, function(name){
     *         alert('Bye, ' + name);
     *     });
     *
     *     sayGoodbye('Fred'); // both alerts show
     *
     * @param {Function} originalFn The original function.
     * @param {Function} newFn The function to sequence
     * @param {Object} scope (optional) The scope (`this` reference) in which the passed function is executed.
     * If omitted, defaults to the scope in which the original function is called or the default global environment object (usually the browser window).
     * @return {Function} The new function
     */
    createSequence: function(originalFn, newFn, scope) {
        if (!newFn) {
            return originalFn;
        }
        else {
            return function() {
                var result = originalFn.apply(this, arguments);
                newFn.apply(scope || this, arguments);
                return result;
            };
        }
    },

    /**
     * Creates a delegate function, optionally with a bound scope which, when called, buffers
     * the execution of the passed function for the configured number of milliseconds.
     * If called again within that period, the impending invocation will be canceled, and the
     * timeout period will begin again.
     *
     * @param {Function} fn The function to invoke on a buffered timer.
     * @param {Number} buffer The number of milliseconds by which to buffer the invocation of the
     * function.
     * @param {Object} scope (optional) The scope (`this` reference) in which
     * the passed function is executed. If omitted, defaults to the scope specified by the caller.
     * @param {Array} args (optional) Override arguments for the call. Defaults to the arguments
     * passed by the caller.
     * @return {Function} A function which invokes the passed function after buffering for the specified time.
     */
    createBuffered: function(fn, buffer, scope, args) {
        var timerId;

        return function() {
            var callArgs = args || Array.prototype.slice.call(arguments, 0),
                me = scope || this;

            if (timerId) {
                clearTimeout(timerId);
            }

            timerId = setTimeout(function(){
                fn.apply(me, callArgs);
            }, buffer);
        };
    },

    /**
     * Creates a throttled version of the passed function which, when called repeatedly and
     * rapidly, invokes the passed function only after a certain interval has elapsed since the
     * previous invocation.
     *
     * This is useful for wrapping functions which may be called repeatedly, such as
     * a handler of a mouse move event when the processing is expensive.
     *
     * @param {Function} fn The function to execute at a regular time interval.
     * @param {Number} interval The interval **in milliseconds** on which the passed function is executed.
     * @param {Object} scope (optional) The scope (`this` reference) in which
     * the passed function is executed. If omitted, defaults to the scope specified by the caller.
     * @returns {Function} A function which invokes the passed function at the specified interval.
     */
    createThrottled: function(fn, interval, scope) {
        var lastCallTime, elapsed, lastArgs, timer, execute = function() {
            fn.apply(scope || this, lastArgs);
            lastCallTime = Ext.Date.now();
        };

        return function() {
            elapsed = Ext.Date.now() - lastCallTime;
            lastArgs = arguments;

            clearTimeout(timer);
            if (!lastCallTime || (elapsed >= interval)) {
                execute();
            } else {
                timer = setTimeout(execute, interval - elapsed);
            }
        };
    },


    /**
     * Adds behavior to an existing method that is executed before the
     * original behavior of the function.  For example:
     * 
     *     var soup = {
     *         contents: [],
     *         add: function(ingredient) {
     *             this.contents.push(ingredient);
     *         }
     *     };
     *     Ext.Function.interceptBefore(soup, "add", function(ingredient){
     *         if (!this.contents.length && ingredient !== "water") {
     *             // Always add water to start with
     *             this.contents.push("water");
     *         }
     *     });
     *     soup.add("onions");
     *     soup.add("salt");
     *     soup.contents; // will contain: water, onions, salt
     * 
     * @param {Object} object The target object
     * @param {String} methodName Name of the method to override
     * @param {Function} fn Function with the new behavior.  It will
     * be called with the same arguments as the original method.  The
     * return value of this function will be the return value of the
     * new method.
     * @param {Object} [scope] The scope to execute the interceptor function. Defaults to the object.
     * @return {Function} The new function just created.
     */
    interceptBefore: function(object, methodName, fn, scope) {
        var method = object[methodName] || Ext.emptyFn;

        return (object[methodName] = function() {
            var ret = fn.apply(scope || this, arguments);
            method.apply(this, arguments);

            return ret;
        });
    },

    /**
     * Adds behavior to an existing method that is executed after the
     * original behavior of the function.  For example:
     * 
     *     var soup = {
     *         contents: [],
     *         add: function(ingredient) {
     *             this.contents.push(ingredient);
     *         }
     *     };
     *     Ext.Function.interceptAfter(soup, "add", function(ingredient){
     *         // Always add a bit of extra salt
     *         this.contents.push("salt");
     *     });
     *     soup.add("water");
     *     soup.add("onions");
     *     soup.contents; // will contain: water, salt, onions, salt
     * 
     * @param {Object} object The target object
     * @param {String} methodName Name of the method to override
     * @param {Function} fn Function with the new behavior.  It will
     * be called with the same arguments as the original method.  The
     * return value of this function will be the return value of the
     * new method.
     * @param {Object} [scope] The scope to execute the interceptor function. Defaults to the object.
     * @return {Function} The new function just created.
     */
    interceptAfter: function(object, methodName, fn, scope) {
        var method = object[methodName] || Ext.emptyFn;

        return (object[methodName] = function() {
            method.apply(this, arguments);
            return fn.apply(scope || this, arguments);
        });
    }
};

/**
 * @method
 * @member Ext
 * @inheritdoc Ext.Function#defer
 */
Ext.defer = Ext.Function.alias(Ext.Function, 'defer');

/**
 * @method
 * @member Ext
 * @inheritdoc Ext.Function#pass
 */
Ext.pass = Ext.Function.alias(Ext.Function, 'pass');

/**
 * @method
 * @member Ext
 * @inheritdoc Ext.Function#bind
 */
Ext.bind = Ext.Function.alias(Ext.Function, 'bind');

// @tag foundation,core
// @require Function.js
// @define Ext.Object

/**
 * @class Ext.Object
 *
 * A collection of useful static methods to deal with objects.
 *
 * @singleton
 */

(function() {

// The "constructor" for chain:
var TemplateClass = function(){},
    ExtObject = Ext.Object = {

    /**
     * Returns a new object with the given object as the prototype chain. This method is
     * designed to mimic the ECMA standard `Object.create` method and is assigned to that
     * function when it is available.
     * 
     * **NOTE** This method does not support the property definitions capability of the
     * `Object.create` method. Only the first argument is supported.
     * 
     * @param {Object} object The prototype chain for the new object.
     */
    chain: Object.create || function (object) {
        TemplateClass.prototype = object;
        var result = new TemplateClass();
        TemplateClass.prototype = null;
        return result;
    },

    /**
     * Converts a `name` - `value` pair to an array of objects with support for nested structures. Useful to construct
     * query strings. For example:
     *
     *     var objects = Ext.Object.toQueryObjects('hobbies', ['reading', 'cooking', 'swimming']);
     *
     *     // objects then equals:
     *     [
     *         { name: 'hobbies', value: 'reading' },
     *         { name: 'hobbies', value: 'cooking' },
     *         { name: 'hobbies', value: 'swimming' },
     *     ];
     *
     *     var objects = Ext.Object.toQueryObjects('dateOfBirth', {
     *         day: 3,
     *         month: 8,
     *         year: 1987,
     *         extra: {
     *             hour: 4
     *             minute: 30
     *         }
     *     }, true); // Recursive
     *
     *     // objects then equals:
     *     [
     *         { name: 'dateOfBirth[day]', value: 3 },
     *         { name: 'dateOfBirth[month]', value: 8 },
     *         { name: 'dateOfBirth[year]', value: 1987 },
     *         { name: 'dateOfBirth[extra][hour]', value: 4 },
     *         { name: 'dateOfBirth[extra][minute]', value: 30 },
     *     ];
     *
     * @param {String} name
     * @param {Object/Array} value
     * @param {Boolean} [recursive=false] True to traverse object recursively
     * @return {Array}
     */
    toQueryObjects: function(name, value, recursive) {
        var self = ExtObject.toQueryObjects,
            objects = [],
            i, ln;

        if (Ext.isArray(value)) {
            for (i = 0, ln = value.length; i < ln; i++) {
                if (recursive) {
                    objects = objects.concat(self(name + '[' + i + ']', value[i], true));
                }
                else {
                    objects.push({
                        name: name,
                        value: value[i]
                    });
                }
            }
        }
        else if (Ext.isObject(value)) {
            for (i in value) {
                if (value.hasOwnProperty(i)) {
                    if (recursive) {
                        objects = objects.concat(self(name + '[' + i + ']', value[i], true));
                    }
                    else {
                        objects.push({
                            name: name,
                            value: value[i]
                        });
                    }
                }
            }
        }
        else {
            objects.push({
                name: name,
                value: value
            });
        }

        return objects;
    },

    /**
     * Takes an object and converts it to an encoded query string.
     *
     * Non-recursive:
     *
     *     Ext.Object.toQueryString({foo: 1, bar: 2}); // returns "foo=1&bar=2"
     *     Ext.Object.toQueryString({foo: null, bar: 2}); // returns "foo=&bar=2"
     *     Ext.Object.toQueryString({'some price': '$300'}); // returns "some%20price=%24300"
     *     Ext.Object.toQueryString({date: new Date(2011, 0, 1)}); // returns "date=%222011-01-01T00%3A00%3A00%22"
     *     Ext.Object.toQueryString({colors: ['red', 'green', 'blue']}); // returns "colors=red&colors=green&colors=blue"
     *
     * Recursive:
     *
     *     Ext.Object.toQueryString({
     *         username: 'Jacky',
     *         dateOfBirth: {
     *             day: 1,
     *             month: 2,
     *             year: 1911
     *         },
     *         hobbies: ['coding', 'eating', 'sleeping', ['nested', 'stuff']]
     *     }, true); // returns the following string (broken down and url-decoded for ease of reading purpose):
     *     // username=Jacky
     *     //    &dateOfBirth[day]=1&dateOfBirth[month]=2&dateOfBirth[year]=1911
     *     //    &hobbies[0]=coding&hobbies[1]=eating&hobbies[2]=sleeping&hobbies[3][0]=nested&hobbies[3][1]=stuff
     *
     * @param {Object} object The object to encode
     * @param {Boolean} [recursive=false] Whether or not to interpret the object in recursive format.
     * (PHP / Ruby on Rails servers and similar).
     * @return {String} queryString
     */
    toQueryString: function(object, recursive) {
        var paramObjects = [],
            params = [],
            i, j, ln, paramObject, value;

        for (i in object) {
            if (object.hasOwnProperty(i)) {
                paramObjects = paramObjects.concat(ExtObject.toQueryObjects(i, object[i], recursive));
            }
        }

        for (j = 0, ln = paramObjects.length; j < ln; j++) {
            paramObject = paramObjects[j];
            value = paramObject.value;

            if (Ext.isEmpty(value)) {
                value = '';
            } else if (Ext.isDate(value)) {
                value = Ext.Date.toString(value);
            }

            params.push(encodeURIComponent(paramObject.name) + '=' + encodeURIComponent(String(value)));
        }

        return params.join('&');
    },

    /**
     * Converts a query string back into an object.
     *
     * Non-recursive:
     *
     *     Ext.Object.fromQueryString("foo=1&bar=2"); // returns {foo: '1', bar: '2'}
     *     Ext.Object.fromQueryString("foo=&bar=2"); // returns {foo: null, bar: '2'}
     *     Ext.Object.fromQueryString("some%20price=%24300"); // returns {'some price': '$300'}
     *     Ext.Object.fromQueryString("colors=red&colors=green&colors=blue"); // returns {colors: ['red', 'green', 'blue']}
     *
     * Recursive:
     *
     *     Ext.Object.fromQueryString(
     *         "username=Jacky&"+
     *         "dateOfBirth[day]=1&dateOfBirth[month]=2&dateOfBirth[year]=1911&"+
     *         "hobbies[0]=coding&hobbies[1]=eating&hobbies[2]=sleeping&"+
     *         "hobbies[3][0]=nested&hobbies[3][1]=stuff", true);
     *
     *     // returns
     *     {
     *         username: 'Jacky',
     *         dateOfBirth: {
     *             day: '1',
     *             month: '2',
     *             year: '1911'
     *         },
     *         hobbies: ['coding', 'eating', 'sleeping', ['nested', 'stuff']]
     *     }
     *
     * @param {String} queryString The query string to decode
     * @param {Boolean} [recursive=false] Whether or not to recursively decode the string. This format is supported by
     * PHP / Ruby on Rails servers and similar.
     * @return {Object}
     */
    fromQueryString: function(queryString, recursive) {
        var parts = queryString.replace(/^\?/, '').split('&'),
            object = {},
            temp, components, name, value, i, ln,
            part, j, subLn, matchedKeys, matchedName,
            keys, key, nextKey;

        for (i = 0, ln = parts.length; i < ln; i++) {
            part = parts[i];

            if (part.length > 0) {
                components = part.split('=');
                name = decodeURIComponent(components[0]);
                value = (components[1] !== undefined) ? decodeURIComponent(components[1]) : '';

                if (!recursive) {
                    if (object.hasOwnProperty(name)) {
                        if (!Ext.isArray(object[name])) {
                            object[name] = [object[name]];
                        }

                        object[name].push(value);
                    }
                    else {
                        object[name] = value;
                    }
                }
                else {
                    matchedKeys = name.match(/(\[):?([^\]]*)\]/g);
                    matchedName = name.match(/^([^\[]+)/);

                    if (!matchedName) {
                        throw new Error('[Ext.Object.fromQueryString] Malformed query string given, failed parsing name from "' + part + '"');
                    }

                    name = matchedName[0];
                    keys = [];

                    if (matchedKeys === null) {
                        object[name] = value;
                        continue;
                    }

                    for (j = 0, subLn = matchedKeys.length; j < subLn; j++) {
                        key = matchedKeys[j];
                        key = (key.length === 2) ? '' : key.substring(1, key.length - 1);
                        keys.push(key);
                    }

                    keys.unshift(name);

                    temp = object;

                    for (j = 0, subLn = keys.length; j < subLn; j++) {
                        key = keys[j];

                        if (j === subLn - 1) {
                            if (Ext.isArray(temp) && key === '') {
                                temp.push(value);
                            }
                            else {
                                temp[key] = value;
                            }
                        }
                        else {
                            if (temp[key] === undefined || typeof temp[key] === 'string') {
                                nextKey = keys[j+1];

                                temp[key] = (Ext.isNumeric(nextKey) || nextKey === '') ? [] : {};
                            }

                            temp = temp[key];
                        }
                    }
                }
            }
        }

        return object;
    },

    /**
     * Iterates through an object and invokes the given callback function for each iteration.
     * The iteration can be stopped by returning `false` in the callback function. For example:
     *
     *     var person = {
     *         name: 'Jacky'
     *         hairColor: 'black'
     *         loves: ['food', 'sleeping', 'wife']
     *     };
     *
     *     Ext.Object.each(person, function(key, value, myself) {
     *         console.log(key + ":" + value);
     *
     *         if (key === 'hairColor') {
     *             return false; // stop the iteration
     *         }
     *     });
     *
     * @param {Object} object The object to iterate
     * @param {Function} fn The callback function.
     * @param {String} fn.key
     * @param {Object} fn.value
     * @param {Object} fn.object The object itself
     * @param {Object} [scope] The execution scope (`this`) of the callback function
     */
    each: function(object, fn, scope) {
        for (var property in object) {
            if (object.hasOwnProperty(property)) {
                if (fn.call(scope || object, property, object[property], object) === false) {
                    return;
                }
            }
        }
    },

    /**
     * Merges any number of objects recursively without referencing them or their children.
     *
     *     var extjs = {
     *         companyName: 'Ext JS',
     *         products: ['Ext JS', 'Ext GWT', 'Ext Designer'],
     *         isSuperCool: true,
     *         office: {
     *             size: 2000,
     *             location: 'Palo Alto',
     *             isFun: true
     *         }
     *     };
     *
     *     var newStuff = {
     *         companyName: 'Sencha Inc.',
     *         products: ['Ext JS', 'Ext GWT', 'Ext Designer', 'Sencha Touch', 'Sencha Animator'],
     *         office: {
     *             size: 40000,
     *             location: 'Redwood City'
     *         }
     *     };
     *
     *     var sencha = Ext.Object.merge(extjs, newStuff);
     *
     *     // extjs and sencha then equals to
     *     {
     *         companyName: 'Sencha Inc.',
     *         products: ['Ext JS', 'Ext GWT', 'Ext Designer', 'Sencha Touch', 'Sencha Animator'],
     *         isSuperCool: true,
     *         office: {
     *             size: 40000,
     *             location: 'Redwood City',
     *             isFun: true
     *         }
     *     }
     *
     * @param {Object} destination The object into which all subsequent objects are merged.
     * @param {Object...} object Any number of objects to merge into the destination.
     * @return {Object} merged The destination object with all passed objects merged in.
     */
    merge: function(destination) {
        var i = 1,
            ln = arguments.length,
            mergeFn = ExtObject.merge,
            cloneFn = Ext.clone,
            object, key, value, sourceKey;

        for (; i < ln; i++) {
            object = arguments[i];

            for (key in object) {
                value = object[key];
                if (value && value.constructor === Object) {
                    sourceKey = destination[key];
                    if (sourceKey && sourceKey.constructor === Object) {
                        mergeFn(sourceKey, value);
                    }
                    else {
                        destination[key] = cloneFn(value);
                    }
                }
                else {
                    destination[key] = value;
                }
            }
        }

        return destination;
    },

    /**
     * @private
     * @param destination
     */
    mergeIf: function(destination) {
        var i = 1,
            ln = arguments.length,
            cloneFn = Ext.clone,
            object, key, value;

        for (; i < ln; i++) {
            object = arguments[i];

            for (key in object) {
                if (!(key in destination)) {
                    value = object[key];

                    if (value && value.constructor === Object) {
                        destination[key] = cloneFn(value);
                    }
                    else {
                        destination[key] = value;
                    }
                }
            }
        }

        return destination;
    },

    /**
     * Returns the first matching key corresponding to the given value.
     * If no matching value is found, null is returned.
     *
     *     var person = {
     *         name: 'Jacky',
     *         loves: 'food'
     *     };
     *
     *     alert(Ext.Object.getKey(person, 'food')); // alerts 'loves'
     *
     * @param {Object} object
     * @param {Object} value The value to find
     */
    getKey: function(object, value) {
        for (var property in object) {
            if (object.hasOwnProperty(property) && object[property] === value) {
                return property;
            }
        }

        return null;
    },

    /**
     * Gets all values of the given object as an array.
     *
     *     var values = Ext.Object.getValues({
     *         name: 'Jacky',
     *         loves: 'food'
     *     }); // ['Jacky', 'food']
     *
     * @param {Object} object
     * @return {Array} An array of values from the object
     */
    getValues: function(object) {
        var values = [],
            property;

        for (property in object) {
            if (object.hasOwnProperty(property)) {
                values.push(object[property]);
            }
        }

        return values;
    },

    /**
     * Gets all keys of the given object as an array.
     *
     *     var values = Ext.Object.getKeys({
     *         name: 'Jacky',
     *         loves: 'food'
     *     }); // ['name', 'loves']
     *
     * @param {Object} object
     * @return {String[]} An array of keys from the object
     * @method
     */
    getKeys: (typeof Object.keys == 'function')
        ? function(object){
            if (!object) {
                return [];
            }
            return Object.keys(object);
        }
        : function(object) {
            var keys = [],
                property;

            for (property in object) {
                if (object.hasOwnProperty(property)) {
                    keys.push(property);
                }
            }

            return keys;
        },

    /**
     * Gets the total number of this object's own properties
     *
     *     var size = Ext.Object.getSize({
     *         name: 'Jacky',
     *         loves: 'food'
     *     }); // size equals 2
     *
     * @param {Object} object
     * @return {Number} size
     */
    getSize: function(object) {
        var size = 0,
            property;

        for (property in object) {
            if (object.hasOwnProperty(property)) {
                size++;
            }
        }

        return size;
    },
    
    /**
     * Checks if there are any properties on this object.
     * @param {Object} object
     * @return {Boolean} `true` if there no properties on the object.
     */
    isEmpty: function(object){
        for (var key in object) {
            if (object.hasOwnProperty(key)) {
                return false;
            }
        }
        return true;    
    },
    
    /**
     * Shallow compares the contents of 2 objects using strict equality. Objects are
     * considered equal if they both have the same set of properties and the
     * value for those properties equals the other in the corresponding object.
     * 
     *     // Returns true
     *     Ext.Object.equals({
     *         foo: 1,
     *         bar: 2
     *     }, {
     *         foo: 1,
     *         bar: 2
     *     });
     * 
     * @param {Object} object1
     * @param {Object} object2
     * @return {Boolean} `true` if the objects are equal.
     */
    equals: (function() {
        var check = function(o1, o2) {
            var key;
        
            for (key in o1) {
                if (o1.hasOwnProperty(key)) {
                    if (o1[key] !== o2[key]) {
                        return false;
                    }    
                }
            }    
            return true;
        };
        
        return function(object1, object2) {
            
            // Short circuit if the same object is passed twice
            if (object1 === object2) {
                return true;
            } if (object1 && object2) {
                // Do the second check because we could have extra keys in
                // object2 that don't exist in object1.
                return check(object1, object2) && check(object2, object1);  
            } else if (!object1 && !object2) {
                return object1 === object2;
            } else {
                return false;
            }
        };
    })(),

    /**
     * @private
     */
    classify: function(object) {
        var prototype = object,
            objectProperties = [],
            propertyClassesMap = {},
            objectClass = function() {
                var i = 0,
                    ln = objectProperties.length,
                    property;

                for (; i < ln; i++) {
                    property = objectProperties[i];
                    this[property] = new propertyClassesMap[property]();
                }
            },
            key, value;

        for (key in object) {
            if (object.hasOwnProperty(key)) {
                value = object[key];

                if (value && value.constructor === Object) {
                    objectProperties.push(key);
                    propertyClassesMap[key] = ExtObject.classify(value);
                }
            }
        }

        objectClass.prototype = prototype;

        return objectClass;
    }
};

/**
 * A convenient alias method for {@link Ext.Object#merge}.
 *
 * @member Ext
 * @method merge
 * @inheritdoc Ext.Object#merge
 */
Ext.merge = Ext.Object.merge;

/**
 * @private
 * @member Ext
 */
Ext.mergeIf = Ext.Object.mergeIf;

/**
 *
 * @member Ext
 * @method urlEncode
 * @inheritdoc Ext.Object#toQueryString
 * @deprecated 4.0.0 Use {@link Ext.Object#toQueryString} instead
 */
Ext.urlEncode = function() {
    var args = Ext.Array.from(arguments),
        prefix = '';

    // Support for the old `pre` argument
    if ((typeof args[1] === 'string')) {
        prefix = args[1] + '&';
        args[1] = false;
    }

    return prefix + ExtObject.toQueryString.apply(ExtObject, args);
};

/**
 * Alias for {@link Ext.Object#fromQueryString}.
 *
 * @member Ext
 * @method urlDecode
 * @inheritdoc Ext.Object#fromQueryString
 * @deprecated 4.0.0 Use {@link Ext.Object#fromQueryString} instead
 */
Ext.urlDecode = function() {
    return ExtObject.fromQueryString.apply(ExtObject, arguments);
};

}());

// @tag foundation,core
// @require Object.js
// @define Ext.Date

/**
 * @class Ext.Date
 * A set of useful static methods to deal with date
 * Note that if Ext.Date is required and loaded, it will copy all methods / properties to
 * this object for convenience
 *
 * The date parsing and formatting syntax contains a subset of
 * [PHP's `date()` function](http://www.php.net/date), and the formats that are
 * supported will provide results equivalent to their PHP versions.
 *
 * The following is a list of all currently supported formats:
 * <pre class="">
Format      Description                                                               Example returned values
------      -----------------------------------------------------------------------   -----------------------
  d         Day of the month, 2 digits with leading zeros                             01 to 31
  D         A short textual representation of the day of the week                     Mon to Sun
  j         Day of the month without leading zeros                                    1 to 31
  l         A full textual representation of the day of the week                      Sunday to Saturday
  N         ISO-8601 numeric representation of the day of the week                    1 (for Monday) through 7 (for Sunday)
  S         English ordinal suffix for the day of the month, 2 characters             st, nd, rd or th. Works well with j
  w         Numeric representation of the day of the week                             0 (for Sunday) to 6 (for Saturday)
  z         The day of the year (starting from 0)                                     0 to 364 (365 in leap years)
  W         ISO-8601 week number of year, weeks starting on Monday                    01 to 53
  F         A full textual representation of a month, such as January or March        January to December
  m         Numeric representation of a month, with leading zeros                     01 to 12
  M         A short textual representation of a month                                 Jan to Dec
  n         Numeric representation of a month, without leading zeros                  1 to 12
  t         Number of days in the given month                                         28 to 31
  L         Whether it&#39;s a leap year                                                  1 if it is a leap year, 0 otherwise.
  o         ISO-8601 year number (identical to (Y), but if the ISO week number (W)    Examples: 1998 or 2004
            belongs to the previous or next year, that year is used instead)
  Y         A full numeric representation of a year, 4 digits                         Examples: 1999 or 2003
  y         A two digit representation of a year                                      Examples: 99 or 03
  a         Lowercase Ante meridiem and Post meridiem                                 am or pm
  A         Uppercase Ante meridiem and Post meridiem                                 AM or PM
  g         12-hour format of an hour without leading zeros                           1 to 12
  G         24-hour format of an hour without leading zeros                           0 to 23
  h         12-hour format of an hour with leading zeros                              01 to 12
  H         24-hour format of an hour with leading zeros                              00 to 23
  i         Minutes, with leading zeros                                               00 to 59
  s         Seconds, with leading zeros                                               00 to 59
  u         Decimal fraction of a second                                              Examples:
            (minimum 1 digit, arbitrary number of digits allowed)                     001 (i.e. 0.001s) or
                                                                                      100 (i.e. 0.100s) or
                                                                                      999 (i.e. 0.999s) or
                                                                                      999876543210 (i.e. 0.999876543210s)
  O         Difference to Greenwich time (GMT) in hours and minutes                   Example: +1030
  P         Difference to Greenwich time (GMT) with colon between hours and minutes   Example: -08:00
  T         Timezone abbreviation of the machine running the code                     Examples: EST, MDT, PDT ...
  Z         Timezone offset in seconds (negative if west of UTC, positive if east)    -43200 to 50400
  c         ISO 8601 date
            Notes:                                                                    Examples:
            1) If unspecified, the month / day defaults to the current month / day,   1991 or
               the time defaults to midnight, while the timezone defaults to the      1992-10 or
               browser's timezone. If a time is specified, it must include both hours 1993-09-20 or
               and minutes. The "T" delimiter, seconds, milliseconds and timezone     1994-08-19T16:20+01:00 or
               are optional.                                                          1995-07-18T17:21:28-02:00 or
            2) The decimal fraction of a second, if specified, must contain at        1996-06-17T18:22:29.98765+03:00 or
               least 1 digit (there is no limit to the maximum number                 1997-05-16T19:23:30,12345-0400 or
               of digits allowed), and may be delimited by either a '.' or a ','      1998-04-15T20:24:31.2468Z or
            Refer to the examples on the right for the various levels of              1999-03-14T20:24:32Z or
            date-time granularity which are supported, or see                         2000-02-13T21:25:33
            http://www.w3.org/TR/NOTE-datetime for more info.                         2001-01-12 22:26:34
  U         Seconds since the Unix Epoch (January 1 1970 00:00:00 GMT)                1193432466 or -2138434463
  MS        Microsoft AJAX serialized dates                                           \/Date(1238606590509)\/ (i.e. UTC milliseconds since epoch) or
                                                                                      \/Date(1238606590509+0800)\/
  time      A javascript millisecond timestamp                                        1350024476440
  timestamp A UNIX timestamp (same as U)                                              1350024866            
</pre>
 *
 * Example usage (note that you must escape format specifiers with '\\' to render them as character literals):
 *
 *     // Sample date:
 *     // 'Wed Jan 10 2007 15:05:01 GMT-0600 (Central Standard Time)'
 *     
 *     var dt = new Date('1/10/2007 03:05:01 PM GMT-0600');
 *     console.log(Ext.Date.format(dt, 'Y-m-d'));                          // 2007-01-10
 *     console.log(Ext.Date.format(dt, 'F j, Y, g:i a'));                  // January 10, 2007, 3:05 pm
 *     console.log(Ext.Date.format(dt, 'l, \\t\\he jS \\of F Y h:i:s A')); // Wednesday, the 10th of January 2007 03:05:01 PM
 *
 * Here are some standard date/time patterns that you might find helpful.  They
 * are not part of the source of Ext.Date, but to use them you can simply copy this
 * block of code into any script that is included after Ext.Date and they will also become
 * globally available on the Date object.  Feel free to add or remove patterns as needed in your code.
 *
 *     Ext.Date.patterns = {
 *         ISO8601Long:"Y-m-d H:i:s",
 *         ISO8601Short:"Y-m-d",
 *         ShortDate: "n/j/Y",
 *         LongDate: "l, F d, Y",
 *         FullDateTime: "l, F d, Y g:i:s A",
 *         MonthDay: "F d",
 *         ShortTime: "g:i A",
 *         LongTime: "g:i:s A",
 *         SortableDateTime: "Y-m-d\\TH:i:s",
 *         UniversalSortableDateTime: "Y-m-d H:i:sO",
 *         YearMonth: "F, Y"
 *     };
 *
 * Example usage:
 *
 *     var dt = new Date();
 *     console.log(Ext.Date.format(dt, Ext.Date.patterns.ShortDate));
 *
 * Developer-written, custom formats may be used by supplying both a formatting and a parsing function
 * which perform to specialized requirements. The functions are stored in {@link #parseFunctions} and {@link #formatFunctions}.
 * @singleton
 */

/*
 * Most of the date-formatting functions below are the excellent work of Baron Schwartz.
 * (see http://www.xaprb.com/blog/2005/12/12/javascript-closures-for-runtime-efficiency/)
 * They generate precompiled functions from format patterns instead of parsing and
 * processing each pattern every time a date is formatted. These functions are available
 * on every Date object.
 */

Ext.Date = new function() {
  var utilDate = this,
      stripEscapeRe = /(\\.)/g,
      hourInfoRe = /([gGhHisucUOPZ]|MS)/,
      dateInfoRe = /([djzmnYycU]|MS)/,
      slashRe = /\\/gi,
      numberTokenRe = /\{(\d+)\}/g,
      MSFormatRe = new RegExp('\\/Date\\(([-+])?(\\d+)(?:[+-]\\d{4})?\\)\\/'),
      code = [
        // date calculations (note: the code below creates a dependency on Ext.Number.from())
        "var me = this, dt, y, m, d, h, i, s, ms, o, O, z, zz, u, v, W, year, jan4, week1monday, daysInMonth, dayMatched,",
            "def = me.defaults,",
            "from = Ext.Number.from,",
            "results = String(input).match(me.parseRegexes[{0}]);", // either null, or an array of matched strings

        "if(results){",
            "{1}",

            "if(u != null){", // i.e. unix time is defined
                "v = new Date(u * 1000);", // give top priority to UNIX time
            "}else{",
                // create Date object representing midnight of the current day;
                // this will provide us with our date defaults
                // (note: clearTime() handles Daylight Saving Time automatically)
                "dt = me.clearTime(new Date);",

                "y = from(y, from(def.y, dt.getFullYear()));",
                "m = from(m, from(def.m - 1, dt.getMonth()));",
                "dayMatched = d !== undefined;",
                "d = from(d, from(def.d, dt.getDate()));",
                
                // Attempt to validate the day. Since it defaults to today, it may go out
                // of range, for example parsing m/Y where the value is 02/2000 on the 31st of May.
                // It will attempt to parse 2000/02/31, which will overflow to March and end up
                // returning 03/2000. We only do this when we default the day. If an invalid day value
                // was set to be parsed by the user, continue on and either let it overflow or return null
                // depending on the strict value. This will be in line with the normal Date behaviour.
                
                "if (!dayMatched) {", 
                    "dt.setDate(1);",
                    "dt.setMonth(m);",
                    "dt.setFullYear(y);",
                
                    "daysInMonth = me.getDaysInMonth(dt);",
                    "if (d > daysInMonth) {",
                        "d = daysInMonth;",
                    "}",
                "}",

                "h  = from(h, from(def.h, dt.getHours()));",
                "i  = from(i, from(def.i, dt.getMinutes()));",
                "s  = from(s, from(def.s, dt.getSeconds()));",
                "ms = from(ms, from(def.ms, dt.getMilliseconds()));",

                "if(z >= 0 && y >= 0){",
                    // both the year and zero-based day of year are defined and >= 0.
                    // these 2 values alone provide sufficient info to create a full date object

                    // create Date object representing January 1st for the given year
                    // handle years < 100 appropriately
                    "v = me.add(new Date(y < 100 ? 100 : y, 0, 1, h, i, s, ms), me.YEAR, y < 100 ? y - 100 : 0);",

                    // then add day of year, checking for Date "rollover" if necessary
                    "v = !strict? v : (strict === true && (z <= 364 || (me.isLeapYear(v) && z <= 365))? me.add(v, me.DAY, z) : null);",
                "}else if(strict === true && !me.isValid(y, m + 1, d, h, i, s, ms)){", // check for Date "rollover"
                    "v = null;", // invalid date, so return null
                "}else{",
                    "if (W) {", // support ISO-8601
                        // http://en.wikipedia.org/wiki/ISO_week_date
                        //
                        // Mutually equivalent definitions for week 01 are:
                        // a. the week starting with the Monday which is nearest in time to 1 January
                        // b. the week with 4 January in it
                        // ... there are many others ...
                        //
                        // We'll use letter b above to determine the first week of the year.
                        //
                        // So, first get a Date object for January 4th of whatever calendar year is desired.
                        //
                        // Then, the first Monday of the year can easily be determined by (operating on this Date):
                        // 1. Getting the day of the week.
                        // 2. Subtracting that by one.
                        // 3. Multiplying that by 86400000 (one day in ms).
                        // 4. Subtracting this number of days (in ms) from the January 4 date (represented in ms).
                        // 
                        // Example #1 ...
                        //
                        //       January 2012
                        //   Su Mo Tu We Th Fr Sa
                        //    1  2  3  4  5  6  7
                        //    8  9 10 11 12 13 14
                        //   15 16 17 18 19 20 21
                        //   22 23 24 25 26 27 28
                        //   29 30 31
                        //
                        // 1. January 4th is a Wednesday.
                        // 2. Its day number is 3.
                        // 3. Simply substract 2 days from Wednesday.
                        // 4. The first week of the year begins on Monday, January 2. Simple!
                        //
                        // Example #2 ...
                        //       January 1992
                        //   Su Mo Tu We Th Fr Sa
                        //             1  2  3  4
                        //    5  6  7  8  9 10 11
                        //   12 13 14 15 16 17 18
                        //   19 20 21 22 23 24 25
                        //   26 27 28 29 30 31
                        // 
                        // 1. January 4th is a Saturday.
                        // 2. Its day number is 6.
                        // 3. Simply subtract 5 days from Saturday.
                        // 4. The first week of the year begins on Monday, December 30. Simple!
                        //
                        // v = Ext.Date.clearTime(new Date(week1monday.getTime() + ((W - 1) * 604800000)));
                        // (This is essentially doing the same thing as above but for the week rather than the day)
                        "year = y || (new Date()).getFullYear(),",
                        "jan4 = new Date(year, 0, 4, 0, 0, 0),",
                        "week1monday = new Date(jan4.getTime() - ((jan4.getDay() - 1) * 86400000));",
                        "v = Ext.Date.clearTime(new Date(week1monday.getTime() + ((W - 1) * 604800000)));",
                    "} else {",
                        // plain old Date object
                        // handle years < 100 properly
                        "v = me.add(new Date(y < 100 ? 100 : y, m, d, h, i, s, ms), me.YEAR, y < 100 ? y - 100 : 0);",
                    "}",
                "}",
            "}",
        "}",

        "if(v){",
            // favor UTC offset over GMT offset
            "if(zz != null){",
                // reset to UTC, then add offset
                "v = me.add(v, me.SECOND, -v.getTimezoneOffset() * 60 - zz);",
            "}else if(o){",
                // reset to GMT, then add offset
                "v = me.add(v, me.MINUTE, -v.getTimezoneOffset() + (sn == '+'? -1 : 1) * (hr * 60 + mn));",
            "}",
        "}",

        "return v;"
      ].join('\n');

  // create private copy of Ext JS's `Ext.util.Format.format()` method
  // - to remove unnecessary dependency
  // - to resolve namespace conflict with MS-Ajax's implementation
  function xf(format) {
      var args = Array.prototype.slice.call(arguments, 1);
      return format.replace(numberTokenRe, function(m, i) {
          return args[i];
      });
  }

  Ext.apply(utilDate, {
    /**
     * Returns the current timestamp.
     * @return {Number} Milliseconds since UNIX epoch.
     * @method
     */
    now: Date.now || function() {
        return +new Date();
    },

    /**
     * @private
     * Private for now
     */
    toString: function(date) {
        var pad = Ext.String.leftPad;

        return date.getFullYear() + "-"
            + pad(date.getMonth() + 1, 2, '0') + "-"
            + pad(date.getDate(), 2, '0') + "T"
            + pad(date.getHours(), 2, '0') + ":"
            + pad(date.getMinutes(), 2, '0') + ":"
            + pad(date.getSeconds(), 2, '0');
    },

    /**
     * Returns the number of milliseconds between two dates.
     * @param {Date} dateA The first date.
     * @param {Date} [dateB=new Date()] (optional) The second date.
     * @return {Number} The difference in milliseconds
     */
    getElapsed: function(dateA, dateB) {
        return Math.abs(dateA - (dateB || utilDate.now()));
    },

    /**
     * Global flag which determines if strict date parsing should be used.
     * Strict date parsing will not roll-over invalid dates, which is the
     * default behavior of JavaScript Date objects.
     * (see {@link #parse} for more information)
     * @type Boolean
    */
    useStrict: false,

    // private
    formatCodeToRegex: function(character, currentGroup) {
        // Note: currentGroup - position in regex result array (see notes for Ext.Date.parseCodes below)
        var p = utilDate.parseCodes[character];

        if (p) {
          p = typeof p == 'function'? p() : p;
          utilDate.parseCodes[character] = p; // reassign function result to prevent repeated execution
        }

        return p ? Ext.applyIf({
          c: p.c ? xf(p.c, currentGroup || "{0}") : p.c
        }, p) : {
            g: 0,
            c: null,
            s: Ext.String.escapeRegex(character) // treat unrecognized characters as literals
        };
    },

    /**
     * An object hash in which each property is a date parsing function. The property name is the
     * format string which that function parses.
     *
     * This object is automatically populated with date parsing functions as
     * date formats are requested for Ext standard formatting strings.
     *
     * Custom parsing functions may be inserted into this object, keyed by a name which from then on
     * may be used as a format string to {@link #parse}.
     *
     * Example:
     *
     *     Ext.Date.parseFunctions['x-date-format'] = myDateParser;
     *
     * A parsing function should return a Date object, and is passed the following parameters:<div class="mdetail-params"><ul>
     * <li><code>date</code> : String<div class="sub-desc">The date string to parse.</div></li>
     * <li><code>strict</code> : Boolean<div class="sub-desc">True to validate date strings while parsing
     * (i.e. prevent JavaScript Date "rollover") (The default must be `false`).
     * Invalid date strings should return `null` when parsed.</div></li>
     * </ul></div>
     *
     * To enable Dates to also be _formatted_ according to that format, a corresponding
     * formatting function must be placed into the {@link #formatFunctions} property.
     * @property parseFunctions
     * @type Object
     */
    parseFunctions: {
        "MS": function(input, strict) {
            // note: the timezone offset is ignored since the MS Ajax server sends
            // a UTC milliseconds-since-Unix-epoch value (negative values are allowed)
            var r = (input || '').match(MSFormatRe);
            return r ? new Date(((r[1] || '') + r[2]) * 1) : null;
        },
        "time": function(input, strict) {
            var num = parseInt(input, 10);
            if (num || num === 0) {
                return new Date(num);
            }
            return null;
        },
        "timestamp": function(input, strict) {
            var num = parseInt(input, 10);
            if (num || num === 0) {
                return new Date(num * 1000);
            }
            return null;
        }
    },
    parseRegexes: [],

    /**
     * An object hash in which each property is a date formatting function. The property name is the
     * format string which corresponds to the produced formatted date string.
     *
     * This object is automatically populated with date formatting functions as
     * date formats are requested for Ext standard formatting strings.
     *
     * Custom formatting functions may be inserted into this object, keyed by a name which from then on
     * may be used as a format string to {@link #format}.
     *
     * Example:
     *
     *     Ext.Date.formatFunctions['x-date-format'] = myDateFormatter;
     *
     * A formatting function should return a string representation of the passed Date object, and is passed the following parameters:<div class="mdetail-params"><ul>
     * <li><code>date</code> : Date<div class="sub-desc">The Date to format.</div></li>
     * </ul></div>
     *
     * To enable date strings to also be _parsed_ according to that format, a corresponding
     * parsing function must be placed into the {@link #parseFunctions} property.
     * @property formatFunctions
     * @type Object
     */
    formatFunctions: {
        "MS": function() {
            // UTC milliseconds since Unix epoch (MS-AJAX serialized date format (MRSF))
            return '\\/Date(' + this.getTime() + ')\\/';
        },
        "time": function(){
            return this.getTime().toString();
        },
        "timestamp": function(){
            return utilDate.format(this, 'U');
        }
    },

    y2kYear : 50,

    /**
     * Date interval constant
     * @type String
     */
    MILLI : "ms",

    /**
     * Date interval constant
     * @type String
     */
    SECOND : "s",

    /**
     * Date interval constant
     * @type String
     */
    MINUTE : "mi",

    /** Date interval constant
     * @type String
     */
    HOUR : "h",

    /**
     * Date interval constant
     * @type String
     */
    DAY : "d",

    /**
     * Date interval constant
     * @type String
     */
    MONTH : "mo",

    /**
     * Date interval constant
     * @type String
     */
    YEAR : "y",

    /**
     * An object hash containing default date values used during date parsing.
     * 
     * The following properties are available:<div class="mdetail-params"><ul>
     * <li><code>y</code> : Number<div class="sub-desc">The default year value. (defaults to undefined)</div></li>
     * <li><code>m</code> : Number<div class="sub-desc">The default 1-based month value. (defaults to undefined)</div></li>
     * <li><code>d</code> : Number<div class="sub-desc">The default day value. (defaults to undefined)</div></li>
     * <li><code>h</code> : Number<div class="sub-desc">The default hour value. (defaults to undefined)</div></li>
     * <li><code>i</code> : Number<div class="sub-desc">The default minute value. (defaults to undefined)</div></li>
     * <li><code>s</code> : Number<div class="sub-desc">The default second value. (defaults to undefined)</div></li>
     * <li><code>ms</code> : Number<div class="sub-desc">The default millisecond value. (defaults to undefined)</div></li>
     * </ul></div>
     * 
     * Override these properties to customize the default date values used by the {@link #parse} method.
     * 
     * __Note:__ In countries which experience Daylight Saving Time (i.e. DST), the `h`, `i`, `s`
     * and `ms` properties may coincide with the exact time in which DST takes effect.
     * It is the responsibility of the developer to account for this.
     *
     * Example Usage:
     * 
     *     // set default day value to the first day of the month
     *     Ext.Date.defaults.d = 1;
     *
     *     // parse a February date string containing only year and month values.
     *     // setting the default day value to 1 prevents weird date rollover issues
     *     // when attempting to parse the following date string on, for example, March 31st 2009.
     *     Ext.Date.parse('2009-02', 'Y-m'); // returns a Date object representing February 1st 2009
     *
     * @property defaults
     * @type Object
     */
    defaults: {},

    //<locale type="array">
    /**
     * @property {String[]} dayNames
     * An array of textual day names.
     * Override these values for international dates.
     *
     * Example:
     *
     *     Ext.Date.dayNames = [
     *         'SundayInYourLang',
     *         'MondayInYourLang'
     *         // ...
     *     ];
     */
    dayNames : [
        "Sunday",
        "Monday",
        "Tuesday",
        "Wednesday",
        "Thursday",
        "Friday",
        "Saturday"
    ],
    //</locale>

    //<locale type="array">
    /**
     * @property {String[]} monthNames
     * An array of textual month names.
     * Override these values for international dates.
     *
     * Example:
     *
     *     Ext.Date.monthNames = [
     *         'JanInYourLang',
     *         'FebInYourLang'
     *         // ...
     *     ];
     */
    monthNames : [
        "January",
        "February",
        "March",
        "April",
        "May",
        "June",
        "July",
        "August",
        "September",
        "October",
        "November",
        "December"
    ],
    //</locale>

    //<locale type="object">
    /**
     * @property {Object} monthNumbers
     * An object hash of zero-based JavaScript month numbers (with short month names as keys. **Note:** keys are case-sensitive).
     * Override these values for international dates.
     *
     * Example:
     *
     *     Ext.Date.monthNumbers = {
     *         'LongJanNameInYourLang': 0,
     *         'ShortJanNameInYourLang':0,
     *         'LongFebNameInYourLang':1,
     *         'ShortFebNameInYourLang':1
     *         // ...
     *     };
     */
    monthNumbers : {
        January: 0,
        Jan: 0,
        February: 1,
        Feb: 1,
        March: 2,
        Mar: 2,
        April: 3,
        Apr: 3,
        May: 4,
        June: 5,
        Jun: 5,
        July: 6,
        Jul: 6,
        August: 7,
        Aug: 7,
        September: 8,
        Sep: 8,
        October: 9,
        Oct: 9,
        November: 10,
        Nov: 10,
        December: 11,
        Dec: 11
    },
    //</locale>
    
    //<locale>
    /**
     * @property {String} defaultFormat
     * The date format string that the {@link Ext.util.Format#dateRenderer}
     * and {@link Ext.util.Format#date} functions use.  See {@link Ext.Date} for details.
     *
     * This may be overridden in a locale file.
     */
    defaultFormat : "m/d/Y",
    //</locale>
    //<locale type="function">
    /**
     * Get the short month name for the given month number.
     * Override this function for international dates.
     * @param {Number} month A zero-based JavaScript month number.
     * @return {String} The short month name.
     */
    getShortMonthName : function(month) {
        return Ext.Date.monthNames[month].substring(0, 3);
    },
    //</locale>

    //<locale type="function">
    /**
     * Get the short day name for the given day number.
     * Override this function for international dates.
     * @param {Number} day A zero-based JavaScript day number.
     * @return {String} The short day name.
     */
    getShortDayName : function(day) {
        return Ext.Date.dayNames[day].substring(0, 3);
    },
    //</locale>

    //<locale type="function">
    /**
     * Get the zero-based JavaScript month number for the given short/full month name.
     * Override this function for international dates.
     * @param {String} name The short/full month name.
     * @return {Number} The zero-based JavaScript month number.
     */
    getMonthNumber : function(name) {
        // handle camel casing for English month names (since the keys for the Ext.Date.monthNumbers hash are case sensitive)
        return Ext.Date.monthNumbers[name.substring(0, 1).toUpperCase() + name.substring(1, 3).toLowerCase()];
    },
    //</locale>

    /**
     * Checks if the specified format contains hour information
     * @param {String} format The format to check
     * @return {Boolean} True if the format contains hour information
     * @method
     */
    formatContainsHourInfo : function(format){
        return hourInfoRe.test(format.replace(stripEscapeRe, ''));
    },

    /**
     * Checks if the specified format contains information about
     * anything other than the time.
     * @param {String} format The format to check
     * @return {Boolean} True if the format contains information about
     * date/day information.
     * @method
     */
    formatContainsDateInfo : function(format){
        return dateInfoRe.test(format.replace(stripEscapeRe, ''));
    },
    
    /**
     * Removes all escaping for a date format string. In date formats,
     * using a '\' can be used to escape special characters.
     * @param {String} format The format to unescape
     * @return {String} The unescaped format
     * @method
     */
    unescapeFormat: function(format) {
        // Escape the format, since \ can be used to escape special
        // characters in a date format. For example, in a Spanish
        // locale the format may be: 'd \\de F \\de Y'
        return format.replace(slashRe, '');
    },

    /**
     * The base format-code to formatting-function hashmap used by the {@link #format} method.
     * Formatting functions are strings (or functions which return strings) which
     * will return the appropriate value when evaluated in the context of the Date object
     * from which the {@link #format} method is called.
     * Add to / override these mappings for custom date formatting.
     *
     * __Note:__ Ext.Date.format() treats characters as literals if an appropriate mapping cannot be found.
     *
     * Example:
     *
     *     Ext.Date.formatCodes.x = "Ext.util.Format.leftPad(this.getDate(), 2, '0')";
     *     console.log(Ext.Date.format(new Date(), 'X'); // returns the current day of the month
     * @type Object
     */
    formatCodes : {
        d: "Ext.String.leftPad(this.getDate(), 2, '0')",
        D: "Ext.Date.getShortDayName(this.getDay())", // get localized short day name
        j: "this.getDate()",
        l: "Ext.Date.dayNames[this.getDay()]",
        N: "(this.getDay() ? this.getDay() : 7)",
        S: "Ext.Date.getSuffix(this)",
        w: "this.getDay()",
        z: "Ext.Date.getDayOfYear(this)",
        W: "Ext.String.leftPad(Ext.Date.getWeekOfYear(this), 2, '0')",
        F: "Ext.Date.monthNames[this.getMonth()]",
        m: "Ext.String.leftPad(this.getMonth() + 1, 2, '0')",
        M: "Ext.Date.getShortMonthName(this.getMonth())", // get localized short month name
        n: "(this.getMonth() + 1)",
        t: "Ext.Date.getDaysInMonth(this)",
        L: "(Ext.Date.isLeapYear(this) ? 1 : 0)",
        o: "(this.getFullYear() + (Ext.Date.getWeekOfYear(this) == 1 && this.getMonth() > 0 ? +1 : (Ext.Date.getWeekOfYear(this) >= 52 && this.getMonth() < 11 ? -1 : 0)))",
        Y: "Ext.String.leftPad(this.getFullYear(), 4, '0')",
        y: "('' + this.getFullYear()).substring(2, 4)",
        a: "(this.getHours() < 12 ? 'am' : 'pm')",
        A: "(this.getHours() < 12 ? 'AM' : 'PM')",
        g: "((this.getHours() % 12) ? this.getHours() % 12 : 12)",
        G: "this.getHours()",
        h: "Ext.String.leftPad((this.getHours() % 12) ? this.getHours() % 12 : 12, 2, '0')",
        H: "Ext.String.leftPad(this.getHours(), 2, '0')",
        i: "Ext.String.leftPad(this.getMinutes(), 2, '0')",
        s: "Ext.String.leftPad(this.getSeconds(), 2, '0')",
        u: "Ext.String.leftPad(this.getMilliseconds(), 3, '0')",
        O: "Ext.Date.getGMTOffset(this)",
        P: "Ext.Date.getGMTOffset(this, true)",
        T: "Ext.Date.getTimezone(this)",
        Z: "(this.getTimezoneOffset() * -60)",

        c: function() { // ISO-8601 -- GMT format
            var c, code, i, l, e;
            for (c = "Y-m-dTH:i:sP", code = [], i = 0, l = c.length; i < l; ++i) {
                e = c.charAt(i);
                code.push(e == "T" ? "'T'" : utilDate.getFormatCode(e)); // treat T as a character literal
            }
            return code.join(" + ");
        },
        /*
        c: function() { // ISO-8601 -- UTC format
            return [
              "this.getUTCFullYear()", "'-'",
              "Ext.util.Format.leftPad(this.getUTCMonth() + 1, 2, '0')", "'-'",
              "Ext.util.Format.leftPad(this.getUTCDate(), 2, '0')",
              "'T'",
              "Ext.util.Format.leftPad(this.getUTCHours(), 2, '0')", "':'",
              "Ext.util.Format.leftPad(this.getUTCMinutes(), 2, '0')", "':'",
              "Ext.util.Format.leftPad(this.getUTCSeconds(), 2, '0')",
              "'Z'"
            ].join(" + ");
        },
        */

        U: "Math.round(this.getTime() / 1000)"
    },

    /**
     * Checks if the passed Date parameters will cause a JavaScript Date "rollover".
     * @param {Number} year 4-digit year
     * @param {Number} month 1-based month-of-year
     * @param {Number} day Day of month
     * @param {Number} hour (optional) Hour
     * @param {Number} minute (optional) Minute
     * @param {Number} second (optional) Second
     * @param {Number} millisecond (optional) Millisecond
     * @return {Boolean} `true` if the passed parameters do not cause a Date "rollover", `false` otherwise.
     */
    isValid : function(y, m, d, h, i, s, ms) {
        // setup defaults
        h = h || 0;
        i = i || 0;
        s = s || 0;
        ms = ms || 0;

        // Special handling for year < 100
        var dt = utilDate.add(new Date(y < 100 ? 100 : y, m - 1, d, h, i, s, ms), utilDate.YEAR, y < 100 ? y - 100 : 0);

        return y == dt.getFullYear() &&
            m == dt.getMonth() + 1 &&
            d == dt.getDate() &&
            h == dt.getHours() &&
            i == dt.getMinutes() &&
            s == dt.getSeconds() &&
            ms == dt.getMilliseconds();
    },

    /**
     * Parses the passed string using the specified date format.
     * Note that this function expects normal calendar dates, meaning that months are 1-based (i.e. 1 = January).
     * The {@link #defaults} hash will be used for any date value (i.e. year, month, day, hour, minute, second or millisecond)
     * which cannot be found in the passed string. If a corresponding default date value has not been specified in the {@link #defaults} hash,
     * the current date's year, month, day or DST-adjusted zero-hour time value will be used instead.
     * Keep in mind that the input date string must precisely match the specified format string
     * in order for the parse operation to be successful (failed parse operations return a null value).
     * 
     * Example:
     *
     *     //dt = Fri May 25 2007 (current date)
     *     var dt = new Date();
     *     
     *     //dt = Thu May 25 2006 (today&#39;s month/day in 2006)
     *     dt = Ext.Date.parse("2006", "Y");
     *     
     *     //dt = Sun Jan 15 2006 (all date parts specified)
     *     dt = Ext.Date.parse("2006-01-15", "Y-m-d");
     *     
     *     //dt = Sun Jan 15 2006 15:20:01
     *     dt = Ext.Date.parse("2006-01-15 3:20:01 PM", "Y-m-d g:i:s A");
     *     
     *     // attempt to parse Sun Feb 29 2006 03:20:01 in strict mode
     *     dt = Ext.Date.parse("2006-02-29 03:20:01", "Y-m-d H:i:s", true); // returns null
     *
     * @param {String} input The raw date string.
     * @param {String} format The expected date string format.
     * @param {Boolean} [strict=false] (optional) `true` to validate date strings while parsing (i.e. prevents JavaScript Date "rollover").
     * Invalid date strings will return `null` when parsed.
     * @return {Date} The parsed Date.
     */
    parse : function(input, format, strict) {
        var p = utilDate.parseFunctions;
        if (p[format] == null) {
            utilDate.createParser(format);
        }
        return p[format].call(utilDate, input, Ext.isDefined(strict) ? strict : utilDate.useStrict);
    },

    // Backwards compat
    parseDate: function(input, format, strict){
        return utilDate.parse(input, format, strict);
    },


    // private
    getFormatCode : function(character) {
        var f = utilDate.formatCodes[character];

        if (f) {
          f = typeof f == 'function'? f() : f;
          utilDate.formatCodes[character] = f; // reassign function result to prevent repeated execution
        }

        // note: unknown characters are treated as literals
        return f || ("'" + Ext.String.escape(character) + "'");
    },

    // private
    createFormat : function(format) {
        var code = [],
            special = false,
            ch = '',
            i;

        for (i = 0; i < format.length; ++i) {
            ch = format.charAt(i);
            if (!special && ch == "\\") {
                special = true;
            } else if (special) {
                special = false;
                code.push("'" + Ext.String.escape(ch) + "'");
            } else {
                code.push(utilDate.getFormatCode(ch));
            }
        }
        utilDate.formatFunctions[format] = Ext.functionFactory("return " + code.join('+'));
    },

    // private
    createParser : function(format) {
        var regexNum = utilDate.parseRegexes.length,
            currentGroup = 1,
            calc = [],
            regex = [],
            special = false,
            ch = "",
            i = 0,
            len = format.length,
            atEnd = [],
            obj;

        for (; i < len; ++i) {
            ch = format.charAt(i);
            if (!special && ch == "\\") {
                special = true;
            } else if (special) {
                special = false;
                regex.push(Ext.String.escape(ch));
            } else {
                obj = utilDate.formatCodeToRegex(ch, currentGroup);
                currentGroup += obj.g;
                regex.push(obj.s);
                if (obj.g && obj.c) {
                    if (obj.calcAtEnd) {
                        atEnd.push(obj.c);
                    } else {
                        calc.push(obj.c);
                    }
                }
            }
        }

        calc = calc.concat(atEnd);

        utilDate.parseRegexes[regexNum] = new RegExp("^" + regex.join('') + "$", 'i');
        utilDate.parseFunctions[format] = Ext.functionFactory("input", "strict", xf(code, regexNum, calc.join('')));
    },

    // private
    parseCodes : {
        /*
         * Notes:
         * g = {Number} calculation group (0 or 1. only group 1 contributes to date calculations.)
         * c = {String} calculation method (required for group 1. null for group 0. {0} = currentGroup - position in regex result array)
         * s = {String} regex pattern. all matches are stored in results[], and are accessible by the calculation mapped to 'c'
         */
        d: {
            g:1,
            c:"d = parseInt(results[{0}], 10);\n",
            s:"(3[0-1]|[1-2][0-9]|0[1-9])" // day of month with leading zeroes (01 - 31)
        },
        j: {
            g:1,
            c:"d = parseInt(results[{0}], 10);\n",
            s:"(3[0-1]|[1-2][0-9]|[1-9])" // day of month without leading zeroes (1 - 31)
        },
        D: function() {
            for (var a = [], i = 0; i < 7; a.push(utilDate.getShortDayName(i)), ++i); // get localised short day names
            return {
                g:0,
                c:null,
                s:"(?:" + a.join("|") +")"
            };
        },
        l: function() {
            return {
                g:0,
                c:null,
                s:"(?:" + utilDate.dayNames.join("|") + ")"
            };
        },
        N: {
            g:0,
            c:null,
            s:"[1-7]" // ISO-8601 day number (1 (monday) - 7 (sunday))
        },
        //<locale type="object" property="parseCodes">
        S: {
            g:0,
            c:null,
            s:"(?:st|nd|rd|th)"
        },
        //</locale>
        w: {
            g:0,
            c:null,
            s:"[0-6]" // JavaScript day number (0 (sunday) - 6 (saturday))
        },
        z: {
            g:1,
            c:"z = parseInt(results[{0}], 10);\n",
            s:"(\\d{1,3})" // day of the year (0 - 364 (365 in leap years))
        },
        W: {
            g:1,
            c:"W = parseInt(results[{0}], 10);\n",
            s:"(\\d{2})" // ISO-8601 week number (with leading zero)
        },
        F: function() {
            return {
                g:1,
                c:"m = parseInt(me.getMonthNumber(results[{0}]), 10);\n", // get localised month number
                s:"(" + utilDate.monthNames.join("|") + ")"
            };
        },
        M: function() {
            for (var a = [], i = 0; i < 12; a.push(utilDate.getShortMonthName(i)), ++i); // get localised short month names
            return Ext.applyIf({
                s:"(" + a.join("|") + ")"
            }, utilDate.formatCodeToRegex("F"));
        },
        m: {
            g:1,
            c:"m = parseInt(results[{0}], 10) - 1;\n",
            s:"(1[0-2]|0[1-9])" // month number with leading zeros (01 - 12)
        },
        n: {
            g:1,
            c:"m = parseInt(results[{0}], 10) - 1;\n",
            s:"(1[0-2]|[1-9])" // month number without leading zeros (1 - 12)
        },
        t: {
            g:0,
            c:null,
            s:"(?:\\d{2})" // no. of days in the month (28 - 31)
        },
        L: {
            g:0,
            c:null,
            s:"(?:1|0)"
        },
        o: { 
            g: 1,
            c: "y = parseInt(results[{0}], 10);\n",
            s: "(\\d{4})" // ISO-8601 year number (with leading zero)

        },
        Y: {
            g:1,
            c:"y = parseInt(results[{0}], 10);\n",
            s:"(\\d{4})" // 4-digit year
        },
        y: {
            g:1,
            c:"var ty = parseInt(results[{0}], 10);\n"
                + "y = ty > me.y2kYear ? 1900 + ty : 2000 + ty;\n", // 2-digit year
            s:"(\\d{1,2})"
        },
        /*
         * In the am/pm parsing routines, we allow both upper and lower case
         * even though it doesn't exactly match the spec. It gives much more flexibility
         * in being able to specify case insensitive regexes.
         */
        //<locale type="object" property="parseCodes">
        a: {
            g:1,
            c:"if (/(am)/i.test(results[{0}])) {\n"
                + "if (!h || h == 12) { h = 0; }\n"
                + "} else { if (!h || h < 12) { h = (h || 0) + 12; }}",
            s:"(am|pm|AM|PM)",
            calcAtEnd: true
        },
        //</locale>
        //<locale type="object" property="parseCodes">
        A: {
            g:1,
            c:"if (/(am)/i.test(results[{0}])) {\n"
                + "if (!h || h == 12) { h = 0; }\n"
                + "} else { if (!h || h < 12) { h = (h || 0) + 12; }}",
            s:"(AM|PM|am|pm)",
            calcAtEnd: true
        },
        //</locale>
        g: {
            g:1,
            c:"h = parseInt(results[{0}], 10);\n",
            s:"(1[0-2]|[0-9])" //  12-hr format of an hour without leading zeroes (1 - 12)
        },
        G: {
            g:1,
            c:"h = parseInt(results[{0}], 10);\n",
            s:"(2[0-3]|1[0-9]|[0-9])" // 24-hr format of an hour without leading zeroes (0 - 23)
        },
        h: {
            g:1,
            c:"h = parseInt(results[{0}], 10);\n",
            s:"(1[0-2]|0[1-9])" //  12-hr format of an hour with leading zeroes (01 - 12)
        },
        H: {
            g:1,
            c:"h = parseInt(results[{0}], 10);\n",
            s:"(2[0-3]|[0-1][0-9])" //  24-hr format of an hour with leading zeroes (00 - 23)
        },
        i: {
            g:1,
            c:"i = parseInt(results[{0}], 10);\n",
            s:"([0-5][0-9])" // minutes with leading zeros (00 - 59)
        },
        s: {
            g:1,
            c:"s = parseInt(results[{0}], 10);\n",
            s:"([0-5][0-9])" // seconds with leading zeros (00 - 59)
        },
        u: {
            g:1,
            c:"ms = results[{0}]; ms = parseInt(ms, 10)/Math.pow(10, ms.length - 3);\n",
            s:"(\\d+)" // decimal fraction of a second (minimum = 1 digit, maximum = unlimited)
        },
        O: {
            g:1,
            c:[
                "o = results[{0}];",
                "var sn = o.substring(0,1),", // get + / - sign
                    "hr = o.substring(1,3)*1 + Math.floor(o.substring(3,5) / 60),", // get hours (performs minutes-to-hour conversion also, just in case)
                    "mn = o.substring(3,5) % 60;", // get minutes
                "o = ((-12 <= (hr*60 + mn)/60) && ((hr*60 + mn)/60 <= 14))? (sn + Ext.String.leftPad(hr, 2, '0') + Ext.String.leftPad(mn, 2, '0')) : null;\n" // -12hrs <= GMT offset <= 14hrs
            ].join("\n"),
            s: "([+-]\\d{4})" // GMT offset in hrs and mins
        },
        P: {
            g:1,
            c:[
                "o = results[{0}];",
                "var sn = o.substring(0,1),", // get + / - sign
                    "hr = o.substring(1,3)*1 + Math.floor(o.substring(4,6) / 60),", // get hours (performs minutes-to-hour conversion also, just in case)
                    "mn = o.substring(4,6) % 60;", // get minutes
                "o = ((-12 <= (hr*60 + mn)/60) && ((hr*60 + mn)/60 <= 14))? (sn + Ext.String.leftPad(hr, 2, '0') + Ext.String.leftPad(mn, 2, '0')) : null;\n" // -12hrs <= GMT offset <= 14hrs
            ].join("\n"),
            s: "([+-]\\d{2}:\\d{2})" // GMT offset in hrs and mins (with colon separator)
        },
        T: {
            g:0,
            c:null,
            s:"[A-Z]{1,5}" // timezone abbrev. may be between 1 - 5 chars
        },
        Z: {
            g:1,
            c:"zz = results[{0}] * 1;\n" // -43200 <= UTC offset <= 50400
                  + "zz = (-43200 <= zz && zz <= 50400)? zz : null;\n",
            s:"([+-]?\\d{1,5})" // leading '+' sign is optional for UTC offset
        },
        c: function() {
            var calc = [],
                arr = [
                    utilDate.formatCodeToRegex("Y", 1), // year
                    utilDate.formatCodeToRegex("m", 2), // month
                    utilDate.formatCodeToRegex("d", 3), // day
                    utilDate.formatCodeToRegex("H", 4), // hour
                    utilDate.formatCodeToRegex("i", 5), // minute
                    utilDate.formatCodeToRegex("s", 6), // second
                    {c:"ms = results[7] || '0'; ms = parseInt(ms, 10)/Math.pow(10, ms.length - 3);\n"}, // decimal fraction of a second (minimum = 1 digit, maximum = unlimited)
                    {c:[ // allow either "Z" (i.e. UTC) or "-0530" or "+08:00" (i.e. UTC offset) timezone delimiters. assumes local timezone if no timezone is specified
                        "if(results[8]) {", // timezone specified
                            "if(results[8] == 'Z'){",
                                "zz = 0;", // UTC
                            "}else if (results[8].indexOf(':') > -1){",
                                utilDate.formatCodeToRegex("P", 8).c, // timezone offset with colon separator
                            "}else{",
                                utilDate.formatCodeToRegex("O", 8).c, // timezone offset without colon separator
                            "}",
                        "}"
                    ].join('\n')}
                ],
                i,
                l;

            for (i = 0, l = arr.length; i < l; ++i) {
                calc.push(arr[i].c);
            }

            return {
                g:1,
                c:calc.join(""),
                s:[
                    arr[0].s, // year (required)
                    "(?:", "-", arr[1].s, // month (optional)
                        "(?:", "-", arr[2].s, // day (optional)
                            "(?:",
                                "(?:T| )?", // time delimiter -- either a "T" or a single blank space
                                arr[3].s, ":", arr[4].s,  // hour AND minute, delimited by a single colon (optional). MUST be preceded by either a "T" or a single blank space
                                "(?::", arr[5].s, ")?", // seconds (optional)
                                "(?:(?:\\.|,)(\\d+))?", // decimal fraction of a second (e.g. ",12345" or ".98765") (optional)
                                "(Z|(?:[-+]\\d{2}(?::)?\\d{2}))?", // "Z" (UTC) or "-0530" (UTC offset without colon delimiter) or "+08:00" (UTC offset with colon delimiter) (optional)
                            ")?",
                        ")?",
                    ")?"
                ].join("")
            };
        },
        U: {
            g:1,
            c:"u = parseInt(results[{0}], 10);\n",
            s:"(-?\\d+)" // leading minus sign indicates seconds before UNIX epoch
        }
    },

    //Old Ext.Date prototype methods.
    // private
    dateFormat: function(date, format) {
        return utilDate.format(date, format);
    },

    /**
     * Compares if two dates are equal by comparing their values.
     * @param {Date} date1
     * @param {Date} date2
     * @return {Boolean} `true` if the date values are equal
     */
    isEqual: function(date1, date2) {
        // check we have 2 date objects
        if (date1 && date2) {
            return (date1.getTime() === date2.getTime());
        }
        // one or both isn't a date, only equal if both are falsey
        return !(date1 || date2);
    },

    /**
     * Formats a date given the supplied format string.
     * @param {Date} date The date to format
     * @param {String} format The format string
     * @return {String} The formatted date or an empty string if date parameter is not a JavaScript Date object
     */
    format: function(date, format) {
        var formatFunctions = utilDate.formatFunctions;

        if (!Ext.isDate(date)) {
            return '';
        }

        if (formatFunctions[format] == null) {
            utilDate.createFormat(format);
        }

        return formatFunctions[format].call(date) + '';
    },

    /**
     * Get the timezone abbreviation of the current date (equivalent to the format specifier 'T').
     *
     * __Note:__ The date string returned by the JavaScript Date object's `toString()` method varies
     * between browsers (e.g. FF vs IE) and system region settings (e.g. IE in Asia vs IE in America).
     * For a given date string e.g. "Thu Oct 25 2007 22:55:35 GMT+0800 (Malay Peninsula Standard Time)",
     * getTimezone() first tries to get the timezone abbreviation from between a pair of parentheses
     * (which may or may not be present), failing which it proceeds to get the timezone abbreviation
     * from the GMT offset portion of the date string.
     * @param {Date} date The date
     * @return {String} The abbreviated timezone name (e.g. 'CST', 'PDT', 'EDT', 'MPST' ...).
     */
    getTimezone : function(date) {
        // the following list shows the differences between date strings from different browsers on a WinXP SP2 machine from an Asian locale:
        //
        // Opera  : "Thu, 25 Oct 2007 22:53:45 GMT+0800" -- shortest (weirdest) date string of the lot
        // Safari : "Thu Oct 25 2007 22:55:35 GMT+0800 (Malay Peninsula Standard Time)" -- value in parentheses always gives the correct timezone (same as FF)
        // FF     : "Thu Oct 25 2007 22:55:35 GMT+0800 (Malay Peninsula Standard Time)" -- value in parentheses always gives the correct timezone
        // IE     : "Thu Oct 25 22:54:35 UTC+0800 2007" -- (Asian system setting) look for 3-4 letter timezone abbrev
        // IE     : "Thu Oct 25 17:06:37 PDT 2007" -- (American system setting) look for 3-4 letter timezone abbrev
        //
        // this crazy regex attempts to guess the correct timezone abbreviation despite these differences.
        // step 1: (?:\((.*)\) -- find timezone in parentheses
        // step 2: ([A-Z]{1,4})(?:[\-+][0-9]{4})?(?: -?\d+)?) -- if nothing was found in step 1, find timezone from timezone offset portion of date string
        // step 3: remove all non uppercase characters found in step 1 and 2
        return date.toString().replace(/^.* (?:\((.*)\)|([A-Z]{1,5})(?:[\-+][0-9]{4})?(?: -?\d+)?)$/, "$1$2").replace(/[^A-Z]/g, "");
    },

    /**
     * Get the offset from GMT of the current date (equivalent to the format specifier 'O').
     * @param {Date} date The date
     * @param {Boolean} [colon=false] (optional) true to separate the hours and minutes with a colon.
     * @return {String} The 4-character offset string prefixed with + or - (e.g. '-0600').
     */
    getGMTOffset : function(date, colon) {
        var offset = date.getTimezoneOffset();
        return (offset > 0 ? "-" : "+")
            + Ext.String.leftPad(Math.floor(Math.abs(offset) / 60), 2, "0")
            + (colon ? ":" : "")
            + Ext.String.leftPad(Math.abs(offset % 60), 2, "0");
    },

    /**
     * Get the numeric day number of the year, adjusted for leap year.
     * @param {Date} date The date
     * @return {Number} 0 to 364 (365 in leap years).
     */
    getDayOfYear: function(date) {
        var num = 0,
            d = Ext.Date.clone(date),
            m = date.getMonth(),
            i;

        for (i = 0, d.setDate(1), d.setMonth(0); i < m; d.setMonth(++i)) {
            num += utilDate.getDaysInMonth(d);
        }
        return num + date.getDate() - 1;
    },

    /**
     * Get the numeric ISO-8601 week number of the year.
     * (equivalent to the format specifier 'W', but without a leading zero).
     * @param {Date} date The date
     * @return {Number} 1 to 53
     * @method
     */
    getWeekOfYear : (function() {
        // adapted from http://www.merlyn.demon.co.uk/weekcalc.htm
        var ms1d = 864e5, // milliseconds in a day
            ms7d = 7 * ms1d; // milliseconds in a week

        return function(date) { // return a closure so constants get calculated only once
            var DC3 = Date.UTC(date.getFullYear(), date.getMonth(), date.getDate() + 3) / ms1d, // an Absolute Day Number
                AWN = Math.floor(DC3 / 7), // an Absolute Week Number
                Wyr = new Date(AWN * ms7d).getUTCFullYear();

            return AWN - Math.floor(Date.UTC(Wyr, 0, 7) / ms7d) + 1;
        };
    }()),

    /**
     * Checks if the current date falls within a leap year.
     * @param {Date} date The date
     * @return {Boolean} True if the current date falls within a leap year, false otherwise.
     */
    isLeapYear : function(date) {
        var year = date.getFullYear();
        return !!((year & 3) == 0 && (year % 100 || (year % 400 == 0 && year)));
    },

    /**
     * Get the first day of the current month, adjusted for leap year.  The returned value
     * is the numeric day index within the week (0-6) which can be used in conjunction with
     * the {@link #monthNames} array to retrieve the textual day name.
     *
     * Example:
     *
     *     var dt = new Date('1/10/2007'),
     *         firstDay = Ext.Date.getFirstDayOfMonth(dt);
     *     console.log(Ext.Date.dayNames[firstDay]); // output: 'Monday'
     *
     * @param {Date} date The date
     * @return {Number} The day number (0-6).
     */
    getFirstDayOfMonth : function(date) {
        var day = (date.getDay() - (date.getDate() - 1)) % 7;
        return (day < 0) ? (day + 7) : day;
    },

    /**
     * Get the last day of the current month, adjusted for leap year.  The returned value
     * is the numeric day index within the week (0-6) which can be used in conjunction with
     * the {@link #monthNames} array to retrieve the textual day name.
     *
     * Example:
     *
     *     var dt = new Date('1/10/2007'),
     *         lastDay = Ext.Date.getLastDayOfMonth(dt);
     *     console.log(Ext.Date.dayNames[lastDay]); // output: 'Wednesday'
     *
     * @param {Date} date The date
     * @return {Number} The day number (0-6).
     */
    getLastDayOfMonth : function(date) {
        return utilDate.getLastDateOfMonth(date).getDay();
    },


    /**
     * Get the date of the first day of the month in which this date resides.
     * @param {Date} date The date
     * @return {Date}
     */
    getFirstDateOfMonth : function(date) {
        return new Date(date.getFullYear(), date.getMonth(), 1);
    },

    /**
     * Get the date of the last day of the month in which this date resides.
     * @param {Date} date The date
     * @return {Date}
     */
    getLastDateOfMonth : function(date) {
        return new Date(date.getFullYear(), date.getMonth(), utilDate.getDaysInMonth(date));
    },

    /**
     * Get the number of days in the current month, adjusted for leap year.
     * @param {Date} date The date
     * @return {Number} The number of days in the month.
     * @method
     */
    getDaysInMonth: (function() {
        var daysInMonth = [31, 28, 31, 30, 31, 30, 31, 31, 30, 31, 30, 31];

        return function(date) { // return a closure for efficiency
            var m = date.getMonth();

            return m == 1 && utilDate.isLeapYear(date) ? 29 : daysInMonth[m];
        };
    }()),

    //<locale type="function">
    /**
     * Get the English ordinal suffix of the current day (equivalent to the format specifier 'S').
     * @param {Date} date The date
     * @return {String} 'st, 'nd', 'rd' or 'th'.
     */
    getSuffix : function(date) {
        switch (date.getDate()) {
            case 1:
            case 21:
            case 31:
                return "st";
            case 2:
            case 22:
                return "nd";
            case 3:
            case 23:
                return "rd";
            default:
                return "th";
        }
    },
    //</locale>

    /**
     * Creates and returns a new Date instance with the exact same date value as the called instance.
     * Dates are copied and passed by reference, so if a copied date variable is modified later, the original
     * variable will also be changed.  When the intention is to create a new variable that will not
     * modify the original instance, you should create a clone.
     *
     * Example of correctly cloning a date:
     *
     *     //wrong way:
     *     var orig = new Date('10/1/2006');
     *     var copy = orig;
     *     copy.setDate(5);
     *     console.log(orig);  // returns 'Thu Oct 05 2006'!
     *
     *     //correct way:
     *     var orig = new Date('10/1/2006'),
     *         copy = Ext.Date.clone(orig);
     *     copy.setDate(5);
     *     console.log(orig);  // returns 'Thu Oct 01 2006'
     *
     * @param {Date} date The date.
     * @return {Date} The new Date instance.
     */
    clone : function(date) {
        return new Date(date.getTime());
    },

    /**
     * Checks if the current date is affected by Daylight Saving Time (DST).
     * @param {Date} date The date
     * @return {Boolean} `true` if the current date is affected by DST.
     */
    isDST : function(date) {
        // adapted from http://sencha.com/forum/showthread.php?p=247172#post247172
        // courtesy of @geoffrey.mcgill
        return new Date(date.getFullYear(), 0, 1).getTimezoneOffset() != date.getTimezoneOffset();
    },

    /**
     * Attempts to clear all time information from this Date by setting the time to midnight of the same day,
     * automatically adjusting for Daylight Saving Time (DST) where applicable.
     *
     * __Note:__ DST timezone information for the browser's host operating system is assumed to be up-to-date.
     * @param {Date} date The date
     * @param {Boolean} [clone=false] `true` to create a clone of this date, clear the time and return it.
     * @return {Date} this or the clone.
     */
    clearTime : function(date, clone) {
        if (clone) {
            return Ext.Date.clearTime(Ext.Date.clone(date));
        }

        // get current date before clearing time
        var d = date.getDate(),
            hr,
            c;

        // clear time
        date.setHours(0);
        date.setMinutes(0);
        date.setSeconds(0);
        date.setMilliseconds(0);

        if (date.getDate() != d) { // account for DST (i.e. day of month changed when setting hour = 0)
            // note: DST adjustments are assumed to occur in multiples of 1 hour (this is almost always the case)
            // refer to http://www.timeanddate.com/time/aboutdst.html for the (rare) exceptions to this rule

            // increment hour until cloned date == current date
            for (hr = 1, c = utilDate.add(date, Ext.Date.HOUR, hr); c.getDate() != d; hr++, c = utilDate.add(date, Ext.Date.HOUR, hr));

            date.setDate(d);
            date.setHours(c.getHours());
        }

        return date;
    },

    /**
     * Provides a convenient method for performing basic date arithmetic. This method
     * does not modify the Date instance being called - it creates and returns
     * a new Date instance containing the resulting date value.
     *
     * Examples:
     *
     *     // Basic usage:
     *     var dt = Ext.Date.add(new Date('10/29/2006'), Ext.Date.DAY, 5);
     *     console.log(dt); // returns 'Fri Nov 03 2006 00:00:00'
     *
     *     // Negative values will be subtracted:
     *     var dt2 = Ext.Date.add(new Date('10/1/2006'), Ext.Date.DAY, -5);
     *     console.log(dt2); // returns 'Tue Sep 26 2006 00:00:00'
     *
     *      // Decimal values can be used:
     *     var dt3 = Ext.Date.add(new Date('10/1/2006'), Ext.Date.DAY, 1.25);
     *     console.log(dt3); // returns 'Mon Oct 02 2006 06:00:00'
     *
     * @param {Date} date The date to modify
     * @param {String} interval A valid date interval enum value.
     * @param {Number} value The amount to add to the current date.
     * @return {Date} The new Date instance.
     */
    add : function(date, interval, value) {
        var d = Ext.Date.clone(date),
            Date = Ext.Date,
            day, decimalValue, base = 0;
        if (!interval || value === 0) {
            return d;
        }

        decimalValue = value - parseInt(value, 10);
        value = parseInt(value, 10);

        if (value) {
            switch(interval.toLowerCase()) {
                // See EXTJSIV-7418. We use setTime() here to deal with issues related to
                // the switchover that occurs when changing to daylight savings and vice
                // versa. setTime() handles this correctly where setHour/Minute/Second/Millisecond
                // do not. Let's assume the DST change occurs at 2am and we're incrementing using add
                // for 15 minutes at time. When entering DST, we should see:
                // 01:30am
                // 01:45am
                // 03:00am // skip 2am because the hour does not exist
                // ...
                // Similarly, leaving DST, we should see:
                // 01:30am
                // 01:45am
                // 01:00am // repeat 1am because that's the change over
                // 01:30am
                // 01:45am
                // 02:00am
                // ....
                // 
                case Ext.Date.MILLI:
                    d.setTime(d.getTime() + value);
                    break;
                case Ext.Date.SECOND:
                    d.setTime(d.getTime() + value * 1000);
                    break;
                case Ext.Date.MINUTE:
                    d.setTime(d.getTime() + value * 60 * 1000);
                    break;
                case Ext.Date.HOUR:
                    d.setTime(d.getTime() + value * 60 * 60 * 1000);
                    break;
                case Ext.Date.DAY:
                    d.setDate(d.getDate() + value);
                    break;
                case Ext.Date.MONTH:
                    day = date.getDate();
                    if (day > 28) {
                        day = Math.min(day, Ext.Date.getLastDateOfMonth(Ext.Date.add(Ext.Date.getFirstDateOfMonth(date), Ext.Date.MONTH, value)).getDate());
                    }
                    d.setDate(day);
                    d.setMonth(date.getMonth() + value);
                    break;
                case Ext.Date.YEAR:
                    day = date.getDate();
                    if (day > 28) {
                        day = Math.min(day, Ext.Date.getLastDateOfMonth(Ext.Date.add(Ext.Date.getFirstDateOfMonth(date), Ext.Date.YEAR, value)).getDate());
                    }
                    d.setDate(day);
                    d.setFullYear(date.getFullYear() + value);
                    break;
            }
        }

        if (decimalValue) {
            switch (interval.toLowerCase()) {
                case Ext.Date.MILLI:    base = 1;               break;
                case Ext.Date.SECOND:   base = 1000;            break;
                case Ext.Date.MINUTE:   base = 1000*60;         break;
                case Ext.Date.HOUR:     base = 1000*60*60;      break;
                case Ext.Date.DAY:      base = 1000*60*60*24;   break;

                case Ext.Date.MONTH:
                    day = utilDate.getDaysInMonth(d);
                    base = 1000*60*60*24*day;
                    break;

                case Ext.Date.YEAR:
                    day = (utilDate.isLeapYear(d) ? 366 : 365);
                    base = 1000*60*60*24*day;
                    break;
            }
            if (base) {
                d.setTime(d.getTime() + base * decimalValue); 
            }
        }

        return d;
    },
    
    /**
     * Provides a convenient method for performing basic date arithmetic. This method
     * does not modify the Date instance being called - it creates and returns
     * a new Date instance containing the resulting date value.
     * 
     * Examples:
     *
     *     // Basic usage:
     *     var dt = Ext.Date.subtract(new Date('10/29/2006'), Ext.Date.DAY, 5);
     *     console.log(dt); // returns 'Tue Oct 24 2006 00:00:00'
     *
     *     // Negative values will be added:
     *     var dt2 = Ext.Date.subtract(new Date('10/1/2006'), Ext.Date.DAY, -5);
     *     console.log(dt2); // returns 'Fri Oct 6 2006 00:00:00'
     *
     *      // Decimal values can be used:
     *     var dt3 = Ext.Date.subtract(new Date('10/1/2006'), Ext.Date.DAY, 1.25);
     *     console.log(dt3); // returns 'Fri Sep 29 2006 06:00:00'
     * 
     * @param {Date} date The date to modify
     * @param {String} interval A valid date interval enum value.
     * @param {Number} value The amount to subtract from the current date.
     * @return {Date} The new Date instance.
     */
    subtract: function(date, interval, value){
        return utilDate.add(date, interval, -value);
    },

    /**
     * Checks if a date falls on or between the given start and end dates.
     * @param {Date} date The date to check
     * @param {Date} start Start date
     * @param {Date} end End date
     * @return {Boolean} `true` if this date falls on or between the given start and end dates.
     */
    between : function(date, start, end) {
        var t = date.getTime();
        return start.getTime() <= t && t <= end.getTime();
    },

    //Maintains compatibility with old static and prototype window.Date methods.
    compat: function() {
        var nativeDate = window.Date,
            p,
            statics = ['useStrict', 'formatCodeToRegex', 'parseFunctions', 'parseRegexes', 'formatFunctions', 'y2kYear', 'MILLI', 'SECOND', 'MINUTE', 'HOUR', 'DAY', 'MONTH', 'YEAR', 'defaults', 'dayNames', 'monthNames', 'monthNumbers', 'getShortMonthName', 'getShortDayName', 'getMonthNumber', 'formatCodes', 'isValid', 'parseDate', 'getFormatCode', 'createFormat', 'createParser', 'parseCodes'],
            proto = ['dateFormat', 'format', 'getTimezone', 'getGMTOffset', 'getDayOfYear', 'getWeekOfYear', 'isLeapYear', 'getFirstDayOfMonth', 'getLastDayOfMonth', 'getDaysInMonth', 'getSuffix', 'clone', 'isDST', 'clearTime', 'add', 'between'],
            sLen    = statics.length,
            pLen    = proto.length,
            stat, prot, s;

        //Append statics
        for (s = 0; s < sLen; s++) {
            stat = statics[s];
            nativeDate[stat] = utilDate[stat];
        }

        //Append to prototype
        for (p = 0; p < pLen; p++) {
            prot = proto[p];
            nativeDate.prototype[prot] = function() {
                var args = Array.prototype.slice.call(arguments);
                args.unshift(this);
                return utilDate[prot].apply(utilDate, args);
            };
        }
    }
  });
};

// @tag foundation,core
// @require ../lang/Date.js
// @define Ext.Base

/**
 * @author Jacky Nguyen <jacky@sencha.com>
 * @docauthor Jacky Nguyen <jacky@sencha.com>
 * @class Ext.Base
 *
 * The root of all classes created with {@link Ext#define}.
 *
 * Ext.Base is the building block of all Ext classes. All classes in Ext inherit from Ext.Base.
 * All prototype and static members of this class are inherited by all other classes.
 */
(function(flexSetter) {

var noArgs = [],
    Base = function(){},
    hookFunctionFactory = function(hookFunction, underriddenFunction, methodName, owningClass) {
        var result = function() {
            var result = this.callParent(arguments);
            hookFunction.apply(this, arguments);
            return result;
        };
        result.$name = methodName;
        result.$owner = owningClass;
        if (underriddenFunction) {
            result.$previous = underriddenFunction.$previous;
            underriddenFunction.$previous = result;
        }
        return result;
    };

    // These static properties will be copied to every newly created class with {@link Ext#define}
    Ext.apply(Base, {
        $className: 'Ext.Base',

        $isClass: true,

        /**
         * Create a new instance of this Class.
         *
         *     Ext.define('My.cool.Class', {
         *         ...
         *     });
         *
         *     My.cool.Class.create({
         *         someConfig: true
         *     });
         *
         * All parameters are passed to the constructor of the class.
         *
         * @return {Object} the created instance.
         * @static
         * @inheritable
         */
        create: function() {
            return Ext.create.apply(Ext, [this].concat(Array.prototype.slice.call(arguments, 0)));
        },

        /**
         * @private
         * @static
         * @inheritable
         * @param config
         */
        extend: function(parent) {
            var parentPrototype = parent.prototype,
                basePrototype, prototype, i, ln, name, statics;

            prototype = this.prototype = Ext.Object.chain(parentPrototype);
            prototype.self = this;

            this.superclass = prototype.superclass = parentPrototype;

            if (!parent.$isClass) {
                basePrototype = Ext.Base.prototype;

                for (i in basePrototype) {
                    if (i in prototype) {
                        prototype[i] = basePrototype[i];
                    }
                }
            }

            // Statics inheritance
            statics = parentPrototype.$inheritableStatics;

            if (statics) {
                for (i = 0,ln = statics.length; i < ln; i++) {
                    name = statics[i];

                    if (!this.hasOwnProperty(name)) {
                        this[name] = parent[name];
                    }
                }
            }

            if (parent.$onExtended) {
                this.$onExtended = parent.$onExtended.slice();
            }

            prototype.config = new prototype.configClass();
            prototype.initConfigList = prototype.initConfigList.slice();
            prototype.initConfigMap = Ext.clone(prototype.initConfigMap);
            prototype.configMap = Ext.Object.chain(prototype.configMap);
        },

        /**
         * @private
         * @static
         * @inheritable
         */
        $onExtended: [],

        /**
         * @private
         * @static
         * @inheritable
         */
        triggerExtended: function() {
            Ext.classSystemMonitor && Ext.classSystemMonitor(this, 'Ext.Base#triggerExtended', arguments);
        
            var callbacks = this.$onExtended,
                ln = callbacks.length,
                i, callback;

            if (ln > 0) {
                for (i = 0; i < ln; i++) {
                    callback = callbacks[i];
                    callback.fn.apply(callback.scope || this, arguments);
                }
            }
        },

        /**
         * @private
         * @static
         * @inheritable
         */
        onExtended: function(fn, scope) {
            this.$onExtended.push({
                fn: fn,
                scope: scope
            });

            return this;
        },

        /**
         * @private
         * @static
         * @inheritable
         * @param config
         */
        addConfig: function(config, fullMerge) {
            var prototype = this.prototype,
                configNameCache = Ext.Class.configNameCache,
                hasConfig = prototype.configMap,
                initConfigList = prototype.initConfigList,
                initConfigMap = prototype.initConfigMap,
                defaultConfig = prototype.config,
                initializedName, name, value;

            for (name in config) {
                if (config.hasOwnProperty(name)) {
                    if (!hasConfig[name]) {
                        hasConfig[name] = true;
                    }

                    value = config[name];

                    initializedName = configNameCache[name].initialized;

                    if (!initConfigMap[name] && value !== null && !prototype[initializedName]) {
                        initConfigMap[name] = true;
                        initConfigList.push(name);
                    }
                }
            }

            if (fullMerge) {
                Ext.merge(defaultConfig, config);
            }
            else {
                Ext.mergeIf(defaultConfig, config);
            }

            prototype.configClass = Ext.Object.classify(defaultConfig);
        },

        /**
         * Add / override static properties of this class.
         *
         *     Ext.define('My.cool.Class', {
         *         ...
         *     });
         *
         *     My.cool.Class.addStatics({
         *         someProperty: 'someValue',      // My.cool.Class.someProperty = 'someValue'
         *         method1: function() { ... },    // My.cool.Class.method1 = function() { ... };
         *         method2: function() { ... }     // My.cool.Class.method2 = function() { ... };
         *     });
         *
         * @param {Object} members
         * @return {Ext.Base} this
         * @static
         * @inheritable
         */
        addStatics: function(members) {
            var member, name;

            for (name in members) {
                if (members.hasOwnProperty(name)) {
                    member = members[name];
                    if (typeof member == 'function' && !member.$isClass && member !== Ext.emptyFn && member !== Ext.identityFn) {
                        member.$owner = this;
                        member.$name = name;
                        member.displayName = Ext.getClassName(this) + '.' + name;
                    }
                    this[name] = member;
                }
            }

            return this;
        },

        /**
         * @private
         * @static
         * @inheritable
         * @param {Object} members
         */
        addInheritableStatics: function(members) {
            var inheritableStatics,
                hasInheritableStatics,
                prototype = this.prototype,
                name, member;

            inheritableStatics = prototype.$inheritableStatics;
            hasInheritableStatics = prototype.$hasInheritableStatics;

            if (!inheritableStatics) {
                inheritableStatics = prototype.$inheritableStatics = [];
                hasInheritableStatics = prototype.$hasInheritableStatics = {};
            }

            for (name in members) {
                if (members.hasOwnProperty(name)) {
                    member = members[name];
                    if (typeof member == 'function') {
                        member.displayName = Ext.getClassName(this) + '.' + name;
                    }
                    this[name] = member;

                    if (!hasInheritableStatics[name]) {
                        hasInheritableStatics[name] = true;
                        inheritableStatics.push(name);
                    }
                }
            }

            return this;
        },

        /**
         * Add methods / properties to the prototype of this class.
         *
         *     Ext.define('My.awesome.Cat', {
         *         constructor: function() {
         *             ...
         *         }
         *     });
         *
         *      My.awesome.Cat.addMembers({
         *          meow: function() {
         *             alert('Meowww...');
         *          }
         *      });
         *
         *      var kitty = new My.awesome.Cat;
         *      kitty.meow();
         *
         * @param {Object} members
         * @static
         * @inheritable
         */
        addMembers: function(members) {
            var prototype = this.prototype,
                enumerables = Ext.enumerables,
                names = [],
                i, ln, name, member;

            for (name in members) {
                names.push(name);
            }

            if (enumerables) {
                names.push.apply(names, enumerables);
            }

            for (i = 0,ln = names.length; i < ln; i++) {
                name = names[i];

                if (members.hasOwnProperty(name)) {
                    member = members[name];

                    if (typeof member == 'function' && !member.$isClass && member !== Ext.emptyFn && member !== Ext.identityFn) {
                        member.$owner = this;
                        member.$name = name;
                        member.displayName = (this.$className || '') + '#' + name;
                    }

                    prototype[name] = member;
                }
            }

            return this;
        },

        /**
         * @private
         * @static
         * @inheritable
         * @param name
         * @param member
         */
        addMember: function(name, member) {            
            if (typeof member == 'function' && !member.$isClass && member !== Ext.emptyFn && member !== Ext.identityFn) {
                member.$owner = this;
                member.$name = name;
                member.displayName = (this.$className || '') + '#' + name;
            }

            this.prototype[name] = member;
            return this;
        },

        /**
         * Adds members to class.
         * @static
         * @inheritable
         * @deprecated 4.1 Use {@link #addMembers} instead.
         */
        implement: function() {
            this.addMembers.apply(this, arguments);
        },

        /**
         * Borrow another class' members to the prototype of this class.
         *
         *     Ext.define('Bank', {
         *         money: '$$$',
         *         printMoney: function() {
         *             alert('$$$$$$$');
         *         }
         *     });
         *
         *     Ext.define('Thief', {
         *         ...
         *     });
         *
         *     Thief.borrow(Bank, ['money', 'printMoney']);
         *
         *     var steve = new Thief();
         *
         *     alert(steve.money); // alerts '$$$'
         *     steve.printMoney(); // alerts '$$$$$$$'
         *
         * @param {Ext.Base} fromClass The class to borrow members from
         * @param {Array/String} members The names of the members to borrow
         * @return {Ext.Base} this
         * @static
         * @inheritable
         * @private
         */
        borrow: function(fromClass, members) {
            Ext.classSystemMonitor && Ext.classSystemMonitor(this, 'Ext.Base#borrow', arguments);
            
            var prototype = this.prototype,
                fromPrototype = fromClass.prototype,
                className = Ext.getClassName(this),
                i, ln, name, fn, toBorrow;

            members = Ext.Array.from(members);

            for (i = 0,ln = members.length; i < ln; i++) {
                name = members[i];

                toBorrow = fromPrototype[name];

                if (typeof toBorrow == 'function') {
                    fn = Ext.Function.clone(toBorrow);

                    if (className) {
                        fn.displayName = className + '#' + name;
                    }

                    fn.$owner = this;
                    fn.$name = name;

                    prototype[name] = fn;
                }
                else {
                    prototype[name] = toBorrow;
                }
            }

            return this;
        },

        /**
         * Override members of this class. Overridden methods can be invoked via
         * {@link Ext.Base#callParent}.
         *
         *     Ext.define('My.Cat', {
         *         constructor: function() {
         *             alert("I'm a cat!");
         *         }
         *     });
         *
         *     My.Cat.override({
         *         constructor: function() {
         *             alert("I'm going to be a cat!");
         *
         *             this.callParent(arguments);
         *
         *             alert("Meeeeoooowwww");
         *         }
         *     });
         *
         *     var kitty = new My.Cat(); // alerts "I'm going to be a cat!"
         *                               // alerts "I'm a cat!"
         *                               // alerts "Meeeeoooowwww"
         *
         * As of 4.1, direct use of this method is deprecated. Use {@link Ext#define Ext.define}
         * instead:
         *
         *     Ext.define('My.CatOverride', {
         *         override: 'My.Cat',
         *         constructor: function() {
         *             alert("I'm going to be a cat!");
         *
         *             this.callParent(arguments);
         *
         *             alert("Meeeeoooowwww");
         *         }
         *     });
         *
         * The above accomplishes the same result but can be managed by the {@link Ext.Loader}
         * which can properly order the override and its target class and the build process
         * can determine whether the override is needed based on the required state of the
         * target class (My.Cat).
         *
         * @param {Object} members The properties to add to this class. This should be
         * specified as an object literal containing one or more properties.
         * @return {Ext.Base} this class
         * @static
         * @inheritable
         * @markdown
         * @deprecated 4.1.0 Use {@link Ext#define Ext.define} instead
         */
        override: function(members) {
            var me = this,
                enumerables = Ext.enumerables,
                target = me.prototype,
                cloneFunction = Ext.Function.clone,
                name, index, member, statics, names, previous;

            if (arguments.length === 2) {
                name = members;
                members = {};
                members[name] = arguments[1];
                enumerables = null;
            }

            do {
                names = []; // clean slate for prototype (1st pass) and static (2nd pass)
                statics = null; // not needed 1st pass, but needs to be cleared for 2nd pass

                for (name in members) { // hasOwnProperty is checked in the next loop...
                    if (name == 'statics') {
                        statics = members[name];
                    } else if (name == 'inheritableStatics'){
                        me.addInheritableStatics(members[name]);
                    } else if (name == 'config') {
                        me.addConfig(members[name], true);
                    } else {
                        names.push(name);
                    }
                }

                if (enumerables) {
                    names.push.apply(names, enumerables);
                }

                for (index = names.length; index--; ) {
                    name = names[index];

                    if (members.hasOwnProperty(name)) {
                        member = members[name];

                        if (typeof member == 'function' && !member.$className && member !== Ext.emptyFn && member !== Ext.identityFn) {
                            if (typeof member.$owner != 'undefined') {
                                member = cloneFunction(member);
                            }

                            if (me.$className) {
                                member.displayName = me.$className + '#' + name;
                            }

                            member.$owner = me;
                            member.$name = name;

                            previous = target[name];
                            if (previous) {
                                member.$previous = previous;
                            }
                        }

                        target[name] = member;
                    }
                }

                target = me; // 2nd pass is for statics
                members = statics; // statics will be null on 2nd pass
            } while (members);

            return this;
        },

        // Documented downwards
        callParent: function(args) {
            var method;

            // This code is intentionally inlined for the least number of debugger stepping
            return (method = this.callParent.caller) && (method.$previous ||
                  ((method = method.$owner ? method : method.caller) &&
                        method.$owner.superclass.self[method.$name])).apply(this, args || noArgs);
        },

        // Documented downwards
        callSuper: function(args) {
            var method;

            // This code is intentionally inlined for the least number of debugger stepping
            return (method = this.callSuper.caller) &&
                    ((method = method.$owner ? method : method.caller) &&
                      method.$owner.superclass.self[method.$name]).apply(this, args || noArgs);
        },

        /**
         * Used internally by the mixins pre-processor
         * @private
         * @static
         * @inheritable
         */
        mixin: function(name, mixinClass) {
            var me = this,
                mixin = mixinClass.prototype,
                prototype = me.prototype,
                key, statics, i, ln, staticName,
                mixinValue, hookKey, hookFunction;

            if (typeof mixin.onClassMixedIn != 'undefined') {
                mixin.onClassMixedIn.call(mixinClass, me);
            }

            if (!prototype.hasOwnProperty('mixins')) {
                if ('mixins' in prototype) {
                    prototype.mixins = Ext.Object.chain(prototype.mixins);
                }
                else {
                    prototype.mixins = {};
                }
            }

            for (key in mixin) {
                mixinValue = mixin[key];
                if (key === 'mixins') {
                    Ext.merge(prototype.mixins, mixinValue);
                }
                else if (key === 'xhooks') {
                    for (hookKey in mixinValue) {
                        hookFunction = mixinValue[hookKey];

                        // Mixed in xhook methods cannot call a parent.
                        hookFunction.$previous = Ext.emptyFn;

                        if (prototype.hasOwnProperty(hookKey)) {

                            // Pass the hook function, and the existing function which it is to underride.
                            // The existing function has its $previous pointer replaced by a closure
                            // which calls the hookFunction and then the existing function's original $previous
                            hookFunctionFactory(hookFunction, prototype[hookKey], hookKey, me);
                        } else {
                            // There's no original function, so generate an implementation which calls
                            // the hook function. It will not get any $previous pointer.
                            prototype[hookKey] = hookFunctionFactory(hookFunction, null, hookKey, me);
                        }
                    }
                }
                else if (!(key === 'mixinId' || key === 'config') && (prototype[key] === undefined)) {
                    prototype[key] = mixinValue;
                }
            }

            // Mixin statics inheritance
            statics = mixin.$inheritableStatics;

            if (statics) {
                for (i = 0, ln = statics.length; i < ln; i++) {
                    staticName = statics[i];

                    if (!me.hasOwnProperty(staticName)) {
                        me[staticName] = mixinClass[staticName];
                    }
                }
            }

            if ('config' in mixin) {
                me.addConfig(mixin.config, false);
            }

            prototype.mixins[name] = mixin;
            return me;
        },

        /**
         * Get the current class' name in string format.
         *
         *     Ext.define('My.cool.Class', {
         *         constructor: function() {
         *             alert(this.self.getName()); // alerts 'My.cool.Class'
         *         }
         *     });
         *
         *     My.cool.Class.getName(); // 'My.cool.Class'
         *
         * @return {String} className
         * @static
         * @inheritable
         */
        getName: function() {
            return Ext.getClassName(this);
        },

        /**
         * Create aliases for existing prototype methods. Example:
         *
         *     Ext.define('My.cool.Class', {
         *         method1: function() { ... },
         *         method2: function() { ... }
         *     });
         *
         *     var test = new My.cool.Class();
         *
         *     My.cool.Class.createAlias({
         *         method3: 'method1',
         *         method4: 'method2'
         *     });
         *
         *     test.method3(); // test.method1()
         *
         *     My.cool.Class.createAlias('method5', 'method3');
         *
         *     test.method5(); // test.method3() -> test.method1()
         *
         * @param {String/Object} alias The new method name, or an object to set multiple aliases. See
         * {@link Ext.Function#flexSetter flexSetter}
         * @param {String/Object} origin The original method name
         * @static
         * @inheritable
         * @method
         */
        createAlias: flexSetter(function(alias, origin) {
            this.override(alias, function() {
                return this[origin].apply(this, arguments);
            });
        }),

        /**
         * @private
         * @static
         * @inheritable
         */
        addXtype: function(xtype) {
            var prototype = this.prototype,
                xtypesMap = prototype.xtypesMap,
                xtypes = prototype.xtypes,
                xtypesChain = prototype.xtypesChain;

            if (!prototype.hasOwnProperty('xtypesMap')) {
                xtypesMap = prototype.xtypesMap = Ext.merge({}, prototype.xtypesMap || {});
                xtypes = prototype.xtypes = prototype.xtypes ? [].concat(prototype.xtypes) : [];
                xtypesChain = prototype.xtypesChain = prototype.xtypesChain ? [].concat(prototype.xtypesChain) : [];
                prototype.xtype = xtype;
            }

            if (!xtypesMap[xtype]) {
                xtypesMap[xtype] = true;
                xtypes.push(xtype);
                xtypesChain.push(xtype);
                Ext.ClassManager.setAlias(this, 'widget.' + xtype);
            }

            return this;
        }
    });

    Base.implement({
        /** @private */
        isInstance: true,

        /** @private */
        $className: 'Ext.Base',

        /** @private */
        configClass: Ext.emptyFn,

        /** @private */
        initConfigList: [],

        /** @private */
        configMap: {},

        /** @private */
        initConfigMap: {},

        /**
         * Get the reference to the class from which this object was instantiated. Note that unlike {@link Ext.Base#self},
         * `this.statics()` is scope-independent and it always returns the class from which it was called, regardless of what
         * `this` points to during run-time
         *
         *     Ext.define('My.Cat', {
         *         statics: {
         *             totalCreated: 0,
         *             speciesName: 'Cat' // My.Cat.speciesName = 'Cat'
         *         },
         *
         *         constructor: function() {
         *             var statics = this.statics();
         *
         *             alert(statics.speciesName);     // always equals to 'Cat' no matter what 'this' refers to
         *                                             // equivalent to: My.Cat.speciesName
         *
         *             alert(this.self.speciesName);   // dependent on 'this'
         *
         *             statics.totalCreated++;
         *         },
         *
         *         clone: function() {
         *             var cloned = new this.self;                      // dependent on 'this'
         *
         *             cloned.groupName = this.statics().speciesName;   // equivalent to: My.Cat.speciesName
         *
         *             return cloned;
         *         }
         *     });
         *
         *
         *     Ext.define('My.SnowLeopard', {
         *         extend: 'My.Cat',
         *
         *         statics: {
         *             speciesName: 'Snow Leopard'     // My.SnowLeopard.speciesName = 'Snow Leopard'
         *         },
         *
         *         constructor: function() {
         *             this.callParent();
         *         }
         *     });
         *
         *     var cat = new My.Cat();                 // alerts 'Cat', then alerts 'Cat'
         *
         *     var snowLeopard = new My.SnowLeopard(); // alerts 'Cat', then alerts 'Snow Leopard'
         *
         *     var clone = snowLeopard.clone();
         *     alert(Ext.getClassName(clone));         // alerts 'My.SnowLeopard'
         *     alert(clone.groupName);                 // alerts 'Cat'
         *
         *     alert(My.Cat.totalCreated);             // alerts 3
         *
         * @protected
         * @return {Ext.Class}
         */
        statics: function() {
            var method = this.statics.caller,
                self = this.self;

            if (!method) {
                return self;
            }

            return method.$owner;
        },

        /**
         * Call the "parent" method of the current method. That is the method previously
         * overridden by derivation or by an override (see {@link Ext#define}).
         *
         *      Ext.define('My.Base', {
         *          constructor: function (x) {
         *              this.x = x;
         *          },
         *
         *          statics: {
         *              method: function (x) {
         *                  return x;
         *              }
         *          }
         *      });
         *
         *      Ext.define('My.Derived', {
         *          extend: 'My.Base',
         *
         *          constructor: function () {
         *              this.callParent([21]);
         *          }
         *      });
         *
         *      var obj = new My.Derived();
         *
         *      alert(obj.x);  // alerts 21
         *
         * This can be used with an override as follows:
         *
         *      Ext.define('My.DerivedOverride', {
         *          override: 'My.Derived',
         *
         *          constructor: function (x) {
         *              this.callParent([x*2]); // calls original My.Derived constructor
         *          }
         *      });
         *
         *      var obj = new My.Derived();
         *
         *      alert(obj.x);  // now alerts 42
         *
         * This also works with static methods.
         *
         *      Ext.define('My.Derived2', {
         *          extend: 'My.Base',
         *
         *          statics: {
         *              method: function (x) {
         *                  return this.callParent([x*2]); // calls My.Base.method
         *              }
         *          }
         *      });
         *
         *      alert(My.Base.method(10);     // alerts 10
         *      alert(My.Derived2.method(10); // alerts 20
         *
         * Lastly, it also works with overridden static methods.
         *
         *      Ext.define('My.Derived2Override', {
         *          override: 'My.Derived2',
         *
         *          statics: {
         *              method: function (x) {
         *                  return this.callParent([x*2]); // calls My.Derived2.method
         *              }
         *          }
         *      });
         *
         *      alert(My.Derived2.method(10); // now alerts 40
         *
         * To override a method and replace it and also call the superclass method, use
         * {@link #callSuper}. This is often done to patch a method to fix a bug.
         *
         * @protected
         * @param {Array/Arguments} args The arguments, either an array or the `arguments` object
         * from the current method, for example: `this.callParent(arguments)`
         * @return {Object} Returns the result of calling the parent method
         */
        callParent: function(args) {
            // NOTE: this code is deliberately as few expressions (and no function calls)
            // as possible so that a debugger can skip over this noise with the minimum number
            // of steps. Basically, just hit Step Into until you are where you really wanted
            // to be.
            var method,
                superMethod = (method = this.callParent.caller) && (method.$previous ||
                        ((method = method.$owner ? method : method.caller) &&
                                method.$owner.superclass[method.$name]));

            if (!superMethod) {
                method = this.callParent.caller;
                var parentClass, methodName;

                if (!method.$owner) {
                    if (!method.caller) {
                        throw new Error("Attempting to call a protected method from the public scope, which is not allowed");
                    }

                    method = method.caller;
                }

                parentClass = method.$owner.superclass;
                methodName = method.$name;

                if (!(methodName in parentClass)) {
                    throw new Error("this.callParent() was called but there's no such method (" + methodName +
                                ") found in the parent class (" + (Ext.getClassName(parentClass) || 'Object') + ")");
                }
            }

            return superMethod.apply(this, args || noArgs);
        },

        /**
         * This method is used by an override to call the superclass method but bypass any
         * overridden method. This is often done to "patch" a method that contains a bug
         * but for whatever reason cannot be fixed directly.
         * 
         * Consider:
         * 
         *      Ext.define('Ext.some.Class', {
         *          method: function () {
         *              console.log('Good');
         *          }
         *      });
         * 
         *      Ext.define('Ext.some.DerivedClass', {
         *          method: function () {
         *              console.log('Bad');
         * 
         *              // ... logic but with a bug ...
         *              
         *              this.callParent();
         *          }
         *      });
         * 
         * To patch the bug in `DerivedClass.method`, the typical solution is to create an
         * override:
         * 
         *      Ext.define('App.paches.DerivedClass', {
         *          override: 'Ext.some.DerivedClass',
         *          
         *          method: function () {
         *              console.log('Fixed');
         * 
         *              // ... logic but with bug fixed ...
         *
         *              this.callSuper();
         *          }
         *      });
         * 
         * The patch method cannot use `callParent` to call the superclass `method` since
         * that would call the overridden method containing the bug. In other words, the
         * above patch would only produce "Fixed" then "Good" in the console log, whereas,
         * using `callParent` would produce "Fixed" then "Bad" then "Good".
         *
         * @protected
         * @param {Array/Arguments} args The arguments, either an array or the `arguments` object
         * from the current method, for example: `this.callSuper(arguments)`
         * @return {Object} Returns the result of calling the superclass method
         */
        callSuper: function(args) {
            // NOTE: this code is deliberately as few expressions (and no function calls)
            // as possible so that a debugger can skip over this noise with the minimum number
            // of steps. Basically, just hit Step Into until you are where you really wanted
            // to be.
            var method,
                superMethod = (method = this.callSuper.caller) &&
                        ((method = method.$owner ? method : method.caller) &&
                          method.$owner.superclass[method.$name]);

            if (!superMethod) {
                method = this.callSuper.caller;
                var parentClass, methodName;

                if (!method.$owner) {
                    if (!method.caller) {
                        throw new Error("Attempting to call a protected method from the public scope, which is not allowed");
                    }

                    method = method.caller;
                }

                parentClass = method.$owner.superclass;
                methodName = method.$name;

                if (!(methodName in parentClass)) {
                    throw new Error("this.callSuper() was called but there's no such method (" + methodName +
                                ") found in the parent class (" + (Ext.getClassName(parentClass) || 'Object') + ")");
                }
            }

            return superMethod.apply(this, args || noArgs);
        },

        /**
         * @property {Ext.Class} self
         *
         * Get the reference to the current class from which this object was instantiated. Unlike {@link Ext.Base#statics},
         * `this.self` is scope-dependent and it's meant to be used for dynamic inheritance. See {@link Ext.Base#statics}
         * for a detailed comparison
         *
         *     Ext.define('My.Cat', {
         *         statics: {
         *             speciesName: 'Cat' // My.Cat.speciesName = 'Cat'
         *         },
         *
         *         constructor: function() {
         *             alert(this.self.speciesName); // dependent on 'this'
         *         },
         *
         *         clone: function() {
         *             return new this.self();
         *         }
         *     });
         *
         *
         *     Ext.define('My.SnowLeopard', {
         *         extend: 'My.Cat',
         *         statics: {
         *             speciesName: 'Snow Leopard'         // My.SnowLeopard.speciesName = 'Snow Leopard'
         *         }
         *     });
         *
         *     var cat = new My.Cat();                     // alerts 'Cat'
         *     var snowLeopard = new My.SnowLeopard();     // alerts 'Snow Leopard'
         *
         *     var clone = snowLeopard.clone();
         *     alert(Ext.getClassName(clone));             // alerts 'My.SnowLeopard'
         *
         * @protected
         */
        self: Base,

        // Default constructor, simply returns `this`
        constructor: function() {
            return this;
        },

        /**
         * Initialize configuration for this class. a typical example:
         *
         *     Ext.define('My.awesome.Class', {
         *         // The default config
         *         config: {
         *             name: 'Awesome',
         *             isAwesome: true
         *         },
         *
         *         constructor: function(config) {
         *             this.initConfig(config);
         *         }
         *     });
         *
         *     var awesome = new My.awesome.Class({
         *         name: 'Super Awesome'
         *     });
         *
         *     alert(awesome.getName()); // 'Super Awesome'
         *
         * @protected
         * @param {Object} config
         * @return {Ext.Base} this
         */
        initConfig: function(config) {
            var instanceConfig = config,
                configNameCache = Ext.Class.configNameCache,
                defaultConfig = new this.configClass(),
                defaultConfigList = this.initConfigList,
                hasConfig = this.configMap,
                nameMap, i, ln, name, initializedName;

            this.initConfig = Ext.emptyFn;

            this.initialConfig = instanceConfig || {};

            this.config = config = (instanceConfig) ? Ext.merge(defaultConfig, config) : defaultConfig;

            if (instanceConfig) {
                defaultConfigList = defaultConfigList.slice();

                for (name in instanceConfig) {
                    if (hasConfig[name]) {
                        if (instanceConfig[name] !== null) {
                            defaultConfigList.push(name);
                            this[configNameCache[name].initialized] = false;
                        }
                    }
                }
            }

            for (i = 0,ln = defaultConfigList.length; i < ln; i++) {
                name = defaultConfigList[i];
                nameMap = configNameCache[name];
                initializedName = nameMap.initialized;

                if (!this[initializedName]) {
                    this[initializedName] = true;
                    this[nameMap.set].call(this, config[name]);
                }
            }

            return this;
        },

        /**
         * @private
         * @param config
         */
        hasConfig: function(name) {
            return Boolean(this.configMap[name]);
        },

        /**
         * @private
         */
        setConfig: function(config, applyIfNotSet) {
            if (!config) {
                return this;
            }

            var configNameCache = Ext.Class.configNameCache,
                currentConfig = this.config,
                hasConfig = this.configMap,
                initialConfig = this.initialConfig,
                name, value;

            applyIfNotSet = Boolean(applyIfNotSet);

            for (name in config) {
                if (applyIfNotSet && initialConfig.hasOwnProperty(name)) {
                    continue;
                }

                value = config[name];
                currentConfig[name] = value;

                if (hasConfig[name]) {
                    this[configNameCache[name].set](value);
                }
            }

            return this;
        },

        /**
         * @private
         * @param name
         */
        getConfig: function(name) {
            var configNameCache = Ext.Class.configNameCache;

            return this[configNameCache[name].get]();
        },

        /**
         * Returns the initial configuration passed to constructor when instantiating
         * this class.
         * @param {String} [name] Name of the config option to return.
         * @return {Object/Mixed} The full config object or a single config value
         * when `name` parameter specified.
         */
        getInitialConfig: function(name) {
            var config = this.config;

            if (!name) {
                return config;
            }
            else {
                return config[name];
            }
        },

        /**
         * @private
         * @param names
         * @param callback
         * @param scope
         */
        onConfigUpdate: function(names, callback, scope) {
            var self = this.self,
                className = self.$className,
                i, ln, name,
                updaterName, updater, newUpdater;

            names = Ext.Array.from(names);

            scope = scope || this;

            for (i = 0,ln = names.length; i < ln; i++) {
                name = names[i];
                updaterName = 'update' + Ext.String.capitalize(name);
                updater = this[updaterName] || Ext.emptyFn;
                newUpdater = function() {
                    updater.apply(this, arguments);
                    scope[callback].apply(scope, arguments);
                };
                newUpdater.$name = updaterName;
                newUpdater.$owner = self;
                newUpdater.displayName = className + '#' + updaterName;

                this[updaterName] = newUpdater;
            }
        },

        /**
         * @private
         */
        destroy: function() {
            this.destroy = Ext.emptyFn;
        }
    });

    /**
     * Call the original method that was previously overridden with {@link Ext.Base#override}
     *
     *     Ext.define('My.Cat', {
     *         constructor: function() {
     *             alert("I'm a cat!");
     *         }
     *     });
     *
     *     My.Cat.override({
     *         constructor: function() {
     *             alert("I'm going to be a cat!");
     *
     *             this.callOverridden();
     *
     *             alert("Meeeeoooowwww");
     *         }
     *     });
     *
     *     var kitty = new My.Cat(); // alerts "I'm going to be a cat!"
     *                               // alerts "I'm a cat!"
     *                               // alerts "Meeeeoooowwww"
     *
     * @param {Array/Arguments} args The arguments, either an array or the `arguments` object
     * from the current method, for example: `this.callOverridden(arguments)`
     * @return {Object} Returns the result of calling the overridden method
     * @protected
     * @deprecated as of 4.1. Use {@link #callParent} instead.
     */
    Base.prototype.callOverridden = Base.prototype.callParent;

    Ext.Base = Base;

}(Ext.Function.flexSetter));

// @tag foundation,core
// @require Base.js
// @define Ext.Class

/**
 * @author Jacky Nguyen <jacky@sencha.com>
 * @docauthor Jacky Nguyen <jacky@sencha.com>
 * @class Ext.Class
 *
 * Handles class creation throughout the framework. This is a low level factory that is used by Ext.ClassManager and generally
 * should not be used directly. If you choose to use Ext.Class you will lose out on the namespace, aliasing and depency loading
 * features made available by Ext.ClassManager. The only time you would use Ext.Class directly is to create an anonymous class.
 *
 * If you wish to create a class you should use {@link Ext#define Ext.define} which aliases
 * {@link Ext.ClassManager#create Ext.ClassManager.create} to enable namespacing and dynamic dependency resolution.
 *
 * Ext.Class is the factory and **not** the superclass of everything. For the base class that **all** Ext classes inherit
 * from, see {@link Ext.Base}.
 */
(function() {
    var ExtClass,
        Base = Ext.Base,
        baseStaticMembers = [],
        baseStaticMember, baseStaticMemberLength;

    for (baseStaticMember in Base) {
        if (Base.hasOwnProperty(baseStaticMember)) {
            baseStaticMembers.push(baseStaticMember);
        }
    }

    baseStaticMemberLength = baseStaticMembers.length;

    // Creates a constructor that has nothing extra in its scope chain.
    function makeCtor (className) {
        function constructor () {
            // Opera has some problems returning from a constructor when Dragonfly isn't running. The || null seems to
            // be sufficient to stop it misbehaving. Known to be required against 10.53, 11.51 and 11.61.
            return this.constructor.apply(this, arguments) || null;
        }
        if (className) {
            constructor.displayName = className;
        }
        return constructor;
    }

    /**
     * @method constructor
     * Create a new anonymous class.
     *
     * @param {Object} data An object represent the properties of this class
     * @param {Function} onCreated Optional, the callback function to be executed when this class is fully created.
     * Note that the creation process can be asynchronous depending on the pre-processors used.
     *
     * @return {Ext.Base} The newly created class
     */
    Ext.Class = ExtClass = function(Class, data, onCreated) {
        if (typeof Class != 'function') {
            onCreated = data;
            data = Class;
            Class = null;
        }

        if (!data) {
            data = {};
        }

        Class = ExtClass.create(Class, data);

        ExtClass.process(Class, data, onCreated);

        return Class;
    };

    Ext.apply(ExtClass, {
        /**
         * @private
         */
        onBeforeCreated: function(Class, data, hooks) {
            Ext.classSystemMonitor && Ext.classSystemMonitor(Class, '>> Ext.Class#onBeforeCreated', arguments);
        
            Class.addMembers(data);

            hooks.onCreated.call(Class, Class);
            
            Ext.classSystemMonitor && Ext.classSystemMonitor(Class, '<< Ext.Class#onBeforeCreated', arguments);
        },

        /**
         * @private
         */
        create: function(Class, data) {
            var name, i;

            if (!Class) {
                Class = makeCtor(
                    data.$className
                );
            }

            for (i = 0; i < baseStaticMemberLength; i++) {
                name = baseStaticMembers[i];
                Class[name] = Base[name];
            }

            return Class;
        },

        /**
         * @private
         */
        process: function(Class, data, onCreated) {
            var preprocessorStack = data.preprocessors || ExtClass.defaultPreprocessors,
                registeredPreprocessors = this.preprocessors,
                hooks = {
                    onBeforeCreated: this.onBeforeCreated
                },
                preprocessors = [],
                preprocessor, preprocessorsProperties,
                i, ln, j, subLn, preprocessorProperty;

            delete data.preprocessors;

            for (i = 0,ln = preprocessorStack.length; i < ln; i++) {
                preprocessor = preprocessorStack[i];

                if (typeof preprocessor == 'string') {
                    preprocessor = registeredPreprocessors[preprocessor];
                    preprocessorsProperties = preprocessor.properties;

                    if (preprocessorsProperties === true) {
                        preprocessors.push(preprocessor.fn);
                    }
                    else if (preprocessorsProperties) {
                        for (j = 0,subLn = preprocessorsProperties.length; j < subLn; j++) {
                            preprocessorProperty = preprocessorsProperties[j];

                            if (data.hasOwnProperty(preprocessorProperty)) {
                                preprocessors.push(preprocessor.fn);
                                break;
                            }
                        }
                    }
                }
                else {
                    preprocessors.push(preprocessor);
                }
            }

            hooks.onCreated = onCreated ? onCreated : Ext.emptyFn;
            hooks.preprocessors = preprocessors;

            this.doProcess(Class, data, hooks);
        },
        
        doProcess: function(Class, data, hooks) {
            var me = this,
                preprocessors = hooks.preprocessors,
                preprocessor = preprocessors.shift(),
                doProcess = me.doProcess;

            for ( ; preprocessor ; preprocessor = preprocessors.shift()) {
                // Returning false signifies an asynchronous preprocessor - it will call doProcess when we can continue
                if (preprocessor.call(me, Class, data, hooks, doProcess) === false) {
                    return;
                }
            }
            hooks.onBeforeCreated.apply(me, arguments);
        },

        /** @private */
        preprocessors: {},

        /**
         * Register a new pre-processor to be used during the class creation process
         *
         * @param {String} name The pre-processor's name
         * @param {Function} fn The callback function to be executed. Typical format:
         *
         *     function(cls, data, fn) {
         *         // Your code here
         *
         *         // Execute this when the processing is finished.
         *         // Asynchronous processing is perfectly ok
         *         if (fn) {
         *             fn.call(this, cls, data);
         *         }
         *     });
         *
         * @param {Function} fn.cls The created class
         * @param {Object} fn.data The set of properties passed in {@link Ext.Class} constructor
         * @param {Function} fn.fn The callback function that **must** to be executed when this
         * pre-processor finishes, regardless of whether the processing is synchronous or aynchronous.
         * @return {Ext.Class} this
         * @private
         * @static
         */
        registerPreprocessor: function(name, fn, properties, position, relativeTo) {
            if (!position) {
                position = 'last';
            }

            if (!properties) {
                properties = [name];
            }

            this.preprocessors[name] = {
                name: name,
                properties: properties || false,
                fn: fn
            };

            this.setDefaultPreprocessorPosition(name, position, relativeTo);

            return this;
        },

        /**
         * Retrieve a pre-processor callback function by its name, which has been registered before
         *
         * @param {String} name
         * @return {Function} preprocessor
         * @private
         * @static
         */
        getPreprocessor: function(name) {
            return this.preprocessors[name];
        },

        /**
         * @private
         */
        getPreprocessors: function() {
            return this.preprocessors;
        },

        /**
         * @private
         */
        defaultPreprocessors: [],

        /**
         * Retrieve the array stack of default pre-processors
         * @return {Function[]} defaultPreprocessors
         * @private
         * @static
         */
        getDefaultPreprocessors: function() {
            return this.defaultPreprocessors;
        },

        /**
         * Set the default array stack of default pre-processors
         *
         * @private
         * @param {Array} preprocessors
         * @return {Ext.Class} this
         * @static
         */
        setDefaultPreprocessors: function(preprocessors) {
            this.defaultPreprocessors = Ext.Array.from(preprocessors);

            return this;
        },

        /**
         * Insert this pre-processor at a specific position in the stack, optionally relative to
         * any existing pre-processor. For example:
         *
         *     Ext.Class.registerPreprocessor('debug', function(cls, data, fn) {
         *         // Your code here
         *
         *         if (fn) {
         *             fn.call(this, cls, data);
         *         }
         *     }).setDefaultPreprocessorPosition('debug', 'last');
         *
         * @private
         * @param {String} name The pre-processor name. Note that it needs to be registered with
         * {@link Ext.Class#registerPreprocessor registerPreprocessor} before this
         * @param {String} offset The insertion position. Four possible values are:
         * 'first', 'last', or: 'before', 'after' (relative to the name provided in the third argument)
         * @param {String} relativeName
         * @return {Ext.Class} this
         * @static
         */
        setDefaultPreprocessorPosition: function(name, offset, relativeName) {
            var defaultPreprocessors = this.defaultPreprocessors,
                index;

            if (typeof offset == 'string') {
                if (offset === 'first') {
                    defaultPreprocessors.unshift(name);

                    return this;
                }
                else if (offset === 'last') {
                    defaultPreprocessors.push(name);

                    return this;
                }

                offset = (offset === 'after') ? 1 : -1;
            }

            index = Ext.Array.indexOf(defaultPreprocessors, relativeName);

            if (index !== -1) {
                Ext.Array.splice(defaultPreprocessors, Math.max(0, index + offset), 0, name);
            }

            return this;
        },

        configNameCache: {},

        getConfigNameMap: function(name) {
            var cache = this.configNameCache,
                map = cache[name],
                capitalizedName;

            if (!map) {
                capitalizedName = name.charAt(0).toUpperCase() + name.substr(1);

                map = cache[name] = {
                    internal: name,
                    initialized: '_is' + capitalizedName + 'Initialized',
                    apply: 'apply' + capitalizedName,
                    update: 'update' + capitalizedName,
                    'set': 'set' + capitalizedName,
                    'get': 'get' + capitalizedName,
                    doSet : 'doSet' + capitalizedName,
                    changeEvent: name.toLowerCase() + 'change'
                };
            }

            return map;
        }
    });

    /**
     * @cfg {String} extend
     * The parent class that this class extends. For example:
     *
     *     Ext.define('Person', {
     *         say: function(text) { alert(text); }
     *     });
     *
     *     Ext.define('Developer', {
     *         extend: 'Person',
     *         say: function(text) { this.callParent(["print "+text]); }
     *     });
     */
    ExtClass.registerPreprocessor('extend', function(Class, data, hooks) {
        Ext.classSystemMonitor && Ext.classSystemMonitor(Class, 'Ext.Class#extendPreProcessor', arguments);
        
        var Base = Ext.Base,
            basePrototype = Base.prototype,
            extend = data.extend,
            Parent, parentPrototype, i;

        delete data.extend;

        if (extend && extend !== Object) {
            Parent = extend;
        }
        else {
            Parent = Base;
        }

        parentPrototype = Parent.prototype;

        if (!Parent.$isClass) {
            for (i in basePrototype) {
                if (!parentPrototype[i]) {
                    parentPrototype[i] = basePrototype[i];
                }
            }
        }

        Class.extend(Parent);

        Class.triggerExtended.apply(Class, arguments);

        if (data.onClassExtended) {
            Class.onExtended(data.onClassExtended, Class);
            delete data.onClassExtended;
        }

    }, true);

    /**
     * @cfg {Object} statics
     * List of static methods for this class. For example:
     *
     *     Ext.define('Computer', {
     *          statics: {
     *              factory: function(brand) {
     *                  // 'this' in static methods refer to the class itself
     *                  return new this(brand);
     *              }
     *          },
     *
     *          constructor: function() { ... }
     *     });
     *
     *     var dellComputer = Computer.factory('Dell');
     */
    ExtClass.registerPreprocessor('statics', function(Class, data) {
        Ext.classSystemMonitor && Ext.classSystemMonitor(Class, 'Ext.Class#staticsPreprocessor', arguments);
        
        Class.addStatics(data.statics);

        delete data.statics;
    });

    /**
     * @cfg {Object} inheritableStatics
     * List of inheritable static methods for this class.
     * Otherwise just like {@link #statics} but subclasses inherit these methods.
     */
    ExtClass.registerPreprocessor('inheritableStatics', function(Class, data) {
        Ext.classSystemMonitor && Ext.classSystemMonitor(Class, 'Ext.Class#inheritableStaticsPreprocessor', arguments);
        
        Class.addInheritableStatics(data.inheritableStatics);

        delete data.inheritableStatics;
    });

    /**
     * @cfg {Object} config
     * List of configuration options with their default values, for which automatically
     * accessor methods are generated.  For example:
     *
     *     Ext.define('SmartPhone', {
     *          config: {
     *              hasTouchScreen: false,
     *              operatingSystem: 'Other',
     *              price: 500
     *          },
     *          constructor: function(cfg) {
     *              this.initConfig(cfg);
     *          }
     *     });
     *
     *     var iPhone = new SmartPhone({
     *          hasTouchScreen: true,
     *          operatingSystem: 'iOS'
     *     });
     *
     *     iPhone.getPrice(); // 500;
     *     iPhone.getOperatingSystem(); // 'iOS'
     *     iPhone.getHasTouchScreen(); // true;
     *
     * NOTE for when configs are reference types, the getter and setter methods do not make copies.
     *
     * For example, when a config value is set, the reference is stored on the instance. All instances that set
     * the same reference type will share it.
     *
     * In the case of the getter, the value with either come from the prototype if the setter was never called or from
     * the instance as the last value passed to the setter.
     *
     * For some config properties, the value passed to the setter is transformed prior to being stored on the instance.
     */
    ExtClass.registerPreprocessor('config', function(Class, data) {
        Ext.classSystemMonitor && Ext.classSystemMonitor(Class, 'Ext.Class#configPreProcessor', arguments);
        
        var config = data.config,
            prototype = Class.prototype;

        delete data.config;

        Ext.Object.each(config, function(name, value) {
            var nameMap = ExtClass.getConfigNameMap(name),
                internalName = nameMap.internal,
                initializedName = nameMap.initialized,
                applyName = nameMap.apply,
                updateName = nameMap.update,
                setName = nameMap.set,
                getName = nameMap.get,
                hasOwnSetter = (setName in prototype) || data.hasOwnProperty(setName),
                hasOwnApplier = (applyName in prototype) || data.hasOwnProperty(applyName),
                hasOwnUpdater = (updateName in prototype) || data.hasOwnProperty(updateName),
                optimizedGetter, customGetter;

            if (value === null || (!hasOwnSetter && !hasOwnApplier && !hasOwnUpdater)) {
                prototype[internalName] = value;
                prototype[initializedName] = true;
            }
            else {
                prototype[initializedName] = false;
            }

            if (!hasOwnSetter) {
                data[setName] = function(value) {
                    var oldValue = this[internalName],
                        applier = this[applyName],
                        updater = this[updateName];

                    if (!this[initializedName]) {
                        this[initializedName] = true;
                    }

                    if (applier) {
                        value = applier.call(this, value, oldValue);
                    }

                    if (typeof value != 'undefined') {
                        this[internalName] = value;

                        if (updater && value !== oldValue) {
                            updater.call(this, value, oldValue);
                        }
                    }

                    return this;
                };
            }

            if (!(getName in prototype) || data.hasOwnProperty(getName)) {
                customGetter = data[getName] || false;

                if (customGetter) {
                    optimizedGetter = function() {
                        return customGetter.apply(this, arguments);
                    };
                }
                else {
                    optimizedGetter = function() {
                        return this[internalName];
                    };
                }

                data[getName] = function() {
                    var currentGetter;

                    if (!this[initializedName]) {
                        this[initializedName] = true;
                        this[setName](this.config[name]);
                    }

                    currentGetter = this[getName];

                    if ('$previous' in currentGetter) {
                        currentGetter.$previous = optimizedGetter;
                    }
                    else {
                        this[getName] = optimizedGetter;
                    }

                    return optimizedGetter.apply(this, arguments);
                };
            }
        });

        Class.addConfig(config, true);
    });

    /**
     * @cfg {String[]/Object} mixins
     * List of classes to mix into this class. For example:
     *
     *     Ext.define('CanSing', {
     *          sing: function() {
     *              alert("I'm on the highway to hell...")
     *          }
     *     });
     *
     *     Ext.define('Musician', {
     *          mixins: ['CanSing']
     *     })
     *
     * In this case the Musician class will get a `sing` method from CanSing mixin.
     *
     * But what if the Musician already has a `sing` method? Or you want to mix
     * in two classes, both of which define `sing`?  In such a cases it's good
     * to define mixins as an object, where you assign a name to each mixin:
     *
     *     Ext.define('Musician', {
     *          mixins: {
     *              canSing: 'CanSing'
     *          },
     * 
     *          sing: function() {
     *              // delegate singing operation to mixin
     *              this.mixins.canSing.sing.call(this);
     *          }
     *     })
     *
     * In this case the `sing` method of Musician will overwrite the
     * mixed in `sing` method. But you can access the original mixed in method
     * through special `mixins` property.
     */
    ExtClass.registerPreprocessor('mixins', function(Class, data, hooks) {
        Ext.classSystemMonitor && Ext.classSystemMonitor(Class, 'Ext.Class#mixinsPreprocessor', arguments);
        
        var mixins = data.mixins,
            name, mixin, i, ln;

        delete data.mixins;

        Ext.Function.interceptBefore(hooks, 'onCreated', function() {
            Ext.classSystemMonitor && Ext.classSystemMonitor(Class, 'Ext.Class#mixinsPreprocessor#beforeCreated', arguments);
        
            if (mixins instanceof Array) {
                for (i = 0,ln = mixins.length; i < ln; i++) {
                    mixin = mixins[i];
                    name = mixin.prototype.mixinId || mixin.$className;

                    Class.mixin(name, mixin);
                }
            }
            else {
                for (var mixinName in mixins) {
                    if (mixins.hasOwnProperty(mixinName)) {
                        Class.mixin(mixinName, mixins[mixinName]);
                    }
                }
            }
        });
    });

    // Backwards compatible
    Ext.extend = function(Class, Parent, members) {
        Ext.classSystemMonitor && Ext.classSystemMonitor(Class, 'Ext.Class#extend-backwards-compatible', arguments);
            
        if (arguments.length === 2 && Ext.isObject(Parent)) {
            members = Parent;
            Parent = Class;
            Class = null;
        }

        var cls;

        if (!Parent) {
            throw new Error("[Ext.extend] Attempting to extend from a class which has not been loaded on the page.");
        }

        members.extend = Parent;
        members.preprocessors = [
            'extend'
            ,'statics'
            ,'inheritableStatics'
            ,'mixins'
            ,'config'
        ];

        if (Class) {
            cls = new ExtClass(Class, members);
            // The 'constructor' is given as 'Class' but also needs to be on prototype
            cls.prototype.constructor = Class;
        } else {
            cls = new ExtClass(members);
        }

        cls.prototype.override = function(o) {
            for (var m in o) {
                if (o.hasOwnProperty(m)) {
                    this[m] = o[m];
                }
            }
        };

        return cls;
    };
}());

// @tag foundation,core
// @require Class.js
// @define Ext.ClassManager

/**
 * @author Jacky Nguyen <jacky@sencha.com>
 * @docauthor Jacky Nguyen <jacky@sencha.com>
 * @class Ext.ClassManager
 *
 * Ext.ClassManager manages all classes and handles mapping from string class name to
 * actual class objects throughout the whole framework. It is not generally accessed directly, rather through
 * these convenient shorthands:
 *
 * - {@link Ext#define Ext.define}
 * - {@link Ext#create Ext.create}
 * - {@link Ext#widget Ext.widget}
 * - {@link Ext#getClass Ext.getClass}
 * - {@link Ext#getClassName Ext.getClassName}
 *
 * # Basic syntax:
 *
 *     Ext.define(className, properties);
 *
 * in which `properties` is an object represent a collection of properties that apply to the class. See
 * {@link Ext.ClassManager#create} for more detailed instructions.
 *
 *     Ext.define('Person', {
 *          name: 'Unknown',
 *
 *          constructor: function(name) {
 *              if (name) {
 *                  this.name = name;
 *              }
 *          },
 *
 *          eat: function(foodType) {
 *              alert("I'm eating: " + foodType);
 *
 *              return this;
 *          }
 *     });
 *
 *     var aaron = new Person("Aaron");
 *     aaron.eat("Sandwich"); // alert("I'm eating: Sandwich");
 *
 * Ext.Class has a powerful set of extensible {@link Ext.Class#registerPreprocessor pre-processors} which takes care of
 * everything related to class creation, including but not limited to inheritance, mixins, configuration, statics, etc.
 *
 * # Inheritance:
 *
 *     Ext.define('Developer', {
 *          extend: 'Person',
 *
 *          constructor: function(name, isGeek) {
 *              this.isGeek = isGeek;
 *
 *              // Apply a method from the parent class' prototype
 *              this.callParent([name]);
 *          },
 *
 *          code: function(language) {
 *              alert("I'm coding in: " + language);
 *
 *              this.eat("Bugs");
 *
 *              return this;
 *          }
 *     });
 *
 *     var jacky = new Developer("Jacky", true);
 *     jacky.code("JavaScript"); // alert("I'm coding in: JavaScript");
 *                               // alert("I'm eating: Bugs");
 *
 * See {@link Ext.Base#callParent} for more details on calling superclass' methods
 *
 * # Mixins:
 *
 *     Ext.define('CanPlayGuitar', {
 *          playGuitar: function() {
 *             alert("F#...G...D...A");
 *          }
 *     });
 *
 *     Ext.define('CanComposeSongs', {
 *          composeSongs: function() { ... }
 *     });
 *
 *     Ext.define('CanSing', {
 *          sing: function() {
 *              alert("I'm on the highway to hell...")
 *          }
 *     });
 *
 *     Ext.define('Musician', {
 *          extend: 'Person',
 *
 *          mixins: {
 *              canPlayGuitar: 'CanPlayGuitar',
 *              canComposeSongs: 'CanComposeSongs',
 *              canSing: 'CanSing'
 *          }
 *     })
 *
 *     Ext.define('CoolPerson', {
 *          extend: 'Person',
 *
 *          mixins: {
 *              canPlayGuitar: 'CanPlayGuitar',
 *              canSing: 'CanSing'
 *          },
 *
 *          sing: function() {
 *              alert("Ahem....");
 *
 *              this.mixins.canSing.sing.call(this);
 *
 *              alert("[Playing guitar at the same time...]");
 *
 *              this.playGuitar();
 *          }
 *     });
 *
 *     var me = new CoolPerson("Jacky");
 *
 *     me.sing(); // alert("Ahem...");
 *                // alert("I'm on the highway to hell...");
 *                // alert("[Playing guitar at the same time...]");
 *                // alert("F#...G...D...A");
 *
 * # Config:
 *
 *     Ext.define('SmartPhone', {
 *          config: {
 *              hasTouchScreen: false,
 *              operatingSystem: 'Other',
 *              price: 500
 *          },
 *
 *          isExpensive: false,
 *
 *          constructor: function(config) {
 *              this.initConfig(config);
 *          },
 *
 *          applyPrice: function(price) {
 *              this.isExpensive = (price > 500);
 *
 *              return price;
 *          },
 *
 *          applyOperatingSystem: function(operatingSystem) {
 *              if (!(/^(iOS|Android|BlackBerry)$/i).test(operatingSystem)) {
 *                  return 'Other';
 *              }
 *
 *              return operatingSystem;
 *          }
 *     });
 *
 *     var iPhone = new SmartPhone({
 *          hasTouchScreen: true,
 *          operatingSystem: 'iOS'
 *     });
 *
 *     iPhone.getPrice(); // 500;
 *     iPhone.getOperatingSystem(); // 'iOS'
 *     iPhone.getHasTouchScreen(); // true;
 *     iPhone.hasTouchScreen(); // true
 *
 *     iPhone.isExpensive; // false;
 *     iPhone.setPrice(600);
 *     iPhone.getPrice(); // 600
 *     iPhone.isExpensive; // true;
 *
 *     iPhone.setOperatingSystem('AlienOS');
 *     iPhone.getOperatingSystem(); // 'Other'
 *
 * # Statics:
 *
 *     Ext.define('Computer', {
 *          statics: {
 *              factory: function(brand) {
 *                 // 'this' in static methods refer to the class itself
 *                  return new this(brand);
 *              }
 *          },
 *
 *          constructor: function() { ... }
 *     });
 *
 *     var dellComputer = Computer.factory('Dell');
 *
 * Also see {@link Ext.Base#statics} and {@link Ext.Base#self} for more details on accessing
 * static properties within class methods
 *
 * @singleton
 */
(function(Class, alias, arraySlice, arrayFrom, global) {

    // Creates a constructor that has nothing extra in its scope chain.
    function makeCtor () {
        function constructor () {
            // Opera has some problems returning from a constructor when Dragonfly isn't running. The || null seems to
            // be sufficient to stop it misbehaving. Known to be required against 10.53, 11.51 and 11.61.
            return this.constructor.apply(this, arguments) || null;
        }
        return constructor;
    }

    var Manager = Ext.ClassManager = {

        /**
         * @property {Object} classes
         * All classes which were defined through the ClassManager. Keys are the
         * name of the classes and the values are references to the classes.
         * @private
         */
        classes: {},

        /**
         * @private
         */
        existCache: {},

        /**
         * @private
         */
        namespaceRewrites: [{
            from: 'Ext.',
            to: Ext
        }],

        /**
         * @private
         */
        maps: {
            alternateToName: {},
            aliasToName: {},
            nameToAliases: {},
            nameToAlternates: {}
        },

        /** @private */
        enableNamespaceParseCache: true,

        /** @private */
        namespaceParseCache: {},

        /** @private */
        instantiators: [],

        /**
         * Checks if a class has already been created.
         *
         * @param {String} className
         * @return {Boolean} exist
         */
        isCreated: function(className) {
            var existCache = this.existCache,
                i, ln, part, root, parts;

            if (typeof className != 'string' || className.length < 1) {
                throw new Error("[Ext.ClassManager] Invalid classname, must be a string and must not be empty");
            }

            if (this.classes[className] || existCache[className]) {
                return true;
            }

            root = global;
            parts = this.parseNamespace(className);

            for (i = 0, ln = parts.length; i < ln; i++) {
                part = parts[i];

                if (typeof part != 'string') {
                    root = part;
                } else {
                    if (!root || !root[part]) {
                        return false;
                    }

                    root = root[part];
                }
            }

            existCache[className] = true;

            this.triggerCreated(className);

            return true;
        },

        /**
         * @private
         */
        createdListeners: [],

        /**
         * @private
         */
        nameCreatedListeners: {},

        /**
         * @private
         */
        triggerCreated: function(className) {
            var listeners = this.createdListeners,
                nameListeners = this.nameCreatedListeners,
                alternateNames = this.maps.nameToAlternates[className],
                names = [className],
                i, ln, j, subLn, listener, name;

            for (i = 0,ln = listeners.length; i < ln; i++) {
                listener = listeners[i];
                listener.fn.call(listener.scope, className);
            }

            if (alternateNames) {
                names.push.apply(names, alternateNames);
            }

            for (i = 0,ln = names.length; i < ln; i++) {
                name = names[i];
                listeners = nameListeners[name];

                if (listeners) {
                    for (j = 0,subLn = listeners.length; j < subLn; j++) {
                        listener = listeners[j];
                        listener.fn.call(listener.scope, name);
                    }
                    delete nameListeners[name];
                }
            }
        },

        /**
         * @private
         */
        onCreated: function(fn, scope, className) {
            Ext.classSystemMonitor && Ext.classSystemMonitor(className, 'Ext.ClassManager#onCreated', arguments);
            
            var listeners = this.createdListeners,
                nameListeners = this.nameCreatedListeners,
                listener = {
                    fn: fn,
                    scope: scope
                };

            if (className) {
                if (this.isCreated(className)) {
                    fn.call(scope, className);
                    return;
                }

                if (!nameListeners[className]) {
                    nameListeners[className] = [];
                }

                nameListeners[className].push(listener);
            }
            else {
                listeners.push(listener);
            }
        },

        /**
         * Supports namespace rewriting
         * @private
         */
        parseNamespace: function(namespace) {
            if (typeof namespace != 'string') {
                throw new Error("[Ext.ClassManager] Invalid namespace, must be a string");
            }

            var cache = this.namespaceParseCache,
                parts,
                rewrites,
                root,
                name,
                rewrite, from, to, i, ln;

            if (this.enableNamespaceParseCache) {
                if (cache.hasOwnProperty(namespace)) {
                    return cache[namespace];
                }
            }

            parts = [];
            rewrites = this.namespaceRewrites;
            root = global;
            name = namespace;

            for (i = 0, ln = rewrites.length; i < ln; i++) {
                rewrite = rewrites[i];
                from = rewrite.from;
                to = rewrite.to;

                if (name === from || name.substring(0, from.length) === from) {
                    name = name.substring(from.length);

                    if (typeof to != 'string') {
                        root = to;
                    } else {
                        parts = parts.concat(to.split('.'));
                    }

                    break;
                }
            }

            parts.push(root);

            parts = parts.concat(name.split('.'));

            if (this.enableNamespaceParseCache) {
                cache[namespace] = parts;
            }

            return parts;
        },

        /**
         * Creates a namespace and assign the `value` to the created object
         *
         *     Ext.ClassManager.setNamespace('MyCompany.pkg.Example', someObject);
         *
         *     alert(MyCompany.pkg.Example === someObject); // alerts true
         *
         * @param {String} name
         * @param {Object} value
         */
        setNamespace: function(name, value) {
            var root = global,
                parts = this.parseNamespace(name),
                ln = parts.length - 1,
                leaf = parts[ln],
                i, part;

            for (i = 0; i < ln; i++) {
                part = parts[i];

                if (typeof part != 'string') {
                    root = part;
                } else {
                    if (!root[part]) {
                        root[part] = {};
                    }

                    root = root[part];
                }
            }

            root[leaf] = value;

            return root[leaf];
        },

        /**
         * The new Ext.ns, supports namespace rewriting
         * @private
         */
        createNamespaces: function() {
            var root = global,
                parts, part, i, j, ln, subLn;

            for (i = 0, ln = arguments.length; i < ln; i++) {
                parts = this.parseNamespace(arguments[i]);

                for (j = 0, subLn = parts.length; j < subLn; j++) {
                    part = parts[j];

                    if (typeof part != 'string') {
                        root = part;
                    } else {
                        if (!root[part]) {
                            root[part] = {};
                        }

                        root = root[part];
                    }
                }
            }

            return root;
        },

        /**
         * Sets a name reference to a class.
         *
         * @param {String} name
         * @param {Object} value
         * @return {Ext.ClassManager} this
         */
        set: function(name, value) {
            var me = this,
                maps = me.maps,
                nameToAlternates = maps.nameToAlternates,
                targetName = me.getName(value),
                alternates;

            me.classes[name] = me.setNamespace(name, value);

            if (targetName && targetName !== name) {
                maps.alternateToName[name] = targetName;
                alternates = nameToAlternates[targetName] || (nameToAlternates[targetName] = []);
                alternates.push(name);
            }

            return this;
        },

        /**
         * Retrieve a class by its name.
         *
         * @param {String} name
         * @return {Ext.Class} class
         */
        get: function(name) {
            var classes = this.classes,
                root,
                parts,
                part, i, ln;

            if (classes[name]) {
                return classes[name];
            }

            root = global;
            parts = this.parseNamespace(name);

            for (i = 0, ln = parts.length; i < ln; i++) {
                part = parts[i];

                if (typeof part != 'string') {
                    root = part;
                } else {
                    if (!root || !root[part]) {
                        return null;
                    }

                    root = root[part];
                }
            }

            return root;
        },

        /**
         * Register the alias for a class.
         *
         * @param {Ext.Class/String} cls a reference to a class or a className
         * @param {String} alias Alias to use when referring to this class
         */
        setAlias: function(cls, alias) {
            var aliasToNameMap = this.maps.aliasToName,
                nameToAliasesMap = this.maps.nameToAliases,
                className;

            if (typeof cls == 'string') {
                className = cls;
            } else {
                className = this.getName(cls);
            }

            if (alias && aliasToNameMap[alias] !== className) {
                if (aliasToNameMap[alias] && Ext.isDefined(global.console)) {
                    global.console.log("[Ext.ClassManager] Overriding existing alias: '" + alias + "' " +
                        "of: '" + aliasToNameMap[alias] + "' with: '" + className + "'. Be sure it's intentional.");
                }

                aliasToNameMap[alias] = className;
            }

            if (!nameToAliasesMap[className]) {
                nameToAliasesMap[className] = [];
            }

            if (alias) {
                Ext.Array.include(nameToAliasesMap[className], alias);
            }

            return this;
        },

        /**
         * Adds a batch of class name to alias mappings
         * @param {Object} aliases The set of mappings of the form
         * className : [values...]
         */
        addNameAliasMappings: function(aliases){
            var aliasToNameMap = this.maps.aliasToName,
                nameToAliasesMap = this.maps.nameToAliases,
                className, aliasList, alias, i;

            for (className in aliases) {
                aliasList = nameToAliasesMap[className] ||
                    (nameToAliasesMap[className] = []);

                for (i = 0; i < aliases[className].length; i++) {
                    alias = aliases[className][i];
                    if (!aliasToNameMap[alias]) {
                        aliasToNameMap[alias] = className;
                        aliasList.push(alias);
                    }
                }

            }
            return this;
        },

        /**
         *
         * @param {Object} alternates The set of mappings of the form
         * className : [values...]
         */
        addNameAlternateMappings: function(alternates) {
            var alternateToName = this.maps.alternateToName,
                nameToAlternates = this.maps.nameToAlternates,
                className, aliasList, alternate, i;

            for (className in alternates) {
                aliasList = nameToAlternates[className] ||
                    (nameToAlternates[className] = []);

                for (i  = 0; i < alternates[className].length; i++) {
                    alternate = alternates[className][i];
                    if (!alternateToName[alternate]) {
                        alternateToName[alternate] = className;
                        aliasList.push(alternate);
                    }
                }

            }
            return this;
        },

        /**
         * Get a reference to the class by its alias.
         *
         * @param {String} alias
         * @return {Ext.Class} class
         */
        getByAlias: function(alias) {
            return this.get(this.getNameByAlias(alias));
        },

        /**
         * Get the name of a class by its alias.
         *
         * @param {String} alias
         * @return {String} className
         */
        getNameByAlias: function(alias) {
            return this.maps.aliasToName[alias] || '';
        },

        /**
         * Get the name of a class by its alternate name.
         *
         * @param {String} alternate
         * @return {String} className
         */
        getNameByAlternate: function(alternate) {
            return this.maps.alternateToName[alternate] || '';
        },

        /**
         * Get the aliases of a class by the class name
         *
         * @param {String} name
         * @return {Array} aliases
         */
        getAliasesByName: function(name) {
            return this.maps.nameToAliases[name] || [];
        },

        /**
         * Get the name of the class by its reference or its instance;
         * 
         * {@link Ext.ClassManager#getName} is usually invoked by the shorthand {@link Ext#getClassName}.
         *
         *     Ext.getName(Ext.Action); // returns "Ext.Action"
         *
         * @param {Ext.Class/Object} object
         * @return {String} className
         */
        getName: function(object) {
            return object && object.$className || '';
        },

        /**
         * Get the class of the provided object; returns null if it's not an instance
         * of any class created with Ext.define.
         *
         * {@link Ext.ClassManager#getClass} is usually invoked by the shorthand {@link Ext#getClass}.
         *
         *     var component = new Ext.Component();
         *
         *     Ext.getClass(component); // returns Ext.Component
         *
         * @param {Object} object
         * @return {Ext.Class} class
         */
        getClass: function(object) {
            return object && object.self || null;
        },

        /**
         * Defines a class.
         * @deprecated 4.1.0 Use {@link Ext#define} instead, as that also supports creating overrides.
         */
        create: function(className, data, createdFn) {
            if (className != null && typeof className != 'string') {
                throw new Error("[Ext.define] Invalid class name '" + className + "' specified, must be a non-empty string");
            }

            var ctor = makeCtor();
            if (typeof data == 'function') {
                data = data(ctor);
            }

            if (className) {
                ctor.displayName = className;
            }

            data.$className = className;

            return new Class(ctor, data, function() {
                var postprocessorStack = data.postprocessors || Manager.defaultPostprocessors,
                    registeredPostprocessors = Manager.postprocessors,
                    postprocessors = [],
                    postprocessor, i, ln, j, subLn, postprocessorProperties, postprocessorProperty;

                delete data.postprocessors;

                for (i = 0,ln = postprocessorStack.length; i < ln; i++) {
                    postprocessor = postprocessorStack[i];

                    if (typeof postprocessor == 'string') {
                        postprocessor = registeredPostprocessors[postprocessor];
                        postprocessorProperties = postprocessor.properties;

                        if (postprocessorProperties === true) {
                            postprocessors.push(postprocessor.fn);
                        }
                        else if (postprocessorProperties) {
                            for (j = 0,subLn = postprocessorProperties.length; j < subLn; j++) {
                                postprocessorProperty = postprocessorProperties[j];

                                if (data.hasOwnProperty(postprocessorProperty)) {
                                    postprocessors.push(postprocessor.fn);
                                    break;
                                }
                            }
                        }
                    }
                    else {
                        postprocessors.push(postprocessor);
                    }
                }

                data.postprocessors = postprocessors;
                data.createdFn = createdFn;
                Manager.processCreate(className, this, data);
            });
        },

        processCreate: function(className, cls, clsData){
            var me = this,
                postprocessor = clsData.postprocessors.shift(),
                createdFn = clsData.createdFn;

            if (!postprocessor) {
                Ext.classSystemMonitor && Ext.classSystemMonitor(className, 'Ext.ClassManager#classCreated', arguments);
                
                if (className) {
                    me.set(className, cls);
                }

                if (createdFn) {
                    createdFn.call(cls, cls);
                }

                if (className) {
                    me.triggerCreated(className);
                }
                return;
            }

            if (postprocessor.call(me, className, cls, clsData, me.processCreate) !== false) {
                me.processCreate(className, cls, clsData);
            }
        },

        createOverride: function (className, data, createdFn) {
            var me = this,
                overriddenClassName = data.override,
                requires = data.requires,
                uses = data.uses,
                classReady = function () {
                    var cls, temp;

                    if (requires) {
                        temp = requires;
                        requires = null; // do the real thing next time (which may be now)

                        // Since the override is going to be used (its target class is now
                        // created), we need to fetch the required classes for the override
                        // and call us back once they are loaded:
                        Ext.Loader.require(temp, classReady);
                    } else {
                        // The target class and the required classes for this override are
                        // ready, so we can apply the override now:
                        cls = me.get(overriddenClassName);

                        // We don't want to apply these:
                        delete data.override;
                        delete data.requires;
                        delete data.uses;

                        Ext.override(cls, data);

                        // This pushes the overridding file itself into Ext.Loader.history
                        // Hence if the target class never exists, the overriding file will
                        // never be included in the build.
                        me.triggerCreated(className);

                        if (uses) {
                            Ext.Loader.addUsedClasses(uses); // get these classes too!
                        }

                        if (createdFn) {
                            createdFn.call(cls); // last but not least!
                        }
                    }
                };

            me.existCache[className] = true;

            // Override the target class right after it's created
            me.onCreated(classReady, me, overriddenClassName);

            return me;
        },

        /**
         * Instantiate a class by its alias.
         * 
         * {@link Ext.ClassManager#instantiateByAlias} is usually invoked by the shorthand {@link Ext#createByAlias}.
         *
         * If {@link Ext.Loader} is {@link Ext.Loader#setConfig enabled} and the class has not been defined yet, it will
         * attempt to load the class via synchronous loading.
         *
         *     var window = Ext.createByAlias('widget.window', { width: 600, height: 800, ... });
         *
         * @param {String} alias
         * @param {Object...} args Additional arguments after the alias will be passed to the
         * class constructor.
         * @return {Object} instance
         */
        instantiateByAlias: function() {
            var alias = arguments[0],
                args = arraySlice.call(arguments),
                className = this.getNameByAlias(alias);

            if (!className) {
                className = this.maps.aliasToName[alias];

                if (!className) {
                    throw new Error("[Ext.createByAlias] Cannot create an instance of unrecognized alias: " + alias);
                }

                if (global.console) {
                    global.console.warn("[Ext.Loader] Synchronously loading '" + className + "'; consider adding " +
                         "Ext.require('" + alias + "') above Ext.onReady");
                }

                Ext.syncRequire(className);
            }

            args[0] = className;

            return this.instantiate.apply(this, args);
        },

        /**
         * @private
         */
        instantiate: function() {
            var name = arguments[0],
                nameType = typeof name,
                args = arraySlice.call(arguments, 1),
                alias = name,
                possibleName, cls;

            if (nameType != 'function') {
                if (nameType != 'string' && args.length === 0) {
                    args = [name];
                    name = name.xclass;
                }

                if (typeof name != 'string' || name.length < 1) {
                    throw new Error("[Ext.create] Invalid class name or alias '" + name + "' specified, must be a non-empty string");
                }

                cls = this.get(name);
            }
            else {
                cls = name;
            }

            // No record of this class name, it's possibly an alias, so look it up
            if (!cls) {
                possibleName = this.getNameByAlias(name);

                if (possibleName) {
                    name = possibleName;

                    cls = this.get(name);
                }
            }

            // Still no record of this class name, it's possibly an alternate name, so look it up
            if (!cls) {
                possibleName = this.getNameByAlternate(name);

                if (possibleName) {
                    name = possibleName;

                    cls = this.get(name);
                }
            }

            // Still not existing at this point, try to load it via synchronous mode as the last resort
            if (!cls) {
                if (global.console) {
                    global.console.warn("[Ext.Loader] Synchronously loading '" + name + "'; consider adding " +
                         "Ext.require('" + ((possibleName) ? alias : name) + "') above Ext.onReady");
                }

                Ext.syncRequire(name);

                cls = this.get(name);
            }

            if (!cls) {
                throw new Error("[Ext.create] Cannot create an instance of unrecognized class name / alias: " + alias);
            }

            if (typeof cls != 'function') {
                throw new Error("[Ext.create] '" + name + "' is a singleton and cannot be instantiated");
            }

            return this.getInstantiator(args.length)(cls, args);
        },

        /**
         * @private
         * @param name
         * @param args
         */
        dynInstantiate: function(name, args) {
            args = arrayFrom(args, true);
            args.unshift(name);

            return this.instantiate.apply(this, args);
        },

        /**
         * @private
         * @param length
         */
        getInstantiator: function(length) {
            var instantiators = this.instantiators,
                instantiator,
                i,
                args;

            instantiator = instantiators[length];

            if (!instantiator) {
                i = length;
                args = [];

                for (i = 0; i < length; i++) {
                    args.push('a[' + i + ']');
                }

                instantiator = instantiators[length] = new Function('c', 'a', 'return new c(' + args.join(',') + ')');
                instantiator.displayName = "Ext.ClassManager.instantiate" + length;
            }

            return instantiator;
        },

        /**
         * @private
         */
        postprocessors: {},

        /**
         * @private
         */
        defaultPostprocessors: [],

        /**
         * Register a post-processor function.
         *
         * @private
         * @param {String} name
         * @param {Function} postprocessor
         */
        registerPostprocessor: function(name, fn, properties, position, relativeTo) {
            if (!position) {
                position = 'last';
            }

            if (!properties) {
                properties = [name];
            }

            this.postprocessors[name] = {
                name: name,
                properties: properties || false,
                fn: fn
            };

            this.setDefaultPostprocessorPosition(name, position, relativeTo);

            return this;
        },

        /**
         * Set the default post processors array stack which are applied to every class.
         *
         * @private
         * @param {String/Array} postprocessors The name of a registered post processor or an array of registered names.
         * @return {Ext.ClassManager} this
         */
        setDefaultPostprocessors: function(postprocessors) {
            this.defaultPostprocessors = arrayFrom(postprocessors);

            return this;
        },

        /**
         * Insert this post-processor at a specific position in the stack, optionally relative to
         * any existing post-processor
         *
         * @private
         * @param {String} name The post-processor name. Note that it needs to be registered with
         * {@link Ext.ClassManager#registerPostprocessor} before this
         * @param {String} offset The insertion position. Four possible values are:
         * 'first', 'last', or: 'before', 'after' (relative to the name provided in the third argument)
         * @param {String} relativeName
         * @return {Ext.ClassManager} this
         */
        setDefaultPostprocessorPosition: function(name, offset, relativeName) {
            var defaultPostprocessors = this.defaultPostprocessors,
                index;

            if (typeof offset == 'string') {
                if (offset === 'first') {
                    defaultPostprocessors.unshift(name);

                    return this;
                }
                else if (offset === 'last') {
                    defaultPostprocessors.push(name);

                    return this;
                }

                offset = (offset === 'after') ? 1 : -1;
            }

            index = Ext.Array.indexOf(defaultPostprocessors, relativeName);

            if (index !== -1) {
                Ext.Array.splice(defaultPostprocessors, Math.max(0, index + offset), 0, name);
            }

            return this;
        },

        /**
         * Converts a string expression to an array of matching class names. An expression can either refers to class aliases
         * or class names. Expressions support wildcards:
         *
         *      // returns ['Ext.window.Window']
         *     var window = Ext.ClassManager.getNamesByExpression('widget.window');
         *
         *     // returns ['widget.panel', 'widget.window', ...]
         *     var allWidgets = Ext.ClassManager.getNamesByExpression('widget.*');
         *
         *     // returns ['Ext.data.Store', 'Ext.data.ArrayProxy', ...]
         *     var allData = Ext.ClassManager.getNamesByExpression('Ext.data.*');
         *
         * @param {String} expression
         * @return {String[]} classNames
         */
        getNamesByExpression: function(expression) {
            var nameToAliasesMap = this.maps.nameToAliases,
                names = [],
                name, alias, aliases, possibleName, regex, i, ln;

            if (typeof expression != 'string' || expression.length < 1) {
                throw new Error("[Ext.ClassManager.getNamesByExpression] Expression " + expression + " is invalid, must be a non-empty string");
            }

            if (expression.indexOf('*') !== -1) {
                expression = expression.replace(/\*/g, '(.*?)');
                regex = new RegExp('^' + expression + '$');

                for (name in nameToAliasesMap) {
                    if (nameToAliasesMap.hasOwnProperty(name)) {
                        aliases = nameToAliasesMap[name];

                        if (name.search(regex) !== -1) {
                            names.push(name);
                        }
                        else {
                            for (i = 0, ln = aliases.length; i < ln; i++) {
                                alias = aliases[i];

                                if (alias.search(regex) !== -1) {
                                    names.push(name);
                                    break;
                                }
                            }
                        }
                    }
                }

            } else {
                possibleName = this.getNameByAlias(expression);

                if (possibleName) {
                    names.push(possibleName);
                } else {
                    possibleName = this.getNameByAlternate(expression);

                    if (possibleName) {
                        names.push(possibleName);
                    } else {
                        names.push(expression);
                    }
                }
            }

            return names;
        }
    };

    /**
     * @cfg {String[]} alias
     * @member Ext.Class
     * List of short aliases for class names.  Most useful for defining xtypes for widgets:
     *
     *     Ext.define('MyApp.CoolPanel', {
     *         extend: 'Ext.panel.Panel',
     *         alias: ['widget.coolpanel'],
     *         title: 'Yeah!'
     *     });
     *
     *     // Using Ext.create
     *     Ext.create('widget.coolpanel');
     *
     *     // Using the shorthand for defining widgets by xtype
     *     Ext.widget('panel', {
     *         items: [
     *             {xtype: 'coolpanel', html: 'Foo'},
     *             {xtype: 'coolpanel', html: 'Bar'}
     *         ]
     *     });
     *
     * Besides "widget" for xtype there are alias namespaces like "feature" for ftype and "plugin" for ptype.
     */
    Manager.registerPostprocessor('alias', function(name, cls, data) {
        Ext.classSystemMonitor && Ext.classSystemMonitor(name, 'Ext.ClassManager#aliasPostProcessor', arguments);
        
        var aliases = data.alias,
            i, ln;

        for (i = 0,ln = aliases.length; i < ln; i++) {
            alias = aliases[i];

            this.setAlias(cls, alias);
        }

    }, ['xtype', 'alias']);

    /**
     * @cfg {Boolean} singleton
     * @member Ext.Class
     * When set to true, the class will be instantiated as singleton.  For example:
     *
     *     Ext.define('Logger', {
     *         singleton: true,
     *         log: function(msg) {
     *             console.log(msg);
     *         }
     *     });
     *
     *     Logger.log('Hello');
     */
    Manager.registerPostprocessor('singleton', function(name, cls, data, fn) {
        Ext.classSystemMonitor && Ext.classSystemMonitor(name, 'Ext.ClassManager#singletonPostProcessor', arguments);
        
        if (data.singleton) {
            fn.call(this, name, new cls(), data);
        }
        else {
            return true;
        }
        return false;
    });

    /**
     * @cfg {String/String[]} alternateClassName
     * @member Ext.Class
     * Defines alternate names for this class.  For example:
     *
     *     Ext.define('Developer', {
     *         alternateClassName: ['Coder', 'Hacker'],
     *         code: function(msg) {
     *             alert('Typing... ' + msg);
     *         }
     *     });
     *
     *     var joe = Ext.create('Developer');
     *     joe.code('stackoverflow');
     *
     *     var rms = Ext.create('Hacker');
     *     rms.code('hack hack');
     */
    Manager.registerPostprocessor('alternateClassName', function(name, cls, data) {
        Ext.classSystemMonitor && Ext.classSystemMonitor(name, 'Ext.ClassManager#alternateClassNamePostprocessor', arguments);
        
        var alternates = data.alternateClassName,
            i, ln, alternate;

        if (!(alternates instanceof Array)) {
            alternates = [alternates];
        }

        for (i = 0, ln = alternates.length; i < ln; i++) {
            alternate = alternates[i];

            if (typeof alternate != 'string') {
                throw new Error("[Ext.define] Invalid alternate of: '" + alternate + "' for class: '" + name + "'; must be a valid string");
            }

            this.set(alternate, cls);
        }
    });

    Ext.apply(Ext, {
        /**
         * Instantiate a class by either full name, alias or alternate name.
         *
         * If {@link Ext.Loader} is {@link Ext.Loader#setConfig enabled} and the class has
         * not been defined yet, it will attempt to load the class via synchronous loading.
         *
         * For example, all these three lines return the same result:
         *
         *      // alias
         *      var window = Ext.create('widget.window', {
         *          width: 600,
         *          height: 800,
         *          ...
         *      });
         *
         *      // alternate name
         *      var window = Ext.create('Ext.Window', {
         *          width: 600,
         *          height: 800,
         *          ...
         *      });
         *
         *      // full class name
         *      var window = Ext.create('Ext.window.Window', {
         *          width: 600,
         *          height: 800,
         *          ...
         *      });
         *
         *      // single object with xclass property:
         *      var window = Ext.create({
         *          xclass: 'Ext.window.Window', // any valid value for 'name' (above)
         *          width: 600,
         *          height: 800,
         *          ...
         *      });
         *
         * @param {String} [name] The class name or alias. Can be specified as `xclass`
         * property if only one object parameter is specified.
         * @param {Object...} [args] Additional arguments after the name will be passed to
         * the class' constructor.
         * @return {Object} instance
         * @member Ext
         * @method create
         */
        create: alias(Manager, 'instantiate'),

        /**
         * Convenient shorthand to create a widget by its xtype or a config object.
         * See also {@link Ext.ClassManager#instantiateByAlias}.
         *
         *      var button = Ext.widget('button'); // Equivalent to Ext.create('widget.button');
         *
         *      var panel = Ext.widget('panel', { // Equivalent to Ext.create('widget.panel')
         *          title: 'Panel'
         *      });
         *
         *      var grid = Ext.widget({
         *          xtype: 'grid',
         *          ...
         *      });
         *
         * If a {@link Ext.Component component} instance is passed, it is simply returned.
         *
         * @member Ext
         * @param {String} [name] The xtype of the widget to create.
         * @param {Object} [config] The configuration object for the widget constructor.
         * @return {Object} The widget instance
         */
        widget: function(name, config) {
            // forms:
            //      1: (xtype)
            //      2: (xtype, config)
            //      3: (config)
            //      4: (xtype, component)
            //      5: (component)
            //      
            var xtype = name,
                alias, className, T, load;

            if (typeof xtype != 'string') { // if (form 3 or 5)
                // first arg is config or component
                config = name; // arguments[0]
                xtype = config.xtype;
            } else {
                config = config || {};
            }

            if (config.isComponent) {
                return config;
            }

            alias = 'widget.' + xtype;
            className = Manager.getNameByAlias(alias);

            // this is needed to support demand loading of the class
            if (!className) {
                load = true;
            }

            T = Manager.get(className);
            if (load || !T) {
                return Manager.instantiateByAlias(alias, config);
            }
            return new T(config);
        },

        /**
         * @inheritdoc Ext.ClassManager#instantiateByAlias
         * @member Ext
         * @method createByAlias
         */
        createByAlias: alias(Manager, 'instantiateByAlias'),

        /**
         * Defines a class or override. A basic class is defined like this:
         *
         *      Ext.define('My.awesome.Class', {
         *          someProperty: 'something',
         *
         *          someMethod: function(s) {
         *              alert(s + this.someProperty);
         *          }
         *
         *          ...
         *      });
         *
         *      var obj = new My.awesome.Class();
         *
         *      obj.someMethod('Say '); // alerts 'Say something'
         *
         * To create an anonymous class, pass `null` for the `className`:
         *
         *      Ext.define(null, {
         *          constructor: function () {
         *              // ...
         *          }
         *      });
         *
         * In some cases, it is helpful to create a nested scope to contain some private
         * properties. The best way to do this is to pass a function instead of an object
         * as the second parameter. This function will be called to produce the class
         * body:
         *
         *      Ext.define('MyApp.foo.Bar', function () {
         *          var id = 0;
         *
         *          return {
         *              nextId: function () {
         *                  return ++id;
         *              }
         *          };
         *      });
         * 
         * _Note_ that when using override, the above syntax will not override successfully, because
         * the passed function would need to be executed first to determine whether or not the result 
         * is an override or defining a new object. As such, an alternative syntax that immediately 
         * invokes the function can be used:
         * 
         *      Ext.define('MyApp.override.BaseOverride', function () {
         *          var counter = 0;
         *
         *          return {
         *              override: 'Ext.Component',
         *              logId: function () {
         *                  console.log(++counter, this.id);
         *              }
         *          };
         *      }());
         * 
         *
         * When using this form of `Ext.define`, the function is passed a reference to its
         * class. This can be used as an efficient way to access any static properties you
         * may have:
         *
         *      Ext.define('MyApp.foo.Bar', function (Bar) {
         *          return {
         *              statics: {
         *                  staticMethod: function () {
         *                      // ...
         *                  }
         *              },
         *
         *              method: function () {
         *                  return Bar.staticMethod();
         *              }
         *          };
         *      });
         *
         * To define an override, include the `override` property. The content of an
         * override is aggregated with the specified class in order to extend or modify
         * that class. This can be as simple as setting default property values or it can
         * extend and/or replace methods. This can also extend the statics of the class.
         *
         * One use for an override is to break a large class into manageable pieces.
         *
         *      // File: /src/app/Panel.js
         *
         *      Ext.define('My.app.Panel', {
         *          extend: 'Ext.panel.Panel',
         *          requires: [
         *              'My.app.PanelPart2',
         *              'My.app.PanelPart3'
         *          ]
         *
         *          constructor: function (config) {
         *              this.callParent(arguments); // calls Ext.panel.Panel's constructor
         *              //...
         *          },
         *
         *          statics: {
         *              method: function () {
         *                  return 'abc';
         *              }
         *          }
         *      });
         *
         *      // File: /src/app/PanelPart2.js
         *      Ext.define('My.app.PanelPart2', {
         *          override: 'My.app.Panel',
         *
         *          constructor: function (config) {
         *              this.callParent(arguments); // calls My.app.Panel's constructor
         *              //...
         *          }
         *      });
         *
         * Another use of overrides is to provide optional parts of classes that can be
         * independently required. In this case, the class may even be unaware of the
         * override altogether.
         *
         *      Ext.define('My.ux.CoolTip', {
         *          override: 'Ext.tip.ToolTip',
         *
         *          constructor: function (config) {
         *              this.callParent(arguments); // calls Ext.tip.ToolTip's constructor
         *              //...
         *          }
         *      });
         *
         * The above override can now be required as normal.
         *
         *      Ext.define('My.app.App', {
         *          requires: [
         *              'My.ux.CoolTip'
         *          ]
         *      });
         *
         * Overrides can also contain statics:
         *
         *      Ext.define('My.app.BarMod', {
         *          override: 'Ext.foo.Bar',
         *
         *          statics: {
         *              method: function (x) {
         *                  return this.callParent([x * 2]); // call Ext.foo.Bar.method
         *              }
         *          }
         *      });
         *
         * IMPORTANT: An override is only included in a build if the class it overrides is
         * required. Otherwise, the override, like the target class, is not included.
         *
         * @param {String} className The class name to create in string dot-namespaced format, for example:
         * 'My.very.awesome.Class', 'FeedViewer.plugin.CoolPager'
         * It is highly recommended to follow this simple convention:
         *  - The root and the class name are 'CamelCased'
         *  - Everything else is lower-cased
         * Pass `null` to create an anonymous class.
         * @param {Object} data The key - value pairs of properties to apply to this class. Property names can be of any valid
         * strings, except those in the reserved listed below:
         *  - `mixins`
         *  - `statics`
         *  - `config`
         *  - `alias`
         *  - `self`
         *  - `singleton`
         *  - `alternateClassName`
         *  - `override`
         *
         * @param {Function} createdFn Optional callback to execute after the class is created, the execution scope of which
         * (`this`) will be the newly created class itself.
         * @return {Ext.Base}
         * @member Ext
         */
        define: function (className, data, createdFn) {
            Ext.classSystemMonitor && Ext.classSystemMonitor(className, 'ClassManager#define', arguments);
            
            if (data.override) {
                return Manager.createOverride.apply(Manager, arguments);
            }

            return Manager.create.apply(Manager, arguments);
        },

        /**
         * Undefines a class defined using the #define method. Typically used
         * for unit testing where setting up and tearing down a class multiple
         * times is required.  For example:
         * 
         *     // define a class
         *     Ext.define('Foo', {
         *        ...
         *     });
         *     
         *     // run test
         *     
         *     // undefine the class
         *     Ext.undefine('Foo');
         * @param {String} className The class name to undefine in string dot-namespaced format.
         * @private
         */
        undefine: function(className) {
            Ext.classSystemMonitor && Ext.classSystemMonitor(className, 'Ext.ClassManager#undefine', arguments);
        
            var classes = Manager.classes,
                maps = Manager.maps,
                aliasToName = maps.aliasToName,
                nameToAliases = maps.nameToAliases,
                alternateToName = maps.alternateToName,
                nameToAlternates = maps.nameToAlternates,
                aliases = nameToAliases[className],
                alternates = nameToAlternates[className],
                parts, partCount, namespace, i;

            delete Manager.namespaceParseCache[className];
            delete nameToAliases[className];
            delete nameToAlternates[className];
            delete classes[className];

            if (aliases) {
                for (i = aliases.length; i--;) {
                    delete aliasToName[aliases[i]];
                }
            }

            if (alternates) {
                for (i = alternates.length; i--; ) {
                    delete alternateToName[alternates[i]];
                }
            }

            parts  = Manager.parseNamespace(className);
            partCount = parts.length - 1;
            namespace = parts[0];

            for (i = 1; i < partCount; i++) {
                namespace = namespace[parts[i]];
                if (!namespace) {
                    return;
                }
            }

            // Old IE blows up on attempt to delete window property
            try {
                delete namespace[parts[partCount]];
            }
            catch (e) {
                namespace[parts[partCount]] = undefined;
            }
        },

        /**
         * @inheritdoc Ext.ClassManager#getName
         * @member Ext
         * @method getClassName
         */
        getClassName: alias(Manager, 'getName'),

        /**
         * Returns the displayName property or className or object. When all else fails, returns "Anonymous".
         * @param {Object} object
         * @return {String}
         */
        getDisplayName: function(object) {
            if (object) {
                if (object.displayName) {
                    return object.displayName;
                }

                if (object.$name && object.$class) {
                    return Ext.getClassName(object.$class) + '#' + object.$name;
                }

                if (object.$className) {
                    return object.$className;
                }
            }

            return 'Anonymous';
        },

        /**
         * @inheritdoc Ext.ClassManager#getClass
         * @member Ext
         * @method getClass
         */
        getClass: alias(Manager, 'getClass'),

        /**
         * Creates namespaces to be used for scoping variables and classes so that they are not global.
         * Specifying the last node of a namespace implicitly creates all other nodes. Usage:
         *
         *     Ext.namespace('Company', 'Company.data');
         *
         *     // equivalent and preferable to the above syntax
         *     Ext.ns('Company.data');
         *
         *     Company.Widget = function() { ... };
         *
         *     Company.data.CustomStore = function(config) { ... };
         *
         * @param {String...} namespaces
         * @return {Object} The namespace object.
         * (If multiple arguments are passed, this will be the last namespace created)
         * @member Ext
         * @method namespace
         */
        namespace: alias(Manager, 'createNamespaces')
    });

    /**
     * Old name for {@link Ext#widget}.
     * @deprecated 4.0.0 Use {@link Ext#widget} instead.
     * @method createWidget
     * @member Ext
     */
    Ext.createWidget = Ext.widget;

    /**
     * Convenient alias for {@link Ext#namespace Ext.namespace}.
     * @inheritdoc Ext#namespace
     * @member Ext
     * @method ns
     */
    Ext.ns = Ext.namespace;

    Class.registerPreprocessor('className', function(cls, data) {
        if (data.$className) {
            cls.$className = data.$className;
            cls.displayName = cls.$className;
        }
        
        Ext.classSystemMonitor && Ext.classSystemMonitor(cls, 'Ext.ClassManager#classNamePreprocessor', arguments);
    }, true, 'first');

    Class.registerPreprocessor('alias', function(cls, data) {
        Ext.classSystemMonitor && Ext.classSystemMonitor(cls, 'Ext.ClassManager#aliasPreprocessor', arguments);
        
        var prototype = cls.prototype,
            xtypes = arrayFrom(data.xtype),
            aliases = arrayFrom(data.alias),
            widgetPrefix = 'widget.',
            widgetPrefixLength = widgetPrefix.length,
            xtypesChain = Array.prototype.slice.call(prototype.xtypesChain || []),
            xtypesMap = Ext.merge({}, prototype.xtypesMap || {}),
            i, ln, alias, xtype;

        for (i = 0,ln = aliases.length; i < ln; i++) {
            alias = aliases[i];

            if (typeof alias != 'string' || alias.length < 1) {
                throw new Error("[Ext.define] Invalid alias of: '" + alias + "' for class: '" + name + "'; must be a valid string");
            }

            if (alias.substring(0, widgetPrefixLength) === widgetPrefix) {
                xtype = alias.substring(widgetPrefixLength);
                Ext.Array.include(xtypes, xtype);
            }
        }

        cls.xtype = data.xtype = xtypes[0];
        data.xtypes = xtypes;

        for (i = 0,ln = xtypes.length; i < ln; i++) {
            xtype = xtypes[i];

            if (!xtypesMap[xtype]) {
                xtypesMap[xtype] = true;
                xtypesChain.push(xtype);
            }
        }

        data.xtypesChain = xtypesChain;
        data.xtypesMap = xtypesMap;

        Ext.Function.interceptAfter(data, 'onClassCreated', function() {
            Ext.classSystemMonitor && Ext.classSystemMonitor(cls, 'Ext.ClassManager#aliasPreprocessor#afterClassCreated', arguments);
        
            var mixins = prototype.mixins,
                key, mixin;

            for (key in mixins) {
                if (mixins.hasOwnProperty(key)) {
                    mixin = mixins[key];

                    xtypes = mixin.xtypes;

                    if (xtypes) {
                        for (i = 0,ln = xtypes.length; i < ln; i++) {
                            xtype = xtypes[i];

                            if (!xtypesMap[xtype]) {
                                xtypesMap[xtype] = true;
                                xtypesChain.push(xtype);
                            }
                        }
                    }
                }
            }
        });

        for (i = 0,ln = xtypes.length; i < ln; i++) {
            xtype = xtypes[i];

            if (typeof xtype != 'string' || xtype.length < 1) {
                throw new Error("[Ext.define] Invalid xtype of: '" + xtype + "' for class: '" + name + "'; must be a valid non-empty string");
            }

            Ext.Array.include(aliases, widgetPrefix + xtype);
        }

        data.alias = aliases;

    }, ['xtype', 'alias']);

}(Ext.Class, Ext.Function.alias, Array.prototype.slice, Ext.Array.from, Ext.global));

// simple mechanism for automated means of injecting large amounts of dependency info
// at the appropriate time in the load cycle
if (Ext._alternatesMetadata) {
   Ext.ClassManager.addNameAlternateMappings(Ext._alternatesMetadata);
   Ext._alternatesMetadata = null;
}

if (Ext._aliasMetadata) {
    Ext.ClassManager.addNameAliasMappings(Ext._aliasMetadata);
    Ext._aliasMetadata = null;
}

// @tag foundation,core
// @require ClassManager.js
// @define Ext.Loader

/**
 * @author Jacky Nguyen <jacky@sencha.com>
 * @docauthor Jacky Nguyen <jacky@sencha.com>
 * @class Ext.Loader
 *
 * Ext.Loader is the heart of the new dynamic dependency loading capability in Ext JS 4+. It is most commonly used
 * via the {@link Ext#require} shorthand. Ext.Loader supports both asynchronous and synchronous loading
 * approaches, and leverage their advantages for the best development flow. We'll discuss about the pros and cons of each approach:
 *
 * # Asynchronous Loading #
 *
 * - Advantages:
 *     + Cross-domain
 *     + No web server needed: you can run the application via the file system protocol (i.e: `file://path/to/your/index
 *  .html`)
 *     + Best possible debugging experience: error messages come with the exact file name and line number
 *
 * - Disadvantages:
 *     + Dependencies need to be specified before-hand
 *
 * ### Method 1: Explicitly include what you need: ###
 *
 *     // Syntax
 *     Ext.require({String/Array} expressions);
 *
 *     // Example: Single alias
 *     Ext.require('widget.window');
 *
 *     // Example: Single class name
 *     Ext.require('Ext.window.Window');
 *
 *     // Example: Multiple aliases / class names mix
 *     Ext.require(['widget.window', 'layout.border', 'Ext.data.Connection']);
 *
 *     // Wildcards
 *     Ext.require(['widget.*', 'layout.*', 'Ext.data.*']);
 *
 * ### Method 2: Explicitly exclude what you don't need: ###
 *
 *     // Syntax: Note that it must be in this chaining format.
 *     Ext.exclude({String/Array} expressions)
 *        .require({String/Array} expressions);
 *
 *     // Include everything except Ext.data.*
 *     Ext.exclude('Ext.data.*').require('*');
 *
 *     // Include all widgets except widget.checkbox*,
 *     // which will match widget.checkbox, widget.checkboxfield, widget.checkboxgroup, etc.
 *     Ext.exclude('widget.checkbox*').require('widget.*');
 *
 * # Synchronous Loading on Demand #
 *
 * - Advantages:
 *     + There's no need to specify dependencies before-hand, which is always the convenience of including ext-all.js
 *  before
 *
 * - Disadvantages:
 *     + Not as good debugging experience since file name won't be shown (except in Firebug at the moment)
 *     + Must be from the same domain due to XHR restriction
 *     + Need a web server, same reason as above
 *
 * There's one simple rule to follow: Instantiate everything with Ext.create instead of the `new` keyword
 *
 *     Ext.create('widget.window', { ... }); // Instead of new Ext.window.Window({...});
 *
 *     Ext.create('Ext.window.Window', {}); // Same as above, using full class name instead of alias
 *
 *     Ext.widget('window', {}); // Same as above, all you need is the traditional `xtype`
 *
 * Behind the scene, {@link Ext.ClassManager} will automatically check whether the given class name / alias has already
 *  existed on the page. If it's not, Ext.Loader will immediately switch itself to synchronous mode and automatic load the given
 *  class and all its dependencies.
 *
 * # Hybrid Loading - The Best of Both Worlds #
 *
 * It has all the advantages combined from asynchronous and synchronous loading. The development flow is simple:
 *
 * ### Step 1: Start writing your application using synchronous approach.
 *
 * Ext.Loader will automatically fetch all dependencies on demand as they're needed during run-time. For example:
 *
 *     Ext.onReady(function(){
 *         var window = Ext.widget('window', {
 *             width: 500,
 *             height: 300,
 *             layout: {
 *                 type: 'border',
 *                 padding: 5
 *             },
 *             title: 'Hello Dialog',
 *             items: [{
 *                 title: 'Navigation',
 *                 collapsible: true,
 *                 region: 'west',
 *                 width: 200,
 *                 html: 'Hello',
 *                 split: true
 *             }, {
 *                 title: 'TabPanel',
 *                 region: 'center'
 *             }]
 *         });
 *
 *         window.show();
 *     })
 *
 * ### Step 2: Along the way, when you need better debugging ability, watch the console for warnings like these: ###
 *
 *     [Ext.Loader] Synchronously loading 'Ext.window.Window'; consider adding Ext.require('Ext.window.Window') before your application's code
 *     ClassManager.js:432
 *     [Ext.Loader] Synchronously loading 'Ext.layout.container.Border'; consider adding Ext.require('Ext.layout.container.Border') before your application's code
 *
 * Simply copy and paste the suggested code above `Ext.onReady`, i.e:
 *
 *     Ext.require('Ext.window.Window');
 *     Ext.require('Ext.layout.container.Border');
 *
 *     Ext.onReady(...);
 *
 * Everything should now load via asynchronous mode.
 *
 * # Deployment #
 *
 * It's important to note that dynamic loading should only be used during development on your local machines.
 * During production, all dependencies should be combined into one single JavaScript file. Ext.Loader makes
 * the whole process of transitioning from / to between development / maintenance and production as easy as
 * possible. Internally {@link Ext.Loader#history Ext.Loader.history} maintains the list of all dependencies your application
 * needs in the exact loading sequence. It's as simple as concatenating all files in this array into one,
 * then include it on top of your application.
 *
 * This process will be automated with Sencha Command, to be released and documented towards Ext JS 4 Final.
 *
 * @singleton
 */

Ext.Loader = new function() {
    var Loader = this,
        Manager = Ext.ClassManager,
        Class = Ext.Class,
        flexSetter = Ext.Function.flexSetter,
        alias = Ext.Function.alias,
        pass = Ext.Function.pass,
        defer = Ext.Function.defer,
        arrayErase = Ext.Array.erase,
        dependencyProperties = ['extend', 'mixins', 'requires'],
        isInHistory = {},
        history = [],
        slashDotSlashRe = /\/\.\//g,
        dotRe = /\./g,
        setPathCount = 0;

    Ext.apply(Loader, {

        /**
         * @private
         */
        isInHistory: isInHistory,

        /**
         * An array of class names to keep track of the dependency loading order.
         * This is not guaranteed to be the same everytime due to the asynchronous
         * nature of the Loader.
         *
         * @property {Array} history
         */
        history: history,

        /**
         * Configuration
         * @private
         */
        config: {
            /**
             * @cfg {Boolean} enabled
             * Whether or not to enable the dynamic dependency loading feature.
             */
            enabled: false,

            /**
             * @cfg {Boolean} scriptChainDelay
             * millisecond delay between asynchronous script injection (prevents stack overflow on some user agents)
             * 'false' disables delay but potentially increases stack load.
             */
            scriptChainDelay : false,

            /**
             * @cfg {Boolean} disableCaching
             * Appends current timestamp to script files to prevent caching.
             */
            disableCaching: true,

            /**
             * @cfg {String} disableCachingParam
             * The get parameter name for the cache buster's timestamp.
             */
            disableCachingParam: '_dc',

            /**
             * @cfg {Boolean} garbageCollect
             * True to prepare an asynchronous script tag for garbage collection (effective only
             * if {@link #preserveScripts preserveScripts} is false)
             */
            garbageCollect : false,

            /**
             * @cfg {Object} paths
             * The mapping from namespaces to file paths
             *
             *     {
             *         'Ext': '.', // This is set by default, Ext.layout.container.Container will be
             *                     // loaded from ./layout/Container.js
             *
             *         'My': './src/my_own_folder' // My.layout.Container will be loaded from
             *                                     // ./src/my_own_folder/layout/Container.js
             *     }
             *
             * Note that all relative paths are relative to the current HTML document.
             * If not being specified, for example, <code>Other.awesome.Class</code>
             * will simply be loaded from <code>./Other/awesome/Class.js</code>
             */
            paths: {
                'Ext': '.'
            },

            /**
             * @cfg {Boolean} preserveScripts
             * False to remove and optionally {@link #garbageCollect garbage-collect} asynchronously loaded scripts,
             * True to retain script element for browser debugger compatibility and improved load performance.
             */
            preserveScripts : true,

            /**
             * @cfg {String} scriptCharset
             * Optional charset to specify encoding of dynamic script content.
             */
            scriptCharset : undefined
        },

        /**
         * Set the configuration for the loader. This should be called right after ext-(debug).js
         * is included in the page, and before Ext.onReady. i.e:
         *
         *     <script type="text/javascript" src="ext-core-debug.js"></script>
         *     <script type="text/javascript">
         *         Ext.Loader.setConfig({
         *           enabled: true,
         *           paths: {
         *               'My': 'my_own_path'
         *           }
         *         });
         *     </script>
         *     <script type="text/javascript">
         *         Ext.require(...);
         *
         *         Ext.onReady(function() {
         *           // application code here
         *         });
         *     </script>
         *
         * Refer to config options of {@link Ext.Loader} for the list of possible properties
         *
         * @param {Object} config The config object to override the default values
         * @return {Ext.Loader} this
         */
        setConfig: function(name, value) {
            if (Ext.isObject(name) && arguments.length === 1) {
                Ext.merge(Loader.config, name);

                if ('paths' in name) {
                    Ext.app.collectNamespaces(name.paths);
                }
            }
            else {
                Loader.config[name] = (Ext.isObject(value)) ? Ext.merge(Loader.config[name], value) : value;

                if (name === 'paths') {
                    Ext.app.collectNamespaces(value);
                }
            }

            return Loader;
        },

        /**
         * Get the config value corresponding to the specified name. If no name is given, will return the config object
         * @param {String} name The config property name
         * @return {Object}
         */
        getConfig: function(name) {
            if (name) {
                return Loader.config[name];
            }

            return Loader.config;
        },

        /**
         * Sets the path of a namespace.
         * For Example:
         *
         *     Ext.Loader.setPath('Ext', '.');
         *
         * @param {String/Object} name See {@link Ext.Function#flexSetter flexSetter}
         * @param {String} [path] See {@link Ext.Function#flexSetter flexSetter}
         * @return {Ext.Loader} this
         * @method
         */
        setPath: flexSetter(function(name, path) {
            Loader.config.paths[name] = path;
            Ext.app.namespaces[name] = true;
            setPathCount++;

            return Loader;
        }),

        /**
         * Sets a batch of path entries
         *
         * @param {Object } paths a set of className: path mappings
         * @return {Ext.Loader} this
         */
        addClassPathMappings: function(paths) {
            var name;

            if(setPathCount == 0){
                Loader.config.paths = paths;
            } else {
                for(name in paths){
                    Loader.config.paths[name] = paths[name];
                }
            }
            setPathCount++;
            return Loader;
        },

        /**
         * Translates a className to a file path by adding the
         * the proper prefix and converting the .'s to /'s. For example:
         *
         *     Ext.Loader.setPath('My', '/path/to/My');
         *
         *     alert(Ext.Loader.getPath('My.awesome.Class')); // alerts '/path/to/My/awesome/Class.js'
         *
         * Note that the deeper namespace levels, if explicitly set, are always resolved first. For example:
         *
         *     Ext.Loader.setPath({
         *         'My': '/path/to/lib',
         *         'My.awesome': '/other/path/for/awesome/stuff',
         *         'My.awesome.more': '/more/awesome/path'
         *     });
         *
         *     alert(Ext.Loader.getPath('My.awesome.Class')); // alerts '/other/path/for/awesome/stuff/Class.js'
         *
         *     alert(Ext.Loader.getPath('My.awesome.more.Class')); // alerts '/more/awesome/path/Class.js'
         *
         *     alert(Ext.Loader.getPath('My.cool.Class')); // alerts '/path/to/lib/cool/Class.js'
         *
         *     alert(Ext.Loader.getPath('Unknown.strange.Stuff')); // alerts 'Unknown/strange/Stuff.js'
         *
         * @param {String} className
         * @return {String} path
         */
        getPath: function(className) {
            var path = '',
                paths = Loader.config.paths,
                prefix = Loader.getPrefix(className);

            if (prefix.length > 0) {
                if (prefix === className) {
                    return paths[prefix];
                }

                path = paths[prefix];
                className = className.substring(prefix.length + 1);
            }

            if (path.length > 0) {
                path += '/';
            }

            return path.replace(slashDotSlashRe, '/') + className.replace(dotRe, "/") + '.js';
        },

        /**
         * @private
         * @param {String} className
         */
        getPrefix: function(className) {
            var paths = Loader.config.paths,
                prefix, deepestPrefix = '';

            if (paths.hasOwnProperty(className)) {
                return className;
            }

            for (prefix in paths) {
                if (paths.hasOwnProperty(prefix) && prefix + '.' === className.substring(0, prefix.length + 1)) {
                    if (prefix.length > deepestPrefix.length) {
                        deepestPrefix = prefix;
                    }
                }
            }

            return deepestPrefix;
        },

        /**
         * @private
         * @param {String} className
         */
        isAClassNameWithAKnownPrefix: function(className) {
            var prefix = Loader.getPrefix(className);

            // we can only say it's really a class if className is not equal to any known namespace
            return prefix !== '' && prefix !== className;
        },

        /**
         * Loads all classes by the given names and all their direct dependencies; optionally executes
         * the given callback function when finishes, within the optional scope.
         *
         * {@link Ext#require} is alias for {@link Ext.Loader#require}.
         *
         * @param {String/Array} expressions Can either be a string or an array of string
         * @param {Function} fn (Optional) The callback function
         * @param {Object} scope (Optional) The execution scope (`this`) of the callback function
         * @param {String/Array} excludes (Optional) Classes to be excluded, useful when being used with expressions
         */
        require: function(expressions, fn, scope, excludes) {
            if (fn) {
                fn.call(scope);
            }
        },

        /**
         * Synchronously loads all classes by the given names and all their direct dependencies; optionally
         * executes the given callback function when finishes, within the optional scope.
         *
         * {@link Ext#syncRequire} is alias for {@link Ext.Loader#syncRequire}.
         *
         * @param {String/Array} expressions Can either be a string or an array of string
         * @param {Function} fn (Optional) The callback function
         * @param {Object} scope (Optional) The execution scope (`this`) of the callback function
         * @param {String/Array} excludes (Optional) Classes to be excluded, useful when being used with expressions
         */
        syncRequire: function() {},

        /**
         * Explicitly exclude files from being loaded. Useful when used in conjunction with a broad include expression.
         * Can be chained with more `require` and `exclude` methods, eg:
         *
         *     Ext.exclude('Ext.data.*').require('*');
         *
         *     Ext.exclude('widget.button*').require('widget.*');
         *
         * {@link Ext#exclude} is alias for {@link Ext.Loader#exclude}.
         *
         * @param {Array} excludes
         * @return {Object} object contains `require` method for chaining
         */
        exclude: function(excludes) {
            return {
                require: function(expressions, fn, scope) {
                    return Loader.require(expressions, fn, scope, excludes);
                },

                syncRequire: function(expressions, fn, scope) {
                    return Loader.syncRequire(expressions, fn, scope, excludes);
                }
            };
        },

        /**
         * Add a new listener to be executed when all required scripts are fully loaded
         *
         * @param {Function} fn The function callback to be executed
         * @param {Object} scope The execution scope (<code>this</code>) of the callback function
         * @param {Boolean} withDomReady Whether or not to wait for document dom ready as well
         */
        onReady: function(fn, scope, withDomReady, options) {
            var oldFn;

            if (withDomReady !== false && Ext.onDocumentReady) {
                oldFn = fn;

                fn = function() {
                    Ext.onDocumentReady(oldFn, scope, options);
                };
            }

            fn.call(scope);
        }
    });

    var queue = [],
        isClassFileLoaded = {},
        isFileLoaded = {},
        classNameToFilePathMap = {},
        scriptElements = {},
        readyListeners = [],
        usedClasses = [],
        requiresMap = {},
        comparePriority = function(listenerA, listenerB) {
            return listenerB.priority - listenerA.priority;
        };

    Ext.apply(Loader, {
        /**
         * @private
         */
        documentHead: typeof document != 'undefined' && (document.head || document.getElementsByTagName('head')[0]),

        /**
         * Flag indicating whether there are still files being loaded
         * @private
         */
        isLoading: false,

        /**
         * Maintain the queue for all dependencies. Each item in the array is an object of the format:
         *
         *     {
         *          requires: [...], // The required classes for this queue item
         *          callback: function() { ... } // The function to execute when all classes specified in requires exist
         *     }
         *
         * @private
         */
        queue: queue,

        /**
         * Maintain the list of files that have already been handled so that they never get double-loaded
         * @private
         */
        isClassFileLoaded: isClassFileLoaded,

        /**
         * @private
         */
        isFileLoaded: isFileLoaded,

        /**
         * Maintain the list of listeners to execute when all required scripts are fully loaded
         * @private
         */
        readyListeners: readyListeners,

        /**
         * Contains classes referenced in `uses` properties.
         * @private
         */
        optionalRequires: usedClasses,

        /**
         * Map of fully qualified class names to an array of dependent classes.
         * @private
         */
        requiresMap: requiresMap,

        /**
         * @private
         */
        numPendingFiles: 0,

        /**
         * @private
         */
        numLoadedFiles: 0,

        /** @private */
        hasFileLoadError: false,

        /**
         * @private
         */
        classNameToFilePathMap: classNameToFilePathMap,

        /**
         * The number of scripts loading via loadScript.
         * @private
         */
        scriptsLoading: 0,

        /**
         * @private
         */
        syncModeEnabled: false,

        scriptElements: scriptElements,

        /**
         * Refresh all items in the queue. If all dependencies for an item exist during looping,
         * it will execute the callback and call refreshQueue again. Triggers onReady when the queue is
         * empty
         * @private
         */
        refreshQueue: function() {
            var ln = queue.length,
                i, item, j, requires;

            // When the queue of loading classes reaches zero, trigger readiness

            if (!ln && !Loader.scriptsLoading) {
                return Loader.triggerReady();
            }

            for (i = 0; i < ln; i++) {
                item = queue[i];

                if (item) {
                    requires = item.requires;

                    // Don't bother checking when the number of files loaded
                    // is still less than the array length
                    if (requires.length > Loader.numLoadedFiles) {
                        continue;
                    }

                    // Remove any required classes that are loaded
                    for (j = 0; j < requires.length; ) {
                        if (Manager.isCreated(requires[j])) {
                            // Take out from the queue
                            arrayErase(requires, j, 1);
                        }
                        else {
                            j++;
                        }
                    }

                    // If we've ended up with no required classes, call the callback
                    if (item.requires.length === 0) {
                        arrayErase(queue, i, 1);
                        item.callback.call(item.scope);
                        Loader.refreshQueue();
                        break;
                    }
                }
            }

            return Loader;
        },

        /**
         * Inject a script element to document's head, call onLoad and onError accordingly
         * @private
         */
        injectScriptElement: function(url, onLoad, onError, scope, charset) {
            var script = document.createElement('script'),
                dispatched = false,
                config = Loader.config,
                onLoadFn = function() {

                    if(!dispatched) {
                        dispatched = true;
                        script.onload = script.onreadystatechange = script.onerror = null;
                        if (typeof config.scriptChainDelay == 'number') {
                            //free the stack (and defer the next script)
                            defer(onLoad, config.scriptChainDelay, scope);
                        } else {
                            onLoad.call(scope);
                        }
                        Loader.cleanupScriptElement(script, config.preserveScripts === false, config.garbageCollect);
                    }

                },
                onErrorFn = function(arg) {
                    defer(onError, 1, scope);   //free the stack
                    Loader.cleanupScriptElement(script, config.preserveScripts === false, config.garbageCollect);
                };

            script.type = 'text/javascript';
            script.onerror = onErrorFn;
            charset = charset || config.scriptCharset;
            if (charset) {
                script.charset = charset;
            }

            /*
             * IE9 Standards mode (and others) SHOULD follow the load event only
             * (Note: IE9 supports both onload AND readystatechange events)
             */
            if ('addEventListener' in script ) {
                script.onload = onLoadFn;
            } else if ('readyState' in script) {   // for <IE9 Compatability
                script.onreadystatechange = function() {
                    if ( this.readyState == 'loaded' || this.readyState == 'complete' ) {
                        onLoadFn();
                    }
                };
            } else {
                 script.onload = onLoadFn;
            }

            script.src = url;
            (Loader.documentHead || document.getElementsByTagName('head')[0]).appendChild(script);

            return script;
        },

        /**
         * @private
         */
        removeScriptElement: function(url) {
            if (scriptElements[url]) {
                Loader.cleanupScriptElement(scriptElements[url], true, !!Loader.getConfig('garbageCollect'));
                delete scriptElements[url];
            }

            return Loader;
        },

        /**
         * @private
         */
        cleanupScriptElement: function(script, remove, collect) {
            var prop;
            script.onload = script.onreadystatechange = script.onerror = null;
            if (remove) {
                Ext.removeNode(script);       // Remove, since its useless now
                if (collect) {
                    for (prop in script) {
                        try {
                            if (prop != 'src') {
                                // If we set the src property to null IE
                                // will try and request a script at './null'
                                script[prop] = null;
                            }
                            delete script[prop];      // and prepare for GC
                        } catch (cleanEx) {
                            //ignore
                        }
                    }
                }
            }

            return Loader;
        },

        /**
         * Loads the specified script URL and calls the supplied callbacks. If this method
         * is called before {@link Ext#isReady}, the script's load will delay the transition
         * to ready. This can be used to load arbitrary scripts that may contain further
         * {@link Ext#require Ext.require} calls.
         *
         * @param {Object/String} options The options object or simply the URL to load.
         * @param {String} options.url The URL from which to load the script.
         * @param {Function} [options.onLoad] The callback to call on successful load.
         * @param {Function} [options.onError] The callback to call on failure to load.
         * @param {Object} [options.scope] The scope (`this`) for the supplied callbacks.
         */
        loadScript: function (options) {
            var config = Loader.getConfig(),
                isString = typeof options == 'string',
                url = isString ? options : options.url,
                onError = !isString && options.onError,
                onLoad = !isString && options.onLoad,
                scope = !isString && options.scope,
                onScriptError = function() {
                    Loader.numPendingFiles--;
                    Loader.scriptsLoading--;

                    if (onError) {
                        onError.call(scope, "Failed loading '" + url + "', please verify that the file exists");
                    }

                    if (Loader.numPendingFiles + Loader.scriptsLoading === 0) {
                        Loader.refreshQueue();
                    }
                },
                onScriptLoad = function () {
                    Loader.numPendingFiles--;
                    Loader.scriptsLoading--;

                    if (onLoad) {
                        onLoad.call(scope);
                    }

                    if (Loader.numPendingFiles + Loader.scriptsLoading === 0) {
                        Loader.refreshQueue();
                    }
                },
                src;

            Loader.isLoading = true;
            Loader.numPendingFiles++;
            Loader.scriptsLoading++;

            src = config.disableCaching ?
                (url + '?' + config.disableCachingParam + '=' + Ext.Date.now()) : url;

            scriptElements[url] = Loader.injectScriptElement(src, onScriptLoad, onScriptError);
        },

        /**
         * Load a script file, supports both asynchronous and synchronous approaches
         * @private
         */
        loadScriptFile: function(url, onLoad, onError, scope, synchronous) {
            if (isFileLoaded[url]) {
                return Loader;
            }

            var config = Loader.getConfig(),
                noCacheUrl = url + (config.disableCaching ? ('?' + config.disableCachingParam + '=' + Ext.Date.now()) : ''),
                isCrossOriginRestricted = false,
                xhr, status, onScriptError,
                debugSourceURL = "";

            scope = scope || Loader;

            Loader.isLoading = true;

            if (!synchronous) {
                onScriptError = function() {
                    onError.call(scope, "Failed loading '" + url + "', please verify that the file exists", synchronous);
                };

                scriptElements[url] = Loader.injectScriptElement(noCacheUrl, onLoad, onScriptError, scope);
            } else {
                if (typeof XMLHttpRequest != 'undefined') {
                    xhr = new XMLHttpRequest();
                } else {
                    xhr = new ActiveXObject('Microsoft.XMLHTTP');
                }

                try {
                    xhr.open('GET', noCacheUrl, false);
                    xhr.send(null);
                } catch (e) {
                    isCrossOriginRestricted = true;
                }

                status = (xhr.status === 1223) ? 204 :
                    (xhr.status === 0 && ((self.location || {}).protocol == 'file:' || (self.location || {}).protocol == 'ionp:')) ? 200 : xhr.status;

                isCrossOriginRestricted = isCrossOriginRestricted || (status === 0);

                if (isCrossOriginRestricted
                ) {
                    onError.call(Loader, "Failed loading synchronously via XHR: '" + url + "'; It's likely that the file is either " +
                                       "being loaded from a different domain or from the local file system whereby cross origin " +
                                       "requests are not allowed due to security reasons. Use asynchronous loading with " +
                                       "Ext.require instead.", synchronous);
                }
                else if ((status >= 200 && status < 300) || (status === 304)
                ) {
                    // Debugger friendly, file names are still shown even though they're eval'ed code
                    // Breakpoints work on both Firebug and Chrome's Web Inspector
                    if (!Ext.isIE) {
                        debugSourceURL = "\n//@ sourceURL=" + url;
                    }

                    Ext.globalEval(xhr.responseText + debugSourceURL);

                    onLoad.call(scope);
                }
                else {
                    onError.call(Loader, "Failed loading synchronously via XHR: '" + url + "'; please " +
                                       "verify that the file exists. " +
                                       "XHR status code: " + status, synchronous);
                }

                // Prevent potential IE memory leak
                xhr = null;
            }
        },

        // documented above
        syncRequire: function() {
            var syncModeEnabled = Loader.syncModeEnabled;

            if (!syncModeEnabled) {
                Loader.syncModeEnabled = true;
            }

            Loader.require.apply(Loader, arguments);

            if (!syncModeEnabled) {
                Loader.syncModeEnabled = false;
            }

            Loader.refreshQueue();
        },

        // documented above
        require: function(expressions, fn, scope, excludes) {
            var excluded = {},
                included = {},
                excludedClassNames = [],
                possibleClassNames = [],
                classNames = [],
                references = [],
                callback,
                syncModeEnabled,
                filePath, expression, exclude, className,
                possibleClassName, i, j, ln, subLn;

            if (excludes) {
                // Convert possible single string to an array.
                excludes = (typeof excludes === 'string') ? [ excludes ] : excludes;

                for (i = 0,ln = excludes.length; i < ln; i++) {
                    exclude = excludes[i];

                    if (typeof exclude == 'string' && exclude.length > 0) {
                        excludedClassNames = Manager.getNamesByExpression(exclude);

                        for (j = 0,subLn = excludedClassNames.length; j < subLn; j++) {
                            excluded[excludedClassNames[j]] = true;
                        }
                    }
                }
            }

            // Convert possible single string to an array.
            expressions = (typeof expressions === 'string') ? [ expressions ] : (expressions ? expressions : []);

            if (fn) {
                if (fn.length > 0) {
                    callback = function() {
                        var classes = [],
                            i, ln;

                        for (i = 0,ln = references.length; i < ln; i++) {
                            classes.push(Manager.get(references[i]));
                        }

                        return fn.apply(this, classes);
                    };
                }
                else {
                    callback = fn;
                }
            }
            else {
                callback = Ext.emptyFn;
            }

            scope = scope || Ext.global;

            for (i = 0,ln = expressions.length; i < ln; i++) {
                expression = expressions[i];

                if (typeof expression == 'string' && expression.length > 0) {
                    possibleClassNames = Manager.getNamesByExpression(expression);
                    subLn = possibleClassNames.length;

                    for (j = 0; j < subLn; j++) {
                        possibleClassName = possibleClassNames[j];

                        if (excluded[possibleClassName] !== true) {
                            references.push(possibleClassName);

                            if (!Manager.isCreated(possibleClassName) && !included[possibleClassName]) {
                                included[possibleClassName] = true;
                                classNames.push(possibleClassName);
                            }
                        }
                    }
                }
            }

            // If the dynamic dependency feature is not being used, throw an error
            // if the dependencies are not defined
            if (classNames.length > 0) {
                if (!Loader.config.enabled) {
                    throw new Error("Ext.Loader is not enabled, so dependencies cannot be resolved dynamically. " +
                             "Missing required class" + ((classNames.length > 1) ? "es" : "") + ": " + classNames.join(', '));
                }
            }
            else {
                callback.call(scope);
                return Loader;
            }

            syncModeEnabled = Loader.syncModeEnabled;

            if (!syncModeEnabled) {
                queue.push({
                    requires: classNames.slice(), // this array will be modified as the queue is processed,
                                                  // so we need a copy of it
                    callback: callback,
                    scope: scope
                });
            }

            ln = classNames.length;

            for (i = 0; i < ln; i++) {
                className = classNames[i];

                filePath = Loader.getPath(className);

                // If we are synchronously loading a file that has already been asychronously loaded before
                // we need to destroy the script tag and revert the count
                // This file will then be forced loaded in synchronous
                if (syncModeEnabled && isClassFileLoaded.hasOwnProperty(className)) {
                    if (!isClassFileLoaded[className]) {
                        Loader.numPendingFiles--;
                        Loader.removeScriptElement(filePath);
                        delete isClassFileLoaded[className];
                    }
                }

                if (!isClassFileLoaded.hasOwnProperty(className)) {
                    isClassFileLoaded[className] = false;
                    classNameToFilePathMap[className] = filePath;

                    Loader.numPendingFiles++;
                    Loader.loadScriptFile(
                        filePath,
                        pass(Loader.onFileLoaded, [className, filePath], Loader),
                        pass(Loader.onFileLoadError, [className, filePath], Loader),
                        Loader,
                        syncModeEnabled
                    );
                }
            }

            if (syncModeEnabled) {
                callback.call(scope);

                if (ln === 1) {
                    return Manager.get(className);
                }
            }

            return Loader;
        },

        /**
         * @private
         * @param {String} className
         * @param {String} filePath
         */
        onFileLoaded: function(className, filePath) {
            var loaded = isClassFileLoaded[className];
            Loader.numLoadedFiles++;

            isClassFileLoaded[className] = true;
            isFileLoaded[filePath] = true;

            // In FF, when we sync load something that has had a script tag inserted, the load event may
            // sometimes fire even if we clean it up and set it to null, so check if we're already loaded here.
            if (!loaded) {
                Loader.numPendingFiles--;
            }

            if (Loader.numPendingFiles === 0) {
                Loader.refreshQueue();
            }

            if (!Loader.syncModeEnabled && Loader.numPendingFiles === 0 && Loader.isLoading && !Loader.hasFileLoadError) {
                var missingClasses = [],
                    missingPaths = [],
                    requires,
                    i, ln, j, subLn;

                for (i = 0,ln = queue.length; i < ln; i++) {
                    requires = queue[i].requires;

                    for (j = 0,subLn = requires.length; j < subLn; j++) {
                        if (isClassFileLoaded[requires[j]]) {
                            missingClasses.push(requires[j]);
                        }
                    }
                }

                if (missingClasses.length < 1) {
                    return;
                }

                missingClasses = Ext.Array.filter(Ext.Array.unique(missingClasses), function(item) {
                    return !requiresMap.hasOwnProperty(item);
                }, Loader);
                
                if (missingClasses.length < 1) {
                    return;
                }

                for (i = 0,ln = missingClasses.length; i < ln; i++) {
                    missingPaths.push(classNameToFilePathMap[missingClasses[i]]);
                }

                throw new Error("The following classes are not declared even if their files have been " +
                    "loaded: '" + missingClasses.join("', '") + "'. Please check the source code of their " +
                    "corresponding files for possible typos: '" + missingPaths.join("', '"));
            }
        },

        /**
         * @private
         */
        onFileLoadError: function(className, filePath, errorMessage, isSynchronous) {
            Loader.numPendingFiles--;
            Loader.hasFileLoadError = true;

            throw new Error("[Ext.Loader] " + errorMessage);
        },

        /**
         * @private
         * Ensure that any classes referenced in the `uses` property are loaded.
         */
        addUsedClasses: function (classes) {
            var cls, i, ln;

            if (classes) {
                classes = (typeof classes == 'string') ? [classes] : classes;
                for (i = 0, ln = classes.length; i < ln; i++) {
                    cls = classes[i];
                    if (typeof cls == 'string' && !Ext.Array.contains(usedClasses, cls)) {
                        usedClasses.push(cls);
                    }
                }
            }

            return Loader;
        },

        /**
         * @private
         */
        triggerReady: function() {
            var listener,
                refClasses = usedClasses;

            if (Loader.isLoading) {
                Loader.isLoading = false;

                if (refClasses.length !== 0) {
                    // Clone then empty the array to eliminate potential recursive loop issue
                    refClasses = refClasses.slice();
                    usedClasses.length = 0;
                    // this may immediately call us back if all 'uses' classes
                    // have been loaded
                    Loader.require(refClasses, Loader.triggerReady, Loader);
                    return Loader;
                }
            }

            Ext.Array.sort(readyListeners, comparePriority);

            // this method can be called with Loader.isLoading either true or false
            // (can be called with false when all 'uses' classes are already loaded)
            // this may bypass the above if condition
            while (readyListeners.length && !Loader.isLoading) {
                // calls to refreshQueue may re-enter triggerReady
                // so we cannot necessarily iterate the readyListeners array
                listener = readyListeners.shift();
                listener.fn.call(listener.scope);
            }

            return Loader;
        },

        // Documented above already
        onReady: function(fn, scope, withDomReady, options) {
            var oldFn;

            if (withDomReady !== false && Ext.onDocumentReady) {
                oldFn = fn;

                fn = function() {
                    Ext.onDocumentReady(oldFn, scope, options);
                };
            }

            if (!Loader.isLoading) {
                fn.call(scope);
            }
            else {
                readyListeners.push({
                    fn: fn,
                    scope: scope,
                    priority: (options && options.priority) || 0
                });
            }
        },

        /**
         * @private
         * @param {String} className
         */
        historyPush: function(className) {
            if (className && isClassFileLoaded.hasOwnProperty(className) && !isInHistory[className]) {
                isInHistory[className] = true;
                history.push(className);
            }
            return Loader;
        }
    });

    /**
     * Turns on or off the "cache buster" applied to dynamically loaded scripts. Normally
     * dynamically loaded scripts have an extra query parameter appended to avoid stale
     * cached scripts. This method can be used to disable this mechanism, and is primarily
     * useful for testing. This is done using a cookie.
     * @param {Boolean} disable True to disable the cache buster.
     * @param {String} [path="/"] An optional path to scope the cookie.
     * @private
     */
    Ext.disableCacheBuster = function (disable, path) {
        var date = new Date();
        date.setTime(date.getTime() + (disable ? 10*365 : -1) * 24*60*60*1000);
        date = date.toGMTString();
        document.cookie = 'ext-cache=1; expires=' + date + '; path='+(path || '/');
    };


    /**
     * @member Ext
     * @method require
     * @inheritdoc Ext.Loader#require
     */
    Ext.require = alias(Loader, 'require');

    /**
     * @member Ext
     * @method syncRequire
     * @inheritdoc Ext.Loader#syncRequire
     */
    Ext.syncRequire = alias(Loader, 'syncRequire');

    /**
     * Convenient shortcut to {@link Ext.Loader#exclude}
     * @member Ext
     * @method exclude
     * @inheritdoc Ext.Loader#exclude
     */
    Ext.exclude = alias(Loader, 'exclude');

    /**
     * @member Ext
     * @method onReady
     * @ignore
     */
    Ext.onReady = function(fn, scope, options) {
        Loader.onReady(fn, scope, true, options);
    };

    /**
     * @cfg {String[]} requires
     * @member Ext.Class
     * List of classes that have to be loaded before instantiating this class.
     * For example:
     *
     *     Ext.define('Mother', {
     *         requires: ['Child'],
     *         giveBirth: function() {
     *             // we can be sure that child class is available.
     *             return new Child();
     *         }
     *     });
     */
    Class.registerPreprocessor('loader', function(cls, data, hooks, continueFn) {
        Ext.classSystemMonitor && Ext.classSystemMonitor(cls, 'Ext.Loader#loaderPreprocessor', arguments);
        
        var me = this,
            dependencies = [],
            dependency,
            className = Manager.getName(cls),
            i, j, ln, subLn, value, propertyName, propertyValue,
            requiredMap, requiredDep;

        /*
        Loop through the dependencyProperties, look for string class names and push
        them into a stack, regardless of whether the property's value is a string, array or object. For example:
        {
              extend: 'Ext.MyClass',
              requires: ['Ext.some.OtherClass'],
              mixins: {
                  observable: 'Ext.util.Observable';
              }
        }
        which will later be transformed into:
        {
              extend: Ext.MyClass,
              requires: [Ext.some.OtherClass],
              mixins: {
                  observable: Ext.util.Observable;
              }
        }
        */

        for (i = 0,ln = dependencyProperties.length; i < ln; i++) {
            propertyName = dependencyProperties[i];

            if (data.hasOwnProperty(propertyName)) {
                propertyValue = data[propertyName];

                if (typeof propertyValue == 'string') {
                    dependencies.push(propertyValue);
                }
                else if (propertyValue instanceof Array) {
                    for (j = 0, subLn = propertyValue.length; j < subLn; j++) {
                        value = propertyValue[j];

                        if (typeof value == 'string') {
                            dependencies.push(value);
                        }
                    }
                }
                else if (typeof propertyValue != 'function') {
                    for (j in propertyValue) {
                        if (propertyValue.hasOwnProperty(j)) {
                            value = propertyValue[j];

                            if (typeof value == 'string') {
                                dependencies.push(value);
                            }
                        }
                    }
                }
            }
        }

        if (dependencies.length === 0) {
            return;
        }

        var deadlockPath = [],
            detectDeadlock;

        /*
        Automatically detect deadlocks before-hand,
        will throw an error with detailed path for ease of debugging. Examples of deadlock cases:

        - A extends B, then B extends A
        - A requires B, B requires C, then C requires A

        The detectDeadlock function will recursively transverse till the leaf, hence it can detect deadlocks
        no matter how deep the path is.
        */

        if (className) {
            requiresMap[className] = dependencies;
            requiredMap = Loader.requiredByMap || (Loader.requiredByMap = {});

            for (i = 0,ln = dependencies.length; i < ln; i++) {
                dependency = dependencies[i];
                (requiredMap[dependency] || (requiredMap[dependency] = [])).push(className);
            }
            detectDeadlock = function(cls) {
                deadlockPath.push(cls);

                if (requiresMap[cls]) {
                    if (Ext.Array.contains(requiresMap[cls], className)) {
                        throw new Error("Deadlock detected while loading dependencies! '" + className + "' and '" +
                                deadlockPath[1] + "' " + "mutually require each other. Path: " +
                                deadlockPath.join(' -> ') + " -> " + deadlockPath[0]);
                    }

                    for (i = 0,ln = requiresMap[cls].length; i < ln; i++) {
                        detectDeadlock(requiresMap[cls][i]);
                    }
                }
            };

            detectDeadlock(className);
        }


        Loader.require(dependencies, function() {
            for (i = 0,ln = dependencyProperties.length; i < ln; i++) {
                propertyName = dependencyProperties[i];

                if (data.hasOwnProperty(propertyName)) {
                    propertyValue = data[propertyName];

                    if (typeof propertyValue == 'string') {
                        data[propertyName] = Manager.get(propertyValue);
                    }
                    else if (propertyValue instanceof Array) {
                        for (j = 0, subLn = propertyValue.length; j < subLn; j++) {
                            value = propertyValue[j];

                            if (typeof value == 'string') {
                                data[propertyName][j] = Manager.get(value);
                            }
                        }
                    }
                    else if (typeof propertyValue != 'function') {
                        for (var k in propertyValue) {
                            if (propertyValue.hasOwnProperty(k)) {
                                value = propertyValue[k];

                                if (typeof value == 'string') {
                                    data[propertyName][k] = Manager.get(value);
                                }
                            }
                        }
                    }
                }
            }

            continueFn.call(me, cls, data, hooks);
        });

        return false;
    }, true, 'after', 'className');

    /**
     * @cfg {String[]} uses
     * @member Ext.Class
     * List of optional classes to load together with this class. These aren't neccessarily loaded before
     * this class is created, but are guaranteed to be available before Ext.onReady listeners are
     * invoked. For example:
     *
[truncated: 5,972,643 more chars]
