# Supplementary material for: Combined Approach for Government E-Tendering Using GA and TOPSIS with Intuitionistic Fuzzy Information
Source: PLoS One. 2015 Jul 6;10(7):e0130767. doi: 10.1371/journal.pone.0130767 (PMC4493125; doi:10.1371/journal.pone.0130767)
Supplement: S1 Code — (ZIP) [file pone.0130767.s001.zip › Code/JAVA code/WebRoot/js/extjs/ext-all.js]

/*
This file is part of Ext JS 4.2

Copyright (c) 2011-2013 Sencha Inc

Contact:  http://www.sencha.com/contact

GNU General Public License Usage
This file may be used under the terms of the GNU General Public License version 3.0 as
published by the Free Software Foundation and appearing in the file LICENSE included in the
packaging of this file.

Please review the following information to ensure the GNU General Public License version 3.0
requirements will be met: http://www.gnu.org/copyleft/gpl.html.

If you are unsure which license is appropriate for your use, please contact the sales department
at http://www.sencha.com/contact.

Build date: 2013-05-16 14:36:50 (f9be68accb407158ba2b1be2c226a6ce1f649314)
*/
var Ext=Ext||{};if(!Ext.Direct){Ext.Direct={}}if(!Ext.Toolbar){Ext.Toolbar={}}if(!Ext.app){Ext.app={}}if(!Ext.app.domain){Ext.app.domain={}}if(!Ext.button){Ext.button={}}if(!Ext.chart){Ext.chart={}}if(!Ext.chart.axis){Ext.chart.axis={}}if(!Ext.chart.series){Ext.chart.series={}}if(!Ext.chart.theme){Ext.chart.theme={}}if(!Ext.container){Ext.container={}}if(!Ext.core){Ext.core={}}if(!Ext.data){Ext.data={}}if(!Ext.data.association){Ext.data.association={}}if(!Ext.data.flash){Ext.data.flash={}}if(!Ext.data.proxy){Ext.data.proxy={}}if(!Ext.data.reader){Ext.data.reader={}}if(!Ext.data.writer){Ext.data.writer={}}if(!Ext.dd){Ext.dd={}}if(!Ext.direct){Ext.direct={}}if(!Ext.dom){Ext.dom={}}if(!Ext.draw){Ext.draw={}}if(!Ext.draw.engine){Ext.draw.engine={}}if(!Ext.flash){Ext.flash={}}if(!Ext.form){Ext.form={}}if(!Ext.form.Action){Ext.form.Action={}}if(!Ext.form.action){Ext.form.action={}}if(!Ext.form.field){Ext.form.field={}}if(!Ext.fx){Ext.fx={}}if(!Ext.fx.target){Ext.fx.target={}}if(!Ext.grid){Ext.grid={}}if(!Ext.grid.column){Ext.grid.column={}}if(!Ext.grid.feature){Ext.grid.feature={}}if(!Ext.grid.header){Ext.grid.header={}}if(!Ext.grid.locking){Ext.grid.locking={}}if(!Ext.grid.plugin){Ext.grid.plugin={}}if(!Ext.grid.property){Ext.grid.property={}}if(!Ext.layout){Ext.layout={}}if(!Ext.layout.boxOverflow){Ext.layout.boxOverflow={}}if(!Ext.layout.component){Ext.layout.component={}}if(!Ext.layout.component.field){Ext.layout.component.field={}}if(!Ext.layout.container){Ext.layout.container={}}if(!Ext.layout.container.border){Ext.layout.container.border={}}if(!Ext.layout.container.boxOverflow){Ext.layout.container.boxOverflow={}}if(!Ext.list){Ext.list={}}if(!Ext.menu){Ext.menu={}}if(!Ext.panel){Ext.panel={}}if(!Ext.perf){Ext.perf={}}if(!Ext.picker){Ext.picker={}}if(!Ext.resizer){Ext.resizer={}}if(!Ext.rtl){Ext.rtl={}}if(!Ext.rtl.button){Ext.rtl.button={}}if(!Ext.rtl.dd){Ext.rtl.dd={}}if(!Ext.rtl.dom){Ext.rtl.dom={}}if(!Ext.rtl.form){Ext.rtl.form={}}if(!Ext.rtl.form.field){Ext.rtl.form.field={}}if(!Ext.rtl.grid){Ext.rtl.grid={}}if(!Ext.rtl.grid.column){Ext.rtl.grid.column={}}if(!Ext.rtl.grid.plugin){Ext.rtl.grid.plugin={}}if(!Ext.rtl.layout){Ext.rtl.layout={}}if(!Ext.rtl.layout.component){Ext.rtl.layout.component={}}if(!Ext.rtl.layout.component.field){Ext.rtl.layout.component.field={}}if(!Ext.rtl.layout.container){Ext.rtl.layout.container={}}if(!Ext.rtl.layout.container.boxOverflow){Ext.rtl.layout.container.boxOverflow={}}if(!Ext.rtl.panel){Ext.rtl.panel={}}if(!Ext.rtl.resizer){Ext.rtl.resizer={}}if(!Ext.rtl.selection){Ext.rtl.selection={}}if(!Ext.rtl.slider){Ext.rtl.slider={}}if(!Ext.rtl.tab){Ext.rtl.tab={}}if(!Ext.rtl.tip){Ext.rtl.tip={}}if(!Ext.rtl.tree){Ext.rtl.tree={}}if(!Ext.rtl.util){Ext.rtl.util={}}if(!Ext.rtl.view){Ext.rtl.view={}}if(!Ext.selection){Ext.selection={}}if(!Ext.slider){Ext.slider={}}if(!Ext.state){Ext.state={}}if(!Ext.tab){Ext.tab={}}if(!Ext.tip){Ext.tip={}}if(!Ext.toolbar){Ext.toolbar={}}if(!Ext.tree){Ext.tree={}}if(!Ext.tree.plugin){Ext.tree.plugin={}}if(!Ext.util){Ext.util={}}if(!Ext.ux){Ext.ux={}}if(!Ext.ux.form){Ext.ux.form={}}if(!Ext.view){Ext.view={}}if(!Ext.window){Ext.window={}}(function(j){var l=[],m=["constructor","toString","valueOf","toLocaleString"],k={},p={},b=0,h,c,o,g,a=function(){var r,q;c=Ext.Base;o=Ext.ClassManager;for(r=m.length;r-->0;){q=(1<<r);p[k[q]=m[r]]=q}for(r in p){b|=p[r]}b=~b;Function.prototype.$isFunction=1;g=Ext.Class.getPreprocessor("config").fn;for(h in c){if(c.hasOwnProperty(h)){l.push(h)}}j.derive=d;return d.apply(this,arguments)},e=function(y,u,x){var r=x.enumerableMembers,v=y.prototype,t,w,s,q;if(!u){return}for(t in u){q=u[t];if(q&&q.$isFunction&&!q.$isClass&&q!==Ext.emptyFn&&q!==Ext.identityFn){v[t]=w=q;w.$owner=y;w.$name=t}else{v[t]=q}}for(s=1;r;s<<=1){if(r&s){r&=~s;t=k[s];v[t]=w=u[t];w.$owner=y;w.$name=t}}},n=function(u){var q=function t(){return u.apply(this,arguments)||null},s,r;q.prototype=Ext.Object.chain(u.prototype);for(s=l.length;s-->0;){r=l[s];q[r]=c[r]}return q},d=function(v,y,R,q,x,F,w,O,t,H,B){var r=function A(){return this.constructor.apply(this,arguments)||null},Q=r,s={enumerableMembers:q&b,onCreated:B,onBeforeCreated:e,aliases:O},E=R.alternateClassName||[],M=Ext.global,I,L,N,D,K,U,T,u,J,z,P,G,C,S;for(N=l.length;N-->0;){T=l[N];r[T]=c[T]}if(R.$isFunction){R=R(r)}s.data=R;z=R.statics,R.$className=v;if(R.$className){r.$className=R.$className}r.extend(y);J=r.prototype;r.xtype=R.xtype=x[0];if(x){J.xtypes=x}J.xtypesChain=F;J.xtypesMap=w;R.alias=O;Q.triggerExtended(r,R,s);if(R.onClassExtended){r.onExtended(R.onClassExtended,r);delete R.onClassExtended}if(z){for(P in z){if(z.hasOwnProperty(P)){S=z[P];if(S&&S.$isFunction&&!S.$isClass&&S!==Ext.emptyFn&&S!==Ext.identityFn){r[P]=C=S;C.$owner=r;C.$name=P}r[P]=S}}}delete R.statics;if(R.inheritableStatics){r.addInheritableStatics(R.inheritableStatics)}if(J.onClassExtended){Q.onExtended(J.onClassExtended,Q);delete J.onClassExtended}if(R.config){g(r,R)}s.onBeforeCreated(r,s.data,s);for(N=0,K=t&&t.length;N<K;++N){r.mixin.apply(r,t[N])}for(N=0,K=O.length;N<K;N++){I=O[N];o.setAlias(r,I)}if(R.singleton){Q=new r()}if(!(E instanceof Array)){E=[E]}for(N=0,D=E.length;N<D;N++){L=E[N];o.classes[L]=Q;G=o.getName(Q);u=o.maps.nameToAlternates;if(G&&G!==L){o.maps.alternateToName[L]=G;E=u[G]||(u[G]=[]);E.push(L)}}for(N=0,K=H.length;N<K;N+=2){U=H[N];if(!U){U=M}U[H[N+1]]=Q}o.classes[v]=Q;G=o.getName(Q);u=o.maps.nameToAlternates;if(G&&G!==v){o.maps.alternateToName[v]=G;E=u[G]||(u[G]=[]);E.push(v)}delete J.alternateClassName;if(s.onCreated){s.onCreated.call(Q,Q)}if(v){o.triggerCreated(v)}return Q};j.derive=a}(Ext.cmd={}));var Ext=Ext||{};Ext._startTime=new Date().getTime();(function(){var a=this,d=Object.prototype,b=d.toString,l=true,m={toString:1},g=function(){},k=function(){var n=k.caller.caller;return n.$owner.prototype[n.$name].apply(this,arguments)},e,j=/\S/,h,c=/\[object\s*(?:Array|Arguments|\w*Collection|\w*List|HTML\s+document\.all\s+class)\]/;Function.prototype.$extIsFunction=true;Ext.global=a;for(e in m){l=null}if(l){l=["hasOwnProperty","valueOf","isPrototypeOf","propertyIsEnumerable","toLocaleString","toString","constructor"]}Ext.enumerables=l;Ext.apply=function(q,p,s){if(s){Ext.apply(q,s)}if(q&&p&&typeof p==="object"){var r,o,n;for(r in p){q[r]=p[r]}if(l){for(o=l.length;o--;){n=l[o];if(p.hasOwnProperty(n)){q[n]=p[n]}}}}return q};Ext.buildSettings=Ext.apply({baseCSSPrefix:"x-"},Ext.buildSettings||{});Ext.apply(Ext,{name:Ext.sandboxName||"Ext",emptyFn:g,identityFn:function(n){return n},emptyString:new String(),baseCSSPrefix:Ext.buildSettings.baseCSSPrefix,applyIf:function(o,n){var p;if(o){for(p in n){if(o[p]===undefined){o[p]=n[p]}}}return o},iterate:function(n,p,o){if(Ext.isEmpty(n)){return}if(o===undefined){o=n}if(Ext.isIterable(n)){Ext.Array.each.call(Ext.Array,n,p,o)}else{Ext.Object.each.call(Ext.Object,n,p,o)}}});Ext.apply(Ext,{extend:(function(){var n=d.constructor,o=function(q){for(var p in q){if(!q.hasOwnProperty(p)){continue}this[p]=q[p]}};return function(p,u,s){if(Ext.isObject(u)){s=u;u=p;p=s.constructor!==n?s.constructor:function(){u.apply(this,arguments)}}var r=function(){},q,t=u.prototype;r.prototype=t;q=p.prototype=new r();q.constructor=p;p.superclass=t;if(t.constructor===n){t.constructor=u}p.override=function(v){Ext.override(p,v)};q.override=o;q.proto=q;p.override(s);p.extend=function(v){return Ext.extend(p,v)};return p}}()),override:function(q,r){if(q.$isClass){q.override(r)}else{if(typeof q=="function"){Ext.apply(q.prototype,r)}else{var n=q.self,o,p;if(n&&n.$isClass){for(o in r){if(r.hasOwnProperty(o)){p=r[o];if(typeof p=="function"){p.$name=o;p.$owner=n;p.$previous=q.hasOwnProperty(o)?q[o]:k}q[o]=p}}}else{Ext.apply(q,r)}}}return q}});Ext.apply(Ext,{valueFrom:function(p,n,o){return Ext.isEmpty(p,o)?n:p},typeOf:function(o){var n,p;if(o===null){return"null"}n=typeof o;if(n==="undefined"||n==="string"||n==="number"||n==="boolean"){return n}p=b.call(o);switch(p){case"[object Array]":return"array";case"[object Date]":return"date";case"[object Boolean]":return"boolean";case"[object Number]":return"number";case"[object RegExp]":return"regexp"}if(n==="function"){return"function"}if(n==="object"){if(o.nodeType!==undefined){if(o.nodeType===3){return(j).test(o.nodeValue)?"textnode":"whitespace"}else{return"element"}}return"object"}},coerce:function(r,q){var p=Ext.typeOf(r),o=Ext.typeOf(q),n=typeof r==="string";if(p!==o){switch(o){case"string":return String(r);case"number":return Number(r);case"boolean":return n&&(!r||r==="false")?false:Boolean(r);case"null":return n&&(!r||r==="null")?null:r;case"undefined":return n&&(!r||r==="undefined")?undefined:r;case"date":return n&&isNaN(r)?Ext.Date.parse(r,Ext.Date.defaultFormat):Date(Number(r))}}return r},isEmpty:function(n,o){return(n===null)||(n===undefined)||(!o?n==="":false)||(Ext.isArray(n)&&n.length===0)},isArray:("isArray" in Array)?Array.isArray:function(n){return b.call(n)==="[object Array]"},isDate:function(n){return b.call(n)==="[object Date]"},isObject:(b.call(null)==="[object Object]")?function(n){return n!==null&&n!==undefined&&b.call(n)==="[object Object]"&&n.ownerDocument===undefined}:function(n){return b.call(n)==="[object Object]"},isSimpleObject:function(n){return n instanceof Object&&n.constructor===Object},isPrimitive:function(o){var n=typeof o;return n==="string"||n==="number"||n==="boolean"},isFunction:function(n){return !!(n&&n.$extIsFunction)},isNumber:function(n){return typeof n==="number"&&isFinite(n)},isNumeric:function(n){return !isNaN(parseFloat(n))&&isFinite(n)},isString:function(n){return typeof n==="string"},isBoolean:function(n){return typeof n==="boolean"},isElement:function(n){return n?n.nodeType===1:false},isTextNode:function(n){return n?n.nodeName==="#text":false},isDefined:function(n){return typeof n!=="undefined"},isIterable:function(n){if(!n||typeof n.length!=="number"||typeof n==="string"||n.$extIsFunction){return false}if(!n.propertyIsEnumerable){return !!n.item}if(n.hasOwnProperty("length")&&!n.propertyIsEnumerable("length")){return true}return c.test(b.call(n))}});Ext.apply(Ext,{clone:function(s){var r,q,o,n,t,p;if(s===null||s===undefined){return s}if(s.nodeType&&s.cloneNode){return s.cloneNode(true)}r=b.call(s);if(r==="[object Date]"){return new Date(s.getTime())}if(r==="[object Array]"){q=s.length;t=[];while(q--){t[q]=Ext.clone(s[q])}}else{if(r==="[object Object]"&&s.constructor===Object){t={};for(p in s){t[p]=Ext.clone(s[p])}if(l){for(o=l.length;o--;){n=l[o];if(s.hasOwnProperty(n)){t[n]=s[n]}}}}}return t||s},getUniqueGlobalNamespace:function(){var o=this.uniqueGlobalNamespace,n;if(o===undefined){n=0;do{o="ExtBox"+(++n)}while(Ext.global[o]!==undefined);Ext.global[o]=Ext;this.uniqueGlobalNamespace=o}return o},functionFactoryCache:{},cacheableFunctionFactory:function(){var s=this,p=Array.prototype.slice.call(arguments),o=s.functionFactoryCache,n,q,r;if(Ext.isSandboxed){r=p.length;if(r>0){r--;p[r]="var Ext=window."+Ext.name+";"+p[r]}}n=p.join("");q=o[n];if(!q){q=Function.prototype.constructor.apply(Function.prototype,p);o[n]=q}return q},functionFactory:function(){var p=this,n=Array.prototype.slice.call(arguments),o;if(Ext.isSandboxed){o=n.length;if(o>0){o--;n[o]="var Ext=window."+Ext.name+";"+n[o]}}return Function.prototype.constructor.apply(Function.prototype,n)},Logger:{verbose:g,log:g,info:g,warn:g,error:function(n){throw new Error(n)},deprecate:g}});Ext.type=Ext.typeOf;h=Ext.app;if(!h){h=Ext.app={}}Ext.apply(h,{namespaces:{},collectNamespaces:function(p){var n=Ext.app.namespaces,o;for(o in p){if(p.hasOwnProperty(o)){n[o]=true}}},addNamespaces:function(p){var q=Ext.app.namespaces,o,n;if(!Ext.isArray(p)){p=[p]}for(o=0,n=p.length;o<n;o++){q[p[o]]=true}},clearNamespaces:function(){Ext.app.namespaces={}},getNamespace:function(o){var q=Ext.app.namespaces,n="",p;for(p in q){if(q.hasOwnProperty(p)&&p.length>n.length&&(p+"."===o.substring(0,p.length+1))){n=p}}return n===""?undefined:n}})}());Ext.globalEval=Ext.global.execScript?function(a){execScript(a)}:function($$code){(function(){var Ext=this.Ext;eval($$code)}())};(function(){var a="4.2.1.883",b;Ext.Version=b=Ext.extend(Object,{constructor:function(c){var e,d;if(c instanceof b){return c}this.version=this.shortVersion=String(c).toLowerCase().replace(/_/g,".").replace(/[\-+]/g,"");d=this.version.search(/([^\d\.])/);if(d!==-1){this.release=this.version.substr(d,c.length);this.shortVersion=this.version.substr(0,d)}this.shortVersion=this.shortVersion.replace(/[^\d]/g,"");e=this.version.split(".");this.major=parseInt(e.shift()||0,10);this.minor=parseInt(e.shift()||0,10);this.patch=parseInt(e.shift()||0,10);this.build=parseInt(e.shift()||0,10);return this},toString:function(){return this.version},valueOf:function(){return this.version},getMajor:function(){return this.major||0},getMinor:function(){return this.minor||0},getPatch:function(){return this.patch||0},getBuild:function(){return this.build||0},getRelease:function(){return this.release||""},isGreaterThan:function(c){return b.compare(this.version,c)===1},isGreaterThanOrEqual:function(c){return b.compare(this.version,c)>=0},isLessThan:function(c){return b.compare(this.version,c)===-1},isLessThanOrEqual:function(c){return b.compare(this.version,c)<=0},equals:function(c){return b.compare(this.version,c)===0},match:function(c){c=String(c);return this.version.substr(0,c.length)===c},toArray:function(){return[this.getMajor(),this.getMinor(),this.getPatch(),this.getBuild(),this.getRelease()]},getShortVersion:function(){return this.shortVersion},gt:function(){return this.isGreaterThan.apply(this,arguments)},lt:function(){return this.isLessThan.apply(this,arguments)},gtEq:function(){return this.isGreaterThanOrEqual.apply(this,arguments)},ltEq:function(){return this.isLessThanOrEqual.apply(this,arguments)}});Ext.apply(b,{releaseValueMap:{dev:-6,alpha:-5,a:-5,beta:-4,b:-4,rc:-3,"#":-2,p:-1,pl:-1},getComponentValue:function(c){return !c?0:(isNaN(c)?this.releaseValueMap[c]||c:parseInt(c,10))},compare:function(h,g){var d,e,c;h=new b(h).toArray();g=new b(g).toArray();for(c=0;c<Math.max(h.length,g.length);c++){d=this.getComponentValue(h[c]);e=this.getComponentValue(g[c]);if(d<e){return -1}else{if(d>e){return 1}}}return 0}});Ext.apply(Ext,{versions:{},lastRegisteredVersion:null,setVersion:function(d,c){Ext.versions[d]=new b(c);Ext.lastRegisteredVersion=Ext.versions[d];return this},getVersion:function(c){if(c===undefined){return Ext.lastRegisteredVersion}return Ext.versions[c]},deprecate:function(c,e,g,d){if(b.compare(Ext.getVersion(c),e)<1){g.call(d)}}});Ext.setVersion("core",a)}());Ext.String=(function(){var k=/^[\x09\x0a\x0b\x0c\x0d\x20\xa0\u1680\u180e\u2000\u2001\u2002\u2003\u2004\u2005\u2006\u2007\u2008\u2009\u200a\u2028\u2029\u202f\u205f\u3000]+|[\x09\x0a\x0b\x0c\x0d\x20\xa0\u1680\u180e\u2000\u2001\u2002\u2003\u2004\u2005\u2006\u2007\u2008\u2009\u200a\u2028\u2029\u202f\u205f\u3000]+$/g,o=/('|\\)/g,j=/\{(\d+)\}/g,b=/([-.*+?\^${}()|\[\]\/\\])/g,p=/^\s+|\s+$/g,l=/\s+/,n=/(^[^a-z]*|[^\w])/gi,e,a,h,d,g=function(r,q){return e[q]},m=function(r,q){return(q in a)?a[q]:String.fromCharCode(parseInt(q.substr(2),10))},c=function(r,q){if(r===null||r===undefined||q===null||q===undefined){return false}return q.length<=r.length};return{insert:function(t,u,r){if(!t){return u}if(!u){return t}var q=t.length;if(!r&&r!==0){r=q}if(r<0){r*=-1;if(r>=q){r=0}else{r=q-r}}if(r===0){t=u+t}else{if(r>=t.length){t+=u}else{t=t.substr(0,r)+u+t.substr(r)}}return t},startsWith:function(t,u,r){var q=c(t,u);if(q){if(r){t=t.toLowerCase();u=u.toLowerCase()}q=t.lastIndexOf(u,0)===0}return q},endsWith:function(u,r,t){var q=c(u,r);if(q){if(t){u=u.toLowerCase();r=r.toLowerCase()}q=u.indexOf(r,u.length-r.length)!==-1}return q},createVarName:function(q){return q.replace(n,"")},htmlEncode:function(q){return(!q)?q:String(q).replace(h,g)},htmlDecode:function(q){return(!q)?q:String(q).replace(d,m)},addCharacterEntities:function(r){var q=[],u=[],s,t;for(s in r){t=r[s];a[s]=t;e[t]=s;q.push(t);u.push(s)}h=new RegExp("("+q.join("|")+")","g");d=new RegExp("("+u.join("|")+"|&#[0-9]{1,5};)","g")},resetCharacterEntities:function(){e={};a={};this.addCharacterEntities({"&amp;":"&","&gt;":">","&lt;":"<","&quot;":'"',"&#39;":"'"})},urlAppend:function(r,q){if(!Ext.isEmpty(q)){return r+(r.indexOf("?")===-1?"?":"&")+q}return r},trim:function(q){return q.replace(k,"")},capitalize:function(q){return q.charAt(0).toUpperCase()+q.substr(1)},uncapitalize:function(q){return q.charAt(0).toLowerCase()+q.substr(1)},ellipsis:function(s,q,t){if(s&&s.length>q){if(t){var u=s.substr(0,q-2),r=Math.max(u.lastIndexOf(" "),u.lastIndexOf("."),u.lastIndexOf("!"),u.lastIndexOf("?"));if(r!==-1&&r>=(q-15)){return u.substr(0,r)+"..."}}return s.substr(0,q-3)+"..."}return s},escapeRegex:function(q){return q.replace(b,"\\$1")},escape:function(q){return q.replace(o,"\\$1")},toggle:function(r,s,q){return r===s?q:s},leftPad:function(r,s,t){var q=String(r);t=t||" ";while(q.length<s){q=t+q}return q},format:function(r){var q=Ext.Array.toArray(arguments,1);return r.replace(j,function(s,t){return q[t]})},repeat:function(u,t,r){if(t<1){t=0}for(var q=[],s=t;s--;){q.push(u)}return q.join(r||"")},splitWords:function(q){if(q&&typeof q=="string"){return q.replace(p,"").split(l)}return q||[]}}}());Ext.String.resetCharacterEntities();Ext.htmlEncode=Ext.String.htmlEncode;Ext.htmlDecode=Ext.String.htmlDecode;Ext.urlAppend=Ext.String.urlAppend;Ext.Number=new function(){var b=this,c=(0.9).toFixed()!=="1",a=Math;Ext.apply(this,{constrain:function(h,g,e){var d=parseFloat(h);return(d<g)?g:((d>e)?e:d)},snap:function(h,e,g,j){var d;if(h===undefined||h<g){return g||0}if(e){d=h%e;if(d!==0){h-=d;if(d*2>=e){h+=e}else{if(d*2<-e){h-=e}}}}return b.constrain(h,g,j)},snapInRange:function(h,d,g,j){var e;g=(g||0);if(h===undefined||h<g){return g}if(d&&(e=((h-g)%d))){h-=e;e*=2;if(e>=d){h+=d}}if(j!==undefined){if(h>(j=b.snapInRange(j,d,g))){h=j}}return h},toFixed:c?function(g,d){d=d||0;var e=a.pow(10,d);return(a.round(g*e)/e).toFixed(d)}:function(e,d){return e.toFixed(d)},from:function(e,d){if(isFinite(e)){e=parseFloat(e)}return !isNaN(e)?e:d},randomInt:function(e,d){return a.floor(a.random()*(d-e+1)+e)},correctFloat:function(d){return parseFloat(d.toPrecision(14))}});Ext.num=function(){return b.from.apply(this,arguments)}}();(function(){var g=Array.prototype,p=g.slice,r=(function(){var B=[],e,A=20;if(!B.splice){return false}while(A--){B.push("A")}B.splice(15,0,"F","F","F","F","F","F","F","F","F","F","F","F","F","F","F","F","F","F","F","F","F");e=B.length;B.splice(13,0,"XXX");if(e+1!=B.length){return false}return true}()),k="forEach" in g,v="map" in g,q="indexOf" in g,z="every" in g,c="some" in g,d="filter" in g,o=(function(){var e=[1,2,3,4,5].sort(function(){return 0});return e[0]===1&&e[1]===2&&e[2]===3&&e[3]===4&&e[4]===5}()),l=true,a,x,u,w;try{if(typeof document!=="undefined"){p.call(document.getElementsByTagName("body"))}}catch(t){l=false}function n(A,e){return(e<0)?Math.max(0,A.length+e):Math.min(A.length,e)}function y(H,G,A,K){var L=K?K.length:0,C=H.length,I=n(H,G),F,J,B,e,D,E;if(I===C){if(L){H.push.apply(H,K)}}else{F=Math.min(A,C-I);J=I+F;B=J+L-F;e=C-J;D=C-F;if(B<J){for(E=0;E<e;++E){H[B+E]=H[J+E]}}else{if(B>J){for(E=e;E--;){H[B+E]=H[J+E]}}}if(L&&I===D){H.length=D;H.push.apply(H,K)}else{H.length=D+L;for(E=0;E<L;++E){H[I+E]=K[E]}}}return H}function j(C,e,B,A){if(A&&A.length){if(e===0&&!B){C.unshift.apply(C,A)}else{if(e<C.length){C.splice.apply(C,[e,B].concat(A))}else{C.push.apply(C,A)}}}else{C.splice(e,B)}return C}function b(B,e,A){return y(B,e,A)}function s(B,e,A){B.splice(e,A);return B}function m(D,e,B){var C=n(D,e),A=D.slice(e,n(D,C+B));if(arguments.length<4){y(D,C,B)}else{y(D,C,B,p.call(arguments,3))}return A}function h(e){return e.splice.apply(e,p.call(arguments,1))}x=r?s:b;u=r?j:y;w=r?h:m;a=Ext.Array={each:function(E,C,B,e){E=a.from(E);var A,D=E.length;if(e!==true){for(A=0;A<D;A++){if(C.call(B||E[A],E[A],A,E)===false){return A}}}else{for(A=D-1;A>-1;A--){if(C.call(B||E[A],E[A],A,E)===false){return A}}}return true},forEach:k?function(B,A,e){B.forEach(A,e)}:function(D,B,A){var e=0,C=D.length;for(;e<C;e++){B.call(A,D[e],e,D)}},indexOf:q?function(B,e,A){return g.indexOf.call(B,e,A)}:function(D,B,C){var e,A=D.length;for(e=(C<0)?Math.max(0,A+C):C||0;e<A;e++){if(D[e]===B){return e}}return -1},contains:q?function(A,e){return g.indexOf.call(A,e)!==-1}:function(C,B){var e,A;for(e=0,A=C.length;e<A;e++){if(C[e]===B){return true}}return false},toArray:function(B,D,e){if(!B||!B.length){return[]}if(typeof B==="string"){B=B.split("")}if(l){return p.call(B,D||0,e||B.length)}var C=[],A;D=D||0;e=e?((e<0)?B.length+e:e):B.length;for(A=D;A<e;A++){C.push(B[A])}return C},pluck:function(E,e){var A=[],B,D,C;for(B=0,D=E.length;B<D;B++){C=E[B];A.push(C[e])}return A},map:v?function(B,A,e){return B.map(A,e)}:function(E,D,C){var B=[],A=0,e=E.length;for(;A<e;A++){B[A]=D.call(C,E[A],A,E)}return B},every:z?function(B,A,e){return B.every(A,e)}:function(D,B,A){var e=0,C=D.length;for(;e<C;++e){if(!B.call(A,D[e],e,D)){return false}}return true},some:c?function(B,A,e){return B.some(A,e)}:function(D,B,A){var e=0,C=D.length;for(;e<C;++e){if(B.call(A,D[e],e,D)){return true}}return false},equals:function(D,C){var A=D.length,e=C.length,B;if(D===C){return true}if(A!==e){return false}for(B=0;B<A;++B){if(D[B]!==C[B]){return false}}return true},clean:function(D){var A=[],e=0,C=D.length,B;for(;e<C;e++){B=D[e];if(!Ext.isEmpty(B)){A.push(B)}}return A},unique:function(D){var C=[],e=0,B=D.length,A;for(;e<B;e++){A=D[e];if(a.indexOf(C,A)===-1){C.push(A)}}return C},filter:d?function(B,A,e){return B.filter(A,e)}:function(E,C,B){var A=[],e=0,D=E.length;for(;e<D;e++){if(C.call(B,E[e],e,E)){A.push(E[e])}}return A},findBy:function(D,C,B){var A=0,e=D.length;for(;A<e;A++){if(C.call(B||D,D[A],A)){return D[A]}}return null},from:function(B,A){if(B===undefined||B===null){return[]}if(Ext.isArray(B)){return(A)?p.call(B):B}var e=typeof B;if(B&&B.length!==undefined&&e!=="string"&&(e!=="function"||!B.apply)){return a.toArray(B)}return[B]},remove:function(B,A){var e=a.indexOf(B,A);if(e!==-1){x(B,e,1)}return B},include:function(A,e){if(!a.contains(A,e)){A.push(e)}},clone:function(e){return p.call(e)},merge:function(){var e=p.call(arguments),C=[],A,B;for(A=0,B=e.length;A<B;A++){C=C.concat(e[A])}return a.unique(C)},intersect:function(){var e=[],B=p.call(arguments),M,K,G,J,N,C,A,I,L,D,H,F,E;if(!B.length){return e}M=B.length;for(H=N=0;H<M;H++){C=B[H];if(!J||C.length<J.length){J=C;N=H}}J=a.unique(J);x(B,N,1);A=J.length;M=B.length;for(H=0;H<A;H++){I=J[H];D=0;for(F=0;F<M;F++){K=B[F];G=K.length;for(E=0;E<G;E++){L=K[E];if(I===L){D++;break}}}if(D===M){e.push(I)}}return e},difference:function(A,e){var F=p.call(A),D=F.length,C,B,E;for(C=0,E=e.length;C<E;C++){for(B=0;B<D;B++){if(F[B]===e[C]){x(F,B,1);B--;D--}}}return F},slice:([1,2].slice(1,undefined).length?function(B,A,e){return p.call(B,A,e)}:function(B,A,e){if(typeof A==="undefined"){return p.call(B)}if(typeof e==="undefined"){return p.call(B,A)}return p.call(B,A,e)}),sort:o?function(A,e){if(e){return A.sort(e)}else{return A.sort()}}:function(G,F){var D=G.length,C=0,E,e,B,A;for(;C<D;C++){B=C;for(e=C+1;e<D;e++){if(F){E=F(G[e],G[B]);if(E<0){B=e}}else{if(G[e]<G[B]){B=e}}}if(B!==C){A=G[C];G[C]=G[B];G[B]=A}}return G},flatten:function(B){var A=[];function e(C){var E,F,D;for(E=0,F=C.length;E<F;E++){D=C[E];if(Ext.isArray(D)){e(D)}else{A.push(D)}}return A}return e(B)},min:function(E,D){var A=E[0],e,C,B;for(e=0,C=E.length;e<C;e++){B=E[e];if(D){if(D(A,B)===1){A=B}}else{if(B<A){A=B}}}return A},max:function(E,D){var e=E[0],A,C,B;for(A=0,C=E.length;A<C;A++){B=E[A];if(D){if(D(e,B)===-1){e=B}}else{if(B>e){e=B}}}return e},mean:function(e){return e.length>0?a.sum(e)/e.length:undefined},sum:function(D){var A=0,e,C,B;for(e=0,C=D.length;e<C;e++){B=D[e];A+=B}return A},toMap:function(D,e,B){var C={},A=D.length;if(!e){while(A--){C[D[A]]=A+1}}else{if(typeof e=="string"){while(A--){C[D[A][e]]=A+1}}else{while(A--){C[e.call(B,D[A])]=A+1}}}return C},toValueMap:function(D,e,B){var C={},A=D.length;if(!e){while(A--){C[D[A]]=D[A]}}else{if(typeof e=="string"){while(A--){C[D[A][e]]=D[A]}}else{while(A--){C[e.call(B,D[A])]=D[A]}}}return C},erase:x,insert:function(B,A,e){return u(B,A,0,e)},replace:u,splice:w,push:function(C){var e=arguments.length,B=1,A;if(C===undefined){C=[]}else{if(!Ext.isArray(C)){C=[C]}}for(;B<e;B++){A=arguments[B];Array.prototype.push[Ext.isIterable(A)?"apply":"call"](C,A)}return C}};Ext.each=a.each;a.union=a.merge;Ext.min=a.min;Ext.max=a.max;Ext.sum=a.sum;Ext.mean=a.mean;Ext.flatten=a.flatten;Ext.clean=a.clean;Ext.unique=a.unique;Ext.pluck=a.pluck;Ext.toArray=function(){return a.toArray.apply(a,arguments)}}());Ext.Function={flexSetter:function(a){return function(d,c){var e,g;if(d===null){return this}if(typeof d!=="string"){for(e in d){if(d.hasOwnProperty(e)){a.call(this,e,d[e])}}if(Ext.enumerables){for(g=Ext.enumerables.length;g--;){e=Ext.enumerables[g];if(d.hasOwnProperty(e)){a.call(this,e,d[e])}}}}else{a.call(this,d,c)}return this}},bind:function(d,c,b,a){if(arguments.length===2){return function(){return d.apply(c,arguments)}}var g=d,e=Array.prototype.slice;return function(){var h=b||arguments;if(a===true){h=e.call(arguments,0);h=h.concat(b)}else{if(typeof a=="number"){h=e.call(arguments,0);Ext.Array.insert(h,a,b)}}return g.apply(c||Ext.global,h)}},pass:function(c,a,b){if(!Ext.isArray(a)){if(Ext.isIterable(a)){a=Ext.Array.clone(a)}else{a=a!==undefined?[a]:[]}}return function(){var d=[].concat(a);d.push.apply(d,arguments);return c.apply(b||this,d)}},alias:function(b,a){return function(){return b[a].apply(b,arguments)}},clone:function(a){return function(){return a.apply(this,arguments)}},createInterceptor:function(d,c,b,a){var e=d;if(!Ext.isFunction(c)){return d}else{a=Ext.isDefined(a)?a:null;return function(){var h=this,g=arguments;c.target=h;c.method=d;return(c.apply(b||h||Ext.global,g)!==false)?d.apply(h||Ext.global,g):a}}},createDelayed:function(e,c,d,b,a){if(d||b){e=Ext.Function.bind(e,d,b,a)}return function(){var h=this,g=Array.prototype.slice.call(arguments);setTimeout(function(){e.apply(h,g)},c)}},defer:function(e,c,d,b,a){e=Ext.Function.bind(e,d,b,a);if(c>0){return setTimeout(Ext.supports.TimeoutActualLateness?function(){e()}:e,c)}e();return 0},createSequence:function(b,c,a){if(!c){return b}else{return function(){var d=b.apply(this,arguments);c.apply(a||this,arguments);return d}}},createBuffered:function(e,b,d,c){var a;return function(){var h=c||Array.prototype.slice.call(arguments,0),g=d||this;if(a){clearTimeout(a)}a=setTimeout(function(){e.apply(g,h)},b)}},createThrottled:function(e,b,d){var g,a,c,j,h=function(){e.apply(d||this,c);g=Ext.Date.now()};return function(){a=Ext.Date.now()-g;c=arguments;clearTimeout(j);if(!g||(a>=b)){h()}else{j=setTimeout(h,b-a)}}},interceptBefore:function(b,a,d,c){var e=b[a]||Ext.emptyFn;return(b[a]=function(){var g=d.apply(c||this,arguments);e.apply(this,arguments);return g})},interceptAfter:function(b,a,d,c){var e=b[a]||Ext.emptyFn;return(b[a]=function(){e.apply(this,arguments);return d.apply(c||this,arguments)})}};Ext.defer=Ext.Function.alias(Ext.Function,"defer");Ext.pass=Ext.Function.alias(Ext.Function,"pass");Ext.bind=Ext.Function.alias(Ext.Function,"bind");(function(){var a=function(){},b=Ext.Object={chain:Object.create||function(d){a.prototype=d;var c=new a();a.prototype=null;return c},toQueryObjects:function(e,k,d){var c=b.toQueryObjects,j=[],g,h;if(Ext.isArray(k)){for(g=0,h=k.length;g<h;g++){if(d){j=j.concat(c(e+"["+g+"]",k[g],true))}else{j.push({name:e,value:k[g]})}}}else{if(Ext.isObject(k)){for(g in k){if(k.hasOwnProperty(g)){if(d){j=j.concat(c(e+"["+g+"]",k[g],true))}else{j.push({name:e,value:k[g]})}}}}else{j.push({name:e,value:k})}}return j},toQueryString:function(g,d){var h=[],e=[],l,k,m,c,n;for(l in g){if(g.hasOwnProperty(l)){h=h.concat(b.toQueryObjects(l,g[l],d))}}for(k=0,m=h.length;k<m;k++){c=h[k];n=c.value;if(Ext.isEmpty(n)){n=""}else{if(Ext.isDate(n)){n=Ext.Date.toString(n)}}e.push(encodeURIComponent(c.name)+"="+encodeURIComponent(String(n)))}return e.join("&")},fromQueryString:function(d,r){var m=d.replace(/^\?/,"").split("&"),u={},s,k,w,n,q,g,o,p,c,h,t,l,v,e;for(q=0,g=m.length;q<g;q++){o=m[q];if(o.length>0){k=o.split("=");w=decodeURIComponent(k[0]);n=(k[1]!==undefined)?decodeURIComponent(k[1]):"";if(!r){if(u.hasOwnProperty(w)){if(!Ext.isArray(u[w])){u[w]=[u[w]]}u[w].push(n)}else{u[w]=n}}else{h=w.match(/(\[):?([^\]]*)\]/g);t=w.match(/^([^\[]+)/);w=t[0];l=[];if(h===null){u[w]=n;continue}for(p=0,c=h.length;p<c;p++){v=h[p];v=(v.length===2)?"":v.substring(1,v.length-1);l.push(v)}l.unshift(w);s=u;for(p=0,c=l.length;p<c;p++){v=l[p];if(p===c-1){if(Ext.isArray(s)&&v===""){s.push(n)}else{s[v]=n}}else{if(s[v]===undefined||typeof s[v]==="string"){e=l[p+1];s[v]=(Ext.isNumeric(e)||e==="")?[]:{}}s=s[v]}}}}}return u},each:function(c,e,d){for(var g in c){if(c.hasOwnProperty(g)){if(e.call(d||c,g,c[g],c)===false){return}}}},merge:function(k){var h=1,j=arguments.length,c=b.merge,e=Ext.clone,g,m,l,d;for(;h<j;h++){g=arguments[h];for(m in g){l=g[m];if(l&&l.constructor===Object){d=k[m];if(d&&d.constructor===Object){c(d,l)}else{k[m]=e(l)}}else{k[m]=l}}}return k},mergeIf:function(c){var h=1,j=arguments.length,e=Ext.clone,d,g,k;for(;h<j;h++){d=arguments[h];for(g in d){if(!(g in c)){k=d[g];if(k&&k.constructor===Object){c[g]=e(k)}else{c[g]=k}}}}return c},getKey:function(c,e){for(var d in c){if(c.hasOwnProperty(d)&&c[d]===e){return d}}return null},getValues:function(d){var c=[],e;for(e in d){if(d.hasOwnProperty(e)){c.push(d[e])}}return c},getKeys:(typeof Object.keys=="function")?function(c){if(!c){return[]}return Object.keys(c)}:function(c){var d=[],e;for(e in c){if(c.hasOwnProperty(e)){d.push(e)}}return d},getSize:function(c){var d=0,e;for(e in c){if(c.hasOwnProperty(e)){d++}}return d},isEmpty:function(c){for(var d in c){if(c.hasOwnProperty(d)){return false}}return true},equals:(function(){var c=function(g,e){var d;for(d in g){if(g.hasOwnProperty(d)){if(g[d]!==e[d]){return false}}}return true};return function(e,d){if(e===d){return true}if(e&&d){return c(e,d)&&c(d,e)}else{if(!e&&!d){return e===d}else{return false}}}})(),classify:function(g){var e=g,j=[],d={},c=function(){var l=0,m=j.length,n;for(;l<m;l++){n=j[l];this[n]=new d[n]()}},h,k;for(h in g){if(g.hasOwnProperty(h)){k=g[h];if(k&&k.constructor===Object){j.push(h);d[h]=b.classify(k)}}}c.prototype=e;return c}};Ext.merge=Ext.Object.merge;Ext.mergeIf=Ext.Object.mergeIf;Ext.urlEncode=function(){var c=Ext.Array.from(arguments),d="";if((typeof c[1]==="string")){d=c[1]+"&";c[1]=false}return d+b.toQueryString.apply(b,c)};Ext.urlDecode=function(){return b.fromQueryString.apply(b,arguments)}}());Ext.Date=new function(){var d=this,k=/(\\.)/g,a=/([gGhHisucUOPZ]|MS)/,e=/([djzmnYycU]|MS)/,j=/\\/gi,c=/\{(\d+)\}/g,g=new RegExp("\\/Date\\(([-+])?(\\d+)(?:[+-]\\d{4})?\\)\\/"),b=["var me = this, dt, y, m, d, h, i, s, ms, o, O, z, zz, u, v, W, year, jan4, week1monday, daysInMonth, dayMatched,","def = me.defaults,","from = Ext.Number.from,","results = String(input).match(me.parseRegexes[{0}]);","if(results){","{1}","if(u != null){","v = new Date(u * 1000);","}else{","dt = me.clearTime(new Date);","y = from(y, from(def.y, dt.getFullYear()));","m = from(m, from(def.m - 1, dt.getMonth()));","dayMatched = d !== undefined;","d = from(d, from(def.d, dt.getDate()));","if (!dayMatched) {","dt.setDate(1);","dt.setMonth(m);","dt.setFullYear(y);","daysInMonth = me.getDaysInMonth(dt);","if (d > daysInMonth) {","d = daysInMonth;","}","}","h  = from(h, from(def.h, dt.getHours()));","i  = from(i, from(def.i, dt.getMinutes()));","s  = from(s, from(def.s, dt.getSeconds()));","ms = from(ms, from(def.ms, dt.getMilliseconds()));","if(z >= 0 && y >= 0){","v = me.add(new Date(y < 100 ? 100 : y, 0, 1, h, i, s, ms), me.YEAR, y < 100 ? y - 100 : 0);","v = !strict? v : (strict === true && (z <= 364 || (me.isLeapYear(v) && z <= 365))? me.add(v, me.DAY, z) : null);","}else if(strict === true && !me.isValid(y, m + 1, d, h, i, s, ms)){","v = null;","}else{","if (W) {","year = y || (new Date()).getFullYear(),","jan4 = new Date(year, 0, 4, 0, 0, 0),","week1monday = new Date(jan4.getTime() - ((jan4.getDay() - 1) * 86400000));","v = Ext.Date.clearTime(new Date(week1monday.getTime() + ((W - 1) * 604800000)));","} else {","v = me.add(new Date(y < 100 ? 100 : y, m, d, h, i, s, ms), me.YEAR, y < 100 ? y - 100 : 0);","}","}","}","}","if(v){","if(zz != null){","v = me.add(v, me.SECOND, -v.getTimezoneOffset() * 60 - zz);","}else if(o){","v = me.add(v, me.MINUTE, -v.getTimezoneOffset() + (sn == '+'? -1 : 1) * (hr * 60 + mn));","}","}","return v;"].join("\n");function h(m){var l=Array.prototype.slice.call(arguments,1);return m.replace(c,function(n,o){return l[o]})}Ext.apply(d,{now:Date.now||function(){return +new Date()},toString:function(l){var m=Ext.String.leftPad;return l.getFullYear()+"-"+m(l.getMonth()+1,2,"0")+"-"+m(l.getDate(),2,"0")+"T"+m(l.getHours(),2,"0")+":"+m(l.getMinutes(),2,"0")+":"+m(l.getSeconds(),2,"0")},getElapsed:function(m,l){return Math.abs(m-(l||d.now()))},useStrict:false,formatCodeToRegex:function(m,l){var n=d.parseCodes[m];if(n){n=typeof n=="function"?n():n;d.parseCodes[m]=n}return n?Ext.applyIf({c:n.c?h(n.c,l||"{0}"):n.c},n):{g:0,c:null,s:Ext.String.escapeRegex(m)}},parseFunctions:{MS:function(m,l){var n=(m||"").match(g);return n?new Date(((n[1]||"")+n[2])*1):null},time:function(m,l){var n=parseInt(m,10);if(n||n===0){return new Date(n)}return null},timestamp:function(m,l){var n=parseInt(m,10);if(n||n===0){return new Date(n*1000)}return null}},parseRegexes:[],formatFunctions:{MS:function(){return"\\/Date("+this.getTime()+")\\/"},time:function(){return this.getTime().toString()},timestamp:function(){return d.format(this,"U")}},y2kYear:50,MILLI:"ms",SECOND:"s",MINUTE:"mi",HOUR:"h",DAY:"d",MONTH:"mo",YEAR:"y",defaults:{},dayNames:["Sunday","Monday","Tuesday","Wednesday","Thursday","Friday","Saturday"],monthNames:["January","February","March","April","May","June","July","August","September","October","November","December"],monthNumbers:{January:0,Jan:0,February:1,Feb:1,March:2,Mar:2,April:3,Apr:3,May:4,June:5,Jun:5,July:6,Jul:6,August:7,Aug:7,September:8,Sep:8,October:9,Oct:9,November:10,Nov:10,December:11,Dec:11},defaultFormat:"m/d/Y",getShortMonthName:function(l){return Ext.Date.monthNames[l].substring(0,3)},getShortDayName:function(l){return Ext.Date.dayNames[l].substring(0,3)},getMonthNumber:function(l){return Ext.Date.monthNumbers[l.substring(0,1).toUpperCase()+l.substring(1,3).toLowerCase()]},formatContainsHourInfo:function(l){return a.test(l.replace(k,""))},formatContainsDateInfo:function(l){return e.test(l.replace(k,""))},unescapeFormat:function(l){return l.replace(j,"")},formatCodes:{d:"Ext.String.leftPad(this.getDate(), 2, '0')",D:"Ext.Date.getShortDayName(this.getDay())",j:"this.getDate()",l:"Ext.Date.dayNames[this.getDay()]",N:"(this.getDay() ? this.getDay() : 7)",S:"Ext.Date.getSuffix(this)",w:"this.getDay()",z:"Ext.Date.getDayOfYear(this)",W:"Ext.String.leftPad(Ext.Date.getWeekOfYear(this), 2, '0')",F:"Ext.Date.monthNames[this.getMonth()]",m:"Ext.String.leftPad(this.getMonth() + 1, 2, '0')",M:"Ext.Date.getShortMonthName(this.getMonth())",n:"(this.getMonth() + 1)",t:"Ext.Date.getDaysInMonth(this)",L:"(Ext.Date.isLeapYear(this) ? 1 : 0)",o:"(this.getFullYear() + (Ext.Date.getWeekOfYear(this) == 1 && this.getMonth() > 0 ? +1 : (Ext.Date.getWeekOfYear(this) >= 52 && this.getMonth() < 11 ? -1 : 0)))",Y:"Ext.String.leftPad(this.getFullYear(), 4, '0')",y:"('' + this.getFullYear()).substring(2, 4)",a:"(this.getHours() < 12 ? 'am' : 'pm')",A:"(this.getHours() < 12 ? 'AM' : 'PM')",g:"((this.getHours() % 12) ? this.getHours() % 12 : 12)",G:"this.getHours()",h:"Ext.String.leftPad((this.getHours() % 12) ? this.getHours() % 12 : 12, 2, '0')",H:"Ext.String.leftPad(this.getHours(), 2, '0')",i:"Ext.String.leftPad(this.getMinutes(), 2, '0')",s:"Ext.String.leftPad(this.getSeconds(), 2, '0')",u:"Ext.String.leftPad(this.getMilliseconds(), 3, '0')",O:"Ext.Date.getGMTOffset(this)",P:"Ext.Date.getGMTOffset(this, true)",T:"Ext.Date.getTimezone(this)",Z:"(this.getTimezoneOffset() * -60)",c:function(){var q,o,n,m,p;for(q="Y-m-dTH:i:sP",o=[],n=0,m=q.length;n<m;++n){p=q.charAt(n);o.push(p=="T"?"'T'":d.getFormatCode(p))}return o.join(" + ")},U:"Math.round(this.getTime() / 1000)"},isValid:function(u,l,t,q,o,p,n){q=q||0;o=o||0;p=p||0;n=n||0;var r=d.add(new Date(u<100?100:u,l-1,t,q,o,p,n),d.YEAR,u<100?u-100:0);return u==r.getFullYear()&&l==r.getMonth()+1&&t==r.getDate()&&q==r.getHours()&&o==r.getMinutes()&&p==r.getSeconds()&&n==r.getMilliseconds()},parse:function(m,o,l){var n=d.parseFunctions;if(n[o]==null){d.createParser(o)}return n[o].call(d,m,Ext.isDefined(l)?l:d.useStrict)},parseDate:function(m,n,l){return d.parse(m,n,l)},getFormatCode:function(m){var l=d.formatCodes[m];if(l){l=typeof l=="function"?l():l;d.formatCodes[m]=l}return l||("'"+Ext.String.escape(m)+"'")},createFormat:function(p){var o=[],l=false,n="",m;for(m=0;m<p.length;++m){n=p.charAt(m);if(!l&&n=="\\"){l=true}else{if(l){l=false;o.push("'"+Ext.String.escape(n)+"'")}else{o.push(d.getFormatCode(n))}}}d.formatFunctions[p]=Ext.functionFactory("return "+o.join("+"))},createParser:function(u){var m=d.parseRegexes.length,v=1,n=[],t=[],r=false,l="",p=0,q=u.length,s=[],o;for(;p<q;++p){l=u.charAt(p);if(!r&&l=="\\"){r=true}else{if(r){r=false;t.push(Ext.String.escape(l))}else{o=d.formatCodeToRegex(l,v);v+=o.g;t.push(o.s);if(o.g&&o.c){if(o.calcAtEnd){s.push(o.c)}else{n.push(o.c)}}}}}n=n.concat(s);d.parseRegexes[m]=new RegExp("^"+t.join("")+"$","i");d.parseFunctions[u]=Ext.functionFactory("input","strict",h(b,m,n.join("")))},parseCodes:{d:{g:1,c:"d = parseInt(results[{0}], 10);\n",s:"(3[0-1]|[1-2][0-9]|0[1-9])"},j:{g:1,c:"d = parseInt(results[{0}], 10);\n",s:"(3[0-1]|[1-2][0-9]|[1-9])"},D:function(){for(var l=[],m=0;m<7;l.push(d.getShortDayName(m)),++m){}return{g:0,c:null,s:"(?:"+l.join("|")+")"}},l:function(){return{g:0,c:null,s:"(?:"+d.dayNames.join("|")+")"}},N:{g:0,c:null,s:"[1-7]"},S:{g:0,c:null,s:"(?:st|nd|rd|th)"},w:{g:0,c:null,s:"[0-6]"},z:{g:1,c:"z = parseInt(results[{0}], 10);\n",s:"(\\d{1,3})"},W:{g:1,c:"W = parseInt(results[{0}], 10);\n",s:"(\\d{2})"},F:function(){return{g:1,c:"m = parseInt(me.getMonthNumber(results[{0}]), 10);\n",s:"("+d.monthNames.join("|")+")"}},M:function(){for(var l=[],m=0;m<12;l.push(d.getShortMonthName(m)),++m){}return Ext.applyIf({s:"("+l.join("|")+")"},d.formatCodeToRegex("F"))},m:{g:1,c:"m = parseInt(results[{0}], 10) - 1;\n",s:"(1[0-2]|0[1-9])"},n:{g:1,c:"m = parseInt(results[{0}], 10) - 1;\n",s:"(1[0-2]|[1-9])"},t:{g:0,c:null,s:"(?:\\d{2})"},L:{g:0,c:null,s:"(?:1|0)"},o:{g:1,c:"y = parseInt(results[{0}], 10);\n",s:"(\\d{4})"},Y:{g:1,c:"y = parseInt(results[{0}], 10);\n",s:"(\\d{4})"},y:{g:1,c:"var ty = parseInt(results[{0}], 10);\ny = ty > me.y2kYear ? 1900 + ty : 2000 + ty;\n",s:"(\\d{1,2})"},a:{g:1,c:"if (/(am)/i.test(results[{0}])) {\nif (!h || h == 12) { h = 0; }\n} else { if (!h || h < 12) { h = (h || 0) + 12; }}",s:"(am|pm|AM|PM)",calcAtEnd:true},A:{g:1,c:"if (/(am)/i.test(results[{0}])) {\nif (!h || h == 12) { h = 0; }\n} else { if (!h || h < 12) { h = (h || 0) + 12; }}",s:"(AM|PM|am|pm)",calcAtEnd:true},g:{g:1,c:"h = parseInt(results[{0}], 10);\n",s:"(1[0-2]|[0-9])"},G:{g:1,c:"h = parseInt(results[{0}], 10);\n",s:"(2[0-3]|1[0-9]|[0-9])"},h:{g:1,c:"h = parseInt(results[{0}], 10);\n",s:"(1[0-2]|0[1-9])"},H:{g:1,c:"h = parseInt(results[{0}], 10);\n",s:"(2[0-3]|[0-1][0-9])"},i:{g:1,c:"i = parseInt(results[{0}], 10);\n",s:"([0-5][0-9])"},s:{g:1,c:"s = parseInt(results[{0}], 10);\n",s:"([0-5][0-9])"},u:{g:1,c:"ms = results[{0}]; ms = parseInt(ms, 10)/Math.pow(10, ms.length - 3);\n",s:"(\\d+)"},O:{g:1,c:["o = results[{0}];","var sn = o.substring(0,1),","hr = o.substring(1,3)*1 + Math.floor(o.substring(3,5) / 60),","mn = o.substring(3,5) % 60;","o = ((-12 <= (hr*60 + mn)/60) && ((hr*60 + mn)/60 <= 14))? (sn + Ext.String.leftPad(hr, 2, '0') + Ext.String.leftPad(mn, 2, '0')) : null;\n"].join("\n"),s:"([+-]\\d{4})"},P:{g:1,c:["o = results[{0}];","var sn = o.substring(0,1),","hr = o.substring(1,3)*1 + Math.floor(o.substring(4,6) / 60),","mn = o.substring(4,6) % 60;","o = ((-12 <= (hr*60 + mn)/60) && ((hr*60 + mn)/60 <= 14))? (sn + Ext.String.leftPad(hr, 2, '0') + Ext.String.leftPad(mn, 2, '0')) : null;\n"].join("\n"),s:"([+-]\\d{2}:\\d{2})"},T:{g:0,c:null,s:"[A-Z]{1,5}"},Z:{g:1,c:"zz = results[{0}] * 1;\nzz = (-43200 <= zz && zz <= 50400)? zz : null;\n",s:"([+-]?\\d{1,5})"},c:function(){var o=[],m=[d.formatCodeToRegex("Y",1),d.formatCodeToRegex("m",2),d.formatCodeToRegex("d",3),d.formatCodeToRegex("H",4),d.formatCodeToRegex("i",5),d.formatCodeToRegex("s",6),{c:"ms = results[7] || '0'; ms = parseInt(ms, 10)/Math.pow(10, ms.length - 3);\n"},{c:["if(results[8]) {","if(results[8] == 'Z'){","zz = 0;","}else if (results[8].indexOf(':') > -1){",d.formatCodeToRegex("P",8).c,"}else{",d.formatCodeToRegex("O",8).c,"}","}"].join("\n")}],p,n;for(p=0,n=m.length;p<n;++p){o.push(m[p].c)}return{g:1,c:o.join(""),s:[m[0].s,"(?:","-",m[1].s,"(?:","-",m[2].s,"(?:","(?:T| )?",m[3].s,":",m[4].s,"(?::",m[5].s,")?","(?:(?:\\.|,)(\\d+))?","(Z|(?:[-+]\\d{2}(?::)?\\d{2}))?",")?",")?",")?"].join("")}},U:{g:1,c:"u = parseInt(results[{0}], 10);\n",s:"(-?\\d+)"}},dateFormat:function(l,m){return d.format(l,m)},isEqual:function(m,l){if(m&&l){return(m.getTime()===l.getTime())}return !(m||l)},format:function(m,n){var l=d.formatFunctions;if(!Ext.isDate(m)){return""}if(l[n]==null){d.createFormat(n)}return l[n].call(m)+""},getTimezone:function(l){return l.toString().replace(/^.* (?:\((.*)\)|([A-Z]{1,5})(?:[\-+][0-9]{4})?(?: -?\d+)?)$/,"$1$2").replace(/[^A-Z]/g,"")},getGMTOffset:function(l,m){var n=l.getTimezoneOffset();return(n>0?"-":"+")+Ext.String.leftPad(Math.floor(Math.abs(n)/60),2,"0")+(m?":":"")+Ext.String.leftPad(Math.abs(n%60),2,"0")},getDayOfYear:function(o){var n=0,q=Ext.Date.clone(o),l=o.getMonth(),p;for(p=0,q.setDate(1),q.setMonth(0);p<l;q.setMonth(++p)){n+=d.getDaysInMonth(q)}return n+o.getDate()-1},getWeekOfYear:(function(){var l=86400000,m=7*l;return function(o){var p=Date.UTC(o.getFullYear(),o.getMonth(),o.getDate()+3)/l,n=Math.floor(p/7),q=new Date(n*m).getUTCFullYear();return n-Math.floor(Date.UTC(q,0,7)/m)+1}}()),isLeapYear:function(l){var m=l.getFullYear();return !!((m&3)==0&&(m%100||(m%400==0&&m)))},getFirstDayOfMonth:function(m){var l=(m.getDay()-(m.getDate()-1))%7;return(l<0)?(l+7):l},getLastDayOfMonth:function(l){return d.getLastDateOfMonth(l).getDay()},getFirstDateOfMonth:function(l){return new Date(l.getFullYear(),l.getMonth(),1)},getLastDateOfMonth:function(l){return new Date(l.getFullYear(),l.getMonth(),d.getDaysInMonth(l))},getDaysInMonth:(function(){var l=[31,28,31,30,31,30,31,31,30,31,30,31];return function(o){var n=o.getMonth();return n==1&&d.isLeapYear(o)?29:l[n]}}()),getSuffix:function(l){switch(l.getDate()){case 1:case 21:case 31:return"st";case 2:case 22:return"nd";case 3:case 23:return"rd";default:return"th"}},clone:function(l){return new Date(l.getTime())},isDST:function(l){return new Date(l.getFullYear(),0,1).getTimezoneOffset()!=l.getTimezoneOffset()},clearTime:function(l,p){if(p){return Ext.Date.clearTime(Ext.Date.clone(l))}var n=l.getDate(),m,o;l.setHours(0);l.setMinutes(0);l.setSeconds(0);l.setMilliseconds(0);if(l.getDate()!=n){for(m=1,o=d.add(l,Ext.Date.HOUR,m);o.getDate()!=n;m++,o=d.add(l,Ext.Date.HOUR,m)){}l.setDate(n);l.setHours(o.getHours())}return l},add:function(o,n,r){var s=Ext.Date.clone(o),l=Ext.Date,m,q,p=0;if(!n||r===0){return s}q=r-parseInt(r,10);r=parseInt(r,10);if(r){switch(n.toLowerCase()){case Ext.Date.MILLI:s.setTime(s.getTime()+r);break;case Ext.Date.SECOND:s.setTime(s.getTime()+r*1000);break;case Ext.Date.MINUTE:s.setTime(s.getTime()+r*60*1000);break;case Ext.Date.HOUR:s.setTime(s.getTime()+r*60*60*1000);break;case Ext.Date.DAY:s.setDate(s.getDate()+r);break;case Ext.Date.MONTH:m=o.getDate();if(m>28){m=Math.min(m,Ext.Date.getLastDateOfMonth(Ext.Date.add(Ext.Date.getFirstDateOfMonth(o),Ext.Date.MONTH,r)).getDate())}s.setDate(m);s.setMonth(o.getMonth()+r);break;case Ext.Date.YEAR:m=o.getDate();if(m>28){m=Math.min(m,Ext.Date.getLastDateOfMonth(Ext.Date.add(Ext.Date.getFirstDateOfMonth(o),Ext.Date.YEAR,r)).getDate())}s.setDate(m);s.setFullYear(o.getFullYear()+r);break}}if(q){switch(n.toLowerCase()){case Ext.Date.MILLI:p=1;break;case Ext.Date.SECOND:p=1000;break;case Ext.Date.MINUTE:p=1000*60;break;case Ext.Date.HOUR:p=1000*60*60;break;case Ext.Date.DAY:p=1000*60*60*24;break;case Ext.Date.MONTH:m=d.getDaysInMonth(s);p=1000*60*60*24*m;break;case Ext.Date.YEAR:m=(d.isLeapYear(s)?366:365);p=1000*60*60*24*m;break}if(p){s.setTime(s.getTime()+p*q)}}return s},subtract:function(m,l,n){return d.add(m,l,-n)},between:function(m,o,l){var n=m.getTime();return o.getTime()<=n&&n<=l.getTime()},compat:function(){var m=window.Date,l,t=["useStrict","formatCodeToRegex","parseFunctions","parseRegexes","formatFunctions","y2kYear","MILLI","SECOND","MINUTE","HOUR","DAY","MONTH","YEAR","defaults","dayNames","monthNames","monthNumbers","getShortMonthName","getShortDayName","getMonthNumber","formatCodes","isValid","parseDate","getFormatCode","createFormat","createParser","parseCodes"],q=["dateFormat","format","getTimezone","getGMTOffset","getDayOfYear","getWeekOfYear","isLeapYear","getFirstDayOfMonth","getLastDayOfMonth","getDaysInMonth","getSuffix","clone","isDST","clearTime","add","between"],r=t.length,n=q.length,o,u,v;for(v=0;v<r;v++){o=t[v];m[o]=d[o]}for(l=0;l<n;l++){u=q[l];m.prototype[u]=function(){var p=Array.prototype.slice.call(arguments);p.unshift(this);return d[u].apply(d,p)}}}})}();(function(a){var d=[],b=function(){},c=function(k,g,j,h){var e=function(){var l=this.callParent(arguments);k.apply(this,arguments);return l};e.$name=j;e.$owner=h;if(g){e.$previous=g.$previous;g.$previous=e}return e};Ext.apply(b,{$className:"Ext.Base",$isClass:true,create:function(){return Ext.create.apply(Ext,[this].concat(Array.prototype.slice.call(arguments,0)))},extend:function(k){var e=k.prototype,n,h,j,l,g,m;h=this.prototype=Ext.Object.chain(e);h.self=this;this.superclass=h.superclass=e;if(!k.$isClass){n=Ext.Base.prototype;for(j in n){if(j in h){h[j]=n[j]}}}m=e.$inheritableStatics;if(m){for(j=0,l=m.length;j<l;j++){g=m[j];if(!this.hasOwnProperty(g)){this[g]=k[g]}}}if(k.$onExtended){this.$onExtended=k.$onExtended.slice()}h.config=new h.configClass();h.initConfigList=h.initConfigList.slice();h.initConfigMap=Ext.clone(h.initConfigMap);h.configMap=Ext.Object.chain(h.configMap)},$onExtended:[],triggerExtended:function(){var h=this.$onExtended,g=h.length,e,j;if(g>0){for(e=0;e<g;e++){j=h[e];j.fn.apply(j.scope||this,arguments)}}},onExtended:function(g,e){this.$onExtended.push({fn:g,scope:e});return this},addConfig:function(j,n){var p=this.prototype,o=Ext.Class.configNameCache,k=p.configMap,l=p.initConfigList,h=p.initConfigMap,m=p.config,e,g,q;for(g in j){if(j.hasOwnProperty(g)){if(!k[g]){k[g]=true}q=j[g];e=o[g].initialized;if(!h[g]&&q!==null&&!p[e]){h[g]=true;l.push(g)}}}if(n){Ext.merge(m,j)}else{Ext.mergeIf(m,j)}p.configClass=Ext.Object.classify(m)},addStatics:function(e){var h,g;for(g in e){if(e.hasOwnProperty(g)){h=e[g];if(typeof h=="function"&&!h.$isClass&&h!==Ext.emptyFn&&h!==Ext.identityFn){h.$owner=this;h.$name=g}this[g]=h}}return this},addInheritableStatics:function(g){var k,e,j=this.prototype,h,l;k=j.$inheritableStatics;e=j.$hasInheritableStatics;if(!k){k=j.$inheritableStatics=[];e=j.$hasInheritableStatics={}}for(h in g){if(g.hasOwnProperty(h)){l=g[h];this[h]=l;if(!e[h]){e[h]=true;k.push(h)}}}return this},addMembers:function(g){var j=this.prototype,e=Ext.enumerables,m=[],k,l,h,n;for(h in g){m.push(h)}if(e){m.push.apply(m,e)}for(k=0,l=m.length;k<l;k++){h=m[k];if(g.hasOwnProperty(h)){n=g[h];if(typeof n=="function"&&!n.$isClass&&n!==Ext.emptyFn&&n!==Ext.identityFn){n.$owner=this;n.$name=h}j[h]=n}}return this},addMember:function(e,g){if(typeof g=="function"&&!g.$isClass&&g!==Ext.emptyFn&&g!==Ext.identityFn){g.$owner=this;g.$name=e}this.prototype[e]=g;return this},implement:function(){this.addMembers.apply(this,arguments)},borrow:function(k,h){var o=this.prototype,n=k.prototype,j,l,g,m,e;h=Ext.Array.from(h);for(j=0,l=h.length;j<l;j++){g=h[j];e=n[g];if(typeof e=="function"){m=Ext.Function.clone(e);m.$owner=this;m.$name=g;o[g]=m}else{o[g]=e}}return this},override:function(g){var o=this,q=Ext.enumerables,m=o.prototype,j=Ext.Function.clone,e,l,h,p,n,k;if(arguments.length===2){e=g;g={};g[e]=arguments[1];q=null}do{n=[];p=null;for(e in g){if(e=="statics"){p=g[e]}else{if(e=="inheritableStatics"){o.addInheritableStatics(g[e])}else{if(e=="config"){o.addConfig(g[e],true)}else{n.push(e)}}}}if(q){n.push.apply(n,q)}for(l=n.length;l--;){e=n[l];if(g.hasOwnProperty(e)){h=g[e];if(typeof h=="function"&&!h.$className&&h!==Ext.emptyFn&&h!==Ext.identityFn){if(typeof h.$owner!="undefined"){h=j(h)}h.$owner=o;h.$name=e;k=m[e];if(k){h.$previous=k}}m[e]=h}}m=o;g=p}while(g);return this},callParent:function(e){var g;return(g=this.callParent.caller)&&(g.$previous||((g=g.$owner?g:g.caller)&&g.$owner.superclass.self[g.$name])).apply(this,e||d)},callSuper:function(e){var g;return(g=this.callSuper.caller)&&((g=g.$owner?g:g.caller)&&g.$owner.superclass.self[g.$name]).apply(this,e||d)},mixin:function(g,h){var l=this,s=h.prototype,n=l.prototype,r,m,j,k,q,p,o,e;if(typeof s.onClassMixedIn!="undefined"){s.onClassMixedIn.call(h,l)}if(!n.hasOwnProperty("mixins")){if("mixins" in n){n.mixins=Ext.Object.chain(n.mixins)}else{n.mixins={}}}for(r in s){p=s[r];if(r==="mixins"){Ext.merge(n.mixins,p)}else{if(r==="xhooks"){for(o in p){e=p[o];e.$previous=Ext.emptyFn;if(n.hasOwnProperty(o)){c(e,n[o],o,l)}else{n[o]=c(e,null,o,l)}}}else{if(!(r==="mixinId"||r==="config")&&(n[r]===undefined)){n[r]=p}}}}m=s.$inheritableStatics;if(m){for(j=0,k=m.length;j<k;j++){q=m[j];if(!l.hasOwnProperty(q)){l[q]=h[q]}}}if("config" in s){l.addConfig(s.config,false)}n.mixins[g]=s;return l},getName:function(){return Ext.getClassName(this)},createAlias:a(function(g,e){this.override(g,function(){return this[e].apply(this,arguments)})}),addXtype:function(k){var g=this.prototype,j=g.xtypesMap,h=g.xtypes,e=g.xtypesChain;if(!g.hasOwnProperty("xtypesMap")){j=g.xtypesMap=Ext.merge({},g.xtypesMap||{});h=g.xtypes=g.xtypes?[].concat(g.xtypes):[];e=g.xtypesChain=g.xtypesChain?[].concat(g.xtypesChain):[];g.xtype=k}if(!j[k]){j[k]=true;h.push(k);e.push(k);Ext.ClassManager.setAlias(this,"widget."+k)}return this}});b.implement({isInstance:true,$className:"Ext.Base",configClass:Ext.emptyFn,initConfigList:[],configMap:{},initConfigMap:{},statics:function(){var g=this.statics.caller,e=this.self;if(!g){return e}return g.$owner},callParent:function(g){var h,e=(h=this.callParent.caller)&&(h.$previous||((h=h.$owner?h:h.caller)&&h.$owner.superclass[h.$name]));return e.apply(this,g||d)},callSuper:function(g){var h,e=(h=this.callSuper.caller)&&((h=h.$owner?h:h.caller)&&h.$owner.superclass[h.$name]);return e.apply(this,g||d)},self:b,constructor:function(){return this},initConfig:function(h){var n=h,m=Ext.Class.configNameCache,k=new this.configClass(),q=this.initConfigList,j=this.configMap,p,l,o,g,e;this.initConfig=Ext.emptyFn;this.initialConfig=n||{};this.config=h=(n)?Ext.merge(k,h):k;if(n){q=q.slice();for(g in n){if(j[g]){if(n[g]!==null){q.push(g);this[m[g].initialized]=false}}}}for(l=0,o=q.length;l<o;l++){g=q[l];p=m[g];e=p.initialized;if(!this[e]){this[e]=true;this[p.set].call(this,h[g])}}return this},hasConfig:function(e){return Boolean(this.configMap[e])},setConfig:function(j,n){if(!j){return this}var h=Ext.Class.configNameCache,e=this.config,m=this.configMap,l=this.initialConfig,g,k;n=Boolean(n);for(g in j){if(n&&l.hasOwnProperty(g)){continue}k=j[g];e[g]=k;if(m[g]){this[h[g].set](k)}}return this},getConfig:function(g){var e=Ext.Class.configNameCache;return this[e[g].get]()},getInitialConfig:function(g){var e=this.config;if(!g){return e}else{return e[g]}},onConfigUpdate:function(l,n,o){var p=this.self,h,k,e,j,m,g;l=Ext.Array.from(l);o=o||this;for(h=0,k=l.length;h<k;h++){e=l[h];j="update"+Ext.String.capitalize(e);m=this[j]||Ext.emptyFn;g=function(){m.apply(this,arguments);o[n].apply(o,arguments)};g.$name=j;g.$owner=p;this[j]=g}},destroy:function(){this.destroy=Ext.emptyFn}});b.prototype.callOverridden=b.prototype.callParent;Ext.Base=b}(Ext.Function.flexSetter));(function(){var c,b=Ext.Base,g=[],e,d;for(e in b){if(b.hasOwnProperty(e)){g.push(e)}}d=g.length;function a(j){function h(){return this.constructor.apply(this,arguments)||null}return h}Ext.Class=c=function(j,k,h){if(typeof j!="function"){h=k;k=j;j=null}if(!k){k={}}j=c.create(j,k);c.process(j,k,h);return j};Ext.apply(c,{onBeforeCreated:function(j,k,h){j.addMembers(k);h.onCreated.call(j,j)},create:function(h,l){var j,k;if(!h){h=a()}for(k=0;k<d;k++){j=g[k];h[j]=b[j]}return h},process:function(h,p,l){var k=p.preprocessors||c.defaultPreprocessors,s=this.preprocessors,v={onBeforeCreated:this.onBeforeCreated},u=[],w,o,n,t,m,r,q;delete p.preprocessors;for(n=0,t=k.length;n<t;n++){w=k[n];if(typeof w=="string"){w=s[w];o=w.properties;if(o===true){u.push(w.fn)}else{if(o){for(m=0,r=o.length;m<r;m++){q=o[m];if(p.hasOwnProperty(q)){u.push(w.fn);break}}}}}else{u.push(w)}}v.onCreated=l?l:Ext.emptyFn;v.preprocessors=u;this.doProcess(h,p,v)},doProcess:function(j,n,h){var m=this,o=h.preprocessors,k=o.shift(),l=m.doProcess;for(;k;k=o.shift()){if(k.call(m,j,n,h,l)===false){return}}h.onBeforeCreated.apply(m,arguments)},preprocessors:{},registerPreprocessor:function(j,m,k,h,l){if(!h){h="last"}if(!k){k=[j]}this.preprocessors[j]={name:j,properties:k||false,fn:m};this.setDefaultPreprocessorPosition(j,h,l);return this},getPreprocessor:function(h){return this.preprocessors[h]},getPreprocessors:function(){return this.preprocessors},defaultPreprocessors:[],getDefaultPreprocessors:function(){return this.defaultPreprocessors},setDefaultPreprocessors:function(h){this.defaultPreprocessors=Ext.Array.from(h);return this},setDefaultPreprocessorPosition:function(k,m,l){var h=this.defaultPreprocessors,j;if(typeof m=="string"){if(m==="first"){h.unshift(k);return this}else{if(m==="last"){h.push(k);return this}}m=(m==="after")?1:-1}j=Ext.Array.indexOf(h,l);if(j!==-1){Ext.Array.splice(h,Math.max(0,j+m),0,k)}return this},configNameCache:{},getConfigNameMap:function(k){var j=this.configNameCache,l=j[k],h;if(!l){h=k.charAt(0).toUpperCase()+k.substr(1);l=j[k]={internal:k,initialized:"_is"+h+"Initialized",apply:"apply"+h,update:"update"+h,set:"set"+h,get:"get"+h,doSet:"doSet"+h,changeEvent:k.toLowerCase()+"change"}}return l}});c.registerPreprocessor("extend",function(j,l,q){var m=Ext.Base,n=m.prototype,o=l.extend,h,p,k;delete l.extend;if(o&&o!==Object){h=o}else{h=m}p=h.prototype;if(!h.$isClass){for(k in n){if(!p[k]){p[k]=n[k]}}}j.extend(h);j.triggerExtended.apply(j,arguments);if(l.onClassExtended){j.onExtended(l.onClassExtended,j);delete l.onClassExtended}},true);c.registerPreprocessor("statics",function(h,j){h.addStatics(j.statics);delete j.statics});c.registerPreprocessor("inheritableStatics",function(h,j){h.addInheritableStatics(j.inheritableStatics);delete j.inheritableStatics});c.registerPreprocessor("config",function(h,l){var k=l.config,j=h.prototype;delete l.config;Ext.Object.each(k,function(o,x){var v=c.getConfigNameMap(o),r=v.internal,m=v.initialized,w=v.apply,p=v.update,u=v.set,n=v.get,z=(u in j)||l.hasOwnProperty(u),q=(w in j)||l.hasOwnProperty(w),s=(p in j)||l.hasOwnProperty(p),y,t;if(x===null||(!z&&!q&&!s)){j[r]=x;j[m]=true}else{j[m]=false}if(!z){l[u]=function(C){var B=this[r],A=this[w],D=this[p];if(!this[m]){this[m]=true}if(A){C=A.call(this,C,B)}if(typeof C!="undefined"){this[r]=C;if(D&&C!==B){D.call(this,C,B)}}return this}}if(!(n in j)||l.hasOwnProperty(n)){t=l[n]||false;if(t){y=function(){return t.apply(this,arguments)}}else{y=function(){return this[r]}}l[n]=function(){var A;if(!this[m]){this[m]=true;this[u](this.config[o])}A=this[n];if("$previous" in A){A.$previous=y}else{this[n]=y}return y.apply(this,arguments)}}});h.addConfig(k,true)});c.registerPreprocessor("mixins",function(l,p,h){var j=p.mixins,m,k,n,o;delete p.mixins;Ext.Function.interceptBefore(h,"onCreated",function(){if(j instanceof Array){for(n=0,o=j.length;n<o;n++){k=j[n];m=k.prototype.mixinId||k.$className;l.mixin(m,k)}}else{for(var q in j){if(j.hasOwnProperty(q)){l.mixin(q,j[q])}}}})});Ext.extend=function(k,l,j){if(arguments.length===2&&Ext.isObject(l)){j=l;l=k;k=null}var h;if(!l){throw new Error("[Ext.extend] Attempting to extend from a class which has not been loaded on the page.")}j.extend=l;j.preprocessors=["extend","statics","inheritableStatics","mixins","config"];if(k){h=new c(k,j);h.prototype.constructor=k}else{h=new c(j)}h.prototype.override=function(p){for(var n in p){if(p.hasOwnProperty(n)){this[n]=p[n]}}};return h}}());(function(c,e,h,d,g){function a(){function j(){return this.constructor.apply(this,arguments)||null}return j}var b=Ext.ClassManager={classes:{},existCache:{},namespaceRewrites:[{from:"Ext.",to:Ext}],maps:{alternateToName:{},aliasToName:{},nameToAliases:{},nameToAlternates:{}},enableNamespaceParseCache:true,namespaceParseCache:{},instantiators:[],isCreated:function(n){var m=this.existCache,l,o,k,j,p;if(this.classes[n]||m[n]){return true}j=g;p=this.parseNamespace(n);for(l=0,o=p.length;l<o;l++){k=p[l];if(typeof k!="string"){j=k}else{if(!j||!j[k]){return false}j=j[k]}}m[n]=true;this.triggerCreated(n);return true},createdListeners:[],nameCreatedListeners:{},triggerCreated:function(s){var u=this.createdListeners,m=this.nameCreatedListeners,n=this.maps.nameToAlternates[s],t=[s],p,r,o,q,l,k;for(p=0,r=u.length;p<r;p++){l=u[p];l.fn.call(l.scope,s)}if(n){t.push.apply(t,n)}for(p=0,r=t.length;p<r;p++){k=t[p];u=m[k];if(u){for(o=0,q=u.length;o<q;o++){l=u[o];l.fn.call(l.scope,k)}delete m[k]}}},onCreated:function(n,m,l){var k=this.createdListeners,j=this.nameCreatedListeners,o={fn:n,scope:m};if(l){if(this.isCreated(l)){n.call(m,l);return}if(!j[l]){j[l]=[]}j[l].push(o)}else{k.push(o)}},parseNamespace:function(l){var j=this.namespaceParseCache,m,o,q,k,t,s,r,n,p;if(this.enableNamespaceParseCache){if(j.hasOwnProperty(l)){return j[l]}}m=[];o=this.namespaceRewrites;q=g;k=l;for(n=0,p=o.length;n<p;n++){t=o[n];s=t.from;r=t.to;if(k===s||k.substring(0,s.length)===s){k=k.substring(s.length);if(typeof r!="string"){q=r}else{m=m.concat(r.split("."))}break}}m.push(q);m=m.concat(k.split("."));if(this.enableNamespaceParseCache){j[l]=m}return m},setNamespace:function(m,p){var k=g,q=this.parseNamespace(m),o=q.length-1,j=q[o],n,l;for(n=0;n<o;n++){l=q[n];if(typeof l!="string"){k=l}else{if(!k[l]){k[l]={}}k=k[l]}}k[j]=p;return k[j]},createNamespaces:function(){var k=g,p,m,n,l,o,q;for(n=0,o=arguments.length;n<o;n++){p=this.parseNamespace(arguments[n]);for(l=0,q=p.length;l<q;l++){m=p[l];if(typeof m!="string"){k=m}else{if(!k[m]){k[m]={}}k=k[m]}}}return k},set:function(j,n){var m=this,p=m.maps,o=p.nameToAlternates,l=m.getName(n),k;m.classes[j]=m.setNamespace(j,n);if(l&&l!==j){p.alternateToName[j]=l;k=o[l]||(o[l]=[]);k.push(j)}return this},get:function(l){var n=this.classes,j,p,k,m,o;if(n[l]){return n[l]}j=g;p=this.parseNamespace(l);for(m=0,o=p.length;m<o;m++){k=p[m];if(typeof k!="string"){j=k}else{if(!j||!j[k]){return null}j=j[k]}}return j},setAlias:function(j,k){var m=this.maps.aliasToName,n=this.maps.nameToAliases,l;if(typeof j=="string"){l=j}else{l=this.getName(j)}if(k&&m[k]!==l){m[k]=l}if(!n[l]){n[l]=[]}if(k){Ext.Array.include(n[l],k)}return this},addNameAliasMappings:function(j){var o=this.maps.aliasToName,p=this.maps.nameToAliases,m,n,l,k;for(m in j){n=p[m]||(p[m]=[]);for(k=0;k<j[m].length;k++){l=j[m][k];if(!o[l]){o[l]=m;n.push(l)}}}return this},addNameAlternateMappings:function(m){var j=this.maps.alternateToName,p=this.maps.nameToAlternates,l,n,o,k;for(l in m){n=p[l]||(p[l]=[]);for(k=0;k<m[l].length;k++){o=m[l][k];if(!j[o]){j[o]=l;n.push(o)}}}return this},getByAlias:function(j){return this.get(this.getNameByAlias(j))},getNameByAlias:function(j){return this.maps.aliasToName[j]||""},getNameByAlternate:function(j){return this.maps.alternateToName[j]||""},getAliasesByName:function(j){return this.maps.nameToAliases[j]||[]},getName:function(j){return j&&j.$className||""},getClass:function(j){return j&&j.self||null},create:function(k,m,j){var l=a();if(typeof m=="function"){m=m(l)}m.$className=k;return new c(l,m,function(){var n=m.postprocessors||b.defaultPostprocessors,u=b.postprocessors,v=[],t,p,s,o,r,q,w;delete m.postprocessors;for(p=0,s=n.length;p<s;p++){t=n[p];if(typeof t=="string"){t=u[t];q=t.properties;if(q===true){v.push(t.fn)}else{if(q){for(o=0,r=q.length;o<r;o++){w=q[o];if(m.hasOwnProperty(w)){v.push(t.fn);break}}}}}else{v.push(t)}}m.postprocessors=v;m.createdFn=j;b.processCreate(k,this,m)})},processCreate:function(m,k,o){var n=this,j=o.postprocessors.shift(),l=o.createdFn;if(!j){if(m){n.set(m,k)}if(l){l.call(k,k)}if(m){n.triggerCreated(m)}return}if(j.call(n,m,k,o,n.processCreate)!==false){n.processCreate(m,k,o)}},createOverride:function(m,q,k){var p=this,o=q.override,l=q.requires,j=q.uses,n=function(){var r,s;if(l){s=l;l=null;Ext.Loader.require(s,n)}else{r=p.get(o);delete q.override;delete q.requires;delete q.uses;Ext.override(r,q);p.triggerCreated(m);if(j){Ext.Loader.addUsedClasses(j)}if(k){k.call(r)}}};p.existCache[m]=true;p.onCreated(n,p,o);return p},instantiateByAlias:function(){var k=arguments[0],j=h.call(arguments),l=this.getNameByAlias(k);if(!l){l=this.maps.aliasToName[k];Ext.syncRequire(l)}j[0]=l;return this.instantiate.apply(this,j)},instantiate:function(){var l=arguments[0],n=typeof l,k=h.call(arguments,1),m=l,o,j;if(n!="function"){if(n!="string"&&k.length===0){k=[l];l=l.xclass}j=this.get(l)}else{j=l}if(!j){o=this.getNameByAlias(l);if(o){l=o;j=this.get(l)}}if(!j){o=this.getNameByAlternate(l);if(o){l=o;j=this.get(l)}}if(!j){Ext.syncRequire(l);j=this.get(l)}return this.getInstantiator(k.length)(j,k)},dynInstantiate:function(k,j){j=d(j,true);j.unshift(k);return this.instantiate.apply(this,j)},getInstantiator:function(m){var l=this.instantiators,n,k,j;n=l[m];if(!n){k=m;j=[];for(k=0;k<m;k++){j.push("a["+k+"]")}n=l[m]=new Function("c","a","return new c("+j.join(",")+")")}return n},postprocessors:{},defaultPostprocessors:[],registerPostprocessor:function(k,n,l,j,m){if(!j){j="last"}if(!l){l=[k]}this.postprocessors[k]={name:k,properties:l||false,fn:n};this.setDefaultPostprocessorPosition(k,j,m);return this},setDefaultPostprocessors:function(j){this.defaultPostprocessors=d(j);return this},setDefaultPostprocessorPosition:function(k,n,m){var l=this.defaultPostprocessors,j;if(typeof n=="string"){if(n==="first"){l.unshift(k);return this}else{if(n==="last"){l.push(k);return this}}n=(n==="after")?1:-1}j=Ext.Array.indexOf(l,m);if(j!==-1){Ext.Array.splice(l,Math.max(0,j+n),0,k)}return this},getNamesByExpression:function(q){var o=this.maps.nameToAliases,r=[],j,n,l,k,s,m,p;if(q.indexOf("*")!==-1){q=q.replace(/\*/g,"(.*?)");s=new RegExp("^"+q+"$");for(j in o){if(o.hasOwnProperty(j)){l=o[j];if(j.search(s)!==-1){r.push(j)}else{for(m=0,p=l.length;m<p;m++){n=l[m];if(n.search(s)!==-1){r.push(j);break}}}}}}else{k=this.getNameByAlias(q);if(k){r.push(k)}else{k=this.getNameByAlternate(q);if(k){r.push(k)}else{r.push(q)}}}return r}};b.registerPostprocessor("alias",function(l,k,o){var j=o.alias,m,n;for(m=0,n=j.length;m<n;m++){e=j[m];this.setAlias(k,e)}},["xtype","alias"]);b.registerPostprocessor("singleton",function(k,j,m,l){if(m.singleton){l.call(this,k,new j(),m)}else{return true}return false});b.registerPostprocessor("alternateClassName",function(k,j,o){var m=o.alternateClassName,l,n,p;if(!(m instanceof Array)){m=[m]}for(l=0,n=m.length;l<n;l++){p=m[l];this.set(p,j)}});Ext.apply(Ext,{create:e(b,"instantiate"),widget:function(l,k){var p=l,m,n,j,o;if(typeof p!="string"){k=l;p=k.xtype}else{k=k||{}}if(k.isComponent){return k}m="widget."+p;n=b.getNameByAlias(m);if(!n){o=true}j=b.get(n);if(o||!j){return b.instantiateByAlias(m,k)}return new j(k)},createByAlias:e(b,"instantiateByAlias"),define:function(k,l,j){if(l.override){return b.createOverride.apply(b,arguments)}return b.create.apply(b,arguments)},undefine:function(q){var l=b.classes,s=b.maps,t=s.aliasToName,u=s.nameToAliases,w=s.alternateToName,o=s.nameToAlternates,j=u[q],r=o[q],m,v,k,n;delete b.namespaceParseCache[q];delete u[q];delete o[q];delete l[q];if(j){for(n=j.length;n--;){delete t[j[n]]}}if(r){for(n=r.length;n--;){delete w[r[n]]}}m=b.parseNamespace(q);v=m.length-1;k=m[0];for(n=1;n<v;n++){k=k[m[n]];if(!k){return}}try{delete k[m[v]]}catch(p){k[m[v]]=undefined}},getClassName:e(b,"getName"),getDisplayName:function(j){if(j){if(j.displayName){return j.displayName}if(j.$name&&j.$class){return Ext.getClassName(j.$class)+"#"+j.$name}if(j.$className){return j.$className}}return"Anonymous"},getClass:e(b,"getClass"),namespace:e(b,"createNamespaces")});Ext.createWidget=Ext.widget;Ext.ns=Ext.namespace;c.registerPreprocessor("className",function(j,k){if(k.$className){j.$className=k.$className}},true,"first");c.registerPreprocessor("alias",function(u,o){var s=u.prototype,l=d(o.xtype),j=d(o.alias),v="widget.",t=v.length,p=Array.prototype.slice.call(s.xtypesChain||[]),m=Ext.merge({},s.xtypesMap||{}),n,r,q,k;for(n=0,r=j.length;n<r;n++){q=j[n];if(q.substring(0,t)===v){k=q.substring(t);Ext.Array.include(l,k)}}u.xtype=o.xtype=l[0];o.xtypes=l;for(n=0,r=l.length;n<r;n++){k=l[n];if(!m[k]){m[k]=true;p.push(k)}}o.xtypesChain=p;o.xtypesMap=m;Ext.Function.interceptAfter(o,"onClassCreated",function(){var w=s.mixins,y,x;for(y in w){if(w.hasOwnProperty(y)){x=w[y];l=x.xtypes;if(l){for(n=0,r=l.length;n<r;n++){k=l[n];if(!m[k]){m[k]=true;p.push(k)}}}}}});for(n=0,r=l.length;n<r;n++){k=l[n];Ext.Array.include(j,v+k)}o.alias=j},["xtype","alias"])}(Ext.Class,Ext.Function.alias,Array.prototype.slice,Ext.Array.from,Ext.global));if(Ext._alternatesMetadata){Ext.ClassManager.addNameAlternateMappings(Ext._alternatesMetadata);Ext._alternatesMetadata=null}if(Ext._aliasMetadata){Ext.ClassManager.addNameAliasMappings(Ext._aliasMetadata);Ext._aliasMetadata=null}Ext.Loader=new function(){var l=this,b=Ext.ClassManager,u=Ext.Class,e=Ext.Function.flexSetter,p=Ext.Function.alias,a=Ext.Function.pass,d=Ext.Function.defer,h=Ext.Array.erase,o=["extend","mixins","requires"],w={},n=[],c=/\/\.\//g,g=/\./g,k=0;Ext.apply(l,{isInHistory:w,history:n,config:{enabled:false,scriptChainDelay:false,disableCaching:true,disableCachingParam:"_dc",garbageCollect:false,paths:{Ext:"."},preserveScripts:true,scriptCharset:undefined},setConfig:function(z,A){if(Ext.isObject(z)&&arguments.length===1){Ext.merge(l.config,z);if("paths" in z){Ext.app.collectNamespaces(z.paths)}}else{l.config[z]=(Ext.isObject(A))?Ext.merge(l.config[z],A):A;if(z==="paths"){Ext.app.collectNamespaces(A)}}return l},getConfig:function(z){if(z){return l.config[z]}return l.config},setPath:e(function(z,A){l.config.paths[z]=A;Ext.app.namespaces[z]=true;k++;return l}),addClassPathMappings:function(A){var z;if(k==0){l.config.paths=A}else{for(z in A){l.config.paths[z]=A[z]}}k++;return l},getPath:function(z){var B="",C=l.config.paths,A=l.getPrefix(z);if(A.length>0){if(A===z){return C[A]}B=C[A];z=z.substring(A.length+1)}if(B.length>0){B+="/"}return B.replace(c,"/")+z.replace(g,"/")+".js"},getPrefix:function(A){var C=l.config.paths,B,z="";if(C.hasOwnProperty(A)){return A}for(B in C){if(C.hasOwnProperty(B)&&B+"."===A.substring(0,B.length+1)){if(B.length>z.length){z=B}}}return z},isAClassNameWithAKnownPrefix:function(z){var A=l.getPrefix(z);return A!==""&&A!==z},require:function(B,A,z,C){if(A){A.call(z)}},syncRequire:function(){},exclude:function(z){return{require:function(C,B,A){return l.require(C,B,A,z)},syncRequire:function(C,B,A){return l.syncRequire(C,B,A,z)}}},onReady:function(C,B,D,z){var A;if(D!==false&&Ext.onDocumentReady){A=C;C=function(){Ext.onDocumentReady(A,B,z)}}C.call(B)}});var r=[],s={},v={},t={},q={},x=[],y=[],j={},m=function(z,A){return A.priority-z.priority};Ext.apply(l,{documentHead:typeof document!="undefined"&&(document.head||document.getElementsByTagName("head")[0]),isLoading:false,queue:r,isClassFileLoaded:s,isFileLoaded:v,readyListeners:x,optionalRequires:y,requiresMap:j,numPendingFiles:0,numLoadedFiles:0,hasFileLoadError:false,classNameToFilePathMap:t,scriptsLoading:0,syncModeEnabled:false,scriptElements:q,refreshQueue:function(){var D=r.length,A,C,z,B;if(!D&&!l.scriptsLoading){return l.triggerReady()}for(A=0;A<D;A++){C=r[A];if(C){B=C.requires;if(B.length>l.numLoadedFiles){continue}for(z=0;z<B.length;){if(b.isCreated(B[z])){h(B,z,1)}else{z++}}if(C.requires.length===0){h(r,A,1);C.callback.call(C.scope);l.refreshQueue();break}}}return l},injectScriptElement:function(z,G,D,I,B){var H=document.createElement("script"),E=false,A=l.config,F=function(){if(!E){E=true;H.onload=H.onreadystatechange=H.onerror=null;if(typeof A.scriptChainDelay=="number"){d(G,A.scriptChainDelay,I)}else{G.call(I)}l.cleanupScriptElement(H,A.preserveScripts===false,A.garbageCollect)}},C=function(J){d(D,1,I);l.cleanupScriptElement(H,A.preserveScripts===false,A.garbageCollect)};H.type="text/javascript";H.onerror=C;B=B||A.scriptCharset;if(B){H.charset=B}if("addEventListener" in H){H.onload=F}else{if("readyState" in H){H.onreadystatechange=function(){if(this.readyState=="loaded"||this.readyState=="complete"){F()}}}else{H.onload=F}}H.src=z;(l.documentHead||document.getElementsByTagName("head")[0]).appendChild(H);return H},removeScriptElement:function(z){if(q[z]){l.cleanupScriptElement(q[z],true,!!l.getConfig("garbageCollect"));delete q[z]}return l},cleanupScriptElement:function(B,A,C){var D;B.onload=B.onreadystatechange=B.onerror=null;if(A){Ext.removeNode(B);if(C){for(D in B){try{if(D!="src"){B[D]=null}delete B[D]}catch(z){}}}}return l},loadScript:function(I){var C=l.getConfig(),B=typeof I=="string",A=B?I:I.url,E=!B&&I.onError,F=!B&&I.onLoad,H=!B&&I.scope,G=function(){l.numPendingFiles--;l.scriptsLoading--;if(E){E.call(H,"Failed loading '"+A+"', please verify that the file exists")}if(l.numPendingFiles+l.scriptsLoading===0){l.refreshQueue()}},D=function(){l.numPendingFiles--;l.scriptsLoading--;if(F){F.call(H)}if(l.numPendingFiles+l.scriptsLoading===0){l.refreshQueue()}},z;l.isLoading=true;l.numPendingFiles++;l.scriptsLoading++;z=C.disableCaching?(A+"?"+C.disableCachingParam+"="+Ext.Date.now()):A;q[A]=l.injectScriptElement(z,D,G)},loadScriptFile:function(A,H,F,K,z){if(v[A]){return l}var C=l.getConfig(),L=A+(C.disableCaching?("?"+C.disableCachingParam+"="+Ext.Date.now()):""),B=false,J,D,I,E="";K=K||l;l.isLoading=true;if(!z){I=function(){};q[A]=l.injectScriptElement(L,H,I,K)}else{if(typeof XMLHttpRequest!="undefined"){J=new XMLHttpRequest()}else{J=new ActiveXObject("Microsoft.XMLHTTP")}try{J.open("GET",L,false);J.send(null)}catch(G){B=true}D=(J.status===1223)?204:(J.status===0&&((self.location||{}).protocol=="file:"||(self.location||{}).protocol=="ionp:"))?200:J.status;B=B||(D===0);if(B){}else{if((D>=200&&D<300)||(D===304)){if(!Ext.isIE){E="\n//@ sourceURL="+A}Ext.globalEval(J.responseText+E);H.call(K)}else{}}J=null}},syncRequire:function(){var z=l.syncModeEnabled;if(!z){l.syncModeEnabled=true}l.require.apply(l,arguments);if(!z){l.syncModeEnabled=false}l.refreshQueue()},require:function(R,I,C,E){var K={},B={},H=[],T=[],Q=[],A=[],G,S,M,L,z,F,P,O,N,J,D;if(E){E=(typeof E==="string")?[E]:E;for(O=0,J=E.length;O<J;O++){z=E[O];if(typeof z=="string"&&z.length>0){H=b.getNamesByExpression(z);for(N=0,D=H.length;N<D;N++){K[H[N]]=true}}}}R=(typeof R==="string")?[R]:(R?R:[]);if(I){if(I.length>0){G=function(){var V=[],U,W;for(U=0,W=A.length;U<W;U++){V.push(b.get(A[U]))}return I.apply(this,V)}}else{G=I}}else{G=Ext.emptyFn}C=C||Ext.global;for(O=0,J=R.length;O<J;O++){L=R[O];if(typeof L=="string"&&L.length>0){T=b.getNamesByExpression(L);D=T.length;for(N=0;N<D;N++){P=T[N];if(K[P]!==true){A.push(P);if(!b.isCreated(P)&&!B[P]){B[P]=true;Q.push(P)}}}}}if(Q.length>0){if(!l.config.enabled){throw new Error("Ext.Loader is not enabled, so dependencies cannot be resolved dynamically. Missing required class"+((Q.length>1)?"es":"")+": "+Q.join(", "))}}else{G.call(C);return l}S=l.syncModeEnabled;if(!S){r.push({requires:Q.slice(),callback:G,scope:C})}J=Q.length;for(O=0;O<J;O++){F=Q[O];M=l.getPath(F);if(S&&s.hasOwnProperty(F)){if(!s[F]){l.numPendingFiles--;l.removeScriptElement(M);delete s[F]}}if(!s.hasOwnProperty(F)){s[F]=false;t[F]=M;l.numPendingFiles++;l.loadScriptFile(M,a(l.onFileLoaded,[F,M],l),a(l.onFileLoadError,[F,M],l),l,S)}}if(S){G.call(C);if(J===1){return b.get(F)}}return l},onFileLoaded:function(B,A){var z=s[B];l.numLoadedFiles++;s[B]=true;v[A]=true;if(!z){l.numPendingFiles--}if(l.numPendingFiles===0){l.refreshQueue()}},onFileLoadError:function(B,A,z,C){l.numPendingFiles--;l.hasFileLoadError=true},addUsedClasses:function(B){var z,A,C;if(B){B=(typeof B=="string")?[B]:B;for(A=0,C=B.length;A<C;A++){z=B[A];if(typeof z=="string"&&!Ext.Array.contains(y,z)){y.push(z)}}}return l},triggerReady:function(){var z,A=y;if(l.isLoading){l.isLoading=false;if(A.length!==0){A=A.slice();y.length=0;l.require(A,l.triggerReady,l);return l}}Ext.Array.sort(x,m);while(x.length&&!l.isLoading){z=x.shift();z.fn.call(z.scope)}return l},onReady:function(C,B,D,z){var A;if(D!==false&&Ext.onDocumentReady){A=C;C=function(){Ext.onDocumentReady(A,B,z)}}if(!l.isLoading){C.call(B)}else{x.push({fn:C,scope:B,priority:(z&&z.priority)||0})}},historyPush:function(z){if(z&&s.hasOwnProperty(z)&&!w[z]){w[z]=true;n.push(z)}return l}});Ext.disableCacheBuster=function(A,B){var z=new Date();z.setTime(z.getTime()+(A?10*365:-1)*24*60*60*1000);z=z.toGMTString();document.cookie="ext-cache=1; expires="+z+"; path="+(B||"/")};Ext.require=p(l,"require");Ext.syncRequire=p(l,"syncRequire");Ext.exclude=p(l,"exclude");Ext.onReady=function(B,A,z){l.onReady(B,A,true,z)};u.registerPreprocessor("loader",function(P,D,O,N){var K=this,I=[],z,J=b.getName(P),C,B,H,G,M,F,A,L,E;for(C=0,H=o.length;C<H;C++){F=o[C];if(D.hasOwnProperty(F)){A=D[F];if(typeof A=="string"){I.push(A)}else{if(A instanceof Array){for(B=0,G=A.length;B<G;B++){M=A[B];if(typeof M=="string"){I.push(M)}}}else{if(typeof A!="function"){for(B in A){if(A.hasOwnProperty(B)){M=A[B];if(typeof M=="string"){I.push(M)}}}}}}}}if(I.length===0){return}l.require(I,function(){for(C=0,H=o.length;C<H;C++){F=o[C];if(D.hasOwnProperty(F)){A=D[F];if(typeof A=="string"){D[F]=b.get(A)}else{if(A instanceof Array){for(B=0,G=A.length;B<G;B++){M=A[B];if(typeof M=="string"){D[F][B]=b.get(M)}}}else{if(typeof A!="function"){for(var Q in A){if(A.hasOwnProperty(Q)){M=A[Q];if(typeof M=="string"){D[F][Q]=b.get(M)}}}}}}}}N.call(K,P,D,O)});return false},true,"after","className");b.registerPostprocessor("uses",function(B,A,C){var z=C.uses;if(z){l.addUsedClasses(z)}});b.onCreated(l.historyPush)}();if(Ext._classPathMetadata){Ext.Loader.addClassPathMappings(Ext._classPathMetadata);Ext._classPathMetadata=null}(function(){var a=document.getElementsByTagName("script"),b=a[a.length-1],d=b.src,c=d.substring(0,d.lastIndexOf("/")+1),e=Ext.Loader;e.setConfig({enabled:true,disableCaching:true,paths:{Ext:c+"src"}})})();Ext._endTime=new Date().getTime();if(Ext._beforereadyhandler){Ext._beforereadyhandler()}Ext.Error=Ext.extend(Error,{statics:{ignore:false,raise:function(a){a=a||{};if(Ext.isString(a)){a={msg:a}}var c=this.raise.caller,b;if(c){if(c.$name){a.sourceMethod=c.$name}if(c.$owner){a.sourceClass=c.$owner.$className}}if(Ext.Error.handle(a)!==true){b=Ext.Error.prototype.toString.call(a);Ext.log({msg:b,level:"error",dump:a,stack:true});throw new Ext.Error(a)}},handle:function(){return Ext.Error.ignore}},name:"Ext.Error",constructor:function(a){if(Ext.isString(a)){a={msg:a}}var b=this;Ext.apply(b,a);b.message=b.message||b.msg},toString:function(){var c=this,b=c.sourceClass?c.sourceClass:"",a=c.sourceMethod?"."+c.sourceMethod+"(): ":"",d=c.msg||"(No description provided)";return b+a+d}});Ext.deprecated=function(a){return Ext.emptyFn};Ext.JSON=(new (function(){var me=this,encodingFunction,decodingFunction,useNative=null,useHasOwn=!!{}.hasOwnProperty,isNative=function(){if(useNative===null){useNative=Ext.USE_NATIVE_JSON&&window.JSON&&JSON.toString()=="[object JSON]"}return useNative},pad=function(n){return n<10?"0"+n:n},doDecode=function(json){return eval("("+json+")")},doEncode=function(o,newline){if(o===null||o===undefined){return"null"}else{if(Ext.isDate(o)){return Ext.JSON.encodeDate(o)}else{if(Ext.isString(o)){return Ext.JSON.encodeString(o)}else{if(typeof o=="number"){return isFinite(o)?String(o):"null"}else{if(Ext.isBoolean(o)){return String(o)}else{if(o.toJSON){return o.toJSON()}else{if(Ext.isArray(o)){return encodeArray(o,newline)}else{if(Ext.isObject(o)){return encodeObject(o,newline)}else{if(typeof o==="function"){return"null"}}}}}}}}}return"undefined"},m={"\b":"\\b","\t":"\\t","\n":"\\n","\f":"\\f","\r":"\\r",'"':'\\"',"\\":"\\\\","\v":"\\u000b"},charToReplace=/[\\\"\x00-\x1f\x7f-\uffff]/g,encodeString=function(s){return'"'+s.replace(charToReplace,function(a){var c=m[a];return typeof c==="string"?c:"\\u"+("0000"+a.charCodeAt(0).toString(16)).slice(-4)})+'"'},encodeArray=function(o,newline){var a=["[",""],len=o.length,i;for(i=0;i<len;i+=1){a.push(Ext.JSON.encodeValue(o[i]),",")}a[a.length-1]="]";return a.join("")},encodeObject=function(o,newline){var a=["{",""],i,val;for(i in o){val=o[i];if(!useHasOwn||o.hasOwnProperty(i)){if(typeof val==="function"||val===undefined){continue}a.push(Ext.JSON.encodeValue(i),":",Ext.JSON.encodeValue(val),",")}}a[a.length-1]="}";return a.join("")};me.encodeString=encodeString;me.encodeValue=doEncode;me.encodeDate=function(o){return'"'+o.getFullYear()+"-"+pad(o.getMonth()+1)+"-"+pad(o.getDate())+"T"+pad(o.getHours())+":"+pad(o.getMinutes())+":"+pad(o.getSeconds())+'"'};me.encode=function(o){if(!encodingFunction){encodingFunction=isNative()?JSON.stringify:me.encodeValue}return encodingFunction(o)};me.decode=function(json,safe){if(!decodingFunction){decodingFunction=isNative()?JSON.parse:doDecode}try{return decodingFunction(json)}catch(e){if(safe===true){return null}Ext.Error.raise({sourceClass:"Ext.JSON",sourceMethod:"decode",msg:"You're trying to decode an invalid JSON String: "+json})}}})());Ext.encode=Ext.JSON.encode;Ext.decode=Ext.JSON.decode;Ext.apply(Ext,{userAgent:navigator.userAgent.toLowerCase(),cache:{},idSeed:1000,windowId:"ext-window",documentId:"ext-document",isReady:false,enableGarbageCollector:true,enableListenerCollection:true,rootHierarchyState:{},addCacheEntry:function(g,c,e){e=e||c.dom;var a=Ext.cache,b=g||(c&&c.id)||e.id,d=a[b]||(a[b]={data:{},events:{},dom:e,skipGarbageCollection:!!(e.getElementById||e.navigator)});if(c){c.$cache=d;d.el=c}return d},updateCacheEntry:function(a,b){a.dom=b;if(a.el){a.el.dom=b}return a},id:function(a,c){var b=this,d="";a=Ext.getDom(a,true)||{};if(a===document){a.id=b.documentId}else{if(a===window){a.id=b.windowId}}if(!a.id){if(b.isSandboxed){d=Ext.sandboxName.toLowerCase()+"-"}a.id=d+(c||"ext-gen")+(++Ext.idSeed)}return a.id},escapeId:(function(){var c=/^[a-zA-Z_][a-zA-Z0-9_\-]*$/i,d=/([\W]{1})/g,b=/^(\d)/g,a=function(h,g){return"\\"+g},e=function(h,g){return"\\00"+g.charCodeAt(0).toString(16)+" "};return function(g){return c.test(g)?g:g.replace(d,a).replace(b,e)}}()),getBody:(function(){var a;return function(){return a||(a=Ext.get(document.body))}}()),getHead:(function(){var a;return function(){return a||(a=Ext.get(document.getElementsByTagName("head")[0]))}}()),getDoc:(function(){var a;return function(){return a||(a=Ext.get(document))}}()),getOrientation:function(){return window.innerHeight>window.innerWidth?"portrait":"landscape"},destroy:function(){var c=arguments.length,b,a;for(b=0;b<c;b++){a=arguments[b];if(a){if(Ext.isArray(a)){this.destroy.apply(this,a)}else{if(a.isStore){a.destroyStore()}else{if(Ext.isFunction(a.destroy)){a.destroy()}else{if(a.dom){a.remove()}}}}}}},callback:function(g,e,c,b){var d,a;if(Ext.isFunction(g)){d=g}else{if(e&&Ext.isString(g)){d=e[g]}}if(d){c=c||[];e=e||window;if(b){Ext.defer(d,b,e,c)}else{a=d.apply(e,c)}}return a},resolveMethod:function(b,a){if(Ext.isFunction(b)){return b}return a[b]},htmlEncode:function(a){return Ext.String.htmlEncode(a)},htmlDecode:function(a){return Ext.String.htmlDecode(a)},urlAppend:function(a,b){return Ext.String.urlAppend(a,b)}});Ext.ns=Ext.namespace;window.undefined=window.undefined;(function(){var q=function(e){return e.test(Ext.userAgent)},v=document.compatMode=="CSS1Compat",H=function(T,S){var e;return(T&&(e=S.exec(Ext.userAgent)))?parseFloat(e[1]):0},r=document.documentMode,a=q(/opera/),x=a&&q(/version\/10\.5/),M=q(/\bchrome\b/),B=q(/webkit/),c=!M&&q(/safari/),K=c&&q(/applewebkit\/4/),I=c&&q(/version\/3/),F=c&&q(/version\/4/),l=c&&q(/version\/5\.0/),E=c&&q(/version\/5/),k=!a&&q(/msie/),L=k&&((q(/msie 7/)&&r!=8&&r!=9&&r!=10)||r==7),J=k&&((q(/msie 8/)&&r!=7&&r!=9&&r!=10)||r==8),G=k&&((q(/msie 9/)&&r!=7&&r!=8&&r!=10)||r==9),h=k&&((q(/msie 10/)&&r!=7&&r!=8&&r!=9)||r==10),O=k&&q(/msie 6/),b=!B&&q(/gecko/),R=b&&q(/rv:1\.9/),Q=b&&q(/rv:2\.0/),P=b&&q(/rv:5\./),t=b&&q(/rv:10\./),A=R&&q(/rv:1\.9\.0/),y=R&&q(/rv:1\.9\.1/),w=R&&q(/rv:1\.9\.2/),g=q(/windows|win32/),D=q(/macintosh|mac os x/),z=q(/linux/),n=null,o=H(true,/\bchrome\/(\d+\.\d+)/),j=H(true,/\bfirefox\/(\d+\.\d+)/),p=H(k,/msie (\d+\.\d+)/),u=H(a,/version\/(\d+\.\d+)/),d=H(c,/version\/(\d+\.\d+)/),C=H(B,/webkit\/(\d+\.\d+)/),s=/^https/i.test(window.location.protocol),m;try{document.execCommand("BackgroundImageCache",false,true)}catch(N){}m=function(){};m.info=m.warn=m.error=Ext.emptyFn;Ext.setVersion("extjs","4.2.1.883");Ext.apply(Ext,{SSL_SECURE_URL:s&&k?"javascript:''":"about:blank",plainTableCls:Ext.buildSettings.baseCSSPrefix+"table-plain",plainListCls:Ext.buildSettings.baseCSSPrefix+"list-plain",enableNestedListenerRemoval:false,USE_NATIVE_JSON:false,getDom:function(T,S){if(!T||!document){return null}if(T.dom){return T.dom}else{if(typeof T=="string"){var U=Ext.getElementById(T);if(U&&k&&S){if(T==U.getAttribute("id")){return U}else{return null}}return U}else{return T}}},removeNode:O||L||J?(function(){var e;return function(U){if(U&&U.tagName.toUpperCase()!="BODY"){(Ext.enableNestedListenerRemoval)?Ext.EventManager.purgeElement(U):Ext.EventManager.removeAll(U);var S=Ext.cache,T=U.id;if(S[T]){delete S[T].dom;delete S[T]}if(J&&U.parentNode){U.parentNode.removeChild(U)}e=e||document.createElement("div");e.appendChild(U);e.innerHTML=""}}}()):function(T){if(T&&T.parentNode&&T.tagName.toUpperCase()!="BODY"){(Ext.enableNestedListenerRemoval)?Ext.EventManager.purgeElement(T):Ext.EventManager.removeAll(T);var e=Ext.cache,S=T.id;if(e[S]){delete e[S].dom;delete e[S]}T.parentNode.removeChild(T)}},isStrict:v,isIEQuirks:k&&(!v&&(O||L||J||G)),isOpera:a,isOpera10_5:x,isWebKit:B,isChrome:M,isSafari:c,isSafari3:I,isSafari4:F,isSafari5:E,isSafari5_0:l,isSafari2:K,isIE:k,isIE6:O,isIE7:L,isIE7m:O||L,isIE7p:k&&!O,isIE8:J,isIE8m:O||L||J,isIE8p:k&&!(O||L),isIE9:G,isIE9m:O||L||J||G,isIE9p:k&&!(O||L||J),isIE10:h,isIE10m:O||L||J||G||h,isIE10p:k&&!(O||L||J||G),isGecko:b,isGecko3:R,isGecko4:Q,isGecko5:P,isGecko10:t,isFF3_0:A,isFF3_5:y,isFF3_6:w,isFF4:4<=j&&j<5,isFF5:5<=j&&j<6,isFF10:10<=j&&j<11,isLinux:z,isWindows:g,isMac:D,chromeVersion:o,firefoxVersion:j,ieVersion:p,operaVersion:u,safariVersion:d,webKitVersion:C,isSecure:s,BLANK_IMAGE_URL:(O||L)?"//www.sencha.com/s.gif":"data:image/gif;base64,R0lGODlhAQABAID/AMDAwAAAACH5BAEAAAAALAAAAAABAAEAAAICRAEAOw==",value:function(T,e,S){return Ext.isEmpty(T,S)?e:T},escapeRe:function(e){return e.replace(/([-.*+?\^${}()|\[\]\/\\])/g,"\\$1")},addBehaviors:function(V){if(!Ext.isReady){Ext.onReady(function(){Ext.addBehaviors(V)})}else{var S={},U,e,T;for(e in V){if((U=e.split("@"))[1]){T=U[0];if(!S[T]){S[T]=Ext.select(T)}S[T].on(U[1],V[e])}}S=null}},getScrollbarSize:function(S){if(!Ext.isReady){return{}}if(S||!n){var e=document.body,T=document.createElement("div");T.style.width=T.style.height="100px";T.style.overflow="scroll";T.style.position="absolute";e.appendChild(T);n={width:T.offsetWidth-T.clientWidth,height:T.offsetHeight-T.clientHeight};e.removeChild(T)}return n},getScrollBarWidth:function(S){var e=Ext.getScrollbarSize(S);return e.width+2},copyTo:function(S,U,W,V){if(typeof W=="string"){W=W.split(/[,;\s]/)}var X,T=W?W.length:0,e;for(X=0;X<T;X++){e=W[X];if(V||U.hasOwnProperty(e)){S[e]=U[e]}}return S},destroyMembers:function(U){for(var T=1,S=arguments,e=S.length;T<e;T++){Ext.destroy(U[S[T]]);delete U[S[T]]}},log:m,partition:function(e,V){var W=[[],[]],S,U,T=e.length;for(S=0;S<T;S++){U=e[S];W[(V&&V(U,S,e))||(!V&&U)?0:1].push(U)}return W},invoke:function(e,V){var X=[],W=Array.prototype.slice.call(arguments,2),S,U,T=e.length;for(S=0;S<T;S++){U=e[S];if(U&&typeof U[V]=="function"){X.push(U[V].apply(U,W))}else{X.push(undefined)}}return X},zip:function(){var Y=Ext.partition(arguments,function(Z){return typeof Z!="function"}),V=Y[0],X=Y[1][0],e=Ext.max(Ext.pluck(V,"length")),U=[],W,T,S;for(W=0;W<e;W++){U[W]=[];if(X){U[W]=X.apply(X,Ext.pluck(V,W))}else{for(T=0,S=V.length;T<S;T++){U[W].push(V[T][W])}}}return U},toSentence:function(S,e){var V=S.length,U,T;if(V<=1){return S[0]}else{U=S.slice(0,V-1);T=S[V-1];return Ext.util.Format.format("{0} {1} {2}",U.join(", "),e||"and",T)}},setGlyphFontFamily:function(e){Ext._glyphFontFamily=e},useShims:O})}());Ext.application=function(a){var c,d,b;if(typeof a==="string"){Ext.require(a,function(){c=Ext.ClassManager.get(a)})}else{Ext.Loader.setPath(a.name,a.appFolder||"app");if(d=a.paths){for(b in d){if(d.hasOwnProperty(b)){Ext.Loader.setPath(b,d[b])}}}a["paths processed"]=true;Ext.define(a.name+".$application",Ext.apply({extend:"Ext.app.Application"},a),function(){c=this})}Ext.onReady(function(){Ext.app.Application.instance=new c()})};(function(){Ext.ns("Ext.util");var g=Ext.util.Format={},c=/<\/?[^>]+>/gi,j=/(?:<script.*?>)((\n|\r|.)*?)(?:<\/script>)/ig,e=/\r?\n/g,b=/^#+$/,h=/[\d,\.#]+/,k=/[^\d\.#]/g,a,d={};Ext.apply(g,{thousandSeparator:",",decimalSeparator:".",currencyPrecision:2,currencySign:"$",currencyAtEnd:false,undef:function(l){return l!==undefined?l:""},defaultValue:function(m,l){return m!==undefined&&m!==""?m:l},substr:"ab".substr(-1)!="b"?function(m,o,l){var n=String(m);return(o<0)?n.substr(Math.max(n.length+o,0),l):n.substr(o,l)}:function(m,n,l){return String(m).substr(n,l)},lowercase:function(l){return String(l).toLowerCase()},uppercase:function(l){return String(l).toUpperCase()},usMoney:function(l){return g.currency(l,"$",2)},currency:function(n,p,m,l){var r="",q=",0",o=0;n=n-0;if(n<0){n=-n;r="-"}m=Ext.isDefined(m)?m:g.currencyPrecision;q+=(m>0?".":"");for(;o<m;o++){q+="0"}n=g.number(n,q);if((l||g.currencyAtEnd)===true){return Ext.String.format("{0}{1}{2}",r,n,p||g.currencySign)}else{return Ext.String.format("{0}{1}{2}",r,p||g.currencySign,n)}},date:function(l,m){if(!l){return""}if(!Ext.isDate(l)){l=new Date(Date.parse(l))}return Ext.Date.dateFormat(l,m||Ext.Date.defaultFormat)},dateRenderer:function(l){return function(m){return g.date(m,l)}},stripTags:function(l){return !l?l:String(l).replace(c,"")},stripScripts:function(l){return !l?l:String(l).replace(j,"")},fileSize:(function(){var l=1024,m=1048576,n=1073741824;return function(p){var o;if(p<l){if(p===1){o="1 byte"}else{o=p+" bytes"}}else{if(p<m){o=(Math.round(((p*10)/l))/10)+" KB"}else{if(p<n){o=(Math.round(((p*10)/m))/10)+" MB"}else{o=(Math.round(((p*10)/n))/10)+" GB"}}}return o}})(),math:(function(){var l={};return function(n,m){if(!l[m]){l[m]=Ext.functionFactory("v","return v "+m+";")}return l[m](n)}}()),round:function(n,m){var l=Number(n);if(typeof m=="number"){m=Math.pow(10,m);l=Math.round(n*m)/m}return l},number:function(t,o){if(!o){return t}var n=d[o];if(!n){var q=o,y=g.thousandSeparator,u=g.decimalSeparator,m,r,s,p=0,w,x,l;if(o.substr(o.length-2)=="/i"){if(!a){a=new RegExp("[^\\d\\"+g.decimalSeparator+"]","g")}o=o.substr(0,o.length-2);m=o.indexOf(y)!=-1;r=o.replace(a,"").split(u)}else{m=o.indexOf(",")!=-1;r=o.replace(k,"").split(".")}s=o.replace(h,"");if(r.length>2){}else{if(r.length===2){p=r[1].length;x=b.test(r[1])}}l=["var utilFormat=Ext.util.Format,extNumber=Ext.Number,neg,fnum,parts"+(m?",thousandSeparator,thousands=[],j,n,i":"")+(s?',formatString="'+o+'",formatPattern=/[\\d,\\.#]+/':"")+(x?",trailingZeroes=/\\.?0+$/;":";")+'return function(v){if(typeof v!=="number"&&isNaN(v=extNumber.from(v,NaN)))return"";neg=v<0;',"fnum=Ext.Number.toFixed(Math.abs(v), "+p+");"];if(m){if(p){l[l.length]='parts=fnum.split(".");';l[l.length]="fnum=parts[0];"}l[l.length]="if(v>=1000) {";l[l.length]="thousandSeparator=utilFormat.thousandSeparator;thousands.length=0;j=fnum.length;n=fnum.length%3||3;for(i=0;i<j;i+=n){if(i!==0){n=3;}thousands[thousands.length]=fnum.substr(i,n);}fnum=thousands.join(thousandSeparator);}";if(p){l[l.length]="fnum += utilFormat.decimalSeparator+parts[1];"}}else{if(p){l[l.length]='if(utilFormat.decimalSeparator!=="."){parts=fnum.split(".");fnum=parts[0]+utilFormat.decimalSeparator+parts[1];}'}}if(x){l[l.length]='fnum=fnum.replace(trailingZeroes,"");'}l[l.length]='if(neg&&fnum!=="'+(p?"0."+Ext.String.repeat("0",p):"0")+'")fnum="-"+fnum;';l[l.length]="return ";if(s){l[l.length]="formatString.replace(formatPattern, fnum);"}else{l[l.length]="fnum;"}l[l.length]="};";n=d[q]=Ext.functionFactory("Ext",l.join(""))(Ext)}return n(t)},numberRenderer:function(l){return function(m){return g.number(m,l)}},attributes:function(m){if(typeof m==="object"){var l=[],n;for(n in m){l.push(n,'="',n==="style"?Ext.DomHelper.generateStyles(m[n]):Ext.htmlEncode(m[n]),'"')}m=l.join("")}return m||""},plural:function(l,m,n){return l+" "+(l==1?m:(n?n:m+"s"))},nl2br:function(l){return Ext.isEmpty(l)?"":l.replace(e,"<br/>")},capitalize:Ext.String.capitalize,ellipsis:Ext.String.ellipsis,format:Ext.String.format,htmlDecode:Ext.String.htmlDecode,htmlEncode:Ext.String.htmlEncode,leftPad:Ext.String.leftPad,trim:Ext.String.trim,parseBox:function(m){m=m||0;if(typeof m==="number"){return{top:m,right:m,bottom:m,left:m}}var n=m.split(" "),l=n.length;if(l==1){n[1]=n[2]=n[3]=n[0]}else{if(l==2){n[2]=n[0];n[3]=n[1]}else{if(l==3){n[3]=n[1]}}}return{top:parseInt(n[0],10)||0,right:parseInt(n[1],10)||0,bottom:parseInt(n[2],10)||0,left:parseInt(n[3],10)||0}},escapeRegex:function(l){return l.replace(/([\-.*+?\^${}()|\[\]\/\\])/g,"\\$1")}})}());(Ext.cmd.derive("Ext.util.TaskRunner",Ext.Base,{interval:10,timerId:null,constructor:function(a){var b=this;if(typeof a=="number"){b.interval=a}else{if(a){Ext.apply(b,a)}}b.tasks=[];b.timerFn=Ext.Function.bind(b.onTick,b)},newTask:function(b){var a=new Ext.util.TaskRunner.Task(b);a.manager=this;return a},start:function(a){var c=this,b=Ext.Date.now();if(!a.pending){c.tasks.push(a);a.pending=true}a.stopped=false;a.taskStartTime=b;a.taskRunTime=a.fireOnStart!==false?0:a.taskStartTime;a.taskRunCount=0;if(!c.firing){if(a.fireOnStart!==false){c.startTimer(0,b)}else{c.startTimer(a.interval,b)}}return a},stop:function(a){if(!a.stopped){a.stopped=true;if(a.onStop){a.onStop.call(a.scope||a,a)}}return a},stopAll:function(){Ext.each(this.tasks,this.stop,this)},firing:false,nextExpires:1e+99,onTick:function(){var m=this,e=m.tasks,a=Ext.Date.now(),n=1e+99,k=e.length,c,o,h,b,d,g;m.timerId=null;m.firing=true;for(h=0;h<k||h<(k=e.length);++h){b=e[h];if(!(g=b.stopped)){c=b.taskRunTime+b.interval;if(c<=a){d=1;try{d=b.run.apply(b.scope||b,b.args||[++b.taskRunCount])}catch(j){try{if(b.onError){d=b.onError.call(b.scope||b,b,j)}}catch(l){}}b.taskRunTime=a;if(d===false||b.taskRunCount===b.repeat){m.stop(b);g=true}else{g=b.stopped;c=a+b.interval}}if(!g&&b.duration&&b.duration<=(a-b.taskStartTime)){m.stop(b);g=true}}if(g){b.pending=false;if(!o){o=e.slice(0,h)}}else{if(o){o.push(b)}if(n>c){n=c}}}if(o){m.tasks=o}m.firing=false;if(m.tasks.length){m.startTimer(n-a,Ext.Date.now())}if(m.fireIdleEvent!==false){Ext.EventManager.idleEvent.fire()}},startTimer:function(e,c){var d=this,b=c+e,a=d.timerId;if(a&&d.nextExpires-b>d.interval){clearTimeout(a);a=null}if(!a){if(e<d.interval){e=d.interval}d.timerId=setTimeout(d.timerFn,e);d.nextExpires=b}}},1,0,0,0,0,0,[Ext.util,"TaskRunner"],function(){var b=this,a=b.prototype;a.destroy=a.stopAll;Ext.util.TaskManager=Ext.TaskManager=new b();b.Task=new Ext.Class({isTask:true,stopped:true,fireOnStart:false,constructor:function(c){Ext.apply(this,c)},restart:function(c){if(c!==undefined){this.interval=c}this.manager.start(this)},start:function(c){if(this.stopped){this.restart(c)}},stop:function(){this.manager.stop(this)}});a=b.Task.prototype;a.destroy=a.stop}));(Ext.cmd.derive("Ext.util.TaskManager",Ext.util.TaskRunner,{alternateClassName:["Ext.TaskManager"],singleton:true},0,0,0,0,0,0,[Ext.util,"TaskManager",Ext,"TaskManager"],0));(Ext.cmd.derive("Ext.perf.Accumulator",Ext.Base,(function(){var c=null,h=Ext.global.chrome,d,b=function(){b=function(){return new Date().getTime()};var m,n;if(Ext.isChrome&&h&&h.Interval){m=new h.Interval();m.start();b=function(){return m.microseconds()/1000}}else{if(window.ActiveXObject){try{n=new ActiveXObject("SenchaToolbox.Toolbox");Ext.senchaToolbox=n;b=function(){return n.milliseconds}}catch(o){}}else{if(Date.now){b=Date.now}}}Ext.perf.getTimestamp=Ext.perf.Accumulator.getTimestamp=b;return b()};function j(n,m){n.sum+=m;n.min=Math.min(n.min,m);n.max=Math.max(n.max,m)}function e(p){var n=p?p:(b()-this.time),o=this,m=o.accum;++m.count;if(!--m.depth){j(m.total,n)}j(m.pure,n-o.childTime);c=o.parent;if(c){++c.accum.childCount;c.childTime+=n}}function a(){return{min:Number.MAX_VALUE,max:0,sum:0}}function k(n,m){return function(){var p=n.enter(),o=m.apply(this,arguments);p.leave();return o}}function l(m){return Math.round(m*100)/100}function g(o,n,m,q){var p={avg:0,min:q.min,max:q.max,sum:0};if(o){m=m||0;p.sum=q.sum-n*m;p.avg=p.sum/o}return p}return{constructor:function(m){var n=this;n.count=n.childCount=n.depth=n.maxDepth=0;n.pure=a();n.total=a();n.name=m},statics:{getTimestamp:b},format:function(m){if(!d){d=new Ext.XTemplate(["{name} - {count} call(s)",'<tpl if="count">','<tpl if="childCount">'," ({childCount} children)","</tpl>",'<tpl if="depth - 1">'," ({depth} deep)","</tpl>",'<tpl for="times">',", {type}: {[this.time(values.sum)]} msec (","avg={[this.time(values.sum / parent.count)]}",")","</tpl>","</tpl>"].join(""),{time:function(o){return Math.round(o*100)/100}})}var n=this.getData(m);n.name=this.name;n.pure.type="Pure";n.total.type="Total";n.times=[n.pure,n.total];return d.apply(n)},getData:function(m){var n=this;return{count:n.count,childCount:n.childCount,depth:n.maxDepth,pure:g(n.count,n.childCount,m,n.pure),total:g(n.count,n.childCount,m,n.total)}},enter:function(){var m=this,n={accum:m,leave:e,childTime:0,parent:c};++m.depth;if(m.maxDepth<m.depth){m.maxDepth=m.depth}c=n;n.time=b();return n},monitor:function(o,n,m){var p=this.enter();if(m){o.apply(n,m)}else{o.call(n)}p.leave()},report:function(){Ext.log(this.format())},tap:function(u,w){var v=this,p=typeof w=="string"?[w]:w,t,x,r,q,o,n,m,s;s=function(){if(typeof u=="string"){t=Ext.global;q=u.split(".");for(r=0,o=q.length;r<o;++r){t=t[q[r]]}}else{t=u}for(r=0,o=p.length;r<o;++r){n=p[r];x=n.charAt(0)=="!";if(x){n=n.substring(1)}else{x=!(n in t.prototype)}m=x?t:t.prototype;m[n]=k(v,m[n])}};Ext.ClassManager.onCreated(s,v,u);return v}}}()),1,0,0,0,0,0,[Ext.perf,"Accumulator"],function(){Ext.perf.getTimestamp=this.getTimestamp}));(Ext.cmd.derive("Ext.perf.Monitor",Ext.Base,{singleton:true,alternateClassName:"Ext.Perf",constructor:function(){this.accumulators=[];this.accumulatorsByName={}},calibrate:function(){var b=new Ext.perf.Accumulator("$"),g=b.total,c=Ext.perf.Accumulator.getTimestamp,e=0,h,a,d;d=c();do{h=b.enter();h.leave();++e}while(g.sum<100);a=c();return(a-d)/e},get:function(b){var c=this,a=c.accumulatorsByName[b];if(!a){c.accumulatorsByName[b]=a=new Ext.perf.Accumulator(b);c.accumulators.push(a)}return a},enter:function(a){return this.get(a).enter()},monitor:function(a,c,b){this.get(a).monitor(c,b)},report:function(){var c=this,b=c.accumulators,a=c.calibrate();b.sort(function(e,d){return(e.name<d.name)?-1:((d.name<e.name)?1:0)});c.updateGC();Ext.log("Calibration: "+Math.round(a*100)/100+" msec/sample");Ext.each(b,function(d){Ext.log(d.format(a))})},getData:function(c){var b={},a=this.accumulators;Ext.each(a,function(d){if(c||d.count){b[d.name]=d.getData()}});return b},reset:function(){Ext.each(this.accumulators,function(a){var b=a;b.count=b.childCount=b.depth=b.maxDepth=0;b.pure={min:Number.MAX_VALUE,max:0,sum:0};b.total={min:Number.MAX_VALUE,max:0,sum:0}})},updateGC:function(){var a=this.accumulatorsByName.GC,b=Ext.senchaToolbox,c;if(a){a.count=b.garbageCollectionCounter||0;if(a.count){c=a.pure;a.total.sum=c.sum=b.garbageCollectionMilliseconds;c.min=c.max=c.sum/a.count;c=a.total;c.min=c.max=c.sum/a.count}}},watchGC:function(){Ext.perf.getTimestamp();var a=Ext.senchaToolbox;if(a){this.get("GC");a.watchGarbageCollector(false)}},setup:function(c){if(!c){c={render:{"Ext.AbstractComponent":"render"},layout:{"Ext.layout.Context":"run"}}}this.currentConfig=c;var d,g,b,e,a;for(d in c){if(c.hasOwnProperty(d)){g=c[d];b=Ext.Perf.get(d);for(e in g){if(g.hasOwnProperty(e)){a=g[e];b.tap(e,a)}}}}this.watchGC()}},1,0,0,0,0,0,[Ext.perf,"Monitor",Ext,"Perf"],0));Ext.is={init:function(b){var c=this.platforms,e=c.length,d,a;b=b||window.navigator;for(d=0;d<e;d++){a=c[d];this[a.identity]=a.regex.test(b[a.property])}this.Desktop=this.Mac||this.Windows||(this.Linux&&!this.Android);this.Tablet=this.iPad;this.Phone=!this.Desktop&&!this.Tablet;this.iOS=this.iPhone||this.iPad||this.iPod;this.Standalone=!!window.navigator.standalone},platforms:[{property:"platform",regex:/iPhone/i,identity:"iPhone"},{property:"platform",regex:/iPod/i,identity:"iPod"},{property:"userAgent",regex:/iPad/i,identity:"iPad"},{property:"userAgent",regex:/Blackberry/i,identity:"Blackberry"},{property:"userAgent",regex:/Android/i,identity:"Android"},{property:"platform",regex:/Mac/i,identity:"Mac"},{property:"platform",regex:/Win/i,identity:"Windows"},{property:"platform",regex:/Linux/i,identity:"Linux"}]};Ext.is.init();(function(){var a=function(g,e){var d=g.ownerDocument.defaultView,h=(d?d.getComputedStyle(g,null):g.currentStyle)||g.style;return h[e]},c={"IE6-quirks":[0,1,0,0,1,0,0,0,1,0,0,0,0,0,0,0,1,1,0,0,0,0,1,0,0,1,0,0,1,0,1,0,0,0],"IE6-strict":[0,1,0,0,1,0,0,0,1,0,0,0,0,0,0,0,1,1,0,0,0,0,1,0,1,1,0,0,1,0,1,0,0,0],"IE7-quirks":[0,1,0,0,1,0,0,0,1,0,0,0,0,0,0,0,1,1,0,0,0,0,1,0,0,1,0,0,1,0,1,0,0,0],"IE7-strict":[0,1,0,0,1,0,0,0,1,0,0,0,0,0,0,0,1,1,0,0,0,0,1,1,0,1,0,0,1,0,1,0,0,0],"IE8-quirks":[0,1,0,0,1,0,0,0,1,0,0,0,0,0,0,0,1,1,0,0,0,0,1,0,0,1,0,0,1,0,1,0,0,0],"IE8-strict":[0,1,0,0,1,0,0,0,1,0,0,0,0,0,0,0,1,1,0,0,0,0,1,1,1,1,0,0,1,0,1,0,0,1],"IE9-quirks":[0,1,0,0,1,0,0,0,1,0,0,0,0,0,0,0,1,1,1,0,0,0,1,0,0,1,0,0,1,0,1,0,0,0],"IE9-strict":[0,1,0,0,1,1,1,1,1,1,1,0,0,0,1,1,1,1,1,0,1,1,1,1,1,1,1,0,1,0,0,0,0,1],"IE10-quirks":[1,1,0,0,1,1,1,1,0,1,1,1,0,0,1,1,1,1,1,1,1,1,0,1,1,1,1,1,1,0,0,0,0,1],"IE10-strict":[1,1,0,0,1,1,1,1,0,1,1,1,0,0,1,1,1,1,1,1,1,1,0,1,1,1,1,1,1,0,0,0,0,1]};function b(){var d=Ext.isIE6?"IE6":Ext.isIE7?"IE7":Ext.isIE8?"IE8":Ext.isIE9?"IE9":Ext.isIE10?"IE10":"";return d?d+(Ext.isStrict?"-strict":"-quirks"):""}Ext.supports={init:function(){var l=this,p=document,j=l.toRun||l.tests,h=j.length,d=h&&Ext.isReady&&p.createElement("div"),e=[],m=b(),k,g,o;if(d){d.innerHTML=['<div style="height:30px;width:50px;">','<div style="height:20px;width:20px;"></div>',"</div>",'<div style="width: 200px; height: 200px; position: relative; padding: 5px;">','<div style="position: absolute; top: 0; left: 0; width: 100%; height: 100%;"></div>',"</div>",'<div style="position: absolute; left: 10%; top: 10%;"></div>','<div style="float:left; background-color:transparent;"></div>'].join("");p.body.appendChild(d)}g=c[m];while(h--){k=j[h];o=g&&g[h];if(o!==undefined){l[k.identity]=o}else{if(d||k.early){l[k.identity]=k.fn.call(l,p,d)}else{e.push(k)}}}if(d){p.body.removeChild(d)}l.toRun=e},PointerEvents:"pointerEvents" in document.documentElement.style,LocalStorage:(function(){try{return"localStorage" in window&&window.localStorage!==null}catch(d){return false}})(),CSS3BoxShadow:"boxShadow" in document.documentElement.style||"WebkitBoxShadow" in document.documentElement.style||"MozBoxShadow" in document.documentElement.style,ClassList:!!document.documentElement.classList,OrientationChange:((typeof window.orientation!="undefined")&&("onorientationchange" in window)),DeviceMotion:("ondevicemotion" in window),Touch:("ontouchstart" in window)&&(!Ext.is.Desktop),TimeoutActualLateness:(function(){setTimeout(function(){Ext.supports.TimeoutActualLateness=arguments.length!==0},0)}()),tests:[{identity:"Transitions",fn:function(k,m){var j=["webkit","Moz","o","ms","khtml"],l="TransitionEnd",d=[j[0]+l,"transitionend",j[2]+l,j[3]+l,j[4]+l],h=j.length,g=0,e=false;for(;g<h;g++){if(a(m,j[g]+"TransitionProperty")){Ext.supports.CSS3Prefix=j[g];Ext.supports.CSS3TransitionEnd=d[g];e=true;break}}return e}},{identity:"RightMargin",fn:function(e,g){var d=e.defaultView;return !(d&&d.getComputedStyle(g.firstChild.firstChild,null).marginRight!="0px")}},{identity:"DisplayChangeInputSelectionBug",early:true,fn:function(){var d=Ext.webKitVersion;return 0<d&&d<533}},{identity:"DisplayChangeTextAreaSelectionBug",early:true,fn:function(){var d=Ext.webKitVersion;return 0<d&&d<534.24}},{identity:"TransparentColor",fn:function(e,g,d){d=e.defaultView;return !(d&&d.getComputedStyle(g.lastChild,null).backgroundColor!="transparent")}},{identity:"ComputedStyle",fn:function(e,g,d){d=e.defaultView;return d&&d.getComputedStyle}},{identity:"Svg",fn:function(d){return !!d.createElementNS&&!!d.createElementNS("http://www.w3.org/2000/svg","svg").createSVGRect}},{identity:"Canvas",fn:function(d){return !!d.createElement("canvas").getContext}},{identity:"Vml",fn:function(e){var g=e.createElement("div");g.innerHTML="<!--[if vml]><br/><br/><![endif]-->";return(g.childNodes.length==2)}},{identity:"Float",fn:function(d,e){return !!e.lastChild.style.cssFloat}},{identity:"AudioTag",fn:function(d){return !!d.createElement("audio").canPlayType}},{identity:"History",fn:function(){var d=window.history;return !!(d&&d.pushState)}},{identity:"CSS3DTransform",fn:function(){return(typeof WebKitCSSMatrix!="undefined"&&new WebKitCSSMatrix().hasOwnProperty("m41"))}},{identity:"CSS3LinearGradient",fn:function(k,d){var m="background-image:",l="-webkit-gradient(linear, left top, right bottom, from(black), to(white))",j="linear-gradient(left top, black, white)",h="-moz-"+j,e="-ms-"+j,g="-o-"+j,n=[m+l,m+j,m+h,m+e,m+g];d.style.cssText=n.join(";");return((""+d.style.backgroundImage).indexOf("gradient")!==-1)&&!Ext.isIE9}},{identity:"CSS3BorderRadius",fn:function(h,j){var e=["borderRadius","BorderRadius","MozBorderRadius","WebkitBorderRadius","OBorderRadius","KhtmlBorderRadius"],g=false,d;for(d=0;d<e.length;d++){if(document.body.style[e[d]]!==undefined){return true}}return g}},{identity:"GeoLocation",fn:function(){return(typeof navigator!="undefined"&&"geolocation" in navigator)||(typeof google!="undefined"&&typeof google.gears!="undefined")}},{identity:"MouseEnterLeave",fn:function(d,e){return("onmouseenter" in e&&"onmouseleave" in e)}},{identity:"MouseWheel",fn:function(d,e){return("onmousewheel" in e)}},{identity:"Opacity",fn:function(d,e){if(Ext.isIE6||Ext.isIE7||Ext.isIE8){return false}e.firstChild.style.cssText="opacity:0.73";return e.firstChild.style.opacity=="0.73"}},{identity:"Placeholder",fn:function(d){return"placeholder" in d.createElement("input")}},{identity:"Direct2DBug",fn:function(){return Ext.isString(document.body.style.msTransformOrigin)&&Ext.isIE10m}},{identity:"BoundingClientRect",fn:function(d,e){return Ext.isFunction(e.getBoundingClientRect)}},{identity:"RotatedBoundingClientRect",fn:function(){var d=document.body,e=false,h=document.createElement("div"),g=h.style;if(h.getBoundingClientRect){g.WebkitTransform=g.MozTransform=g.OTransform=g.transform="rotate(90deg)";g.width="100px";g.height="30px";d.appendChild(h);e=h.getBoundingClientRect().height!==100;d.removeChild(h)}return e}},{identity:"IncludePaddingInWidthCalculation",fn:function(d,e){return e.childNodes[1].firstChild.offsetWidth==210}},{identity:"IncludePaddingInHeightCalculation",fn:function(d,e){return e.childNodes[1].firstChild.offsetHeight==210}},{identity:"ArraySort",fn:function(){var d=[1,2,3,4,5].sort(function(){return 0});return d[0]===1&&d[1]===2&&d[2]===3&&d[3]===4&&d[4]===5}},{identity:"Range",fn:function(){return !!document.createRange}},{identity:"CreateContextualFragment",fn:function(){var d=Ext.supports.Range?document.createRange():false;return d&&!!d.createContextualFragment}},{identity:"WindowOnError",fn:function(){return Ext.isIE||Ext.isGecko||Ext.webKitVersion>=534.16}},{identity:"TextAreaMaxLength",fn:function(){var d=document.createElement("textarea");return("maxlength" in d)}},{identity:"GetPositionPercentage",fn:function(d,e){return a(e.childNodes[2],"left")=="10%"}},{identity:"PercentageHeightOverflowBug",fn:function(h){var d=false,g,e;if(Ext.getScrollbarSize().height){e=h.createElement("div");g=e.style;g.height="50px";g.width="50px";g.overflow="auto";g.position="absolute";e.innerHTML=['<div style="display:table;height:100%;">','<div style="width:51px;"></div>',"</div>"].join("");h.body.appendChild(e);if(e.firstChild.offsetHeight===50){d=true}h.body.removeChild(e)}return d}},{identity:"xOriginBug",fn:function(h,j){j.innerHTML='<div id="b1" style="height:100px;width:100px;direction:rtl;position:relative;overflow:scroll"><div id="b2" style="position:relative;width:100%;height:20px;"></div><div id="b3" style="position:absolute;width:20px;height:20px;top:0px;right:0px"></div></div>';var g=document.getElementById("b1").getBoundingClientRect(),e=document.getElementById("b2").getBoundingClientRect(),d=document.getElementById("b3").getBoundingClientRect();return(e.left!==g.left&&d.right!==g.right)}},{identity:"ScrollWidthInlinePaddingBug",fn:function(h){var d=false,g,e;e=h.createElement("div");g=e.style;g.height="50px";g.width="50px";g.padding="10px";g.overflow="hidden";g.position="absolute";e.innerHTML='<span style="display:inline-block;zoom:1;height:60px;width:60px;"></span>';h.body.appendChild(e);if(e.scrollWidth===70){d=true}h.body.removeChild(e);return d}}]}}());Ext.supports.init();Ext.util.DelayedTask=function(e,d,b,h){var g=this,a,c=function(){clearInterval(g.id);g.id=null;e.apply(d,b||[]);Ext.EventManager.idleEvent.fire()};h=typeof h==="boolean"?h:true;g.id=null;g.delay=function(k,m,l,j){if(h){g.cancel()}a=k||a,e=m||e;d=l||d;b=j||b;if(!g.id){g.id=setInterval(c,a)}};g.cancel=function(){if(g.id){clearInterval(g.id);g.id=null}}};(Ext.cmd.derive("Ext.util.Event",Ext.Base,function(){var d=Array.prototype.slice,a=Ext.Array.insert,b=Ext.Array.toArray,c=Ext.util.DelayedTask;return{isEvent:true,suspended:0,noOptions:{},constructor:function(g,e){this.name=e;this.observable=g;this.listeners=[]},addListener:function(p,r,t){var n=this,o,j,q,e,s,m,h,l,k,g;r=r||n.observable;if(!n.isListening(p,r)){j=n.createListener(p,r,t);if(n.firing){n.listeners=n.listeners.slice(0)}o=n.listeners;l=h=o.length;q=t&&t.priority;s=n._highestNegativePriorityIndex;m=(s!==undefined);if(q){e=(q<0);if(!e||m){for(k=(e?s:0);k<h;k++){g=o[k].o?o[k].o.priority||0:0;if(g<q){l=k;break}}}else{n._highestNegativePriorityIndex=l}}else{if(m){l=s}}if(!e&&l<=s){n._highestNegativePriorityIndex++}if(l===h){n.listeners[h]=j}else{a(n.listeners,l,[j])}}},createListener:function(h,g,l){g=g||this.observable;var j=this,k={fn:h,scope:g,ev:j},e=h;if(l){k.o=l;if(l.single){e=j.createSingle(e,k,l,g)}if(l.target){e=j.createTargeted(e,k,l,g)}if(l.delay){e=j.createDelayed(e,k,l,g)}if(l.buffer){e=j.createBuffered(e,k,l,g)}}k.fireFn=e;return k},findListener:function(k,j){var h=this.listeners,e=h.length,l,g;while(e--){l=h[e];if(l){g=l.scope;if(l.fn==k&&(g==(j||this.observable))){return e}}}return -1},isListening:function(g,e){return this.findListener(g,e)!==-1},removeListener:function(j,h){var l=this,g,n,m,e;g=l.findListener(j,h);if(g!=-1){n=l.listeners[g];m=l._highestNegativePriorityIndex;if(l.firing){l.listeners=l.listeners.slice(0)}if(n.task){n.task.cancel();delete n.task}e=n.tasks&&n.tasks.length;if(e){while(e--){n.tasks[e].cancel()}delete n.tasks}l.listeners.splice(g,1);if(m){if(g<m){l._highestNegativePriorityIndex--}else{if(g===m&&g===l.listeners.length){delete l._highestNegativePriorityIndex}}}return true}return false},clearListeners:function(){var g=this.listeners,e=g.length;while(e--){this.removeListener(g[e].fn,g[e].scope)}},suspend:function(){this.suspended+=1},resume:function(){if(this.suspended){this.suspended--}},fire:function(){var l=this,j=l.listeners,k=j.length,h,g,m,e;if(!l.suspended&&k>0){l.firing=true;g=arguments.length?d.call(arguments,0):[];e=g.length;for(h=0;h<k;h++){m=j[h];if(m.o){g[e]=m.o}if(m&&m.fireFn.apply(m.scope||l.observable,g)===false){return(l.firing=false)}}}l.firing=false;return true},createTargeted:function(g,h,j,e){return function(){if(j.target===arguments[0]){g.apply(e,arguments)}}},createBuffered:function(g,h,j,e){h.task=new c();return function(){h.task.delay(j.buffer,g,e,b(arguments))}},createDelayed:function(g,h,j,e){return function(){var k=new c();if(!h.tasks){h.tasks=[]}h.tasks.push(k);k.delay(j.delay||10,g,e,b(arguments))}},createSingle:function(g,h,j,e){return function(){var k=h.ev;if(k.removeListener(h.fn,e)&&k.observable){k.observable.hasListeners[k.name]--}return g.apply(e,arguments)}}}},1,0,0,0,0,0,[Ext.util,"Event"],0));Ext.EventManager=new function(){var b=this,h=document,g=window,e=/\\/g,c=Ext.baseCSSPrefix,a=!Ext.isIE9&&"addEventListener" in h,j,d=function(){var p=h.body||h.getElementsByTagName("body")[0],l=[c+"body"],k=[],m=Ext.supports.CSS3LinearGradient,o=Ext.supports.CSS3BorderRadius,n;if(!p){return false}n=p.parentNode;function q(r){l.push(c+r)}if(Ext.isIE&&Ext.isIE9m){q("ie");if(Ext.isIE6){q("ie6")}else{q("ie7p");if(Ext.isIE7){q("ie7")}else{q("ie8p");if(Ext.isIE8){q("ie8")}else{q("ie9p");if(Ext.isIE9){q("ie9")}}}}if(Ext.isIE7m){q("ie7m")}if(Ext.isIE8m){q("ie8m")}if(Ext.isIE9m){q("ie9m")}if(Ext.isIE7||Ext.isIE8){q("ie78")}}if(Ext.isIE10){q("ie10")}if(Ext.isGecko){q("gecko");if(Ext.isGecko3){q("gecko3")}if(Ext.isGecko4){q("gecko4")}if(Ext.isGecko5){q("gecko5")}}if(Ext.isOpera){q("opera")}if(Ext.isWebKit){q("webkit")}if(Ext.isSafari){q("safari");if(Ext.isSafari2){q("safari2")}if(Ext.isSafari3){q("safari3")}if(Ext.isSafari4){q("safari4")}if(Ext.isSafari5){q("safari5")}if(Ext.isSafari5_0){q("safari5_0")}}if(Ext.isChrome){q("chrome")}if(Ext.isMac){q("mac")}if(Ext.isLinux){q("linux")}if(!o){q("nbr")}if(!m){q("nlg")}if(n){if(Ext.isStrict&&(Ext.isIE6||Ext.isIE7)){Ext.isBorderBox=false}else{Ext.isBorderBox=true}if(!Ext.isBorderBox){k.push(c+"content-box")}if(Ext.isStrict){k.push(c+"strict")}else{k.push(c+"quirks")}Ext.fly(n,"_internal").addCls(k)}Ext.fly(p,"_internal").addCls(l);return true};Ext.apply(b,{hasBoundOnReady:false,hasFiredReady:false,deferReadyEvent:1,onReadyChain:[],readyEvent:(function(){j=new Ext.util.Event();j.fire=function(){Ext._beforeReadyTime=Ext._beforeReadyTime||new Date().getTime();j.self.prototype.fire.apply(j,arguments);Ext._afterReadytime=new Date().getTime()};return j}()),idleEvent:new Ext.util.Event(),isReadyPaused:function(){return(/[?&]ext-pauseReadyFire\b/i.test(location.search)&&!Ext._continueFireReady)},bindReadyEvent:function(){if(b.hasBoundOnReady){return}if(h.readyState=="complete"){b.onReadyEvent({type:h.readyState||"body"})}else{h.addEventListener("DOMContentLoaded",b.onReadyEvent,false);g.addEventListener("load",b.onReadyEvent,false);b.hasBoundOnReady=true}},onReadyEvent:function(k){if(k&&k.type){b.onReadyChain.push(k.type)}if(b.hasBoundOnReady){h.removeEventListener("DOMContentLoaded",b.onReadyEvent,false);g.removeEventListener("load",b.onReadyEvent,false)}if(!Ext.isReady){b.fireDocReady()}},fireDocReady:function(){if(!Ext.isReady){Ext._readyTime=new Date().getTime();Ext.isReady=true;Ext.supports.init();b.onWindowUnload();j.onReadyChain=b.onReadyChain;if(Ext.isNumber(b.deferReadyEvent)){Ext.Function.defer(b.fireReadyEvent,b.deferReadyEvent);b.hasDocReadyTimer=true}else{b.fireReadyEvent()}}},fireReadyEvent:function(){b.hasDocReadyTimer=false;b.isFiring=true;while(j.listeners.length&&!b.isReadyPaused()){j.fire()}b.isFiring=false;b.hasFiredReady=true;Ext.EventManager.idleEvent.fire()},onDocumentReady:function(m,l,k){k=k||{};k.single=true;j.addListener(m,l,k);if(!(b.isFiring||b.hasDocReadyTimer)){if(Ext.isReady){b.fireReadyEvent()}else{b.bindReadyEvent()}}},stoppedMouseDownEvent:new Ext.util.Event(),propRe:/^(?:scope|delay|buffer|single|stopEvent|preventDefault|stopPropagation|normalized|args|delegate|freezeEvent)$/,getId:function(k){var l;k=Ext.getDom(k);if(k===h||k===g){l=k===h?Ext.documentId:Ext.windowId}else{l=Ext.id(k)}if(!Ext.cache[l]){Ext.addCacheEntry(l,null,k)}return l},prepareListenerConfig:function(n,l,p){var q=b.propRe,m,o,k;for(m in l){if(l.hasOwnProperty(m)){if(!q.test(m)){o=l[m];if(typeof o=="function"){k=[n,m,o,l.scope,l]}else{k=[n,m,o.fn,o.scope,o]}if(p){b.removeListener.apply(b,k)}else{b.addListener.apply(b,k)}}}}},mouseEnterLeaveRe:/mouseenter|mouseleave/,normalizeEvent:function(k,l){if(b.mouseEnterLeaveRe.test(k)&&!Ext.supports.MouseEnterLeave){if(l){l=Ext.Function.createInterceptor(l,b.contains)}k=k=="mouseenter"?"mouseover":"mouseout"}else{if(k=="mousewheel"&&!Ext.supports.MouseWheel&&!Ext.isOpera){k="DOMMouseScroll"}}return{eventName:k,fn:l}},contains:function(l){l=l.browserEvent||l;var k=l.currentTarget,m=b.getRelatedTarget(l);if(k&&k.firstChild){while(m){if(m===k){return false}m=m.parentNode;if(m&&(m.nodeType!=1)){m=null}}}return true},addListener:function(o,q,t,v,w){if(typeof q!=="string"){b.prepareListenerConfig(o,q);return}var n=o.dom||Ext.getDom(o),r,s,m,k,l,p,u;if(typeof t==="string"){t=Ext.resolveMethod(t,v||o)}w=w||{};s=b.normalizeEvent(q,t);m=b.createListenerWrap(n,q,s.fn,v,w);k=b.getEventListenerCache(o.dom?o:n,q);q=s.eventName;r=a||(Ext.isIE9&&!n.attachEvent);if(!r){l=b.normalizeId(n);if(l){p=Ext.cache[l][q];if(p&&p.firing){k=b.cloneEventListenerCache(n,q)}}}u=!!w.capture;k.push({fn:t,wrap:m,scope:v,capture:u});if(!r){if(k.length===1){l=b.normalizeId(n,true);t=Ext.Function.bind(b.handleSingleEvent,b,[l,q],true);Ext.cache[l][q]={firing:false,fn:t};n.attachEvent("on"+q,t)}}else{n.addEventListener(q,m,u)}if(n==h&&q=="mousedown"){b.stoppedMouseDownEvent.addListener(m)}},normalizeId:function(l,k){var m;if(l===document){m=Ext.documentId}else{if(l===window){m=Ext.windowId}else{m=l.id}}if(!m&&k){m=b.getId(l)}return m},handleSingleEvent:function(p,q,m){var n=b.getEventListenerCache(q,m),l=Ext.cache[q][m],k,o;if(l.firing){return}l.firing=true;for(o=0,k=n.length;o<k;++o){n[o].wrap(p)}l.firing=false},removeListener:function(t,v,w,y){if(typeof v!=="string"){b.prepareListenerConfig(t,v,true);return}var r=Ext.getDom(t),m,n=t.dom?t:Ext.get(r),k=b.getEventListenerCache(n,v),x=b.normalizeEvent(v).eventName,s=k.length,q,u,p,o,l;if(!r){return}p=a||(Ext.isIE9&&!r.detachEvent);if(typeof w==="string"){w=Ext.resolveMethod(w,y||t)}while(s--){o=k[s];if(o&&(!w||o.fn==w)&&(!y||o.scope===y)){l=o.wrap;if(l.task){clearTimeout(l.task);delete l.task}q=l.tasks&&l.tasks.length;if(q){while(q--){clearTimeout(l.tasks[q])}delete l.tasks}if(!p){m=b.normalizeId(r,true);u=Ext.cache[m][x];if(u&&u.firing){k=b.cloneEventListenerCache(r,x)}if(k.length===1){w=u.fn;delete Ext.cache[m][x];r.detachEvent("on"+x,w)}}else{r.removeEventListener(x,l,o.capture)}if(l&&r==h&&v=="mousedown"){b.stoppedMouseDownEvent.removeListener(l)}Ext.Array.erase(k,s,1)}}},removeAll:function(n){var o=(typeof n==="string")?n:n.id,l,m,k;if(o&&(l=Ext.cache[o])){m=l.events;for(k in m){if(m.hasOwnProperty(k)){b.removeListener(n,k)}}l.events={}}},purgeElement:function(n,l){var p=Ext.getDom(n),m=0,k,o;if(l){b.removeListener(n,l)}else{b.removeAll(n)}if(p&&p.childNodes){o=p.childNodes;for(k=o.length;m<k;m++){b.purgeElement(o[m],l)}}},createListenerWrap:function(r,l,o,n,k){k=k||{};var p,q,m=function(t,s){if(!q){p=["if(!"+Ext.name+") {return;}"];if(k.buffer||k.delay||k.freezeEvent){if(k.freezeEvent){p.push("e = X.EventObject.setEvent(e);")}p.push("e = new X.EventObjectImpl(e, "+(k.freezeEvent?"true":"false")+");")}else{p.push("e = X.EventObject.setEvent(e);")}if(k.delegate){p.push('var result, t = e.getTarget("'+(k.delegate+"").replace(e,"\\\\")+'", this);');p.push("if(!t) {return;}")}else{p.push("var t = e.target, result;")}if(k.target){p.push("if(e.target !== options.target) {return;}")}if(k.stopEvent){p.push("e.stopEvent();")}else{if(k.preventDefault){p.push("e.preventDefault();")}if(k.stopPropagation){p.push("e.stopPropagation();")}}if(k.normalized===false){p.push("e = e.browserEvent;")}if(k.buffer){p.push("(wrap.task && clearTimeout(wrap.task));");p.push("wrap.task = setTimeout(function() {")}if(k.delay){p.push("wrap.tasks = wrap.tasks || [];");p.push("wrap.tasks.push(setTimeout(function() {")}p.push("result = fn.call(scope || dom, e, t, options);");if(k.single){p.push("evtMgr.removeListener(dom, ename, fn, scope);")}if(l!=="mousemove"&&l!=="unload"){p.push("if (evtMgr.idleEvent.listeners.length) {");p.push("evtMgr.idleEvent.fire();");p.push("}")}if(k.delay){p.push("}, "+k.delay+"));")}if(k.buffer){p.push("}, "+k.buffer+");")}p.push("return result;");q=Ext.cacheableFunctionFactory("e","options","fn","scope","ename","dom","wrap","args","X","evtMgr",p.join("\n"))}return q.call(r,t,k,o,n,l,r,m,s,Ext,b)};return m},getEventCache:function(m){var l,k,n;if(!m){return[]}if(m.$cache){l=m.$cache}else{if(typeof m==="string"){n=m}else{n=b.getId(m)}l=Ext.cache[n]}k=l.events||(l.events={});return k},getEventListenerCache:function(m,k){var l=b.getEventCache(m);return l[k]||(l[k]=[])},cloneEventListenerCache:function(n,k){var m=b.getEventCache(n),l;if(m[k]){l=m[k].slice(0)}else{l=[]}m[k]=l;return l},mouseLeaveRe:/(mouseout|mouseleave)/,mouseEnterRe:/(mouseover|mouseenter)/,stopEvent:function(k){b.stopPropagation(k);b.preventDefault(k)},stopPropagation:function(k){k=k.browserEvent||k;if(k.stopPropagation){k.stopPropagation()}else{k.cancelBubble=true}},preventDefault:function(k){k=k.browserEvent||k;if(k.preventDefault){k.preventDefault()}else{k.returnValue=false;try{if(k.ctrlKey||k.keyCode>111&&k.keyCode<124){k.keyCode=-1}}catch(l){}}},getRelatedTarget:function(k){k=k.browserEvent||k;var l=k.relatedTarget;if(!l){if(b.mouseLeaveRe.test(k.type)){l=k.toElement}else{if(b.mouseEnterRe.test(k.type)){l=k.fromElement}}}return b.resolveTextNode(l)},getPageX:function(k){return b.getPageXY(k)[0]},getPageY:function(k){return b.getPageXY(k)[1]},getPageXY:function(m){m=m.browserEvent||m;var l=m.pageX,o=m.pageY,n=h.documentElement,k=h.body;if(!l&&l!==0){l=m.clientX+(n&&n.scrollLeft||k&&k.scrollLeft||0)-(n&&n.clientLeft||k&&k.clientLeft||0);o=m.clientY+(n&&n.scrollTop||k&&k.scrollTop||0)-(n&&n.clientTop||k&&k.clientTop||0)}return[l,o]},getTarget:function(k){k=k.browserEvent||k;return b.resolveTextNode(k.target||k.srcElement)},resolveTextNode:Ext.isGecko?function(l){if(l){var k=HTMLElement.prototype.toString.call(l);if(k!=="[xpconnect wrapped native prototype]"&&k!=="[object XULElement]"){return l.nodeType==3?l.parentNode:l}}}:function(k){return k&&k.nodeType==3?k.parentNode:k},curWidth:0,curHeight:0,onWindowResize:function(n,m,l){var k=b.resizeEvent;if(!k){b.resizeEvent=k=new Ext.util.Event();b.on(g,"resize",b.fireResize,null,{buffer:100})}k.addListener(n,m,l)},fireResize:function(){var k=Ext.Element.getViewWidth(),l=Ext.Element.getViewHeight();if(b.curHeight!=l||b.curWidth!=k){b.curHeight=l;b.curWidth=k;b.resizeEvent.fire(k,l)}},removeResizeListener:function(m,l){var k=b.resizeEvent;if(k){k.removeListener(m,l)}},onWindowUnload:function(n,m,l){var k=b.unloadEvent;if(!k){b.unloadEvent=k=new Ext.util.Event();b.addListener(g,"unload",b.fireUnload)}if(n){k.addListener(n,m,l)}},fireUnload:function(){try{h=g=undefined;var p,l,n,m,k;b.unloadEvent.fire();if(Ext.isGecko3){p=Ext.ComponentQuery.query("gridview");l=0;n=p.length;for(;l<n;l++){p[l].scrollToTop()}}k=Ext.cache;for(m in k){if(k.hasOwnProperty(m)){b.removeAll(m)}}}catch(o){}},removeUnloadListener:function(m,l){var k=b.unloadEvent;if(k){k.removeListener(m,l)}},useKeyDown:Ext.isWebKit?parseInt(navigator.userAgent.match(/AppleWebKit\/(\d+)/)[1],10)>=525:!((Ext.isGecko&&!Ext.isWindows)||Ext.isOpera),getKeyEvent:function(){return b.useKeyDown?"keydown":"keypress"}});if(!a&&document.attachEvent){Ext.apply(b,{pollScroll:function(){var k=true;try{document.documentElement.doScroll("left")}catch(l){k=false}if(k&&document.body){b.onReadyEvent({type:"doScroll"})}else{b.scrollTimeout=setTimeout(b.pollScroll,20)}return k},scrollTimeout:null,readyStatesRe:/complete/i,checkReadyState:function(){var k=document.readyState;if(b.readyStatesRe.test(k)){b.onReadyEvent({type:k})}},bindReadyEvent:function(){var k=true;if(b.hasBoundOnReady){return}try{k=window.frameElement===undefined}catch(l){k=false}if(!k||!h.documentElement.doScroll){b.pollScroll=Ext.emptyFn}if(b.pollScroll()===true){return}if(h.readyState=="complete"){b.onReadyEvent({type:"already "+(h.readyState||"body")})}else{h.attachEvent("onreadystatechange",b.checkReadyState);window.attachEvent("onload",b.onReadyEvent);b.hasBoundOnReady=true}},onReadyEvent:function(k){if(k&&k.type){b.onReadyChain.push(k.type)}if(b.hasBoundOnReady){document.detachEvent("onreadystatechange",b.checkReadyState);window.detachEvent("onload",b.onReadyEvent)}if(Ext.isNumber(b.scrollTimeout)){clearTimeout(b.scrollTimeout);delete b.scrollTimeout}if(!Ext.isReady){b.fireDocReady()}},onReadyChain:[]})}Ext.onReady=function(m,l,k){Ext.Loader.onReady(m,l,true,k)};Ext.onDocumentReady=b.onDocumentReady;b.on=b.addListener;b.un=b.removeListener;Ext.onReady(d)}();(Ext.cmd.derive("Ext.util.Observable",Ext.Base,function(a){var d=[],e=Array.prototype,g=e.slice,c=Ext.util.Event,b=function(h){if(h instanceof b){return h}this.observable=h;if(arguments[1].isObservable){this.managedListeners=true}this.args=g.call(arguments,1)};b.prototype.destroy=function(){this.observable[this.managedListeners?"mun":"un"].apply(this.observable,this.args)};return{statics:{releaseCapture:function(h){h.fireEventArgs=this.prototype.fireEventArgs},capture:function(l,j,h){var k=function(m,n){return j.apply(h,[m].concat(n))};this.captureArgs(l,k,h)},captureArgs:function(k,j,h){k.fireEventArgs=Ext.Function.createInterceptor(k.fireEventArgs,j,h)},observe:function(h,j){if(h){if(!h.isObservable){Ext.applyIf(h,new this());this.captureArgs(h.prototype,h.fireEventArgs,h)}if(Ext.isObject(j)){h.on(j)}}return h},prepareClass:function(k,j){if(!k.HasListeners){var l=function(){},h=k.superclass.HasListeners||(j&&j.HasListeners)||a.HasListeners;k.prototype.HasListeners=k.HasListeners=l;l.prototype=k.hasListeners=new h()}}},isObservable:true,eventsSuspended:0,constructor:function(h){var j=this;Ext.apply(j,h);if(!j.hasListeners){j.hasListeners=new j.HasListeners()}j.events=j.events||{};if(j.listeners){j.on(j.listeners);j.listeners=null}if(j.bubbleEvents){j.enableBubble(j.bubbleEvents)}},onClassExtended:function(h){if(!h.HasListeners){a.prepareClass(h)}},eventOptionsRe:/^(?:scope|delay|buffer|single|stopEvent|preventDefault|stopPropagation|normalized|args|delegate|element|destroyable|vertical|horizontal|freezeEvent|priority)$/,addManagedListener:function(p,l,n,q,r,k){var m=this,o=m.managedListeners=m.managedListeners||[],j,h;if(typeof l!=="string"){h=arguments.length>4?r:l;r=l;for(l in r){if(r.hasOwnProperty(l)){j=r[l];if(!m.eventOptionsRe.test(l)){m.addManagedListener(p,l,j.fn||j,j.scope||r.scope||q,j.fn?j:h,true)}}}if(r&&r.destroyable){return new b(m,p,r)}}else{if(typeof n==="string"){q=q||m;n=Ext.resolveMethod(n,q)}o.push({item:p,ename:l,fn:n,scope:q,options:r});p.on(l,n,q,r);if(!k&&r&&r.destroyable){return new b(m,p,l,n,q)}}},removeManagedListener:function(q,l,o,r){var n=this,s,j,p,h,m,k;if(typeof l!=="string"){s=l;for(l in s){if(s.hasOwnProperty(l)){j=s[l];if(!n.eventOptionsRe.test(l)){n.removeManagedListener(q,l,j.fn||j,j.scope||s.scope||r)}}}}else{p=n.managedListeners?n.managedListeners.slice():[];if(typeof o==="string"){r=r||n;o=Ext.resolveMethod(o,r)}for(m=0,h=p.length;m<h;m++){n.removeManagedListenerItem(false,p[m],q,l,o,r)}}},fireEvent:function(h){return this.fireEventArgs(h,g.call(arguments,1))},fireEventArgs:function(h,k){h=h.toLowerCase();var n=this,l=n.events,m=l&&l[h],j=true;if(m&&n.hasListeners[h]){j=n.continueFireEvent(h,k||d,m.bubble)}return j},continueFireEvent:function(k,m,j){var o=this,h,n,l=true;do{if(o.eventsSuspended){if((h=o.eventQueue)){h.push([k,m,j])}return l}else{n=o.events[k];if(n&&n!==true){if((l=n.fire.apply(n,m))===false){break}}}}while(j&&(o=o.getBubbleParent()));return l},getBubbleParent:function(){var j=this,h=j.getBubbleTarget&&j.getBubbleTarget();if(h&&h.isObservable){return h}return null},addListener:function(l,n,m,k){var p=this,j,o,h=0;if(typeof l!=="string"){k=l;for(l in k){if(k.hasOwnProperty(l)){j=k[l];if(!p.eventOptionsRe.test(l)){p.addListener(l,j.fn||j,j.scope||k.scope,j.fn?j:k)}}}if(k&&k.destroyable){return new b(p,k)}}else{l=l.toLowerCase();o=p.events[l];if(o&&o.isEvent){h=o.listeners.length}else{p.events[l]=o=new c(p,l)}if(typeof n==="string"){m=m||p;n=Ext.resolveMethod(n,m)}o.addListener(n,m,k);if(o.listeners.length!==h){p.hasListeners._incr_(l)}if(k&&k.destroyable){return new b(p,l,n,m,k)}}},removeListener:function(k,m,l){var o=this,j,n,h;if(typeof k!=="string"){h=k;for(k in h){if(h.hasOwnProperty(k)){j=h[k];if(!o.eventOptionsRe.test(k)){o.removeListener(k,j.fn||j,j.scope||h.scope)}}}}else{k=k.toLowerCase();n=o.events[k];if(n&&n.isEvent){if(typeof m==="string"){l=l||o;m=Ext.resolveMethod(m,l)}if(n.removeListener(m,l)){o.hasListeners._decr_(k)}}}},clearListeners:function(){var k=this.events,h=this.hasListeners,l,j;for(j in k){if(k.hasOwnProperty(j)){l=k[j];if(l.isEvent){delete h[j];l.clearListeners()}}}this.clearManagedListeners()},clearManagedListeners:function(){var j=this.managedListeners||[],k=0,h=j.length;for(;k<h;k++){this.removeManagedListenerItem(true,j[k])}this.managedListeners=[]},removeManagedListenerItem:function(j,h,n,k,m,l){if(j||(h.item===n&&h.ename===k&&(!m||h.fn===m)&&(!l||h.scope===l))){h.item.un(h.ename,h.fn,h.scope);if(!j){Ext.Array.remove(this.managedListeners,h)}}},addEvents:function(n){var m=this,l=m.events||(m.events={}),h,j,k;if(typeof n=="string"){for(j=arguments,k=j.length;k--;){h=j[k];if(!l[h]){l[h]=true}}}else{Ext.applyIf(m.events,n)}},hasListener:function(h){return !!this.hasListeners[h.toLowerCase()]},suspendEvents:function(h){this.eventsSuspended+=1;if(h&&!this.eventQueue){this.eventQueue=[]}},suspendEvent:function(j){var h=arguments.length,k,l;for(k=0;k<h;k++){l=this.events[arguments[k]];if(l&&l.suspend){l.suspend()}}},resumeEvent:function(){var h=arguments.length,j,k;for(j=0;j<h;j++){k=this.events[arguments[j]];if(k&&k.resume){k.resume()}}},resumeEvents:function(){var h=this,l=h.eventQueue,k,j;if(h.eventsSuspended&&!--h.eventsSuspended){delete h.eventQueue;if(l){k=l.length;for(j=0;j<k;j++){h.continueFireEvent.apply(h,l[j])}}}},relayEvents:function(j,l,o){var n=this,h=l.length,k=0,m,p={};for(;k<h;k++){m=l[k];p[m]=n.createRelayer(o?o+m:m)}n.mon(j,p,null,null,undefined);return new b(n,j,p)},createRelayer:function(h,j){var k=this;return function(){return k.fireEventArgs.call(k,h,j?g.apply(arguments,j):arguments)}},enableBubble:function(p){if(p){var n=this,o=(typeof p=="string")?arguments:p,m=o.length,k=n.events,j,l,h;for(h=0;h<m;++h){j=o[h].toLowerCase();l=k[j];if(!l||typeof l=="boolean"){k[j]=l=new c(n,j)}n.hasListeners._incr_(j);l.bubble=true}}}}},1,0,0,0,0,0,[Ext.util,"Observable"],function(){var b=this,e=b.prototype,c=function(){},g=function(h){if(!h.HasListeners){var j=h.prototype;b.prepareClass(h,this);h.onExtended(function(k){b.prepareClass(k)});if(j.onClassMixedIn){Ext.override(h,{onClassMixedIn:function(k){g.call(this,k);this.callParent(arguments)}})}else{j.onClassMixedIn=function(k){g.call(this,k)}}}},a;c.prototype={_decr_:function(h){if(!--this[h]){delete this[h]}},_incr_:function(h){if(this.hasOwnProperty(h)){++this[h]}else{this[h]=1}}};e.HasListeners=b.HasListeners=c;b.createAlias({on:"addListener",un:"removeListener",mon:"addManagedListener",mun:"removeManagedListener"});b.observeClass=b.observe;Ext.globalEvents=a=new b({events:{idle:Ext.EventManager.idleEvent,ready:Ext.EventManager.readyEvent}});Ext.on=function(){return a.addListener.apply(a,arguments)};Ext.un=function(){return a.removeListener.apply(a,arguments)};function d(o){var n=(this.methodEvents=this.methodEvents||{})[o],k,j,l,m=this,h;if(!n){this.methodEvents[o]=n={};n.originalFn=this[o];n.methodName=o;n.before=[];n.after=[];h=function(r,q,p){if((j=r.apply(q||m,p))!==undefined){if(typeof j=="object"){if(j.returnValue!==undefined){k=j.returnValue}else{k=j}l=!!j.cancel}else{if(j===false){l=true}else{k=j}}}};this[o]=function(){var r=Array.prototype.slice.call(arguments,0),q,s,p;k=j=undefined;l=false;for(s=0,p=n.before.length;s<p;s++){q=n.before[s];h(q.fn,q.scope,r);if(l){return k}}if((j=n.originalFn.apply(m,r))!==undefined){k=j}for(s=0,p=n.after.length;s<p;s++){q=n.after[s];h(q.fn,q.scope,r);if(l){return k}}return k}}return n}Ext.apply(e,{onClassMixedIn:g,beforeMethod:function(k,j,h){d.call(this,k).before.push({fn:j,scope:h})},afterMethod:function(k,j,h){d.call(this,k).after.push({fn:j,scope:h})},removeMethodListener:function(n,l,k){var m=this.getMethodEvent(n),j,h;for(j=0,h=m.before.length;j<h;j++){if(m.before[j].fn==l&&m.before[j].scope==k){Ext.Array.erase(m.before,j,1);return}}for(j=0,h=m.after.length;j<h;j++){if(m.after[j].fn==l&&m.after[j].scope==k){Ext.Array.erase(m.after,j,1);return}}},toggleEventLogging:function(h){Ext.util.Observable[h?"capture":"releaseCapture"](this,function(j){if(Ext.isDefined(Ext.global.console)){Ext.global.console.log(j,arguments)}})}})}));(Ext.cmd.derive("Ext.EventObjectImpl",Ext.Base,{BACKSPACE:8,TAB:9,NUM_CENTER:12,ENTER:13,RETURN:13,SHIFT:16,CTRL:17,ALT:18,PAUSE:19,CAPS_LOCK:20,ESC:27,SPACE:32,PAGE_UP:33,PAGE_DOWN:34,END:35,HOME:36,LEFT:37,UP:38,RIGHT:39,DOWN:40,PRINT_SCREEN:44,INSERT:45,DELETE:46,ZERO:48,ONE:49,TWO:50,THREE:51,FOUR:52,FIVE:53,SIX:54,SEVEN:55,EIGHT:56,NINE:57,A:65,B:66,C:67,D:68,E:69,F:70,G:71,H:72,I:73,J:74,K:75,L:76,M:77,N:78,O:79,P:80,Q:81,R:82,S:83,T:84,U:85,V:86,W:87,X:88,Y:89,Z:90,CONTEXT_MENU:93,NUM_ZERO:96,NUM_ONE:97,NUM_TWO:98,NUM_THREE:99,NUM_FOUR:100,NUM_FIVE:101,NUM_SIX:102,NUM_SEVEN:103,NUM_EIGHT:104,NUM_NINE:105,NUM_MULTIPLY:106,NUM_PLUS:107,NUM_MINUS:109,NUM_PERIOD:110,NUM_DIVISION:111,F1:112,F2:113,F3:114,F4:115,F5:116,F6:117,F7:118,F8:119,F9:120,F10:121,F11:122,F12:123,WHEEL_SCALE:(function(){var a;if(Ext.isGecko){a=3}else{if(Ext.isMac){if(Ext.isSafari&&Ext.webKitVersion>=532){a=120}else{a=12}a*=3}else{a=120}}return a}()),clickRe:/(dbl)?click/,safariKeys:{3:13,63234:37,63235:39,63232:38,63233:40,63276:33,63277:34,63272:46,63273:36,63275:35},btnMap:Ext.isIE?{1:0,4:1,2:2}:{0:0,1:1,2:2},constructor:function(a,b){if(a){this.setEvent(a.browserEvent||a,b)}},setEvent:function(d,e){var c=this,b,a;if(d===c||(d&&d.browserEvent)){return d}c.browserEvent=d;if(d){b=d.button?c.btnMap[d.button]:(d.which?d.which-1:-1);if(c.clickRe.test(d.type)&&b==-1){b=0}a={type:d.type,button:b,shiftKey:d.shiftKey,ctrlKey:d.ctrlKey||d.metaKey||false,altKey:d.altKey,keyCode:d.keyCode,charCode:d.charCode,target:Ext.EventManager.getTarget(d),relatedTarget:Ext.EventManager.getRelatedTarget(d),currentTarget:d.currentTarget,xy:(e?c.getXY():null)}}else{a={button:-1,shiftKey:false,ctrlKey:false,altKey:false,keyCode:0,charCode:0,target:null,xy:[0,0]}}Ext.apply(c,a);return c},stopEvent:function(){this.stopPropagation();this.preventDefault()},preventDefault:function(){if(this.browserEvent){Ext.EventManager.preventDefault(this.browserEvent)}},stopPropagation:function(){var a=this.browserEvent;if(a){if(a.type=="mousedown"){Ext.EventManager.stoppedMouseDownEvent.fire(this)}Ext.EventManager.stopPropagation(a)}},getCharCode:function(){return this.charCode||this.keyCode},getKey:function(){return this.normalizeKey(this.keyCode||this.charCode)},normalizeKey:function(a){return Ext.isWebKit?(this.safariKeys[a]||a):a},getPageX:function(){return this.getX()},getPageY:function(){return this.getY()},getX:function(){return this.getXY()[0]},getY:function(){return this.getXY()[1]},getXY:function(){if(!this.xy){this.xy=Ext.EventManager.getPageXY(this.browserEvent)}return this.xy},getTarget:function(b,c,a){if(b){return Ext.fly(this.target).findParent(b,c,a)}return a?Ext.get(this.target):this.target},getRelatedTarget:function(b,c,a){if(b&&this.relatedTarget){return Ext.fly(this.relatedTarget).findParent(b,c,a)}return a?Ext.get(this.relatedTarget):this.relatedTarget},correctWheelDelta:function(c){var b=this.WHEEL_SCALE,a=Math.round(c/b);if(!a&&c){a=(c<0)?-1:1}return a},getWheelDeltas:function(){var d=this,c=d.browserEvent,b=0,a=0;if(Ext.isDefined(c.wheelDeltaX)){b=c.wheelDeltaX;a=c.wheelDeltaY}else{if(c.wheelDelta){a=c.wheelDelta}else{if(c.detail){a=-c.detail;if(a>100){a=3}else{if(a<-100){a=-3}}if(Ext.isDefined(c.axis)&&c.axis===c.HORIZONTAL_AXIS){b=a;a=0}}}}return{x:d.correctWheelDelta(b),y:d.correctWheelDelta(a)}},getWheelDelta:function(){var a=this.getWheelDeltas();return a.y},within:function(d,e,b){if(d){var c=e?this.getRelatedTarget():this.getTarget(),a;if(c){a=Ext.fly(d,"_internal").contains(c);if(!a&&b){a=c==Ext.getDom(d)}return a}}return false},isNavKeyPress:function(){var b=this,a=this.normalizeKey(b.keyCode);return(a>=33&&a<=40)||a==b.RETURN||a==b.TAB||a==b.ESC},isSpecialKey:function(){var a=this.normalizeKey(this.keyCode);return(this.type=="keypress"&&this.ctrlKey)||this.isNavKeyPress()||(a==this.BACKSPACE)||(a>=16&&a<=20)||(a>=44&&a<=46)},getPoint:function(){var a=this.getXY();return new Ext.util.Point(a[0],a[1])},hasModifier:function(){return this.ctrlKey||this.altKey||this.shiftKey||this.metaKey},injectEvent:(function(){var d,e={},c;if(!Ext.isIE9m&&document.createEvent){d={createHtmlEvent:function(l,j,h,g){var k=l.createEvent("HTMLEvents");k.initEvent(j,h,g);return k},createMouseEvent:function(v,t,n,m,p,l,j,k,g,s,r,o,q){var h=v.createEvent("MouseEvents"),u=v.defaultView||window;if(h.initMouseEvent){h.initMouseEvent(t,n,m,u,p,l,j,l,j,k,g,s,r,o,q)}else{h=v.createEvent("UIEvents");h.initEvent(t,n,m);h.view=u;h.detail=p;h.screenX=l;h.screenY=j;h.clientX=l;h.clientY=j;h.ctrlKey=k;h.altKey=g;h.metaKey=r;h.shiftKey=s;h.button=o;h.relatedTarget=q}return h},createUIEvent:function(n,l,j,h,k){var m=n.createEvent("UIEvents"),g=n.defaultView||window;m.initUIEvent(l,j,h,g,k);return m},fireEvent:function(j,g,h){j.dispatchEvent(h)},fixTarget:function(g){if(g==window&&!g.dispatchEvent){return document}return g}}}else{if(document.createEventObject){c={0:1,1:4,2:2};d={createHtmlEvent:function(l,j,h,g){var k=l.createEventObject();k.bubbles=h;k.cancelable=g;return k},createMouseEvent:function(u,t,n,m,p,l,j,k,g,s,r,o,q){var h=u.createEventObject();h.bubbles=n;h.cancelable=m;h.detail=p;h.screenX=l;h.screenY=j;h.clientX=l;h.clientY=j;h.ctrlKey=k;h.altKey=g;h.shiftKey=s;h.metaKey=r;h.button=c[o]||o;h.relatedTarget=q;return h},createUIEvent:function(m,k,h,g,j){var l=m.createEventObject();l.bubbles=h;l.cancelable=g;return l},fireEvent:function(j,g,h){j.fireEvent("on"+g,h)},fixTarget:function(g){if(g==document){return document.documentElement}return g}}}}Ext.Object.each({load:[false,false],unload:[false,false],select:[true,false],change:[true,false],submit:[true,true],reset:[true,false],resize:[true,false],scroll:[true,false]},function(j,k){var h=k[0],g=k[1];e[j]=function(n,l){var m=d.createHtmlEvent(j,h,g);d.fireEvent(n,j,m)}});function b(j,h){var g=(j!="mousemove");return function(n,k){var m=k.getXY(),l=d.createMouseEvent(n.ownerDocument,j,true,g,h,m[0],m[1],k.ctrlKey,k.altKey,k.shiftKey,k.metaKey,k.button,k.relatedTarget);d.fireEvent(n,j,l)}}Ext.each(["click","dblclick","mousedown","mouseup","mouseover","mousemove","mouseout"],function(g){e[g]=b(g,1)});Ext.Object.each({focusin:[true,false],focusout:[true,false],activate:[true,true],focus:[false,false],blur:[false,false]},function(j,k){var h=k[0],g=k[1];e[j]=function(n,l){var m=d.createUIEvent(n.ownerDocument,j,h,g,1);d.fireEvent(n,j,m)}});if(!d){e={};d={fixTarget:Ext.identityFn}}function a(h,g){}return function(k){var j=this,h=e[j.type]||a,g=k?(k.dom||k):j.getTarget();g=d.fixTarget(g);h(g,j)}}())},1,0,0,0,0,0,[Ext,"EventObjectImpl"],function(){Ext.EventObject=new Ext.EventObjectImpl()}));(Ext.cmd.derive("Ext.dom.AbstractQuery",Ext.Base,{select:function(k,b){var h=[],d,g,e,c,a;b=b||document;if(typeof b=="string"){b=document.getElementById(b)}k=k.split(",");for(g=0,c=k.length;g<c;g++){if(typeof k[g]=="string"){if(typeof k[g][0]=="@"){d=b.getAttributeNode(k[g].substring(1));h.push(d)}else{d=b.querySelectorAll(k[g]);for(e=0,a=d.length;e<a;e++){h.push(d[e])}}}}return h},selectNode:function(b,a){return this.select(b,a)[0]},is:function(a,b){if(typeof a=="string"){a=document.getElementById(a)}return this.select(b).indexOf(a)!==-1}},0,0,0,0,0,0,[Ext.dom,"AbstractQuery"],0));(Ext.cmd.derive("Ext.dom.AbstractHelper",Ext.Base,{emptyTags:/^(?:br|frame|hr|img|input|link|meta|range|spacer|wbr|area|param|col)$/i,confRe:/^(?:tag|children|cn|html|tpl|tplData)$/i,endRe:/end/i,styleSepRe:/\s*(?::|;)\s*/,attributeTransform:{cls:"class",htmlFor:"for"},closeTags:{},decamelizeName:(function(){var c=/([a-z])([A-Z])/g,b={};function a(d,g,e){return g+"-"+e.toLowerCase()}return function(d){return b[d]||(b[d]=d.replace(c,a))}}()),generateMarkup:function(j,b){var h=this,g=typeof j,e,a,k,d,c;if(g=="string"||g=="number"){b.push(j)}else{if(Ext.isArray(j)){for(d=0;d<j.length;d++){if(j[d]){h.generateMarkup(j[d],b)}}}else{k=j.tag||"div";b.push("<",k);for(e in j){if(j.hasOwnProperty(e)){a=j[e];if(!h.confRe.test(e)){if(typeof a=="object"){b.push(" ",e,'="');h.generateStyles(a,b).push('"')}else{b.push(" ",h.attributeTransform[e]||e,'="',a,'"')}}}}if(h.emptyTags.test(k)){b.push("/>")}else{b.push(">");if((a=j.tpl)){a.applyOut(j.tplData,b)}if((a=j.html)){b.push(a)}if((a=j.cn||j.children)){h.generateMarkup(a,b)}c=h.closeTags;b.push(c[k]||(c[k]="</"+k+">"))}}}return b},generateStyles:function(e,c){var b=c||[],d;for(d in e){if(e.hasOwnProperty(d)){b.push(this.decamelizeName(d),":",e[d],";")}}return c||b.join("")},markup:function(a){if(typeof a=="string"){return a}var b=this.generateMarkup(a,[]);return b.join("")},applyStyles:function(c,d){if(d){var b=0,a;c=Ext.fly(c,"_applyStyles");if(typeof d=="function"){d=d.call()}if(typeof d=="string"){d=Ext.util.Format.trim(d).split(this.styleSepRe);for(a=d.length;b<a;){c.setStyle(d[b++],d[b++])}}else{if(Ext.isObject(d)){c.setStyle(d)}}}},insertHtml:function(c,g,d){var h={},a,b,j,e;c=c.toLowerCase();h.beforebegin=["BeforeBegin","previousSibling"];h.afterend=["AfterEnd","nextSibling"];b=g.ownerDocument.createRange();a="setStart"+(this.endRe.test(c)?"After":"Before");if(h[c]){b[a](g);j=b.createContextualFragment(d);g.parentNode.insertBefore(j,c=="beforebegin"?g:g.nextSibling);return g[(c=="beforebegin"?"previous":"next")+"Sibling"]}else{e=(c=="afterbegin"?"first":"last")+"Child";if(g.firstChild){b[a](g[e]);j=b.createContextualFragment(d);if(c=="afterbegin"){g.insertBefore(j,g.firstChild)}else{g.appendChild(j)}}else{g.innerHTML=d}return g[e]}throw'Illegal insertion point -> "'+c+'"'},insertBefore:function(a,c,b){return this.doInsert(a,c,b,"beforebegin")},insertAfter:function(a,c,b){return this.doInsert(a,c,b,"afterend","nextSibling")},insertFirst:function(a,c,b){return this.doInsert(a,c,b,"afterbegin","firstChild")},append:function(a,c,b){return this.doInsert(a,c,b,"beforeend","",true)},overwrite:function(a,c,b){a=Ext.getDom(a);a.innerHTML=this.markup(c);return b?Ext.get(a.firstChild):a.firstChild},doInsert:function(d,g,e,h,c,a){var b=this.insertHtml(h,Ext.getDom(d),this.markup(g));return e?Ext.get(b,true):b}},0,0,0,0,0,0,[Ext.dom,"AbstractHelper"],0));Ext.define("Ext.dom.AbstractElement_static",{override:"Ext.dom.AbstractElement",inheritableStatics:{unitRe:/\d+(px|em|%|en|ex|pt|in|cm|mm|pc)$/i,camelRe:/(-[a-z])/gi,msRe:/^-ms-/,cssRe:/([a-z0-9\-]+)\s*:\s*([^;\s]+(?:\s*[^;\s]+)*)?;?/gi,opacityRe:/alpha\(opacity=(.*)\)/i,propertyCache:{},defaultUnit:"px",borders:{l:"border-left-width",r:"border-right-width",t:"border-top-width",b:"border-bottom-width"},paddings:{l:"padding-left",r:"padding-right",t:"padding-top",b:"padding-bottom"},margins:{l:"margin-left",r:"margin-right",t:"margin-top",b:"margin-bottom"},addUnits:function(b,a){if(typeof b=="number"){return b+(a||this.defaultUnit||"px")}if(b===""||b=="auto"||b===undefined||b===null){return b||""}if(!this.unitRe.test(b)){return b||""}return b},isAncestor:function(b,d){var a=false;b=Ext.getDom(b);d=Ext.getDom(d);if(b&&d){if(b.contains){return b.contains(d)}else{if(b.compareDocumentPosition){return !!(b.compareDocumentPosition(d)&16)}else{while((d=d.parentNode)){a=d==b||a}}}}return a},parseBox:function(c){c=c||0;var a=typeof c,d,b;if(a==="number"){return{top:c,right:c,bottom:c,left:c}}else{if(a!=="string"){return c}}d=c.split(" ");b=d.length;if(b==1){d[1]=d[2]=d[3]=d[0]}else{if(b==2){d[2]=d[0];d[3]=d[1]}else{if(b==3){d[3]=d[1]}}}return{top:parseFloat(d[0])||0,right:parseFloat(d[1])||0,bottom:parseFloat(d[2])||0,left:parseFloat(d[3])||0}},unitizeBox:function(g,e){var d=this.addUnits,c=this.parseBox(g);return d(c.top,e)+" "+d(c.right,e)+" "+d(c.bottom,e)+" "+d(c.left,e)},camelReplaceFn:function(b,c){return c.charAt(1).toUpperCase()},normalize:function(a){if(a=="float"){a=Ext.supports.Float?"cssFloat":"styleFloat"}return this.propertyCache[a]||(this.propertyCache[a]=a.replace(this.msRe,"ms-").replace(this.camelRe,this.camelReplaceFn))},getDocumentHeight:function(){return Math.max(!Ext.isStrict?document.body.scrollHeight:document.documentElement.scrollHeight,this.getViewportHeight())},getDocumentWidth:function(){return Math.max(!Ext.isStrict?document.body.scrollWidth:document.documentElement.scrollWidth,this.getViewportWidth())},getViewportHeight:function(){return window.innerHeight},getViewportWidth:function(){return window.innerWidth},getViewSize:function(){return{width:window.innerWidth,height:window.innerHeight}},getOrientation:function(){if(Ext.supports.OrientationChange){return(window.orientation==0)?"portrait":"landscape"}return(window.innerHeight>window.innerWidth)?"portrait":"landscape"},fromPoint:function(a,b){return Ext.get(document.elementFromPoint(a,b))},parseStyles:function(c){var a={},b=this.cssRe,d;if(c){b.lastIndex=0;while((d=b.exec(c))){a[d[1]]=d[2]||""}}return a}}},function(){var c=document,b=null,a=c.compatMode=="CSS1Compat";if(!("activeElement" in c)&&c.addEventListener){c.addEventListener("focus",function(e){if(e&&e.target){b=(e.target==c)?null:e.target}},true)}function d(g,h,e){return function(){g.selectionStart=h;g.selectionEnd=e}}this.addInheritableStatics({getActiveElement:function(){var h;try{h=c.activeElement}catch(g){}h=h||b;if(!h){h=b=document.body}return h},getRightMarginFixCleaner:function(l){var h=Ext.supports,j=h.DisplayChangeInputSelectionBug,k=h.DisplayChangeTextAreaSelectionBug,m,e,n,g;if(j||k){m=c.activeElement||b;e=m&&m.tagName;if((k&&e=="TEXTAREA")||(j&&e=="INPUT"&&m.type=="text")){if(Ext.dom.Element.isAncestor(l,m)){n=m.selectionStart;g=m.selectionEnd;if(Ext.isNumber(n)&&Ext.isNumber(g)){return d(m,n,g)}}}}return Ext.emptyFn},getViewWidth:function(e){return e?Ext.dom.Element.getDocumentWidth():Ext.dom.Element.getViewportWidth()},getViewHeight:function(e){return e?Ext.dom.Element.getDocumentHeight():Ext.dom.Element.getViewportHeight()},getDocumentHeight:function(){return Math.max(!a?c.body.scrollHeight:c.documentElement.scrollHeight,Ext.dom.Element.getViewportHeight())},getDocumentWidth:function(){return Math.max(!a?c.body.scrollWidth:c.documentElement.scrollWidth,Ext.dom.Element.getViewportWidth())},getViewportHeight:function(){return Ext.isIE9m?(Ext.isStrict?c.documentElement.clientHeight:c.body.clientHeight):self.innerHeight},getViewportWidth:function(){return(!Ext.isStrict&&!Ext.isOpera)?c.body.clientWidth:Ext.isIE9m?c.documentElement.clientWidth:self.innerWidth},serializeForm:function(j){var k=j.elements||(document.forms[j]||Ext.getDom(j)).elements,u=false,t=encodeURIComponent,n="",m=k.length,p,g,s,w,v,q,l,r,h;for(q=0;q<m;q++){p=k[q];g=p.name;s=p.type;w=p.options;if(!p.disabled&&g){if(/select-(one|multiple)/i.test(s)){r=w.length;for(l=0;l<r;l++){h=w[l];if(h.selected){v=h.hasAttribute?h.hasAttribute("value"):h.getAttributeNode("value").specified;n+=Ext.String.format("{0}={1}&",t(g),t(v?h.value:h.text))}}}else{if(!(/file|undefined|reset|button/i.test(s))){if(!(/radio|checkbox/i.test(s)&&!p.checked)&&!(s=="submit"&&u)){n+=t(g)+"="+t(p.value)+"&";u=/submit/i.test(s)}}}}}return n.substr(0,n.length-1)}})});Ext.define("Ext.dom.AbstractElement_insertion",{override:"Ext.dom.AbstractElement",appendChild:function(d,c){var g=this,j,b,h,a;if(d.nodeType||d.dom||typeof d=="string"){d=Ext.getDom(d);g.dom.appendChild(d);return !c?Ext.get(d):d}else{if(d.length){j=Ext.fly(document.createDocumentFragment(),"_internal");b=d.length;Ext.DomHelper.useDom=true;for(h=0;h<b;h++){j.appendChild(d[h],c)}Ext.DomHelper.useDom=a;g.dom.appendChild(j.dom);return c?j.dom:j}else{return g.createChild(d,null,c)}}},appendTo:function(a){Ext.getDom(a).appendChild(this.dom);return this},insertBefore:function(a){a=Ext.getDom(a);a.parentNode.insertBefore(this.dom,a);return this},insertAfter:function(a){a=Ext.getDom(a);a.parentNode.insertBefore(this.dom,a.nextSibling);return this},insertFirst:function(b,a){b=b||{};if(b.nodeType||b.dom||typeof b=="string"){b=Ext.getDom(b);this.dom.insertBefore(b,this.dom.firstChild);return !a?Ext.get(b):b}else{return this.createChild(b,this.dom.firstChild,a)}},insertSibling:function(b,g,k){var j=this,l=Ext.core.DomHelper,m=l.useDom,n=(g||"before").toLowerCase()=="after",d,a,c,h;if(Ext.isArray(b)){a=Ext.fly(document.createDocumentFragment(),"_internal");c=b.length;l.useDom=true;for(h=0;h<c;h++){d=a.appendChild(b[h],k)}l.useDom=m;j.dom.parentNode.insertBefore(a.dom,n?j.dom.nextSibling:j.dom);return d}b=b||{};if(b.nodeType||b.dom){d=j.dom.parentNode.insertBefore(Ext.getDom(b),n?j.dom.nextSibling:j.dom);if(!k){d=Ext.get(d)}}else{if(n&&!j.dom.nextSibling){d=l.append(j.dom.parentNode,b,!k)}else{d=l[n?"insertAfter":"insertBefore"](j.dom,b,!k)}}return d},replace:function(a){a=Ext.get(a);this.insertBefore(a);a.remove();return this},replaceWith:function(a){var b=this;if(a.nodeType||a.dom||typeof a=="string"){a=Ext.get(a);b.dom.parentNode.insertBefore(a.dom,b.dom)}else{a=Ext.core.DomHelper.insertBefore(b.dom,a)}delete Ext.cache[b.id];Ext.removeNode(b.dom);b.id=Ext.id(b.dom=a);Ext.dom.AbstractElement.addToCache(b.isFlyweight?new Ext.dom.AbstractElement(b.dom):b);return b},createChild:function(b,a,c){b=b||{tag:"div"};if(a){return Ext.core.DomHelper.insertBefore(a,b,c!==true)}else{return Ext.core.DomHelper.append(this.dom,b,c!==true)}},wrap:function(b,c,a){var e=Ext.core.DomHelper.insertBefore(this.dom,b||{tag:"div"},true),d=e;if(a){d=Ext.DomQuery.selectNode(a,e.dom)}d.appendChild(this.dom);return c?e.dom:e},insertHtml:function(b,c,a){var d=Ext.core.DomHelper.insertHtml(b,this.dom,c);return a?Ext.get(d):d}});Ext.define("Ext.dom.AbstractElement_style",{override:"Ext.dom.AbstractElement"},function(){var d=this,n=/\w/g,r=/\s+/,c=/^(?:transparent|(?:rgba[(](?:\s*\d+\s*[,]){3}\s*0\s*[)]))$/i,k=Ext.supports.ClassList,e="padding",j="margin",a="border",s="-left",b="-right",p="-top",l="-bottom",q="-width",m={l:a+s+q,r:a+b+q,t:a+p+q,b:a+l+q},g={l:e+s,r:e+b,t:e+p,b:e+l},o={l:j+s,r:j+b,t:j+p,b:j+l},h=new d.Fly();Ext.override(d,{styleHooks:{},addStyles:function(A,z){var v=0,y=(A||"").match(n),x,t=y.length,w,u=[];if(t==1){v=Math.abs(parseFloat(this.getStyle(z[y[0]]))||0)}else{if(t){for(x=0;x<t;x++){w=y[x];u.push(z[w])}u=this.getStyle(u);for(x=0;x<t;x++){w=y[x];v+=Math.abs(parseFloat(u[z[w]])||0)}}}return v},addCls:(function(){var u=function(A){var B=this,x=B.dom,v=B.trimRe,C=A,w,D,y,z,E;if(typeof(A)=="string"){A=A.replace(v,"").split(r)}if(x&&A&&!!(z=A.length)){if(!x.className){x.className=A.join(" ")}else{w=x.classList;if(w){for(y=0;y<z;++y){E=A[y];if(E){if(!w.contains(E)){if(D){D.push(E)}else{D=x.className.replace(v,"");D=D?[D,E]:[E]}}}}if(D){x.className=D.join(" ")}}else{t(C)}}}return B},t=function(w){var x=this,y=x.dom,v;if(y&&w&&w.length){v=Ext.Element.mergeClsList(y.className,w);if(v.changed){y.className=v.join(" ")}}return x};return k?u:t})(),removeCls:function(v){var w=this,y=w.dom,x,t,u;if(typeof(v)=="string"){v=v.replace(w.trimRe,"").split(r)}if(y&&y.className&&v&&!!(t=v.length)){x=y.classList;if(t===1&&x){if(v[0]){x.remove(v[0])}}else{u=Ext.Element.removeCls(y.className,v);if(u.changed){y.className=u.join(" ")}}}return w},radioCls:function(x){var y=this.dom.parentNode.childNodes,u,w,t;x=Ext.isArray(x)?x:[x];for(w=0,t=y.length;w<t;w++){u=y[w];if(u&&u.nodeType==1){h.attach(u).removeCls(x)}}return this.addCls(x)},toggleCls:(function(){var t=function(v){var w=this,y=w.dom,x;if(y){v=v.replace(w.trimRe,"");if(v){x=y.classList;if(x){x.toggle(v)}else{u(v)}}}return w},u=function(v){return this.hasCls(v)?this.removeCls(v):this.addCls(v)};return k?t:u})(),hasCls:(function(){var t=function(w){var y=this.dom,v=false,x;if(y&&w){x=y.classList;if(x){v=x.contains(w)}else{v=u(w)}}return v},u=function(v){var w=this.dom;return w?v&&(" "+w.className+" ").indexOf(" "+v+" ")!==-1:false};return k?t:u})(),replaceCls:function(u,t){return this.removeCls(u).addCls(t)},isStyle:function(t,u){return this.getStyle(t)==u},getStyle:function(F,A){var B=this,w=B.dom,I=typeof F!="string",G=B.styleHooks,u=F,C=u,z=1,y,H,E,D,v,t,x;if(I){E={};u=C[0];x=0;if(!(z=C.length)){return E}}if(!w||w.documentElement){return E||""}y=w.style;if(A){t=y}else{t=w.ownerDocument.defaultView.getComputedStyle(w,null);if(!t){A=true;t=y}}do{D=G[u];if(!D){G[u]=D={name:d.normalize(u)}}if(D.get){v=D.get(w,B,A,t)}else{H=D.name;v=t[H]}if(!I){return v}E[u]=v;u=C[++x]}while(x<z);return E},getStyles:function(){var u=Ext.Array.slice(arguments),t=u.length,v;if(t&&typeof u[t-1]=="boolean"){v=u.pop()}return this.getStyle(u,v)},isTransparent:function(u){var t=this.getStyle(u);return t?c.test(t):false},setStyle:function(A,y){var w=this,z=w.dom,t=w.styleHooks,v=z.style,u=A,x;if(typeof u=="string"){x=t[u];if(!x){t[u]=x={name:d.normalize(u)}}y=(y==null)?"":y;if(x.set){x.set(z,y,w)}else{v[x.name]=y}if(x.afterSet){x.afterSet(z,y,w)}}else{for(u in A){if(A.hasOwnProperty(u)){x=t[u];if(!x){t[u]=x={name:d.normalize(u)}}y=A[u];y=(y==null)?"":y;if(x.set){x.set(z,y,w)}else{v[x.name]=y}if(x.afterSet){x.afterSet(z,y,w)}}}}return w},getHeight:function(u){var v=this.dom,t=u?(v.clientHeight-this.getPadding("tb")):v.offsetHeight;return t>0?t:0},getWidth:function(t){var v=this.dom,u=t?(v.clientWidth-this.getPadding("lr")):v.offsetWidth;return u>0?u:0},setWidth:function(t){var u=this;u.dom.style.width=d.addUnits(t);return u},setHeight:function(t){var u=this;u.dom.style.height=d.addUnits(t);return u},getBorderWidth:function(t){return this.addStyles(t,m)},getPadding:function(t){return this.addStyles(t,g)},margins:o,applyStyles:function(v){if(v){var u,t,w=this.dom;if(typeof v=="function"){v=v.call()}if(typeof v=="string"){v=Ext.util.Format.trim(v).split(/\s*(?::|;)\s*/);for(u=0,t=v.length;u<t;){w.style[d.normalize(v[u++])]=v[u++]}}else{if(typeof v=="object"){this.setStyle(v)}}}},setSize:function(v,t){var w=this,u=w.dom.style;if(Ext.isObject(v)){t=v.height;v=v.width}u.width=d.addUnits(v);u.height=d.addUnits(t);return w},getViewSize:function(){var t=document,u=this.dom;if(u==t||u==t.body){return{width:d.getViewportWidth(),height:d.getViewportHeight()}}else{return{width:u.clientWidth,height:u.clientHeight}}},getSize:function(u){var t=this.dom;return{width:Math.max(0,u?(t.clientWidth-this.getPadding("lr")):t.offsetWidth),height:Math.max(0,u?(t.clientHeight-this.getPadding("tb")):t.offsetHeight)}},repaint:function(){var t=this.dom;this.addCls(Ext.baseCSSPrefix+"repaint");setTimeout(function(){h.attach(t).removeCls(Ext.baseCSSPrefix+"repaint")},1);return this},getMargin:function(u){var v=this,x={t:"top",l:"left",r:"right",b:"bottom"},t,y,w;if(!u){w=[];for(t in v.margins){if(v.margins.hasOwnProperty(t)){w.push(v.margins[t])}}y=v.getStyle(w);if(y&&typeof y=="object"){for(t in v.margins){if(v.margins.hasOwnProperty(t)){y[x[t]]=parseFloat(y[v.margins[t]])||0}}}return y}else{return v.addStyles(u,v.margins)}},mask:function(u,y,C){var z=this,v=z.dom,w=(z.$cache||z.getCache()).data,t=w.mask,D,B,A="",x=Ext.baseCSSPrefix;z.addCls(x+"masked");if(z.getStyle("position")=="static"){z.addCls(x+"masked-relative")}if(t){t.remove()}if(y&&typeof y=="string"){A=" "+y}else{A=" "+x+"mask-gray"}D=z.createChild({cls:x+"mask"+((C!==false)?"":(" "+x+"mask-gray")),html:u?('<div class="'+(y||(x+"mask-message"))+'">'+u+"</div>"):""});B=z.getSize();w.mask=D;if(v===document.body){B.height=window.innerHeight;if(z.orientationHandler){Ext.EventManager.unOrientationChange(z.orientationHandler,z)}z.orientationHandler=function(){B=z.getSize();B.height=window.innerHeight;D.setSize(B)};Ext.EventManager.onOrientationChange(z.orientationHandler,z)}D.setSize(B);if(Ext.is.iPad){Ext.repaint()}},unmask:function(){var u=this,w=(u.$cache||u.getCache()).data,t=w.mask,v=Ext.baseCSSPrefix;if(t){t.remove();delete w.mask}u.removeCls([v+"masked",v+"masked-relative"]);if(u.dom===document.body){Ext.EventManager.unOrientationChange(u.orientationHandler,u);delete u.orientationHandler}}});Ext.onReady(function(){var B=Ext.supports,t,z,x,u,A;function y(G,D,F,C){var E=C[this.name]||"";return c.test(E)?"transparent":E}function w(I,F,H,E){var C=E.marginRight,D,G;if(C!="0px"){D=I.style;G=D.display;D.display="inline-block";C=(H?E:I.ownerDocument.defaultView.getComputedStyle(I,null)).marginRight;D.display=G}return C}function v(J,G,I,F){var C=F.marginRight,E,D,H;if(C!="0px"){E=J.style;D=d.getRightMarginFixCleaner(J);H=E.display;E.display="inline-block";C=(I?F:J.ownerDocument.defaultView.getComputedStyle(J,"")).marginRight;E.display=H;D()}return C}t=d.prototype.styleHooks;if(B.init){B.init()}if(!B.RightMargin){t.marginRight=t["margin-right"]={name:"marginRight",get:(B.DisplayChangeInputSelectionBug||B.DisplayChangeTextAreaSelectionBug)?v:w}}if(!B.TransparentColor){z=["background-color","border-color","color","outline-color"];for(x=z.length;x--;){u=z[x];A=d.normalize(u);t[u]=t[A]={name:A,get:y}}}})});Ext.define("Ext.dom.AbstractElement_traversal",{override:"Ext.dom.AbstractElement",findParent:function(h,b,a){var e=this.dom,c=document.documentElement,g=0,d;b=b||50;if(isNaN(b)){d=Ext.getDom(b);b=Number.MAX_VALUE}while(e&&e.nodeType==1&&g<b&&e!=c&&e!=d){if(Ext.DomQuery.is(e,h)){return a?Ext.get(e):e}g++;e=e.parentNode}return null},findParentNode:function(d,b,a){var c=Ext.fly(this.dom.parentNode,"_internal");return c?c.findParent(d,b,a):null},up:function(c,a,b){return this.findParentNode(c,a,!b)},select:function(a,b){return Ext.dom.Element.select(a,this.dom,b)},query:function(a){return Ext.DomQuery.select(a,this.dom)},down:function(a,b){var c=Ext.DomQuery.selectNode(a,this.dom);return b?c:Ext.get(c)},child:function(a,b){var d,c=this,e;e=Ext.id(c.dom);e=Ext.escapeId(e);d=Ext.DomQuery.selectNode("#"+e+" > "+a,c.dom);return b?d:Ext.get(d)},parent:function(a,b){return this.matchNode("parentNode","parentNode",a,b)},next:function(a,b){return this.matchNode("nextSibling","nextSibling",a,b)},prev:function(a,b){return this.matchNode("previousSibling","previousSibling",a,b)},first:function(a,b){return this.matchNode("nextSibling","firstChild",a,b)},last:function(a,b){return this.matchNode("previousSibling","lastChild",a,b)},matchNode:function(b,e,a,c){if(!this.dom){return null}var d=this.dom[e];while(d){if(d.nodeType==1&&(!a||Ext.DomQuery.is(d,a))){return !c?Ext.get(d):d}d=d[b]}return null},isAncestor:function(a){return this.self.isAncestor.call(this.self,this.dom,a)}});(Ext.cmd.derive("Ext.dom.AbstractElement",Ext.Base,{trimRe:/^\s+|\s+$/g,whitespaceRe:/\s/,inheritableStatics:{trimRe:/^\s+|\s+$/g,whitespaceRe:/\s/,get:function(c){var j=this,k=window.document,d=Ext.dom.Element,h,b,g,e,a;if(!c){return null}if(c.isFly){c=c.dom}if(typeof c=="string"){if(c==Ext.windowId){return d.get(window)}else{if(c==Ext.documentId){return d.get(k)}}h=Ext.cache[c];if(h&&h.skipGarbageCollection){g=h.el;return g}if(!(e=k.getElementById(c))){return null}if(h&&h.el){g=Ext.updateCacheEntry(h,e).el}else{g=new d(e,!!h)}return g}else{if(c.tagName){if(!(a=c.id)){a=Ext.id(c)}h=Ext.cache[a];if(h&&h.el){g=Ext.updateCacheEntry(h,c).el}else{g=new d(c,!!h)}return g}else{if(c instanceof j){if(c!=j.docEl&&c!=j.winEl){a=c.id;h=Ext.cache[a];if(h){Ext.updateCacheEntry(h,k.getElementById(a)||c.dom)}}return c}else{if(c.isComposite){return c}else{if(Ext.isArray(c)){return j.select(c)}else{if(c===k){if(!j.docEl){b=j.docEl=Ext.Object.chain(d.prototype);b.dom=k;b.el=b;b.id=Ext.id(k);j.addToCache(b)}return j.docEl}else{if(c===window){if(!j.winEl){j.winEl=Ext.Object.chain(d.prototype);j.winEl.dom=window;j.winEl.id=Ext.id(window);j.addToCache(j.winEl)}return j.winEl}}}}}}}return null},addToCache:function(a,b){if(a){Ext.addCacheEntry(b,a)}return a},addMethods:function(){this.override.apply(this,arguments)},mergeClsList:function(){var m,k={},g,b,d,h,c,n=[],e=false,a=this.trimRe,l=this.whitespaceRe;for(g=0,b=arguments.length;g<b;g++){m=arguments[g];if(Ext.isString(m)){m=m.replace(a,"").split(l)}if(m){for(d=0,h=m.length;d<h;d++){c=m[d];if(!k[c]){if(g){e=true}k[c]=true}}}}for(c in k){n.push(c)}n.changed=e;return n},removeCls:function(a,b){var h={},g,c,d,k=[],e=false,j=this.whitespaceRe;if(a){if(Ext.isString(a)){a=a.replace(this.trimRe,"").split(j)}for(g=0,c=a.length;g<c;g++){h[a[g]]=true}}if(b){if(Ext.isString(b)){b=b.split(j)}for(g=0,c=b.length;g<c;g++){d=b[g];if(h[d]){e=true;delete h[d]}}}for(d in h){k.push(d)}k.changed=e;return k},VISIBILITY:1,DISPLAY:2,OFFSETS:3,ASCLASS:4},constructor:function(a,b){var c=this,d=typeof a=="string"?document.getElementById(a):a,e;c.el=c;if(!d){return null}e=d.id;if(!b&&e&&Ext.cache[e]){return Ext.cache[e].el}c.dom=d;c.id=e||Ext.id(d);c.self.addToCache(c)},set:function(e,b){var c=this.dom,a,d;for(a in e){if(e.hasOwnProperty(a)){d=e[a];if(a=="style"){this.applyStyles(d)}else{if(a=="cls"){c.className=d}else{if(b!==false){if(d===undefined){c.removeAttribute(a)}else{c.setAttribute(a,d)}}else{c[a]=d}}}}}return this},defaultUnit:"px",is:function(a){return Ext.DomQuery.is(this.dom,a)},getValue:function(a){var b=this.dom.value;return a?parseInt(b,10):b},remove:function(){var a=this,b=a.dom;if(a.isAnimate){a.stopAnimation()}if(b){Ext.removeNode(b);delete a.dom}},contains:function(a){if(!a){return false}var b=this,c=a.dom||a;return(c===b.dom)||Ext.dom.AbstractElement.isAncestor(b.dom,c)},getAttribute:function(a,b){var c=this.dom;return c.getAttributeNS(b,a)||c.getAttribute(b+":"+a)||c.getAttribute(a)||c[a]},update:function(a){if(this.dom){this.dom.innerHTML=a}return this},setHTML:function(a){if(this.dom){this.dom.innerHTML=a}return this},getHTML:function(){return this.dom?this.dom.innerHTML:""},hide:function(){this.setVisible(false);return this},show:function(){this.setVisible(true);return this},setVisible:function(g,a){var b=this,e=b.self,d=b.getVisibilityMode(),c=Ext.baseCSSPrefix;switch(d){case e.VISIBILITY:b.removeCls([c+"hidden-display",c+"hidden-offsets"]);b[g?"removeCls":"addCls"](c+"hidden-visibility");break;case e.DISPLAY:b.removeCls([c+"hidden-visibility",c+"hidden-offsets"]);b[g?"removeCls":"addCls"](c+"hidden-display");break;case e.OFFSETS:b.removeCls([c+"hidden-visibility",c+"hidden-display"]);b[g?"removeCls":"addCls"](c+"hidden-offsets");break}return b},getVisibilityMode:function(){var b=(this.$cache||this.getCache()).data,a=b.visibilityMode;if(a===undefined){b.visibilityMode=a=this.self.DISPLAY}return a},setVisibilityMode:function(a){(this.$cache||this.getCache()).data.visibilityMode=a;return this},getCache:function(){var a=this,b=a.dom.id||Ext.id(a.dom);a.$cache=Ext.cache[b]||Ext.addCacheEntry(b,null,a.dom);return a.$cache}},1,0,0,0,0,0,[Ext.dom,"AbstractElement"],function(){var a=this;Ext.getDetachedBody=function(){var b=a.detachedBodyEl;if(!b){b=document.createElement("div");a.detachedBodyEl=b=new a.Fly(b);b.isDetachedBody=true}return b};Ext.getElementById=function(d){var c=document.getElementById(d),b;if(!c&&(b=a.detachedBodyEl)){c=b.dom.querySelector("#"+Ext.escapeId(d))}return c};Ext.get=function(b){return Ext.dom.Element.get(b)};this.addStatics({Fly:new Ext.Class({extend:a,isFly:true,constructor:function(b){this.dom=b;this.el=this},attach:function(b){this.dom=b;this.$cache=b.id?Ext.cache[b.id]:null;return this}}),_flyweights:{},fly:function(e,c){var d=null,b=a._flyweights;c=c||"_global";e=Ext.getDom(e);if(e){d=b[c]||(b[c]=new a.Fly());d.dom=e;d.$cache=e.id?Ext.cache[e.id]:null}return d}});Ext.fly=function(){return a.fly.apply(a,arguments)};(function(b){b.destroy=b.remove;if(document.querySelector){b.getById=function(e,c){var d=document.getElementById(e)||this.dom.querySelector("#"+Ext.escapeId(e));return c?d:(d?Ext.get(d):null)}}else{b.getById=function(e,c){var d=document.getElementById(e);return c?d:(d?Ext.get(d):null)}}}(this.prototype))}));(Ext.cmd.derive("Ext.dom.Helper",Ext.dom.AbstractHelper,(function(){var b="afterbegin",j="afterend",a="beforebegin",p="beforeend",m="<table>",h="</table>",c=m+"<tbody>",o="</tbody>"+h,l=c+"<tr>",e="</tr>"+o,q=document.createElement("div"),n=["BeforeBegin","previousSibling"],k=["AfterEnd","nextSibling"],d={beforebegin:n,afterend:k},g={beforebegin:n,afterend:k,afterbegin:["AfterBegin","firstChild"],beforeend:["BeforeEnd","lastChild"]};return{tableRe:/^(?:table|thead|tbody|tr|td)$/i,tableElRe:/td|tr|tbody|thead/i,useDom:false,createDom:function(r,x){var s,A=document,v,y,t,z,w,u;if(Ext.isArray(r)){s=A.createDocumentFragment();for(w=0,u=r.length;w<u;w++){this.createDom(r[w],s)}}else{if(typeof r=="string"){s=A.createTextNode(r)}else{s=A.createElement(r.tag||"div");v=!!s.setAttribute;for(y in r){if(!this.confRe.test(y)){t=r[y];if(y=="cls"){s.className=t}else{if(v){s.setAttribute(y,t)}else{s[y]=t}}}}Ext.DomHelper.applyStyles(s,r.style);if((z=r.children||r.cn)){this.createDom(z,s)}else{if(r.html){s.innerHTML=r.html}}}}if(x){x.appendChild(s)}return s},ieTable:function(w,r,x,v){q.innerHTML=[r,x,v].join("");var s=-1,u=q,t;while(++s<w){u=u.firstChild}t=u.nextSibling;if(t){t=u;u=document.createDocumentFragment();while(t){nx=t.nextSibling;u.appendChild(t);t=nx}}return u},insertIntoTable:function(A,t,s,u){var r,x,w=t==a,z=t==b,v=t==p,y=t==j;if(A=="td"&&(z||v)||!this.tableElRe.test(A)&&(w||y)){return null}x=w?s:y?s.nextSibling:z?s.firstChild:null;if(w||y){s=s.parentNode}if(A=="td"||(A=="tr"&&(v||z))){r=this.ieTable(4,l,u,e)}else{if(((A=="tbody"||A=="thead")&&(v||z))||(A=="tr"&&(w||y))){r=this.ieTable(3,c,u,o)}else{r=this.ieTable(2,m,u,h)}}s.insertBefore(r,x);return r},createContextualFragment:function(s){var r=document.createDocumentFragment(),t,u;q.innerHTML=s;u=q.childNodes;t=u.length;while(t--){r.appendChild(u[0])}return r},applyStyles:function(r,s){if(s){if(typeof s=="function"){s=s.call()}if(typeof s=="string"){s=Ext.dom.Element.parseStyles(s)}if(typeof s=="object"){Ext.fly(r,"_applyStyles").setStyle(s)}}},createHtml:function(r){return this.markup(r)},doInsert:function(u,w,v,x,t,r){u=u.dom||Ext.getDom(u);var s;if(this.useDom){s=this.createDom(w,null);if(r){u.appendChild(s)}else{(t=="firstChild"?u:u.parentNode).insertBefore(s,u[t]||u)}}else{s=this.insertHtml(x,u,this.markup(w))}return v?Ext.get(s,true):s},overwrite:function(t,s,u){var r;t=Ext.getDom(t);s=this.markup(s);if(Ext.isIE&&this.tableRe.test(t.tagName)){while(t.firstChild){t.removeChild(t.firstChild)}if(s){r=this.insertHtml("afterbegin",t,s);return u?Ext.get(r):r}return null}t.innerHTML=s;return u?Ext.get(t.firstChild):t.firstChild},insertHtml:function(t,w,u){var y,s,v,r,x;t=t.toLowerCase();if(w.insertAdjacentHTML){if(Ext.isIE&&this.tableRe.test(w.tagName)&&(x=this.insertIntoTable(w.tagName.toLowerCase(),t,w,u))){return x}if((y=g[t])){if(Ext.global.MSApp&&Ext.global.MSApp.execUnsafeLocalFunction){MSApp.execUnsafeLocalFunction(function(){w.insertAdjacentHTML(y[0],u)})}else{w.insertAdjacentHTML(y[0],u)}return w[y[1]]}}else{if(w.nodeType===3){t=t==="afterbegin"?"beforebegin":t;t=t==="beforeend"?"afterend":t}s=Ext.supports.CreateContextualFragment?w.ownerDocument.createRange():undefined;r="setStart"+(this.endRe.test(t)?"After":"Before");if(d[t]){if(s){s[r](w);x=s.createContextualFragment(u)}else{x=this.createContextualFragment(u)}w.parentNode.insertBefore(x,t==a?w:w.nextSibling);return w[(t==a?"previous":"next")+"Sibling"]}else{v=(t==b?"first":"last")+"Child";if(w.firstChild){if(s){s[r](w[v]);x=s.createContextualFragment(u)}else{x=this.createContextualFragment(u)}if(t==b){w.insertBefore(x,w.firstChild)}else{w.appendChild(x)}}else{w.innerHTML=u}return w[v]}}},createTemplate:function(s){var r=this.markup(s);return new Ext.Template(r)}}})(),0,0,0,0,0,0,[Ext.dom,"Helper"],function(){Ext.ns("Ext.core");Ext.DomHelper=Ext.core.DomHelper=new this()}));(Ext.cmd.derive("Ext.Template",Ext.Base,{inheritableStatics:{from:function(b,a){b=Ext.getDom(b);return new this(b.value||b.innerHTML,a||"")}},constructor:function(d){var g=this,b=arguments,a=[],c=0,e=b.length,h;g.initialConfig={};if(e===1&&Ext.isArray(d)){b=d;e=b.length}if(e>1){for(;c<e;c++){h=b[c];if(typeof h=="object"){Ext.apply(g.initialConfig,h);Ext.apply(g,h)}else{a.push(h)}}}else{a.push(d)}g.html=a.join("");if(g.compiled){g.compile()}},isTemplate:true,disableFormats:false,re:/\{([\w\-]+)(?:\:([\w\.]*)(?:\((.*?)?\))?)?\}/g,apply:function(a){var h=this,d=h.disableFormats!==true,g=Ext.util.Format,c=h,b;if(h.compiled){return h.compiled(a).join("")}function e(j,l,n,k){if(n&&d){if(k){k=[a[l]].concat(Ext.functionFactory("return ["+k+"];")())}else{k=[a[l]]}if(n.substr(0,5)=="this."){return c[n.substr(5)].apply(c,k)}else{return g[n].apply(g,k)}}else{return a[l]!==undefined?a[l]:""}}b=h.html.replace(h.re,e);return b},applyOut:function(a,b){var c=this;if(c.compiled){b.push.apply(b,c.compiled(a))}else{b.push(c.apply(a))}return b},applyTemplate:function(){return this.apply.apply(this,arguments)},set:function(a,c){var b=this;b.html=a;b.compiled=null;return c?b.compile():b},compileARe:/\\/g,compileBRe:/(\r\n|\n)/g,compileCRe:/'/g,compile:function(){var me=this,fm=Ext.util.Format,useFormat=me.disableFormats!==true,body,bodyReturn;function fn(m,name,format,args){if(format&&useFormat){args=args?","+args:"";if(format.substr(0,5)!="this."){format="fm."+format+"("}else{format="this."+format.substr(5)+"("}}else{args="";format="(values['"+name+"'] == undefined ? '' : "}return"',"+format+"values['"+name+"']"+args+") ,'"}bodyReturn=me.html.replace(me.compileARe,"\\\\").replace(me.compileBRe,"\\n").replace(me.compileCRe,"\\'").replace(me.re,fn);body="this.compiled = function(values){ return ['"+bodyReturn+"'];};";eval(body);return me},insertFirst:function(b,a,c){return this.doInsert("afterBegin",b,a,c)},insertBefore:function(b,a,c){return this.doInsert("beforeBegin",b,a,c)},insertAfter:function(b,a,c){return this.doInsert("afterEnd",b,a,c)},append:function(b,a,c){return this.doInsert("beforeEnd",b,a,c)},doInsert:function(b,d,a,e){var c=Ext.DomHelper.insertHtml(b,Ext.getDom(d),this.apply(a));return e?Ext.get(c):c},overwrite:function(c,a,d){var b=Ext.DomHelper.overwrite(Ext.getDom(c),this.apply(a));return d?Ext.get(b):b}},1,0,0,0,0,0,[Ext,"Template"],0));(Ext.cmd.derive("Ext.XTemplateParser",Ext.Base,{constructor:function(a){Ext.apply(this,a)},doTpl:Ext.emptyFn,parse:function(n){var w=this,q=n.length,p={elseif:"elif"},r=w.topRe,c=w.actionsRe,e,d,k,o,h,l,j,v,u,b,g,a;w.level=0;w.stack=d=[];for(e=0;e<q;e=b){r.lastIndex=e;o=r.exec(n);if(!o){w.doText(n.substring(e,q));break}u=o.index;b=r.lastIndex;if(e<u){w.doText(n.substring(e,u))}if(o[1]){b=n.indexOf("%}",u+2);w.doEval(n.substring(u+2,b));b+=2}else{if(o[2]){b=n.indexOf("]}",u+2);w.doExpr(n.substring(u+2,b));b+=2}else{if(o[3]){w.doTag(o[3])}else{if(o[4]){g=null;while((v=c.exec(o[4]))!==null){k=v[2]||v[3];if(k){k=Ext.String.htmlDecode(k);h=v[1];h=p[h]||h;g=g||{};l=g[h];if(typeof l=="string"){g[h]=[l,k]}else{if(l){g[h].push(k)}else{g[h]=k}}}}if(!g){if(w.elseRe.test(o[4])){w.doElse()}else{if(w.defaultRe.test(o[4])){w.doDefault()}else{w.doTpl();d.push({type:"tpl"})}}}else{if(g["if"]){w.doIf(g["if"],g);d.push({type:"if"})}else{if(g["switch"]){w.doSwitch(g["switch"],g);d.push({type:"switch"})}else{if(g["case"]){w.doCase(g["case"],g)}else{if(g.elif){w.doElseIf(g.elif,g)}else{if(g["for"]){++w.level;if(a=w.propRe.exec(o[4])){g.propName=a[1]||a[2]}w.doFor(g["for"],g);d.push({type:"for",actions:g})}else{if(g.foreach){++w.level;if(a=w.propRe.exec(o[4])){g.propName=a[1]||a[2]}w.doForEach(g.foreach,g);d.push({type:"foreach",actions:g})}else{if(g.exec){w.doExec(g.exec,g);d.push({type:"exec",actions:g})}}}}}}}}}else{if(o[0].length===5){d.push({type:"tpl"})}else{j=d.pop();w.doEnd(j.type,j.actions);if(j.type=="for"||j.type=="foreach"){--w.level}}}}}}}},topRe:/(?:(\{\%)|(\{\[)|\{([^{}]+)\})|(?:<tpl([^>]*)\>)|(?:<\/tpl>)/g,actionsRe:/\s*(elif|elseif|if|for|foreach|exec|switch|case|eval|between)\s*\=\s*(?:(?:"([^"]*)")|(?:'([^']*)'))\s*/g,propRe:/prop=(?:(?:"([^"]*)")|(?:'([^']*)'))/,defaultRe:/^\s*default\s*$/,elseRe:/^\s*else\s*$/},1,0,0,0,0,0,[Ext,"XTemplateParser"],0));(Ext.cmd.derive("Ext.XTemplateCompiler",Ext.XTemplateParser,{useEval:Ext.isGecko,useIndex:Ext.isIE8m,useFormat:true,propNameRe:/^[\w\d\$]*$/,compile:function(a){var c=this,b=c.generate(a);return c.useEval?c.evalTpl(b):(new Function("Ext",b))(Ext)},generate:function(a){var d=this,b="var fm=Ext.util.Format,ts=Object.prototype.toString;",c;d.maxLevel=0;d.body=["var c0=values, a0="+d.createArrayTest(0)+", p0=parent, n0=xcount, i0=xindex, k0, v;\n"];if(d.definitions){if(typeof d.definitions==="string"){d.definitions=[d.definitions,b]}else{d.definitions.push(b)}}else{d.definitions=[b]}d.switches=[];d.parse(a);d.definitions.push((d.useEval?"$=":"return")+" function ("+d.fnArgs+") {",d.body.join(""),"}");c=d.definitions.join("\n");d.definitions.length=d.body.length=d.switches.length=0;delete d.definitions;delete d.body;delete d.switches;return c},doText:function(c){var b=this,a=b.body;c=c.replace(b.aposRe,"\\'").replace(b.newLineRe,"\\n");if(b.useIndex){a.push("out[out.length]='",c,"'\n")}else{a.push("out.push('",c,"')\n")}},doExpr:function(b){var a=this.body;a.push("if ((v="+b+") != null) out");if(this.useIndex){a.push("[out.length]=v+''\n")}else{a.push(".push(v+'')\n")}},doTag:function(a){var b=this.parseTag(a);if(b){this.doExpr(b)}else{this.doText("{"+a+"}")}},doElse:function(){this.body.push("} else {\n")},doEval:function(a){this.body.push(a,"\n")},doIf:function(b,c){var a=this;if(b==="."){a.body.push("if (values) {\n")}else{if(a.propNameRe.test(b)){a.body.push("if (",a.parseTag(b),") {\n")}else{a.body.push("if (",a.addFn(b),a.callFn,") {\n")}}if(c.exec){a.doExec(c.exec)}},doElseIf:function(b,c){var a=this;if(b==="."){a.body.push("else if (values) {\n")}else{if(a.propNameRe.test(b)){a.body.push("} else if (",a.parseTag(b),") {\n")}else{a.body.push("} else if (",a.addFn(b),a.callFn,") {\n")}}if(c.exec){a.doExec(c.exec)}},doSwitch:function(b){var a=this;if(b==="."){a.body.push("switch (values) {\n")}else{if(a.propNameRe.test(b)){a.body.push("switch (",a.parseTag(b),") {\n")}else{a.body.push("switch (",a.addFn(b),a.callFn,") {\n")}}a.switches.push(0)},doCase:function(e){var d=this,c=Ext.isArray(e)?e:[e],g=d.switches.length-1,a,b;if(d.switches[g]){d.body.push("break;\n")}else{d.switches[g]++}for(b=0,g=c.length;b<g;++b){a=d.intRe.exec(c[b]);c[b]=a?a[1]:("'"+c[b].replace(d.aposRe,"\\'")+"'")}d.body.push("case ",c.join(": case "),":\n")},doDefault:function(){var a=this,b=a.switches.length-1;if(a.switches[b]){a.body.push("break;\n")}else{a.switches[b]++}a.body.push("default:\n")},doEnd:function(b,d){var c=this,a=c.level-1;if(b=="for"||b=="foreach"){if(d.exec){c.doExec(d.exec)}c.body.push("}\n");c.body.push("parent=p",a,";values=r",a+1,";xcount=n"+a+";xindex=i",a,"+1;xkey=k",a,";\n")}else{if(b=="if"||b=="switch"){c.body.push("}\n")}}},doFor:function(e,h){var d=this,c,b=d.level,a=b-1,g;if(e==="."){c="values"}else{if(d.propNameRe.test(e)){c=d.parseTag(e)}else{c=d.addFn(e)+d.callFn}}if(d.maxLevel<b){d.maxLevel=b;d.body.push("var ")}if(e=="."){g="c"+b}else{g="a"+a+"?c"+a+"[i"+a+"]:c"+a}d.body.push("i",b,"=0,n",b,"=0,c",b,"=",c,",a",b,"=",d.createArrayTest(b),",r",b,"=values,p",b,",k",b,";\n","p",b,"=parent=",g,"\n","if (c",b,"){if(a",b,"){n",b,"=c",b,".length;}else if (c",b,".isMixedCollection){c",b,"=c",b,".items;n",b,"=c",b,".length;}else if(c",b,".isStore){c",b,"=c",b,".data.items;n",b,"=c",b,".length;}else{c",b,"=[c",b,"];n",b,"=1;}}\n","for (xcount=n",b,";i",b,"<n"+b+";++i",b,"){\n","values=c",b,"[i",b,"]");if(h.propName){d.body.push(".",h.propName)}d.body.push("\n","xindex=i",b,"+1\n");if(h.between){d.body.push('if(xindex>1){ out.push("',h.between,'"); } \n')}},doForEach:function(e,h){var d=this,c,b=d.level,a=b-1,g;if(e==="."){c="values"}else{if(d.propNameRe.test(e)){c=d.parseTag(e)}else{c=d.addFn(e)+d.callFn}}if(d.maxLevel<b){d.maxLevel=b;d.body.push("var ")}if(e=="."){g="c"+b}else{g="a"+a+"?c"+a+"[i"+a+"]:c"+a}d.body.push("i",b,"=-1,n",b,"=0,c",b,"=",c,",a",b,"=",d.createArrayTest(b),",r",b,"=values,p",b,",k",b,";\n","p",b,"=parent=",g,"\n","for(k",b," in c",b,"){\n","xindex=++i",b,"+1;\n","xkey=k",b,";\n","values=c",b,"[k",b,"];");if(h.propName){d.body.push(".",h.propName)}if(h.between){d.body.push('if(xindex>1){ out.push("',h.between,'"); } \n')}},createArrayTest:("isArray" in Array)?function(a){return"Array.isArray(c"+a+")"}:function(a){return"ts.call(c"+a+')==="[object Array]"'},doExec:function(c,d){var b=this,a="f"+b.definitions.length;b.definitions.push("function "+a+"("+b.fnArgs+") {"," try { with(values) {","  "+c," }} catch(e) {","}","}");b.body.push(a+b.callFn+"\n")},addFn:function(a){var c=this,b="f"+c.definitions.length;if(a==="."){c.definitions.push("function "+b+"("+c.fnArgs+") {"," return values","}")}else{if(a===".."){c.definitions.push("function "+b+"("+c.fnArgs+") {"," return parent","}")}else{c.definitions.push("function "+b+"("+c.fnArgs+") {"," try { with(values) {","  return("+a+")"," }} catch(e) {","}","}")}}return b},parseTag:function(b){var h=this,a=h.tagRe.exec(b),e,j,d,g,c;if(!a){return null}e=a[1];j=a[2];d=a[3];g=a[4];if(e=="."){if(!h.validTypes){h.definitions.push("var validTypes={string:1,number:1,boolean:1};");h.validTypes=true}c='validTypes[typeof values] || ts.call(values) === "[object Date]" ? values : ""'}else{if(e=="#"){c="xindex"}else{if(e=="$"){c="xkey"}else{if(e.substr(0,7)=="parent."){c=e}else{if(isNaN(e)&&e.indexOf("-")==-1&&e.indexOf(".")!=-1){c="values."+e}else{c="values['"+e+"']"}}}}}if(g){c="("+c+g+")"}if(j&&h.useFormat){d=d?","+d:"";if(j.substr(0,5)!="this."){j="fm."+j+"("}else{j+="("}}else{return c}return j+c+d+")"},evalTpl:function($){eval($);return $},newLineRe:/\r\n|\r|\n/g,aposRe:/[']/g,intRe:/^\s*(\d+)\s*$/,tagRe:/^([\w-\.\#\$]+)(?:\:([\w\.]*)(?:\((.*?)?\))?)?(\s?[\+\-\*\/]\s?[\d\.\+\-\*\/\(\)]+)?$/},0,0,0,0,0,0,[Ext,"XTemplateCompiler"],function(){var a=this.prototype;a.fnArgs="out,values,parent,xindex,xcount,xkey";a.callFn=".call(this,"+a.fnArgs+")"}));(Ext.cmd.derive("Ext.XTemplate",Ext.Template,{emptyObj:{},apply:function(a,b){return this.applyOut(a,[],b).join("")},applyOut:function(a,b,d){var g=this,c;if(!g.fn){c=new Ext.XTemplateCompiler({useFormat:g.disableFormats!==true,definitions:g.definitions});g.fn=c.compile(g.html)}try{g.fn(b,a,d||g.emptyObj,1,1)}catch(h){}return b},compile:function(){return this},statics:{getTpl:function(b,d){var c=b[d],a;if(c&&!c.isTemplate){c=Ext.ClassManager.dynInstantiate("Ext.XTemplate",c);if(b.hasOwnProperty(d)){a=b}else{for(a=b.self.prototype;a&&!a.hasOwnProperty(d);a=a.superclass){}}a[d]=c;c.owner=a}return c||null}}},0,0,0,0,0,0,[Ext,"XTemplate"],0));Ext.ns("Ext.core");Ext.dom.Query=Ext.core.DomQuery=Ext.DomQuery=(function(){var DQ,doc=document,cache={},simpleCache={},valueCache={},useClassList=!!doc.documentElement.classList,useElementPointer=!!doc.documentElement.firstElementChild,useChildrenCollection=(function(){var d=doc.createElement("div");d.innerHTML="<!-- -->text<!-- -->";return d.children&&(d.children.length===0)})(),nonSpace=/\S/,trimRe=/^\s+|\s+$/g,tplRe=/\{(\d+)\}/g,modeRe=/^(\s?[\/>+~]\s?|\s|$)/,tagTokenRe=/^(#)?([\w\-\*\|\\]+)/,nthRe=/(\d*)n\+?(\d*)/,nthRe2=/\D/,startIdRe=/^\s*#/,isIE=window.ActiveXObject?true:false,key=30803,longHex=/\\([0-9a-fA-F]{6})/g,shortHex=/\\([0-9a-fA-F]{1,6})\s{0,1}/g,nonHex=/\\([^0-9a-fA-F]{1})/g,escapes=/\\/g,num,hasEscapes,supportsColonNsSeparator=(function(){var xmlDoc,xmlString='<r><a:b xmlns:a="n"></a:b></r>';if(window.DOMParser){xmlDoc=(new DOMParser()).parseFromString(xmlString,"application/xml")}else{xmlDoc=new ActiveXObject("Microsoft.XMLDOM");xmlDoc.loadXML(xmlString)}return !!xmlDoc.getElementsByTagName("a:b").length})(),longHexToChar=function($0,$1){return String.fromCharCode(parseInt($1,16))},shortToLongHex=function($0,$1){while($1.length<6){$1="0"+$1}return"\\"+$1},charToLongHex=function($0,$1){num=$1.charCodeAt(0).toString(16);if(num.length===1){num="0"+num}return"\\0000"+num},unescapeCssSelector=function(selector){return(hasEscapes)?selector.replace(longHex,longHexToChar):selector},setupEscapes=function(path){hasEscapes=(path.indexOf("\\")>-1);if(hasEscapes){path=path.replace(shortHex,shortToLongHex).replace(nonHex,charToLongHex).replace(escapes,"\\\\")}return path};eval("var batch = 30803, child, next, prev, byClassName;");child=useChildrenCollection?function child(parent,index){return parent.children[index]}:function child(parent,index){var i=0,n=parent.firstChild;while(n){if(n.nodeType==1){if(++i==index){return n}}n=n.nextSibling}return null};next=useElementPointer?function(n){return n.nextElementSibling}:function(n){while((n=n.nextSibling)&&n.nodeType!=1){}return n};prev=useElementPointer?function(n){return n.previousElementSibling}:function(n){while((n=n.previousSibling)&&n.nodeType!=1){}return n};function children(parent){var n=parent.firstChild,nodeIndex=-1,nextNode;while(n){nextNode=n.nextSibling;if(n.nodeType==3&&!nonSpace.test(n.nodeValue)){parent.removeChild(n)}else{n.nodeIndex=++nodeIndex}n=nextNode}return this}byClassName=useClassList?function(nodeSet,cls){cls=unescapeCssSelector(cls);if(!cls){return nodeSet}var result=[],ri=-1,i,ci,classList;for(i=0;ci=nodeSet[i];i++){classList=ci.classList;if(classList){if(classList.contains(cls)){result[++ri]=ci}}else{if((" "+ci.className+" ").indexOf(cls)!==-1){result[++ri]=ci}}}return result}:function(nodeSet,cls){cls=unescapeCssSelector(cls);if(!cls){return nodeSet}var result=[],ri=-1,i,ci;for(i=0;ci=nodeSet[i];i++){if((" "+ci.className+" ").indexOf(cls)!==-1){result[++ri]=ci}}return result};function attrValue(n,attr){if(!n.tagName&&typeof n.length!="undefined"){n=n[0]}if(!n){return null}if(attr=="for"){return n.htmlFor}if(attr=="class"||attr=="className"){return n.className}return n.getAttribute(attr)||n[attr]}function getNodes(ns,mode,tagName){var result=[],ri=-1,cs,i,ni,j,ci,cn,utag,n,cj;if(!ns){return result}tagName=tagName.replace("|",":")||"*";if(typeof ns.getElementsByTagName!="undefined"){ns=[ns]}if(!mode){tagName=unescapeCssSelector(tagName);if(!supportsColonNsSeparator&&DQ.isXml(ns[0])&&tagName.indexOf(":")!==-1){for(i=0;ni=ns[i];i++){cs=ni.getElementsByTagName(tagName.split(":").pop());for(j=0;ci=cs[j];j++){if(ci.tagName===tagName){result[++ri]=ci}}}}else{for(i=0;ni=ns[i];i++){cs=ni.getElementsByTagName(tagName);for(j=0;ci=cs[j];j++){result[++ri]=ci}}}}else{if(mode=="/"||mode==">"){utag=tagName.toUpperCase();for(i=0;ni=ns[i];i++){cn=ni.childNodes;for(j=0;cj=cn[j];j++){if(cj.nodeName==utag||cj.nodeName==tagName||tagName=="*"){result[++ri]=cj}}}}else{if(mode=="+"){utag=tagName.toUpperCase();for(i=0;n=ns[i];i++){while((n=n.nextSibling)&&n.nodeType!=1){}if(n&&(n.nodeName==utag||n.nodeName==tagName||tagName=="*")){result[++ri]=n}}}else{if(mode=="~"){utag=tagName.toUpperCase();for(i=0;n=ns[i];i++){while((n=n.nextSibling)){if(n.nodeName==utag||n.nodeName==tagName||tagName=="*"){result[++ri]=n}}}}}}}return result}function concat(a,b){a.push.apply(a,b);return a}function byTag(cs,tagName){if(cs.tagName||cs===doc){cs=[cs]}if(!tagName){return cs}var result=[],ri=-1,i,ci;tagName=tagName.toLowerCase();for(i=0;ci=cs[i];i++){if(ci.nodeType==1&&ci.tagName.toLowerCase()==tagName){result[++ri]=ci}}return result}function byId(cs,id){id=unescapeCssSelector(id);if(cs.tagName||cs===doc){cs=[cs]}if(!id){return cs}var result=[],ri=-1,i,ci;for(i=0;ci=cs[i];i++){if(ci&&ci.id==id){result[++ri]=ci;return result}}return result}function byAttribute(cs,attr,value,op,custom){var result=[],ri=-1,useGetStyle=custom=="{",fn=DQ.operators[op],a,xml,hasXml,i,ci;value=unescapeCssSelector(value);for(i=0;ci=cs[i];i++){if(ci.nodeType===1){if(!hasXml){xml=DQ.isXml(ci);hasXml=true}if(!xml){if(useGetStyle){a=DQ.getStyle(ci,attr)}else{if(attr=="class"||attr=="className"){a=ci.className}else{if(attr=="for"){a=ci.htmlFor}else{if(attr=="href"){a=ci.getAttribute("href",2)}else{a=ci.getAttribute(attr)}}}}}else{a=ci.getAttribute(attr)}if((fn&&fn(a,value))||(!fn&&a)){result[++ri]=ci}}}return result}function byPseudo(cs,name,value){value=unescapeCssSelector(value);return DQ.pseudos[name](cs,value)}function nodupIEXml(cs){var d=++key,r,i,len,c;cs[0].setAttribute("_nodup",d);r=[cs[0]];for(i=1,len=cs.length;i<len;i++){c=cs[i];if(!c.getAttribute("_nodup")!=d){c.setAttribute("_nodup",d);r[r.length]=c}}for(i=0,len=cs.length;i<len;i++){cs[i].removeAttribute("_nodup")}return r}function nodup(cs){if(!cs){return[]}var len=cs.length,c,i,r=cs,cj,ri=-1,d,j;if(!len||typeof cs.nodeType!="undefined"||len==1){return cs}if(isIE&&typeof cs[0].selectSingleNode!="undefined"){return nodupIEXml(cs)}d=++key;cs[0]._nodup=d;for(i=1;c=cs[i];i++){if(c._nodup!=d){c._nodup=d}else{r=[];for(j=0;j<i;j++){r[++ri]=cs[j]}for(j=i+1;cj=cs[j];j++){if(cj._nodup!=d){cj._nodup=d;r[++ri]=cj}}return r}}return r}function quickDiffIEXml(c1,c2){var d=++key,r=[],i,len;for(i=0,len=c1.length;i<len;i++){c1[i].setAttribute("_qdiff",d)}for(i=0,len=c2.length;i<len;i++){if(c2[i].getAttribute("_qdiff")!=d){r[r.length]=c2[i]}}for(i=0,len=c1.length;i<len;i++){c1[i].removeAttribute("_qdiff")}return r}function quickDiff(c1,c2){var len1=c1.length,d=++key,r=[],i,len;if(!len1){return c2}if(isIE&&typeof c1[0].selectSingleNode!="undefined"){return quickDiffIEXml(c1,c2)}for(i=0;i<len1;i++){c1[i]._qdiff=d}for(i=0,len=c2.length;i<len;i++){if(c2[i]._qdiff!=d){r[r.length]=c2[i]}}return r}function quickId(ns,mode,root,id){if(ns==root){id=unescapeCssSelector(id);var d=root.ownerDocument||root;return d.getElementById(id)}ns=getNodes(ns,mode,"*");return byId(ns,id)}return DQ={getStyle:function(el,name){return Ext.fly(el,"_DomQuery").getStyle(name)},compile:function(path,type){type=type||"select";var fn=["var f = function(root) {\n var mode; ++batch; var n = root || document;\n"],lastPath,matchers=DQ.matchers,matchersLn=matchers.length,modeMatch,lmode=path.match(modeRe),tokenMatch,matched,j,t,m;path=setupEscapes(path);if(lmode&&lmode[1]){fn[fn.length]='mode="'+lmode[1].replace(trimRe,"")+'";';path=path.replace(lmode[1],"")}while(path.substr(0,1)=="/"){path=path.substr(1)}while(path&&lastPath!=path){lastPath=path;tokenMatch=path.match(tagTokenRe);if(type=="select"){if(tokenMatch){if(tokenMatch[1]=="#"){fn[fn.length]='n = quickId(n, mode, root, "'+tokenMatch[2]+'");'}else{fn[fn.length]='n = getNodes(n, mode, "'+tokenMatch[2]+'");'}path=path.replace(tokenMatch[0],"")}else{if(path.substr(0,1)!="@"){fn[fn.length]='n = getNodes(n, mode, "*");'}}}else{if(tokenMatch){if(tokenMatch[1]=="#"){fn[fn.length]='n = byId(n, "'+tokenMatch[2]+'");'}else{fn[fn.length]='n = byTag(n, "'+tokenMatch[2]+'");'}path=path.replace(tokenMatch[0],"")}}while(!(modeMatch=path.match(modeRe))){matched=false;for(j=0;j<matchersLn;j++){t=matchers[j];m=path.match(t.re);if(m){fn[fn.length]=t.select.replace(tplRe,function(x,i){return m[i]});path=path.replace(m[0],"");matched=true;break}}if(!matched){Ext.Error.raise({sourceClass:"Ext.DomQuery",sourceMethod:"compile",msg:'Error parsing selector. Parsing failed at "'+path+'"'})}}if(modeMatch[1]){fn[fn.length]='mode="'+modeMatch[1].replace(trimRe,"")+'";';path=path.replace(modeMatch[1],"")}}fn[fn.length]="return nodup(n);\n}";eval(fn.join(""));return f},jsSelect:function(path,root,type){root=root||doc;if(typeof root=="string"){root=doc.getElementById(root)}var paths=path.split(","),results=[],i,len,subPath,result;for(i=0,len=paths.length;i<len;i++){subPath=paths[i].replace(trimRe,"");if(!cache[subPath]){cache[subPath]=DQ.compile(subPath,type);if(!cache[subPath]){Ext.Error.raise({sourceClass:"Ext.DomQuery",sourceMethod:"jsSelect",msg:subPath+" is not a valid selector"})}}else{setupEscapes(subPath)}result=cache[subPath](root);if(result&&result!==doc){results=results.concat(result)}}if(paths.length>1){return nodup(results)}return results},isXml:function(el){var docEl=(el?el.ownerDocument||el:0).documentElement;return docEl?docEl.nodeName!=="HTML":false},select:doc.querySelectorAll?function(path,root,type,single){root=root||doc;if(!DQ.isXml(root)){try{if(root.parentNode&&(root.nodeType!==9)&&path.indexOf(",")===-1&&!startIdRe.test(path)){path="#"+Ext.escapeId(Ext.id(root))+" "+path;root=root.parentNode}return single?[root.querySelector(path)]:Ext.Array.toArray(root.querySelectorAll(path))}catch(e){}}return DQ.jsSelect.call(this,path,root,type)}:function(path,root,type){return DQ.jsSelect.call(this,path,root,type)},selectNode:function(path,root){return Ext.DomQuery.select(path,root,null,true)[0]},selectValue:function(path,root,defaultValue){path=path.replace(trimRe,"");if(!valueCache[path]){valueCache[path]=DQ.compile(path,"select")}else{setupEscapes(path)}var n=valueCache[path](root),v;n=n[0]?n[0]:n;if(typeof n.normalize=="function"){n.normalize()}v=(n&&n.firstChild?n.firstChild.nodeValue:null);return((v===null||v===undefined||v==="")?defaultValue:v)},selectNumber:function(path,root,defaultValue){var v=DQ.selectValue(path,root,defaultValue||0);return parseFloat(v)},is:function(el,ss){if(typeof el=="string"){el=doc.getElementById(el)}var isArray=Ext.isArray(el),result=DQ.filter(isArray?el:[el],ss);return isArray?(result.length==el.length):(result.length>0)},filter:function(els,ss,nonMatches){ss=ss.replace(trimRe,"");if(!simpleCache[ss]){simpleCache[ss]=DQ.compile(ss,"simple")}else{setupEscapes(ss)}var result=simpleCache[ss](els);return nonMatches?quickDiff(result,els):result},matchers:[{re:/^\.([\w\-\\]+)/,select:useClassList?'n = byClassName(n, "{1}");':'n = byClassName(n, " {1} ");'},{re:/^\:([\w\-]+)(?:\(((?:[^\s>\/]*|.*?))\))?/,select:'n = byPseudo(n, "{1}", "{2}");'},{re:/^(?:([\[\{])(?:@)?([\w\-]+)\s?(?:(=|.=)\s?['"]?(.*?)["']?)?[\]\}])/,select:'n = byAttribute(n, "{2}", "{4}", "{3}", "{1}");'},{re:/^#([\w\-\\]+)/,select:'n = byId(n, "{1}");'},{re:/^@([\w\-\.]+)/,select:'return {firstChild:{nodeValue:attrValue(n, "{1}")}};'}],operators:{"=":function(a,v){return a==v},"!=":function(a,v){return a!=v},"^=":function(a,v){return a&&a.substr(0,v.length)==v},"$=":function(a,v){return a&&a.substr(a.length-v.length)==v},"*=":function(a,v){return a&&a.indexOf(v)!==-1},"%=":function(a,v){return(a%v)===0},"|=":function(a,v){return a&&(a==v||a.substr(0,v.length+1)==v+"-")},"~=":function(a,v){return a&&(" "+a+" ").indexOf(" "+v+" ")!=-1}},pseudos:{"first-child":function(c){var r=[],ri=-1,n,i,ci;for(i=0;(ci=n=c[i]);i++){while((n=n.previousSibling)&&n.nodeType!=1){}if(!n){r[++ri]=ci}}return r},"last-child":function(c){var r=[],ri=-1,n,i,ci;for(i=0;(ci=n=c[i]);i++){while((n=n.nextSibling)&&n.nodeType!=1){}if(!n){r[++ri]=ci}}return r},"nth-child":function(c,a){var r=[],ri=-1,m=nthRe.exec(a=="even"&&"2n"||a=="odd"&&"2n+1"||!nthRe2.test(a)&&"n+"+a||a),f=(m[1]||1)-0,l=m[2]-0,i,n,j,cn,pn;for(i=0;n=c[i];i++){pn=n.parentNode;if(batch!=pn._batch){j=0;for(cn=pn.firstChild;cn;cn=cn.nextSibling){if(cn.nodeType==1){cn.nodeIndex=++j}}pn._batch=batch}if(f==1){if(l===0||n.nodeIndex==l){r[++ri]=n}}else{if((n.nodeIndex+l)%f===0){r[++ri]=n}}}return r},"only-child":function(c){var r=[],ri=-1,i,ci;for(i=0;ci=c[i];i++){if(!prev(ci)&&!next(ci)){r[++ri]=ci}}return r},empty:function(c){var r=[],ri=-1,i,ci,cns,j,cn,empty;for(i=0;ci=c[i];i++){cns=ci.childNodes;j=0;empty=true;while(cn=cns[j]){++j;if(cn.nodeType==1||cn.nodeType==3){empty=false;break}}if(empty){r[++ri]=ci}}return r},contains:function(c,v){var r=[],ri=-1,i,ci;for(i=0;ci=c[i];i++){if((ci.textContent||ci.innerText||ci.text||"").indexOf(v)!=-1){r[++ri]=ci}}return r},nodeValue:function(c,v){var r=[],ri=-1,i,ci;for(i=0;ci=c[i];i++){if(ci.firstChild&&ci.firstChild.nodeValue==v){r[++ri]=ci}}return r},checked:function(c){var r=[],ri=-1,i,ci;for(i=0;ci=c[i];i++){if(ci.checked===true){r[++ri]=ci}}return r},not:function(c,ss){return DQ.filter(c,ss,true)},any:function(c,selectors){var ss=selectors.split("|"),r=[],ri=-1,s,i,ci,j;for(i=0;ci=c[i];i++){for(j=0;s=ss[j];j++){if(DQ.is(ci,s)){r[++ri]=ci;break}}}return r},odd:function(c){return this["nth-child"](c,"odd")},even:function(c){return this["nth-child"](c,"even")},nth:function(c,a){return c[a-1]||[]},first:function(c){return c[0]||[]},last:function(c){return c[c.length-1]||[]},has:function(c,ss){var s=DQ.select,r=[],ri=-1,i,ci;for(i=0;ci=c[i];i++){if(s(ss,ci).length>0){r[++ri]=ci}}return r},next:function(c,ss){var is=DQ.is,r=[],ri=-1,i,ci,n;for(i=0;ci=c[i];i++){n=next(ci);if(n&&is(n,ss)){r[++ri]=ci}}return r},prev:function(c,ss){var is=DQ.is,r=[],ri=-1,i,ci,n;for(i=0;ci=c[i];i++){n=prev(ci);if(n&&is(n,ss)){r[++ri]=ci}}return r},focusable:function(candidates){var len=candidates.length,results=[],i=0,c;for(;i<len;i++){c=candidates[i];if(Ext.fly(c,"_DomQuery").isFocusable()){results.push(c)}}return results},visible:function(candidates,deep){var len=candidates.length,results=[],i=0,c;for(;i<len;i++){c=candidates[i];if(Ext.fly(c,"_DomQuery").isVisible(deep)){results.push(c)}}return results}}}}());Ext.query=Ext.DomQuery.select;Ext.define("Ext.dom.Element_anim",{override:"Ext.dom.Element",animate:function(b){var d=this,c,e,a=d.dom.id||Ext.id(d.dom);if(!Ext.fx.Manager.hasFxBlock(a)){if(b.listeners){c=b.listeners;delete b.listeners}if(b.internalListeners){b.listeners=b.internalListeners;delete b.internalListeners}e=new Ext.fx.Anim(d.anim(b));if(c){e.on(c)}Ext.fx.Manager.queueFx(e)}return d},anim:function(a){if(!Ext.isObject(a)){return(a)?{}:false}var b=this,c=a.duration||Ext.fx.Anim.prototype.duration,e=a.easing||"ease",d;if(a.stopAnimation){b.stopAnimation()}Ext.applyIf(a,Ext.fx.Manager.getFxDefaults(b.id));Ext.fx.Manager.setFxDefaults(b.id,{delay:0});d={target:b.dom,remove:a.remove,alternate:a.alternate||false,duration:c,easing:e,callback:a.callback,listeners:a.listeners,iterations:a.iterations||1,scope:a.scope,block:a.block,concurrent:a.concurrent,delay:a.delay||0,paused:true,keyframes:a.keyframes,from:a.from||{},to:Ext.apply({},a)};Ext.apply(d.to,a.to);delete d.to.to;delete d.to.from;delete d.to.remove;delete d.to.alternate;delete d.to.keyframes;delete d.to.iterations;delete d.to.listeners;delete d.to.target;delete d.to.paused;delete d.to.callback;delete d.to.scope;delete d.to.duration;delete d.to.easing;delete d.to.concurrent;delete d.to.block;delete d.to.stopAnimation;delete d.to.delay;return d},slideIn:function(d,c,e){var h=this,b=h.dom,l=b.style,k,a,g,j;d=d||"t";c=c||{};k=function(){var q=this,p=c.listeners,o=Ext.fly(b,"_anim"),r,m,s,n;if(!e){o.fixDisplay()}r=o.getBox();if((d=="t"||d=="b")&&r.height===0){r.height=b.scrollHeight}else{if((d=="l"||d=="r")&&r.width===0){r.width=b.scrollWidth}}m=o.getStyles("width","height","left","right","top","bottom","position","z-index",true);o.setSize(r.width,r.height);if(c.preserveScroll){g=o.cacheScrollValues()}n=o.wrap({id:Ext.id()+"-anim-wrap-for-"+o.dom.id,style:{visibility:e?"visible":"hidden"}});j=n.dom.parentNode;n.setPositioning(o.getPositioning(true));if(n.isStyle("position","static")){n.position("relative")}o.clearPositioning("auto");n.clip();if(g){g()}o.setStyle({visibility:"",position:"absolute"});if(e){n.setSize(r.width,r.height)}switch(d){case"t":s={from:{width:r.width+"px",height:"0px"},to:{width:r.width+"px",height:r.height+"px"}};l.bottom="0px";break;case"l":s={from:{width:"0px",height:r.height+"px"},to:{width:r.width+"px",height:r.height+"px"}};h.anchorAnimX(d);break;case"r":s={from:{x:r.x+r.width,width:"0px",height:r.height+"px"},to:{x:r.x,width:r.width+"px",height:r.height+"px"}};h.anchorAnimX(d);break;case"b":s={from:{y:r.y+r.height,width:r.width+"px",height:"0px"},to:{y:r.y,width:r.width+"px",height:r.height+"px"}};break;case"tl":s={from:{x:r.x,y:r.y,width:"0px",height:"0px"},to:{width:r.width+"px",height:r.height+"px"}};l.bottom="0px";h.anchorAnimX("l");break;case"bl":s={from:{y:r.y+r.height,width:"0px",height:"0px"},to:{y:r.y,width:r.width+"px",height:r.height+"px"}};h.anchorAnimX("l");break;case"br":s={from:{x:r.x+r.width,y:r.y+r.height,width:"0px",height:"0px"},to:{x:r.x,y:r.y,width:r.width+"px",height:r.height+"px"}};h.anchorAnimX("r");break;case"tr":s={from:{x:r.x+r.width,width:"0px",height:"0px"},to:{x:r.x,width:r.width+"px",height:r.height+"px"}};l.bottom="0px";h.anchorAnimX("r");break}n.show();a=Ext.apply({},c);delete a.listeners;a=new Ext.fx.Anim(Ext.applyIf(a,{target:n,duration:500,easing:"ease-out",from:e?s.to:s.from,to:e?s.from:s.to}));a.on("afteranimate",function(){var t=Ext.fly(b,"_anim");t.setStyle(m);if(e){if(c.useDisplay){t.setDisplayed(false)}else{t.hide()}}if(n.dom){if(n.dom.parentNode){n.dom.parentNode.insertBefore(t.dom,n.dom)}else{j.appendChild(t.dom)}n.remove()}if(g){g()}q.end()});if(p){a.on(p)}};h.animate({duration:c.duration?Math.max(c.duration,500)*2:1000,listeners:{beforeanimate:k}});return h},slideOut:function(a,b){return this.slideIn(a,b,true)},puff:function(e){var d=this,g=d.dom,b,c=d.getBox(),a=d.getStyles("width","height","left","right","top","bottom","position","z-index","font-size","opacity",true);e=Ext.applyIf(e||{},{easing:"ease-out",duration:500,useDisplay:false});b=function(){var h=Ext.fly(g,"_anim");h.clearOpacity();h.show();this.to={width:c.width*2,height:c.height*2,x:c.x-(c.width/2),y:c.y-(c.height/2),opacity:0,fontSize:"200%"};this.on("afteranimate",function(){var j=Ext.fly(g,"_anim");if(j){if(e.useDisplay){j.setDisplayed(false)}else{j.hide()}j.setStyle(a);Ext.callback(e.callback,e.scope)}})};d.animate({duration:e.duration,easing:e.easing,listeners:{beforeanimate:{fn:b}}});return d},switchOff:function(c){var b=this,d=b.dom,a;c=Ext.applyIf(c||{},{easing:"ease-in",duration:500,remove:false,useDisplay:false});a=function(){var k=Ext.fly(d,"_anim"),j=this,h=k.getSize(),l=k.getXY(),g,e;k.clearOpacity();k.clip();e=k.getPositioning();g=new Ext.fx.Animator({target:d,duration:c.duration,easing:c.easing,keyframes:{33:{opacity:0.3},66:{height:1,y:l[1]+h.height/2},100:{width:1,x:l[0]+h.width/2}}});g.on("afteranimate",function(){var m=Ext.fly(d,"_anim");if(c.useDisplay){m.setDisplayed(false)}else{m.hide()}m.clearOpacity();m.setPositioning(e);m.setSize(h);j.end()})};b.animate({duration:(Math.max(c.duration,500)*2),listeners:{beforeanimate:{fn:a}},callback:c.callback,scope:c.scope});return b},frame:function(a,d,e){var c=this,g=c.dom,b;a=a||"#C3DAF9";d=d||1;e=e||{};b=function(){var l=Ext.fly(g,"_anim"),k=this,m,j,h;l.show();m=l.getBox();j=Ext.getBody().createChild({id:l.dom.id+"-anim-proxy",style:{position:"absolute","pointer-events":"none","z-index":35000,border:"0px solid "+a}});h=new Ext.fx.Anim({target:j,duration:e.duration||1000,iterations:d,from:{top:m.y,left:m.x,borderWidth:0,opacity:1,height:m.height,width:m.width},to:{top:m.y-20,left:m.x-20,borderWidth:10,opacity:0,height:m.height+40,width:m.width+40}});h.on("afteranimate",function(){j.remove();k.end()})};c.animate({duration:(Math.max(e.duration,500)*2)||2000,listeners:{beforeanimate:{fn:b}},callback:e.callback,scope:e.scope});return c},ghost:function(a,d){var c=this,e=c.dom,b;a=a||"b";b=function(){var k=Ext.fly(e,"_anim"),j=k.getWidth(),h=k.getHeight(),l=k.getXY(),g=k.getPositioning(),m={opacity:0};switch(a){case"t":m.y=l[1]-h;break;case"l":m.x=l[0]-j;break;case"r":m.x=l[0]+j;break;case"b":m.y=l[1]+h;break;case"tl":m.x=l[0]-j;m.y=l[1]-h;break;case"bl":m.x=l[0]-j;m.y=l[1]+h;break;case"br":m.x=l[0]+j;m.y=l[1]+h;break;case"tr":m.x=l[0]+j;m.y=l[1]-h;break}this.to=m;this.on("afteranimate",function(){var n=Ext.fly(e,"_anim");if(n){n.hide();n.clearOpacity();n.setPositioning(g)}})};c.animate(Ext.applyIf(d||{},{duration:500,easing:"ease-out",listeners:{beforeanimate:b}}));return c},highlight:function(d,b){var j=this,e=j.dom,l={},h,m,g,c,a,k;if(e.tagName.match(j.tableTagRe)){return j.select("div").highlight(d,b)}b=b||{};c=b.listeners||{};g=b.attr||"backgroundColor";l[g]=d||"ffff9c";if(!b.to){m={};m[g]=b.endColor||j.getColor(g,"ffffff","")}else{m=b.to}b.listeners=Ext.apply(Ext.apply({},c),{beforeanimate:function(){h=e.style[g];var n=Ext.fly(e,"_anim");n.clearOpacity();n.show();a=c.beforeanimate;if(a){k=a.fn||a;return k.apply(a.scope||c.scope||window,arguments)}},afteranimate:function(){if(e){e.style[g]=h}a=c.afteranimate;if(a){k=a.fn||a;k.apply(a.scope||c.scope||window,arguments)}}});j.animate(Ext.apply({},b,{duration:1000,easing:"ease-in",from:l,to:m}));return j},pause:function(a){var b=this;Ext.fx.Manager.setFxDefaults(b.id,{delay:a});return b},fadeIn:function(c){var a=this,b=a.dom;a.animate(Ext.apply({},c,{opacity:1,internalListeners:{beforeanimate:function(e){var d=Ext.fly(b,"_anim");if(d.isStyle("display","none")){d.setDisplayed("")}else{d.show()}}}}));return this},fadeOut:function(c){var a=this,b=a.dom;c=Ext.apply({opacity:0,internalListeners:{afteranimate:function(e){if(b&&e.to.opacity===0){var d=Ext.fly(b,"_anim");if(c.useDisplay){d.setDisplayed(false)}else{d.hide()}}}}},c);a.animate(c);return a},scale:function(a,b,c){this.animate(Ext.apply({},c,{width:a,height:b}));return this},shift:function(a){this.animate(a);return this},anchorAnimX:function(a){var b=(a==="l")?"right":"left";this.dom.style[b]="0px"}});Ext.define("Ext.dom.Element_dd",{override:"Ext.dom.Element",initDD:function(c,b,d){var a=new Ext.dd.DD(Ext.id(this.dom),c,b);return Ext.apply(a,d)},initDDProxy:function(c,b,d){var a=new Ext.dd.DDProxy(Ext.id(this.dom),c,b);return Ext.apply(a,d)},initDDTarget:function(c,b,d){var a=new Ext.dd.DDTarget(Ext.id(this.dom),c,b);return Ext.apply(a,d)}});Ext.define("Ext.dom.Element_fx",{override:"Ext.dom.Element"},function(){var b=Ext.dom.Element,j="visibility",g="display",o="none",e="hidden",n="visible",p="offsets",k="asclass",a="nosize",c="originalDisplay",d="visibilityMode",h="isVisible",m=Ext.baseCSSPrefix+"hide-offsets",l=function(r){var s=(r.$cache||r.getCache()).data,t=s[c];if(t===undefined){s[c]=t=""}return t},q=function(s){var t=(s.$cache||s.getCache()).data,r=t[d];if(r===undefined){t[d]=r=b.VISIBILITY}return r};b.override({originalDisplay:"",visibilityMode:1,setVisible:function(v,r){var t=this,u=t.dom,s=q(t);if(typeof r=="string"){switch(r){case g:s=b.DISPLAY;break;case j:s=b.VISIBILITY;break;case p:s=b.OFFSETS;break;case a:case k:s=b.ASCLASS;break}t.setVisibilityMode(s);r=false}if(!r||!t.anim){if(s==b.DISPLAY){return t.setDisplayed(v)}else{if(s==b.OFFSETS){t[v?"removeCls":"addCls"](m)}else{if(s==b.VISIBILITY){t.fixDisplay();u.style.visibility=v?"":e}else{if(s==b.ASCLASS){t[v?"removeCls":"addCls"](t.visibilityCls||b.visibilityCls)}}}}}else{if(v){t.setOpacity(0.01);t.setVisible(true)}if(!Ext.isObject(r)){r={duration:350,easing:"ease-in"}}t.animate(Ext.applyIf({callback:function(){if(!v){Ext.fly(u,"_internal").setVisible(false).setOpacity(1)}},to:{opacity:(v)?1:0}},r))}(t.$cache||t.getCache()).data[h]=v;return t},hasMetrics:function(){var r=q(this);return this.isVisible()||(r==b.OFFSETS)||(r==b.VISIBILITY)},toggle:function(r){var s=this;s.setVisible(!s.isVisible(),s.anim(r));return s},setDisplayed:function(r){if(typeof r=="boolean"){r=r?l(this):o}this.setStyle(g,r);return this},fixDisplay:function(){var r=this;if(r.isStyle(g,o)){r.setStyle(j,e);r.setStyle(g,l(r));if(r.isStyle(g,o)){r.setStyle(g,"block")}}},hide:function(r){if(typeof r=="string"){this.setVisible(false,r);return this}this.setVisible(false,this.anim(r));return this},show:function(r){if(typeof r=="string"){this.setVisible(true,r);return this}this.setVisible(true,this.anim(r));return this}})});Ext.define("Ext.dom.Element_position",{override:"Ext.dom.Element"},function(){var y,r=this,n="left",k="right",q="top",h="bottom",o="position",j="static",z="relative",v="z-index",u="BODY",c="padding",t="border",s="-left",m="-right",a="-top",l="-bottom",g="-width",e={l:t+s+g,r:t+m+g,t:t+a+g,b:t+l+g},d={l:c+s,r:c+m,t:c+a,b:c+l},w=[d.l,d.r,d.t,d.b],b=[e.l,e.r,e.t,e.b],x=Math.round,A=document,p=function(B){if(!y){y=new Ext.Element.Fly()}y.attach(B);return y};r.override({pxRe:/^\d+(?:\.\d*)?px$/i,inheritableStatics:{getX:function(B){return r.getXY(B)[0]},getXY:function(D){var G=A.body,C=A.documentElement,B=0,E=0,H=[0,0],F,J;D=Ext.getDom(D);if(D!=A&&D!=G){if(Ext.isIE){try{F=D.getBoundingClientRect();E=C.clientTop||G.clientTop;B=C.clientLeft||G.clientLeft}catch(I){F={left:0,top:0}}}else{F=D.getBoundingClientRect()}J=p(A).getScroll();H=[x(F.left+J.left-B),x(F.top+J.top-E)]}return H},getY:function(B){return r.getXY(B)[1]},setX:function(C,B){r.setXY(C,[B,false])},setXY:function(C,D){(C=Ext.fly(C,"_setXY")).position();var E=C.translatePoints(D),B=C.dom.style,F;B.right="auto";for(F in E){if(!isNaN(E[F])){B[F]=E[F]+"px"}}},setY:function(B,C){r.setXY(B,[false,C])}},center:function(B){return this.alignTo(B||A,"c-c")},clearPositioning:function(B){B=B||"";return this.setStyle({left:B,right:B,top:B,bottom:B,"z-index":"",position:j})},getAnchorToXY:function(E,B,D,C){return E.getAnchorXY(B,D,C)},getBottom:function(B){return(B?this.getLocalY():this.getY())+this.getHeight()},getBorderPadding:function(){var B=this.getStyle(w),C=this.getStyle(b);return{beforeX:(parseFloat(C[e.l])||0)+(parseFloat(B[d.l])||0),afterX:(parseFloat(C[e.r])||0)+(parseFloat(B[d.r])||0),beforeY:(parseFloat(C[e.t])||0)+(parseFloat(B[d.t])||0),afterY:(parseFloat(C[e.b])||0)+(parseFloat(B[d.b])||0)}},getCenterXY:function(){return this.getAlignToXY(A,"c-c")},getLeft:function(B){return B?this.getLocalX():this.getX()},getLocalX:function(){var D=this,C=D.dom.offsetParent,B=D.getStyle("left");if(!B||B==="auto"){B=0}else{if(D.pxRe.test(B)){B=parseFloat(B)}else{B=D.getX();if(C){B-=r.getX(C)}}}return B},getLocalXY:function(){var E=this,D=E.dom.offsetParent,C=E.getStyle(["left","top"]),B=C.left,F=C.top;if(!B||B==="auto"){B=0}else{if(E.pxRe.test(B)){B=parseFloat(B)}else{B=E.getX();if(D){B-=r.getX(D)}}}if(!F||F==="auto"){F=0}else{if(E.pxRe.test(F)){F=parseFloat(F)}else{F=E.getY();if(D){F-=r.getY(D)}}}return[B,F]},getLocalY:function(){var C=this,B=C.dom.offsetParent,D=C.getStyle("top");if(!D||D==="auto"){D=0}else{if(C.pxRe.test(D)){D=parseFloat(D)}else{D=C.getY();if(B){D-=r.getY(B)}}}return D},getPageBox:function(D){var G=this,E=G.dom,I=E.nodeName==u,J=I?Ext.Element.getViewWidth():E.offsetWidth,F=I?Ext.Element.getViewHeight():E.offsetHeight,L=G.getXY(),K=L[1],B=L[0]+J,H=L[1]+F,C=L[0];if(D){return new Ext.util.Region(K,B,H,C)}else{return{left:C,top:K,width:J,height:F,right:B,bottom:H}}},getPositioning:function(C){var B=this.getStyle(["left","top","position","z-index"]),D=this.dom;if(C){if(B.left==="auto"){B.left=D.offsetLeft+"px"}if(B.top==="auto"){B.top=D.offsetTop+"px"}}return B},getRight:function(B){return(B?this.getLocalX():this.getX())+this.getWidth()},getTop:function(B){return B?this.getLocalY():this.getY()},getX:function(){return r.getX(this.dom)},getXY:function(){return r.getXY(this.dom)},getY:function(){return r.getY(this.dom)},moveTo:function(B,D,C){return this.setXY([B,D],C)},position:function(F,E,B,D){var C=this;if(!F&&C.isStyle(o,j)){C.setStyle(o,z)}else{if(F){C.setStyle(o,F)}}if(E){C.setStyle(v,E)}if(B||D){C.setXY([B||false,D||false])}},setBottom:function(B){this.dom.style[h]=this.addUnits(B);return this},setBounds:function(C,F,E,B,D){return this.setBox({x:C,y:F,width:E,height:B},D)},setLeft:function(B){this.dom.style[n]=this.addUnits(B);return this},setLeftTop:function(E,D){var C=this,B=C.dom.style;B.left=C.addUnits(E);B.top=C.addUnits(D);return C},setLocalX:function(B){var C=this.dom.style;C.right="auto";C.left=(B===null)?"auto":B+"px"},setLocalXY:function(B,D){var C=this.dom.style;C.right="auto";if(B&&B.length){D=B[1];B=B[0]}if(B===null){C.left="auto"}else{if(B!==undefined){C.left=B+"px"}}if(D===null){C.top="auto"}else{if(D!==undefined){C.top=D+"px"}}},setLocalY:function(B){this.dom.style.top=(B===null)?"auto":B+"px"},setLocation:function(B,D,C){return this.setXY([B,D],C)},setPositioning:function(B){return this.setStyle(B)},setRight:function(B){this.dom.style[k]=this.addUnits(B);return this},setTop:function(B){this.dom.style[q]=this.addUnits(B);return this},setX:function(B,C){return this.setXY([B,this.getY()],C)},setXY:function(D,B){var C=this;if(!B||!C.anim){r.setXY(C.dom,D)}else{if(!Ext.isObject(B)){B={}}C.animate(Ext.applyIf({to:{x:D[0],y:D[1]}},B))}return this},setY:function(C,B){return this.setXY([this.getX(),C],B)}});r.getTrueXY=r.getXY});Ext.define("Ext.dom.Element_scroll",{override:"Ext.dom.Element",isScrollable:function(){var a=this.dom;return a.scrollHeight>a.clientHeight||a.scrollWidth>a.clientWidth},getScroll:function(){var c=this,h=c.dom,g=document,a=g.body,b=g.documentElement,e,d;if(h===g||h===a){e=b.scrollLeft||(a?a.scrollLeft:0);d=b.scrollTop||(a?a.scrollTop:0)}else{e=h.scrollLeft;d=h.scrollTop}return{left:e,top:d}},getScrollLeft:function(){var b=this.dom,a=document;if(b===a||b===a.body){return this.getScroll().left}else{return b.scrollLeft}},getScrollTop:function(){var b=this.dom,a=document;if(b===a||b===a.body){return this.getScroll().top}else{return b.scrollTop}},setScrollLeft:function(a){this.dom.scrollLeft=a;return this},setScrollTop:function(a){this.dom.scrollTop=a;return this},scrollBy:function(b,a,c){var d=this,e=d.dom;if(b.length){c=a;a=b[1];b=b[0]}else{if(typeof b!="number"){c=a;a=b.y;b=b.x}}if(b){d.scrollTo("left",d.constrainScrollLeft(e.scrollLeft+b),c)}if(a){d.scrollTo("top",d.constrainScrollTop(e.scrollTop+a),c)}return d},scrollTo:function(c,e,a){var g=/top/i.test(c),d=this,j=g?"scrollTop":"scrollLeft",h=d.dom,b;if(!a||!d.anim){h[j]=e;h[j]=e}else{b={to:{}};b.to[j]=e;if(Ext.isObject(a)){Ext.applyIf(b,a)}d.animate(b)}return d},scrollIntoView:function(b,e,c,h){var n=this,l=n.dom,j=n.getOffsetsTo(b=Ext.getDom(b)||Ext.getBody().dom),g=j[0]+b.scrollLeft,o=j[1]+b.scrollTop,a=o+l.offsetHeight,p=g+l.offsetWidth,s=b.clientHeight,r=parseInt(b.scrollTop,10),d=parseInt(b.scrollLeft,10),k=r+s,q=d+b.clientWidth,m;if(h){if(c){c=Ext.apply({listeners:{afteranimate:function(){n.scrollChildFly.attach(l).highlight()}}},c)}else{n.scrollChildFly.attach(l).highlight()}}if(l.offsetHeight>s||o<r){m=o}else{if(a>k){m=a-s}}if(m!=null){n.scrollChildFly.attach(b).scrollTo("top",m,c)}if(e!==false){m=null;if(l.offsetWidth>b.clientWidth||g<d){m=g}else{if(p>q){m=p-b.clientWidth}}if(m!=null){n.scrollChildFly.attach(b).scrollTo("left",m,c)}}return n},scrollChildIntoView:function(b,a){this.scrollChildFly.attach(Ext.getDom(b)).scrollIntoView(this,a)},scroll:function(k,a,c){if(!this.isScrollable()){return false}var j=this,e=j.dom,h=k==="r"||k==="l"?"left":"top",b=false,d,g;if(k==="r"){a=-a}if(h==="left"){d=e.scrollLeft;g=j.constrainScrollLeft(d+a)}else{d=e.scrollTop;g=j.constrainScrollTop(d+a)}if(g!==d){this.scrollTo(h,g,c);b=true}return b},constrainScrollLeft:function(a){var b=this.dom;return Math.max(Math.min(a,b.scrollWidth-b.clientWidth),0)},constrainScrollTop:function(a){var b=this.dom;return Math.max(Math.min(a,b.scrollHeight-b.clientHeight),0)}},function(){this.prototype.scrollChildFly=new this.Fly();this.prototype.scrolltoFly=new this.Fly()});Ext.define("Ext.dom.Element_style",{override:"Ext.dom.Element"},function(){var s=this,o=document.defaultView,q=/table-row|table-.*-group/,a="_internal",u="hidden",r="height",h="width",e="isClipped",l="overflow",n="overflow-x",m="overflow-y",v="originalClip",b=/#document|body/i,w,g,p,d,t,j,x;if(!o||!o.getComputedStyle){s.prototype.getStyle=function(C,B){var O=this,J=O.dom,M=typeof C!="string",k=O.styleHooks,z=C,A=z,I=1,E=B,N,F,y,D,H,K,G;if(M){y={};z=A[0];G=0;if(!(I=A.length)){return y}}if(!J||J.documentElement){return y||""}F=J.style;if(B){K=F}else{K=J.currentStyle;if(!K){E=true;K=F}}do{D=k[z];if(!D){k[z]=D={name:s.normalize(z)}}if(D.get){H=D.get(J,O,E,K)}else{N=D.name;if(D.canThrow){try{H=K[N]}catch(L){H=""}}else{H=K?K[N]:""}}if(!M){return H}y[z]=H;z=A[++G]}while(G<I);return y}}s.override({getHeight:function(A,y){var z=this,B=z.isStyle("display","none"),k,C;if(B){return 0}k=z.dom.offsetHeight;if(Ext.supports.Direct2DBug){C=z.adjustDirect2DDimension(r);if(y){k+=C}else{if(C>0&&C<0.5){k++}}}if(A){k-=z.getBorderWidth("tb")+z.getPadding("tb")}return(k<0)?0:k},getWidth:function(k,C){var A=this,D=A.dom,B=A.isStyle("display","none"),z,y,E;if(B){return 0}if(C&&Ext.supports.BoundingClientRect){z=D.getBoundingClientRect();y=(A.vertical&&!Ext.isIE9&&!Ext.supports.RotatedBoundingClientRect)?(z.bottom-z.top):(z.right-z.left)}else{y=D.offsetWidth}if(Ext.supports.Direct2DBug&&!A.vertical){E=A.adjustDirect2DDimension(h);if(C){y+=E}else{if(E>0&&E<0.5){y++}}}if(k){y-=A.getBorderWidth("lr")+A.getPadding("lr")}return(y<0)?0:y},setWidth:function(y,k){var z=this;y=z.adjustWidth(y);if(!k||!z.anim){z.dom.style.width=z.addUnits(y)}else{if(!Ext.isObject(k)){k={}}z.animate(Ext.applyIf({to:{width:y}},k))}return z},setHeight:function(k,y){var z=this;k=z.adjustHeight(k);if(!y||!z.anim){z.dom.style.height=z.addUnits(k)}else{if(!Ext.isObject(y)){y={}}z.animate(Ext.applyIf({to:{height:k}},y))}return z},applyStyles:function(k){Ext.DomHelper.applyStyles(this.dom,k);return this},setSize:function(z,k,y){var A=this;if(Ext.isObject(z)){y=k;k=z.height;z=z.width}z=A.adjustWidth(z);k=A.adjustHeight(k);if(!y||!A.anim){A.dom.style.width=A.addUnits(z);A.dom.style.height=A.addUnits(k)}else{if(y===true){y={}}A.animate(Ext.applyIf({to:{width:z,height:k}},y))}return A},getViewSize:function(){var z=this,A=z.dom,y=b.test(A.nodeName),k;if(y){k={width:s.getViewWidth(),height:s.getViewHeight()}}else{k={width:A.clientWidth,height:A.clientHeight}}return k},getSize:function(k){return{width:this.getWidth(k),height:this.getHeight(k)}},adjustWidth:function(k){var y=this,z=(typeof k=="number");if(z&&y.autoBoxAdjust&&!y.isBorderBox()){k-=(y.getBorderWidth("lr")+y.getPadding("lr"))}return(z&&k<0)?0:k},adjustHeight:function(k){var y=this,z=(typeof k=="number");if(z&&y.autoBoxAdjust&&!y.isBorderBox()){k-=(y.getBorderWidth("tb")+y.getPadding("tb"))}return(z&&k<0)?0:k},getColor:function(y,z,E){var B=this.getStyle(y),A=E||E===""?E:"#",D,k,C=0;if(!B||(/transparent|inherit/.test(B))){return z}if(/^r/.test(B)){B=B.slice(4,B.length-1).split(",");k=B.length;for(;C<k;C++){D=parseInt(B[C],10);A+=(D<16?"0":"")+D.toString(16)}}else{B=B.replace("#","");A+=B.length==3?B.replace(/^(\w)(\w)(\w)$/,"$1$1$2$2$3$3"):B}return(A.length>5?A.toLowerCase():z)},setOpacity:function(y,k){var z=this;if(!z.dom){return z}if(!k||!z.anim){z.setStyle("opacity",y)}else{if(typeof k!="object"){k={duration:350,easing:"ease-in"}}z.animate(Ext.applyIf({to:{opacity:y}},k))}return z},clearOpacity:function(){return this.setOpacity("")},adjustDirect2DDimension:function(z){var E=this,y=E.dom,C=E.getStyle("display"),B=y.style.display,F=y.style.position,D=z===h?0:1,k=y.currentStyle,A;if(C==="inline"){y.style.display="inline-block"}y.style.position=C.match(q)?"absolute":"static";A=(parseFloat(k[z])||parseFloat(k.msTransformOrigin.split(" ")[D])*2)%1;y.style.position=F;if(C==="inline"){y.style.display=B}return A},clip:function(){var y=this,z=(y.$cache||y.getCache()).data,k;if(!z[e]){z[e]=true;k=y.getStyle([l,n,m]);z[v]={o:k[l],x:k[n],y:k[m]};y.setStyle(l,u);y.setStyle(n,u);y.setStyle(m,u)}return y},unclip:function(){var y=this,z=(y.$cache||y.getCache()).data,k;if(z[e]){z[e]=false;k=z[v];if(k.o){y.setStyle(l,k.o)}if(k.x){y.setStyle(n,k.x)}if(k.y){y.setStyle(m,k.y)}}return y},boxWrap:function(k){k=k||Ext.baseCSSPrefix+"box";var y=Ext.get(this.insertHtml("beforeBegin","<div class='"+k+"'>"+Ext.String.format(s.boxMarkup,k)+"</div>"));Ext.DomQuery.selectNode("."+k+"-mc",y.dom).appendChild(this.dom);return y},getComputedHeight:function(){var y=this,k=Math.max(y.dom.offsetHeight,y.dom.clientHeight);if(!k){k=parseFloat(y.getStyle(r))||0;if(!y.isBorderBox()){k+=y.getFrameWidth("tb")}}return k},getComputedWidth:function(){var y=this,k=Math.max(y.dom.offsetWidth,y.dom.clientWidth);if(!k){k=parseFloat(y.getStyle(h))||0;if(!y.isBorderBox()){k+=y.getFrameWidth("lr")}}return k},getFrameWidth:function(y,k){return(k&&this.isBorderBox())?0:(this.getPadding(y)+this.getBorderWidth(y))},addClsOnOver:function(z,C,y){var A=this,B=A.dom,k=Ext.isFunction(C);A.hover(function(){if(k&&C.call(y||A,A)===false){return}Ext.fly(B,a).addCls(z)},function(){Ext.fly(B,a).removeCls(z)});return A},addClsOnFocus:function(z,C,y){var A=this,B=A.dom,k=Ext.isFunction(C);A.on("focus",function(){if(k&&C.call(y||A,A)===false){return false}Ext.fly(B,a).addCls(z)});A.on("blur",function(){Ext.fly(B,a).removeCls(z)});return A},addClsOnClick:function(z,C,y){var A=this,B=A.dom,k=Ext.isFunction(C);A.on("mousedown",function(){if(k&&C.call(y||A,A)===false){return false}Ext.fly(B,a).addCls(z);var E=Ext.getDoc(),D=function(){Ext.fly(B,a).removeCls(z);E.removeListener("mouseup",D)};E.on("mouseup",D)});return A},getStyleSize:function(){var B=this,C=this.dom,y=b.test(C.nodeName),A,k,z;if(y){return{width:s.getViewWidth(),height:s.getViewHeight()}}A=B.getStyle([r,h],true);if(A.width&&A.width!="auto"){k=parseFloat(A.width);if(B.isBorderBox()){k-=B.getFrameWidth("lr")}}if(A.height&&A.height!="auto"){z=parseFloat(A.height);if(B.isBorderBox()){z-=B.getFrameWidth("tb")}}return{width:k||B.getWidth(true),height:z||B.getHeight(true)}},statics:{selectableCls:Ext.baseCSSPrefix+"selectable",unselectableCls:Ext.baseCSSPrefix+"unselectable"},selectable:function(){var k=this;k.dom.unselectable="";k.removeCls(s.unselectableCls);k.addCls(s.selectableCls);return k},unselectable:function(){var k=this;if(Ext.isOpera){k.dom.unselectable="on"}k.removeCls(s.selectableCls);k.addCls(s.unselectableCls);return k},setVertical:function(B,y){var A=this,z=s.prototype,k;A.vertical=true;if(y){A.addCls(A.verticalCls=y)}A.setWidth=z.setHeight;A.setHeight=z.setWidth;if(!Ext.isIE9m){A.getWidth=z.getHeight;A.getHeight=z.getWidth}A.styleHooks=(B===270)?s.prototype.verticalStyleHooks270:s.prototype.verticalStyleHooks90},setHorizontal:function(){var y=this,k=y.verticalCls;delete y.vertical;if(k){delete y.verticalCls;y.removeCls(k)}delete y.setWidth;delete y.setHeight;if(!Ext.isIE9m){delete y.getWidth;delete y.getHeight}delete y.styleHooks}});s.prototype.styleHooks=w=Ext.dom.AbstractElement.prototype.styleHooks;s.prototype.verticalStyleHooks90=g=Ext.Object.chain(s.prototype.styleHooks);s.prototype.verticalStyleHooks270=p=Ext.Object.chain(s.prototype.styleHooks);g.width={name:"height"};g.height={name:"width"};g["margin-top"]={name:"marginLeft"};g["margin-right"]={name:"marginTop"};g["margin-bottom"]={name:"marginRight"};g["margin-left"]={name:"marginBottom"};g["padding-top"]={name:"paddingLeft"};g["padding-right"]={name:"paddingTop"};g["padding-bottom"]={name:"paddingRight"};g["padding-left"]={name:"paddingBottom"};g["border-top"]={name:"borderLeft"};g["border-right"]={name:"borderTop"};g["border-bottom"]={name:"borderRight"};g["border-left"]={name:"borderBottom"};p.width={name:"height"};p.height={name:"width"};p["margin-top"]={name:"marginRight"};p["margin-right"]={name:"marginBottom"};p["margin-bottom"]={name:"marginLeft"};p["margin-left"]={name:"marginTop"};p["padding-top"]={name:"paddingRight"};p["padding-right"]={name:"paddingBottom"};p["padding-bottom"]={name:"paddingLeft"};p["padding-left"]={name:"paddingTop"};p["border-top"]={name:"borderRight"};p["border-right"]={name:"borderBottom"};p["border-bottom"]={name:"borderLeft"};p["border-left"]={name:"borderTop"};if(Ext.isIE7m){w.fontSize=w["font-size"]={name:"fontSize",canThrow:true};w.fontStyle=w["font-style"]={name:"fontStyle",canThrow:true};w.fontFamily=w["font-family"]={name:"fontFamily",canThrow:true}}if(Ext.isIEQuirks||Ext.isIE&&Ext.ieVersion<=8){function c(A,y,z,k){if(k[this.styleName]=="none"){return"0px"}return k[this.name]}d=["Top","Right","Bottom","Left"];t=d.length;while(t--){j=d[t];x="border"+j+"Width";w["border-"+j.toLowerCase()+"-width"]=w[x]={name:x,styleName:"border"+j+"Style",get:c}}}Ext.getDoc().on("selectstart",function(B,D){var C=document.documentElement,A=s.selectableCls,z=s.unselectableCls,k=D&&D.tagName;k=k&&k.toLowerCase();if(k==="input"||k==="textarea"){return}while(D&&D.nodeType===1&&D!==C){var y=Ext.fly(D);if(y.hasCls(A)){return}if(y.hasCls(z)){B.stopEvent();return}D=D.parentNode}})});Ext.onReady(function(){var c=/alpha\(opacity=(.*)\)/i,b=/^\s+|\s+$/g,a=Ext.dom.Element.prototype.styleHooks;a.opacity={name:"opacity",afterSet:function(g,e,d){if(d.isLayer){d.onOpacitySet(e)}}};if(!Ext.supports.Opacity&&Ext.isIE){Ext.apply(a.opacity,{get:function(h){var g=h.style.filter,e,d;if(g.match){e=g.match(c);if(e){d=parseFloat(e[1]);if(!isNaN(d)){return d?d/100:0}}}return 1},set:function(h,e){var d=h.style,g=d.filter.replace(c,"").replace(b,"");d.zoom=1;if(typeof(e)=="number"&&e>=0&&e<1){e*=100;d.filter=g+(g.length?" ":"")+"alpha(opacity="+e+")"}else{d.filter=g}}})}});(Ext.cmd.derive("Ext.util.Positionable",Ext.Base,{_positionTopLeft:["position","top","left"],_alignRe:/^([a-z]+)-([a-z]+)(\?)?$/,afterSetPosition:Ext.emptyFn,adjustForConstraints:function(c,b){var a=this.getConstrainVector(b,c);if(a){c[0]+=a[0];c[1]+=a[1]}return c},alignTo:function(c,a,g,b){var e=this,d=e.el;return e.setXY(e.getAlignToXY(c,a,g),d.anim&&!!b?d.anim(b):false)},anchorTo:function(h,e,b,a,k,l){var g=this,j=!Ext.isEmpty(k),c=function(){g.alignTo(h,e,b,a);Ext.callback(l,g)},d=g.getAnchor();g.removeAnchor();Ext.apply(d,{fn:c,scroll:j});Ext.EventManager.onWindowResize(c,null);if(j){Ext.EventManager.on(window,"scroll",c,null,{buffer:!isNaN(k)?k:50})}c();return g},calculateAnchorXY:function(g,j,h,d){var k=this,c=k.el,l=document,e=c.dom==l.body||c.dom==l,m=Math.round,n,b,a;g=(g||"tl").toLowerCase();d=d||{};b=d.width||e?Ext.Element.getViewWidth():k.getWidth();a=d.height||e?Ext.Element.getViewHeight():k.getHeight();switch(g){case"tl":n=[0,0];break;case"bl":n=[0,a];break;case"tr":n=[b,0];break;case"c":n=[m(b*0.5),m(a*0.5)];break;case"t":n=[m(b*0.5),0];break;case"l":n=[0,m(a*0.5)];break;case"r":n=[b,m(a*0.5)];break;case"b":n=[m(b*0.5),a];break;case"tc":n=[m(b*0.5),0];break;case"bc":n=[m(b*0.5),a];break;case"br":n=[b,a]}return[n[0]+j,n[1]+h]},convertPositionSpec:Ext.identityFn,getAlignToXY:function(k,D,e){var E=this,B=Ext.Element.getViewWidth()-10,d=Ext.Element.getViewHeight()-10,F=document,C=F.documentElement,p=F.body,A=(C.scrollLeft||p.scrollLeft||0),w=(C.scrollTop||p.scrollTop||0),a,h,t,g,u,v,r,s,z,q,o,b,c,j,m,n,l;k=Ext.get(k.el||k);if(!k||!k.dom){}e=e||[0,0];D=(!D||D=="?"?"tl-bl?":(!(/-/).test(D)&&D!==""?"tl-"+D:D||"tl-bl")).toLowerCase();D=E.convertPositionSpec(D);a=D.match(E._alignRe);q=a[1];o=a[2];z=!!a[3];h=E.getAnchorXY(q,true);t=E.getAnchorToXY(k,o,false);n=t[0]-h[0]+e[0];l=t[1]-h[1]+e[1];if(z){g=E.getWidth();u=E.getHeight();v=k.getRegion();b=q.charAt(0);c=q.charAt(q.length-1);j=o.charAt(0);m=o.charAt(o.length-1);r=((b=="t"&&j=="b")||(b=="b"&&j=="t"));s=((c=="r"&&m=="l")||(c=="l"&&m=="r"));if(n+g>B+A){n=s?v.left-g:B+A-g}if(n<A){n=s?v.right:A}if(l+u>d+w){l=r?v.top-u:d+w-u}if(l<w){l=r?v.bottom:w}}return[n,l]},getAnchor:function(){var b=this.el,c=(b.$cache||b.getCache()).data,a;if(!b.dom){return}a=c._anchor;if(!a){a=c._anchor={}}return a},getAnchorXY:function(d,j,b){var h=this,k=h.getXY(),a=h.el,m=document,c=a.dom==m.body||a.dom==m,l=a.getScroll(),g=c?l.left:j?0:k[0],e=c?l.top:j?0:k[1];return h.calculateAnchorXY(d,g,e,b)},getBox:function(d,j){var e=this,n=j?e.getLocalXY():e.getXY(),k=n[0],g=n[1],l=e.getWidth(),b=e.getHeight(),c,a,m;if(d){c=e.getBorderPadding();a=c.beforeX;m=c.beforeY;k+=a;g+=m;l-=(a+c.afterX);b-=(m+c.afterY)}return{x:k,left:k,0:k,y:g,top:g,1:g,width:l,height:b,right:k+l,bottom:g+b}},calculateConstrainedPosition:function(h,b,m,d){var l=this,c,j=l.floatParent,e=j?j.getTargetEl():null,a,g,k,n=false;if(m&&j){a=e.getXY();g=e.getBorderPadding();a[0]+=g.beforeX;a[1]+=g.beforeY;if(b){k=[b[0]+a[0],b[1]+a[1]]}}else{k=b}h=h||l.constrainTo||e||l.container||l.el.parent();c=(l.constrainHeader?l.header:l).getConstrainVector(h,k,d);if(c){n=b||l.getPosition(m);n[0]+=c[0];n[1]+=c[1]}return n},getConstrainVector:function(e,c,a){var j=this.getRegion(),b=[0,0],g=(this.shadow&&this.constrainShadow&&!this.shadowDisabled)?this.shadow.getShadowSize():undefined,d=false,h=this.constraintInsets;if(!(e instanceof Ext.util.Region)){e=Ext.get(e.el||e).getViewRegion()}if(h){h=Ext.isObject(h)?h:Ext.Element.parseBox(h);e.adjust(h.top,h.right,h.bottom,h.length)}if(c){j.translateBy(c[0]-j.x,c[1]-j.y)}if(a){j.right=j.left+a[0];j.bottom=j.top+a[1]}if(g){e.adjust(g[0],-g[1],-g[2],g[3])}if(j.right>e.right){d=true;b[0]=(e.right-j.right)}if(j.left+b[0]<e.left){d=true;b[0]=(e.left-j.left)}if(j.bottom>e.bottom){d=true;b[1]=(e.bottom-j.bottom)}if(j.top+b[1]<e.top){d=true;b[1]=(e.top-j.top)}return d?b:false},getOffsetsTo:function(a){var c=this.getXY(),b=Ext.fly(a.el||a,"_internal").getXY();return[c[0]-b[0],c[1]-b[1]]},getRegion:function(){var a=this.getBox();return new Ext.util.Region(a.top,a.right,a.bottom,a.left)},getViewRegion:function(){var g=this,c=g.el,a=c.dom.nodeName==="BODY",e,k,h,j,d,b,l;if(a){k=c.getScroll();d=k.left;j=k.top;b=Ext.dom.AbstractElement.getViewportWidth();l=Ext.dom.AbstractElement.getViewportHeight()}else{e=g.getBorderPadding();h=g.getXY();d=h[0]+e.beforeX;j=h[1]+e.beforeY;b=g.getWidth(true);l=g.getHeight(true)}return new Ext.util.Region(j,d+b,j+l,d)},move:function(k,b,c){var g=this,n=g.getXY(),l=n[0],j=n[1],d=[l-b,j],m=[l+b,j],h=[l,j-b],a=[l,j+b],e={l:d,left:d,r:m,right:m,t:h,top:h,up:h,b:a,bottom:a,down:a};k=k.toLowerCase();g.setXY([e[k][0],e[k][1]],c)},removeAnchor:function(){var a=this.getAnchor();if(a&&a.fn){Ext.EventManager.removeResizeListener(a.fn);if(a.scroll){Ext.EventManager.un(window,"scroll",a.fn)}delete a.fn}return this},setBox:function(e,a){var g=this,b=g.el,k=e.x,j=e.y,n=[k,j],l=e.width,d=e.height,c=(g.constrain||g.constrainHeader),m=c&&g.calculateConstrainedPosition(null,[k,j],false,[l,d]);if(m){k=m[0];j=m[1]}if(!a||!b.anim){g.setSize(l,d);g.setXY([k,j]);g.afterSetPosition(k,j)}else{g.animate(Ext.applyIf({to:{x:k,y:j,width:b.adjustWidth(l),height:b.adjustHeight(d)},listeners:{afteranimate:Ext.Function.bind(g.afterSetPosition,g,[k,j])}},a))}return g},setRegion:function(b,a){return this.setBox({x:b.left,y:b.top,width:b.right-b.left,height:b.bottom-b.top},a)},translatePoints:function(a,c){var b=this.translateXY(a,c);return{left:b.x,top:b.y}},translateXY:function(h,e){var d=this,b=d.el,j=b.getStyle(d._positionTopLeft),a=j.position=="relative",c=parseFloat(j.left),g=parseFloat(j.top),k=d.getXY();if(Ext.isArray(h)){e=h[1];h=h[0]}if(isNaN(c)){c=a?0:b.dom.offsetLeft}if(isNaN(g)){g=a?0:b.dom.offsetTop}c=(typeof h=="number")?h-k[0]+c:undefined;g=(typeof e=="number")?e-k[1]+g:undefined;return{x:c,y:g}}},0,0,0,0,0,0,[Ext.util,"Positionable"],0));(Ext.cmd.derive("Ext.dom.Element",Ext.dom.AbstractElement,function(a){var b="hidden",g=document,k="visibility",c="display",l="none",e=Ext.baseCSSPrefix+"masked",m=Ext.baseCSSPrefix+"masked-relative",j=Ext.baseCSSPrefix+"mask-msg",n=/^body/i,h,d=Ext.isStrict?{select:1}:{input:1,select:1,textarea:1},o=function(u){var t=[],p=-1,s,q;for(s=0;q=u[s];s++){if(q.scrollTop>0||q.scrollLeft>0){t[++p]=q}}return t};return{alternateClassName:["Ext.Element","Ext.core.Element"],tableTagRe:/^(?:tr|td|table|tbody)$/i,addUnits:function(){return a.addUnits.apply(a,arguments)},focus:function(s,r){var p=this;r=r||p.dom;try{if(Number(s)){Ext.defer(p.focus,s,p,[null,r])}else{r.focus()}}catch(q){}return p},blur:function(){var p=this,r=p.dom;if(r!==document.body){try{r.blur()}catch(q){}return p}else{return p.focus(undefined,r)}},isBorderBox:function(){var p=Ext.isBorderBox;if(p&&Ext.isIE7m){p=!((this.dom.tagName||"").toLowerCase() in d)}return p},hover:function(q,p,s,r){var t=this;t.on("mouseenter",q,s||t.dom,r);t.on("mouseleave",p,s||t.dom,r);return t},getAttributeNS:function(q,p){return this.getAttribute(p,q)},getAttribute:(Ext.isIE&&!(Ext.isIE9p&&g.documentMode>=9))?function(p,r){var s=this.dom,q;if(r){q=typeof s[r+":"+p];if(q!="undefined"&&q!="unknown"){return s[r+":"+p]||null}return null}if(p==="for"){p="htmlFor"}return s[p]||null}:function(p,q){var r=this.dom;if(q){return r.getAttributeNS(q,p)||r.getAttribute(q+":"+p)}return r.getAttribute(p)||r[p]||null},cacheScrollValues:function(){var t=this,s,r,q,u=[],p=function(){for(q=0;q<s.length;q++){r=s[q];r.scrollLeft=u[q][0];r.scrollTop=u[q][1]}};if(!Ext.DomQuery.pseudos.isScrolled){Ext.DomQuery.pseudos.isScrolled=o}s=t.query(":isScrolled");for(q=0;q<s.length;q++){r=s[q];u[q]=[r.scrollLeft,r.scrollTop]}return p},autoBoxAdjust:true,isVisible:function(p){var r=this,s=r.dom,q=s.ownerDocument.documentElement;if(!h){h=new a.Fly()}while(s!==q){if(!s||s.nodeType===11||(h.attach(s)).isStyle(k,b)||h.isStyle(c,l)){return false}if(!p){break}s=s.parentNode}return true},isDisplayed:function(){return !this.isStyle(c,l)},enableDisplayMode:function(q){var p=this;p.setVisibilityMode(a.DISPLAY);if(!Ext.isEmpty(q)){(p.$cache||p.getCache()).data.originalDisplay=q}return p},mask:function(p,z,w){var B=this,s=B.dom,t=s.style.setExpression,v=(B.$cache||B.getCache()).data,r=v.maskShimEl,y=v.maskEl,q=v.maskMsg,u,x;if(!(n.test(s.tagName)&&B.getStyle("position")=="static")){B.addCls(m)}if(y){y.remove()}if(q){q.remove()}if(r){r.remove()}if(Ext.isIE6){r=Ext.DomHelper.append(s,{tag:"iframe",cls:Ext.baseCSSPrefix+"shim "+Ext.baseCSSPrefix+"mask-shim"},true);v.maskShimEl=r;r.setDisplayed(true)}Ext.DomHelper.append(s,[{cls:Ext.baseCSSPrefix+"mask",style:"top:0;left:0;"},{cls:z?j+" "+z:j,cn:{tag:"div",cls:Ext.baseCSSPrefix+"mask-msg-inner",cn:{tag:"div",cls:Ext.baseCSSPrefix+"mask-msg-text",html:p||""}}}]);q=Ext.get(s.lastChild);y=Ext.get(q.dom.previousSibling);v.maskMsg=q;v.maskEl=y;B.addCls(e);y.setDisplayed(true);if(typeof p=="string"){q.setDisplayed(true);q.center(B)}else{q.setDisplayed(false)}if(!Ext.supports.IncludePaddingInWidthCalculation&&t){try{y.dom.style.setExpression("width",'this.parentNode.clientWidth + "px"');u='this.parentNode.clientWidth + "px"';if(r){r.dom.style.setExpression("width",u)}y.dom.style.setExpression("width",u)}catch(A){}}if(!Ext.supports.IncludePaddingInHeightCalculation&&t){try{x="this.parentNode."+(s==g.body?"scrollHeight":"offsetHeight")+' + "px"';if(r){r.dom.style.setExpression("height",x)}y.dom.style.setExpression("height",x)}catch(A){}}else{if(Ext.isIE9m&&!(Ext.isIE7&&Ext.isStrict)&&B.getStyle("height")=="auto"){if(r){r.setSize(undefined,w||B.getHeight())}y.setSize(undefined,w||B.getHeight())}}return y},unmask:function(){var t=this,u=(t.$cache||t.getCache()).data,s=u.maskEl,q=u.maskShimEl,p=u.maskMsg,r;if(s){r=s.dom.style;if(r.clearExpression){r.clearExpression("width");r.clearExpression("height")}if(s){s.remove();delete u.maskEl}if(p){p.remove();delete u.maskMsg}t.removeCls([e,m]);if(q){r=q.dom.style;if(r.clearExpression){r.clearExpression("width");r.clearExpression("height")}q.remove();delete u.maskShimEl}}},isMasked:function(){var r=this,t=(r.$cache||r.getCache()).data,q=t.maskEl,p=t.maskMsg,s=false;if(q&&q.isVisible()){if(p){p.center(r)}s=true}return s},createShim:function(){var p=g.createElement("iframe"),q;p.frameBorder="0";p.className=Ext.baseCSSPrefix+"shim";p.src=Ext.SSL_SECURE_URL;q=Ext.get(this.dom.parentNode.insertBefore(p,this.dom));q.autoBoxAdjust=false;return q},addKeyListener:function(q,s,r){var p;if(typeof q!="object"||Ext.isArray(q)){p={target:this,key:q,fn:s,scope:r}}else{p={target:this,key:q.key,shift:q.shift,ctrl:q.ctrl,alt:q.alt,fn:s,scope:r}}return new Ext.util.KeyMap(p)},addKeyMap:function(p){return new Ext.util.KeyMap(Ext.apply({target:this},p))},on:function(p,s,r,q){Ext.EventManager.on(this,p,s,r||this,q);return this},un:function(p,r,q){Ext.EventManager.un(this,p,r,q||this);return this},removeAllListeners:function(){Ext.EventManager.removeAll(this);return this},purgeAllListeners:function(){Ext.EventManager.purgeElement(this);return this},select:function(p){return a.select(p,false,this.dom)}}},0,0,0,0,0,[[Ext.util.Positionable.prototype.mixinId||Ext.util.Positionable.$className,Ext.util.Positionable]],[Ext.dom,"Element",Ext,"Element",Ext.core,"Element"],function(){var DOC=document,EC=Ext.cache,Element=this,AbstractElement=Ext.dom.AbstractElement,focusRe=/^a|button|embed|iframe|input|object|select|textarea$/i,nonSpaceRe=/\S/,scriptTagRe=/(?:<script([^>]*)?>)((\n|\r|.)*?)(?:<\/script>)/ig,replaceScriptTagRe=/(?:<script.*?>)((\n|\r|.)*?)(?:<\/script>)/ig,srcRe=/\ssrc=([\'\"])(.*?)\1/i,typeRe=/\stype=([\'\"])(.*?)\1/i,useDocForId=!Ext.isIE8m,internalFly;Element.boxMarkup='<div class="{0}-tl"><div class="{0}-tr"><div class="{0}-tc"></div></div></div><div class="{0}-ml"><div class="{0}-mr"><div class="{0}-mc"></div></div></div><div class="{0}-bl"><div class="{0}-br"><div class="{0}-bc"></div></div></div>';function garbageCollect(){if(!Ext.enableGarbageCollector){clearInterval(Element.collectorThreadId)}else{var eid,d,o,t;for(eid in EC){if(!EC.hasOwnProperty(eid)){continue}o=EC[eid];if(o.skipGarbageCollection){continue}d=o.dom;if(d&&(!d.parentNode||(!d.offsetParent&&!Ext.getElementById(eid)))){if(Ext.enableListenerCollection){Ext.EventManager.removeAll(d)}delete EC[eid]}}if(Ext.isIE){t={};for(eid in EC){if(!EC.hasOwnProperty(eid)){continue}t[eid]=EC[eid]}EC=Ext.cache=t}}}Element.collectorThreadId=setInterval(garbageCollect,30000);Element.addMethods({monitorMouseLeave:function(delay,handler,scope){var me=this,timer,listeners={mouseleave:function(e){timer=setTimeout(Ext.Function.bind(handler,scope||me,[e]),delay)},mouseenter:function(){clearTimeout(timer)},freezeEvent:true};me.on(listeners);return listeners},swallowEvent:function(eventName,preventDefault){var me=this,e,eLen,fn=function(e){e.stopPropagation();if(preventDefault){e.preventDefault()}};if(Ext.isArray(eventName)){eLen=eventName.length;for(e=0;e<eLen;e++){me.on(eventName[e],fn)}return me}me.on(eventName,fn);return me},relayEvent:function(eventName,observable){this.on(eventName,function(e){observable.fireEvent(eventName,e)})},clean:function(forceReclean){var me=this,dom=me.dom,data=(me.$cache||me.getCache()).data,n=dom.firstChild,ni=-1,nx;if(data.isCleaned&&forceReclean!==true){return me}while(n){nx=n.nextSibling;if(n.nodeType==3){if(!(nonSpaceRe.test(n.nodeValue))){dom.removeChild(n)}else{if(nx&&nx.nodeType==3){n.appendData(Ext.String.trim(nx.data));dom.removeChild(nx);nx=n.nextSibling;n.nodeIndex=++ni}}}else{internalFly.attach(n).clean();n.nodeIndex=++ni}n=nx}data.isCleaned=true;return me},load:function(options){this.getLoader().load(options);return this},getLoader:function(){var me=this,data=(me.$cache||me.getCache()).data,loader=data.loader;if(!loader){data.loader=loader=new Ext.ElementLoader({target:me})}return loader},syncContent:function(source){source=Ext.getDom(source);var sourceNodes=source.childNodes,sourceLen=sourceNodes.length,dest=this.dom,destNodes=dest.childNodes,destLen=destNodes.length,i,destNode,sourceNode,nodeType,newAttrs,attLen,attName;if(Ext.isIE9m&&dest.mergeAttributes){dest.mergeAttributes(source,true);dest.src=source.src}else{newAttrs=source.attributes;attLen=newAttrs.length;for(i=0;i<attLen;i++){attName=newAttrs[i].name;if(attName!=="id"){dest.setAttribute(attName,newAttrs[i].value)}}}if(sourceLen!==destLen){dest.innerHTML=source.innerHTML;return}for(i=0;i<sourceLen;i++){sourceNode=sourceNodes[i];destNode=destNodes[i];nodeType=sourceNode.nodeType;if(nodeType!==destNode.nodeType||(nodeType===1&&sourceNode.tagName!==destNode.tagName)){dest.innerHTML=source.innerHTML;return}if(nodeType===3){destNode.data=sourceNode.data}else{if(sourceNode.id&&destNode.id!==sourceNode.id){destNode.id=sourceNode.id}destNode.style.cssText=sourceNode.style.cssText;destNode.className=sourceNode.className;internalFly.attach(destNode).syncContent(sourceNode)}}},update:function(html,loadScripts,callback){var me=this,id,dom,interval;if(!me.dom){return me}html=html||"";dom=me.dom;if(loadScripts!==true){dom.innerHTML=html;Ext.callback(callback,me);return me}id=Ext.id();html+='<span id="'+id+'"></span>';interval=setInterval(function(){var hd,match,attrs,srcMatch,typeMatch,el,s;if(!(el=DOC.getElementById(id))){return false}clearInterval(interval);Ext.removeNode(el);hd=Ext.getHead().dom;while((match=scriptTagRe.exec(html))){attrs=match[1];srcMatch=attrs?attrs.match(srcRe):false;if(srcMatch&&srcMatch[2]){s=DOC.createElement("script");s.src=srcMatch[2];typeMatch=attrs.match(typeRe);if(typeMatch&&typeMatch[2]){s.type=typeMatch[2]}hd.appendChild(s)}else{if(match[2]&&match[2].length>0){if(window.execScript){window.execScript(match[2])}else{window.eval(match[2])}}}}Ext.callback(callback,me)},20);dom.innerHTML=html.replace(replaceScriptTagRe,"");return me},removeAllListeners:function(){this.removeAnchor();Ext.EventManager.removeAll(this.dom);return this},createProxy:function(config,renderTo,matchBox){config=(typeof config=="object")?config:{tag:"div",cls:config};var me=this,proxy=renderTo?Ext.DomHelper.append(renderTo,config,true):Ext.DomHelper.insertBefore(me.dom,config,true);proxy.setVisibilityMode(Element.DISPLAY);proxy.hide();if(matchBox&&me.setBox&&me.getBox){proxy.setBox(me.getBox())}return proxy},needsTabIndex:function(){if(this.dom){if((this.dom.nodeName==="a")&&(!this.dom.href)){return true}return !focusRe.test(this.dom.nodeName)}},isFocusable:function(asFocusEl){var dom=this.dom,tabIndexAttr=dom.getAttributeNode("tabIndex"),tabIndex,nodeName=dom.nodeName,canFocus=false;if(tabIndexAttr&&tabIndexAttr.specified){tabIndex=tabIndexAttr.value}if(dom&&!dom.disabled){if(tabIndex==-1){canFocus=Ext.FocusManager&&Ext.FocusManager.enabled&&asFocusEl}else{if(focusRe.test(nodeName)){if((nodeName!=="a")||dom.href){canFocus=true}}else{canFocus=tabIndex!=null&&tabIndex>=0}}canFocus=canFocus&&this.isVisible(true)}return canFocus}});if(Ext.isIE){Element.prototype.getById=function(id,asDom){var dom=this.dom,cacheItem,el,ret;if(dom){el=(useDocForId&&DOC.getElementById(id))||dom.all[id];if(el){if(asDom){ret=el}else{cacheItem=EC[id];if(cacheItem&&cacheItem.el){ret=Ext.updateCacheEntry(cacheItem,el).el}else{ret=new Element(el)}}return ret}}return asDom?Ext.getDom(id):Element.get(id)}}Element.createAlias({addListener:"on",removeListener:"un",clearListeners:"removeAllListeners",focusable:"isFocusable"});Element.Fly=AbstractElement.Fly=new Ext.Class({extend:Element,isFly:true,constructor:function(dom){this.dom=dom;this.el=this},attach:AbstractElement.Fly.prototype.attach});internalFly=new Element.Fly();if(Ext.isIE){Ext.getElementById=function(id){var el=DOC.getElementById(id),detachedBodyEl;if(!el&&(detachedBodyEl=AbstractElement.detachedBodyEl)){el=detachedBodyEl.dom.all[id]}return el}}else{if(!DOC.querySelector){Ext.getDetachedBody=Ext.getBody;Ext.getElementById=function(id){return DOC.getElementById(id)}}}}));(Ext.cmd.derive("Ext.dom.CompositeElementLite",Ext.Base,{alternateClassName:"Ext.CompositeElementLite",statics:{importElementMethods:function(){var b,c=Ext.dom.Element.prototype,a=this.prototype;for(b in c){if(typeof c[b]=="function"){(function(d){a[d]=a[d]||function(){return this.invoke(d,arguments)}}).call(a,b)}}}},constructor:function(b,a){this.elements=[];this.add(b,a);this.el=new Ext.dom.AbstractElement.Fly()},isComposite:true,getElement:function(a){return this.el.attach(a)},transformElement:function(a){return Ext.getDom(a)},getCount:function(){return this.elements.length},add:function(c,a){var e=this.elements,b,d;if(!c){return this}if(typeof c=="string"){c=Ext.dom.Element.selectorFunction(c,a)}else{if(c.isComposite){c=c.elements}else{if(!Ext.isIterable(c)){c=[c]}}}for(b=0,d=c.length;b<d;++b){e.push(this.transformElement(c[b]))}return this},invoke:function(d,a){var g=this.elements,e=g.length,c,b;d=Ext.dom.Element.prototype[d];for(b=0;b<e;b++){c=g[b];if(c){d.apply(this.getElement(c),a)}}return this},item:function(b){var c=this.elements[b],a=null;if(c){a=this.getElement(c)}return a},slice:function(){return this.elements.slice.apply(this.elements,arguments)},addListener:function(b,j,h,g){var d=this.elements,a=d.length,c,k;for(c=0;c<a;c++){k=d[c];if(k){Ext.EventManager.on(k,b,j,h||k,g)}}return this},each:function(g,d){var h=this,c=h.elements,a=c.length,b,j;for(b=0;b<a;b++){j=c[b];if(j){j=this.getElement(j);if(g.call(d||j,j,h,b)===false){break}}}return h},fill:function(a){var b=this;b.elements=[];b.add(a);return b},insert:function(b,a){Ext.Array.insert(this.elements,b,a)},filter:function(b){var h=this,c=h.elements,g=c.length,d=[],e=0,j=typeof b=="function",k,a;for(;e<g;e++){a=c[e];k=false;if(a){a=h.getElement(a);if(j){k=b.call(a,a,h,e)!==false}else{k=a.is(b)}if(k){d.push(h.transformElement(a))}}}h.elements=d;return h},indexOf:function(a){return Ext.Array.indexOf(this.elements,this.transformElement(a))},replaceElement:function(e,c,a){var b=!isNaN(e)?e:this.indexOf(e),g;if(b>-1){c=Ext.getDom(c);if(a){g=this.elements[b];g.parentNode.insertBefore(c,g);Ext.removeNode(g)}Ext.Array.splice(this.elements,b,1,c)}return this},clear:function(d){var c=this,b=c.elements,a=b.length-1;if(d){for(;a>=0;a--){Ext.removeNode(b[a])}}this.elements=[]},addElements:function(d,b){if(!d){return this}if(typeof d=="string"){d=Ext.dom.Element.selectorFunction(d,b)}var c=this.elements,a=d.length,g;for(g=0;g<a;g++){c.push(Ext.get(d[g]))}return this},first:function(){return this.item(0)},last:function(){return this.item(this.getCount()-1)},contains:function(a){return this.indexOf(a)!=-1},removeElement:function(e,j){e=[].concat(e);var d=this,g=d.elements,c=e.length,h,b,a;for(a=0;a<c;a++){h=e[a];if((b=(g[h]||g[h=d.indexOf(h)]))){if(j){if(b.dom){b.remove()}else{Ext.removeNode(b)}}Ext.Array.erase(g,h,1)}}return d}},1,0,0,0,0,0,[Ext.dom,"CompositeElementLite",Ext,"CompositeElementLite"],function(){this.importElementMethods();this.prototype.on=this.prototype.addListener;if(Ext.DomQuery){Ext.dom.Element.selectorFunction=Ext.DomQuery.select}Ext.dom.Element.select=function(a,b){var c;if(typeof a=="string"){c=Ext.dom.Element.selectorFunction(a,b)}else{if(a.length!==undefined){c=a}else{}}return new Ext.CompositeElementLite(c)};Ext.select=function(){return Ext.dom.Element.select.apply(Ext.dom.Element,arguments)}}));(Ext.cmd.derive("Ext.dom.CompositeElement",Ext.dom.CompositeElementLite,{alternateClassName:"Ext.CompositeElement",getElement:function(a){return a},transformElement:function(a){return Ext.get(a)}},0,0,0,0,0,0,[Ext.dom,"CompositeElement",Ext,"CompositeElement"],function(){Ext.dom.Element.select=function(a,d,b){var c;if(typeof a=="string"){c=Ext.dom.Element.selectorFunction(a,b)}else{if(a.length!==undefined){c=a}else{}}return(d===true)?new Ext.CompositeElement(c):new Ext.CompositeElementLite(c)}}));Ext.select=Ext.Element.select;(Ext.cmd.derive("Ext.util.HashMap",Ext.Base,{generation:0,constructor:function(a){a=a||{};var c=this,b=a.keyFn;c.initialConfig=a;c.addEvents("add","clear","remove","replace");c.mixins.observable.constructor.call(c,a);c.clear(true);if(b){c.getKey=b}},getCount:function(){return this.length},getData:function(a,b){if(b===undefined){b=a;a=this.getKey(b)}return[a,b]},getKey:function(a){return a.id},add:function(a,c){var b=this;if(arguments.length===1){c=a;a=b.getKey(c)}if(b.containsKey(a)){return b.replace(a,c)}b.map[a]=c;++b.length;b.generation++;if(b.hasListeners.add){b.fireEvent("add",b,a,c)}return c},replace:function(b,d){var c=this,e=c.map,a;if(arguments.length===1){d=b;b=c.getKey(d)}if(!c.containsKey(b)){c.add(b,d)}a=e[b];e[b]=d;c.generation++;if(c.hasListeners.replace){c.fireEvent("replace",c,b,d,a)}return d},remove:function(b){var a=this.findKey(b);if(a!==undefined){return this.removeAtKey(a)}return false},removeAtKey:function(a){var b=this,c;if(b.containsKey(a)){c=b.map[a];delete b.map[a];--b.length;b.generation++;if(b.hasListeners.remove){b.fireEvent("remove",b,a,c)}return true}return false},get:function(a){var b=this.map;return b.hasOwnProperty(a)?b[a]:undefined},clear:function(a){var b=this;if(a||b.generation){b.map={};b.length=0;b.generation=a?0:b.generation+1}if(a!==true&&b.hasListeners.clear){b.fireEvent("clear",b)}return b},containsKey:function(a){var b=this.map;return b.hasOwnProperty(a)&&b[a]!==undefined},contains:function(a){return this.containsKey(this.findKey(a))},getKeys:function(){return this.getArray(true)},getValues:function(){return this.getArray(false)},getArray:function(d){var a=[],b,c=this.map;for(b in c){if(c.hasOwnProperty(b)){a.push(d?b:c[b])}}return a},each:function(d,c){var a=Ext.apply({},this.map),b,e=this.length;c=c||this;for(b in a){if(a.hasOwnProperty(b)){if(d.call(c,b,a[b],e)===false){break}}}return this},clone:function(){var c=new this.self(this.initialConfig),b=this.map,a;c.suspendEvents();for(a in b){if(b.hasOwnProperty(a)){c.add(a,b[a])}}c.resumeEvents();return c},findKey:function(b){var a,c=this.map;for(a in c){if(c.hasOwnProperty(a)&&c[a]===b){return a}}return undefined}},1,0,0,0,0,[["observable",Ext.util.Observable]],[Ext.util,"HashMap"],0));(Ext.cmd.derive("Ext.AbstractManager",Ext.Base,{typeName:"type",constructor:function(a){Ext.apply(this,a||{});this.all=new Ext.util.HashMap();this.types={}},get:function(a){return this.all.get(a)},register:function(a){this.all.add(a)},unregister:function(a){this.all.remove(a)},registerType:function(b,a){this.types[b]=a;a[this.typeName]=b},isRegistered:function(a){return this.types[a]!==undefined},create:function(a,d){var b=a[this.typeName]||a.type||d,c=this.types[b];return new c(a)},onAvailable:function(g,c,b){var a=this.all,d,e;if(a.containsKey(g)){d=a.get(g);c.call(b||d,d)}else{e=function(k,h,j){if(h==g){c.call(b||j,j);a.un("add",e)}};a.on("add",e)}},each:function(b,a){this.all.each(b,a||this)},getCount:function(){return this.all.getCount()}},1,0,0,0,0,0,[Ext,"AbstractManager"],0));(Ext.cmd.derive("Ext.ComponentManager",Ext.AbstractManager,{alternateClassName:"Ext.ComponentMgr",singleton:true,typeName:"xtype",create:function(a,b){if(typeof a=="string"){return Ext.widget(a)}if(a.isComponent){return a}return Ext.widget(a.xtype||b,a)},registerType:function(b,a){this.types[b]=a;a[this.typeName]=b;a.prototype[this.typeName]=b}},0,0,0,0,0,0,[Ext,"ComponentManager",Ext,"ComponentMgr"],function(){Ext.getCmp=function(a){return Ext.ComponentManager.get(a)}}));(Ext.cmd.derive("Ext.ComponentQuery",Ext.Base,{singleton:true},0,0,0,0,0,0,[Ext,"ComponentQuery"],function(){var j=this,m=Ext.dom.Query.operators,p=/(\d*)n\+?(\d*)/,a=/\D/,n=["var r = [],","i = 0,","it = items,","l = it.length,","c;","for (; i < l; i++) {","c = it[i];","if (c.{0}) {","r.push(c);","}","}","return r;"].join(""),g=function(t,s){return s.method.apply(this,[t].concat(s.args))},b=function(u,y){var s=[],v=0,x=u.length,w,t=y!==">";for(;v<x;v++){w=u[v];if(w.getRefItems){s=s.concat(w.getRefItems(t))}}return s},h=function(t){var s=[],u=0,w=t.length,v;for(;u<w;u++){v=t[u];while(!!(v=v.getRefOwner())){s.push(v)}}return s},q=function(t,y,x){if(y==="*"){return t.slice()}else{var s=[],u=0,w=t.length,v;for(;u<w;u++){v=t[u];if(v.isXType(y,x)){s.push(v)}}return s}},l=function(t,w){var s=[],u=0,x=t.length,v;for(;u<x;u++){v=t[u];if(v.hasCls(w)){s.push(v)}}return s},r=function(A,B,v,u){var E=[],z=0,t=A.length,D,w,C,s,y,x;if(B.charAt(0)==="@"){D=true;B=B.substr(1)}if(B.charAt(0)==="?"){D=true;w=true;B=B.substr(1)}for(;z<t;z++){C=A[z];if(!D||C.hasOwnProperty(B)){s=C[B];if(w){E.push(C)}else{if(v==="~="){if(s){if(!Ext.isArray(s)){s=s.split(" ")}for(y=0,x=s.length;y<x;y++){if(m[v](Ext.coerce(s[y],u),u)){E.push(C);break}}}}else{if(!u?!!C[B]:m[v](Ext.coerce(s,u),u)){E.push(C)}}}}}return E},e=function(t,x){var s=[],u=0,w=t.length,v;for(;u<w;u++){v=t[u];if(v.getItemId()===x){s.push(v)}}return s},o=function(s,t,u){return j.pseudos[t](s,u)},k=/^(\s?([>\^])\s?|\s|$)/,d=/^(#)?([\w\-]+|\*)(?:\((true|false)\))?/,c=[{re:/^\.([\w\-]+)(?:\((true|false)\))?/,method:q},{re:/^(?:\[((?:@|\?)?[\w\-\$]*[^\^\$\*~%!])\s?(?:(=|.=)\s?['"]?(.*?)["']?)?\])/,method:r},{re:/^#([\w\-]+)/,method:e},{re:/^\:([\w\-]+)(?:\(((?:\{[^\}]+\})|(?:(?!\{)[^\s>\/]*?(?!\})))\))?/,method:o},{re:/^(?:\{([^\}]+)\})/,method:n}];j.Query=Ext.extend(Object,{constructor:function(s){s=s||{};Ext.apply(this,s)},execute:function(t){var v=this.operations,w=0,x=v.length,u,s;if(!t){s=Ext.ComponentManager.all.getArray()}else{if(Ext.isIterable(t)){s=t}else{if(t.isMixedCollection){s=t.items}}}for(;w<x;w++){u=v[w];if(u.mode==="^"){s=h(s||[t])}else{if(u.mode){s=b(s||[t],u.mode)}else{s=g(s||b([t]),u)}}if(w===x-1){return s}}return[]},is:function(u){var t=this.operations,x=Ext.isArray(u)?u:[u],s=x.length,y=t[t.length-1],w,v;x=g(x,y);if(x.length===s){if(t.length>1){for(v=0,w=x.length;v<w;v++){if(Ext.Array.indexOf(this.execute(),x[v])===-1){return false}}}return true}return false}});Ext.apply(this,{cache:{},pseudos:{not:function(y,s){var z=Ext.ComponentQuery,w=0,x=y.length,v=[],u=-1,t;for(;w<x;++w){t=y[w];if(!z.is(t,s)){v[++u]=t}}return v},first:function(t){var s=[];if(t.length>0){s.push(t[0])}return s},last:function(u){var s=u.length,t=[];if(s>0){t.push(u[s-1])}return t},focusable:function(t){var s=t.length,v=[],u=0,w;for(;u<s;u++){w=t[u];if(w.isFocusable()){v.push(w)}}return v},"nth-child":function(y,z){var A=[],t=p.exec(z=="even"&&"2n"||z=="odd"&&"2n+1"||!a.test(z)&&"n+"+z||z),x=(t[1]||1)-0,v=t[2]-0,w,s,u;for(w=0;s=y[w];w++){u=w+1;if(x==1){if(v==0||u==v){A.push(s)}}else{if((u+v)%x==0){A.push(s)}}}return A}},query:function(t,A){var B=t.split(","),s=B.length,u=0,v=[],C=[],z={},x,w,y;for(;u<s;u++){t=Ext.String.trim(B[u]);x=this.cache[t]||(this.cache[t]=this.parse(t));v=v.concat(x.execute(A))}if(s>1){w=v.length;for(u=0;u<w;u++){y=v[u];if(!z[y.id]){C.push(y);z[y.id]=true}}v=C}return v},is:function(t,s){if(!s){return true}var v=s.split(","),w=v.length,u=0,x;for(;u<w;u++){s=Ext.String.trim(v[u]);x=this.cache[s]||(this.cache[s]=this.parse(s));if(x.is(t)){return true}}return false},parse:function(v){var t=[],u=c.length,z,w,A,B,C,x,y,s;while(v&&z!==v){z=v;w=v.match(d);if(w){A=w[1];if(A==="#"){t.push({method:e,args:[Ext.String.trim(w[2])]})}else{if(A==="."){t.push({method:l,args:[Ext.String.trim(w[2])]})}else{t.push({method:q,args:[Ext.String.trim(w[2]),Boolean(w[3])]})}}v=v.replace(w[0],"")}while(!(B=v.match(k))){for(x=0;v&&x<u;x++){y=c[x];C=v.match(y.re);s=y.method;if(C){t.push({method:Ext.isString(y.method)?Ext.functionFactory("items",Ext.String.format.apply(Ext.String,[s].concat(C.slice(1)))):y.method,args:C.slice(1)});v=v.replace(C[0],"");break}if(x===(u-1)){Ext.Error.raise('Invalid ComponentQuery selector: "'+arguments[0]+'"')}}}if(B[1]){t.push({mode:B[2]||B[1]});v=v.replace(B[0],"")}}return new j.Query({operations:t})}})}));(Ext.cmd.derive("Ext.util.ProtoElement",Ext.Base,(function(){var b=Ext.String.splitWords,a=Ext.Array.toMap;return{isProtoEl:true,clsProp:"cls",styleProp:"style",removedProp:"removed",styleIsText:false,constructor:function(c){var d=this;Ext.apply(d,c);d.classList=b(d.cls);d.classMap=a(d.classList);delete d.cls;if(Ext.isFunction(d.style)){d.styleFn=d.style;delete d.style}else{if(typeof d.style=="string"){d.style=Ext.Element.parseStyles(d.style)}else{if(d.style){d.style=Ext.apply({},d.style)}}}},flush:function(){this.flushClassList=[];this.removedClasses={};delete this.style;delete this.unselectableAttr},addCls:function(n){var l=this,m=(typeof n==="string")?b(n):n,e=m.length,j=l.classList,d=l.classMap,g=l.flushClassList,h=0,k;for(;h<e;++h){k=m[h];if(!d[k]){d[k]=true;j.push(k);if(g){g.push(k);delete l.removedClasses[k]}}}return l},hasCls:function(c){return c in this.classMap},removeCls:function(o){var n=this,l=n.classList,g=(n.classList=[]),j=a(b(o)),e=l.length,d=n.classMap,k=n.removedClasses,h,m;for(h=0;h<e;++h){m=l[h];if(j[m]){if(k){if(d[m]){k[m]=true;Ext.Array.remove(n.flushClassList,m)}}delete d[m]}else{g.push(m)}}return n},setStyle:function(g,e){var d=this,c=d.style||(d.style={});if(typeof g=="string"){if(arguments.length===1){d.setStyle(Ext.Element.parseStyles(g))}else{c[g]=e}}else{Ext.apply(c,g)}return d},unselectable:function(){this.addCls(Ext.dom.Element.unselectableCls);if(Ext.isOpera){this.unselectableAttr=true}},writeTo:function(h){var e=this,g=e.flushClassList||e.classList,d=e.removedClasses,c;if(e.styleFn){c=Ext.apply({},e.styleFn());Ext.apply(c,e.style)}else{c=e.style}h[e.clsProp]=g.join(" ");if(c){h[e.styleProp]=e.styleIsText?Ext.DomHelper.generateStyles(c):c}if(d){d=Ext.Object.getKeys(d);if(d.length){h[e.removedProp]=d.join(" ")}}if(e.unselectableAttr){h.unselectable="on"}return h}}}()),1,0,0,0,0,0,[Ext.util,"ProtoElement"],0));(Ext.cmd.derive("Ext.PluginManager",Ext.AbstractManager,{alternateClassName:"Ext.PluginMgr",singleton:true,typeName:"ptype",create:function(b,d,c){var a;if(b.init){a=b}else{if(c){b=Ext.apply({},b);b.cmp=c}else{c=b.cmp}if(b.xclass){a=Ext.create(b)}else{a=Ext.ClassManager.getByAlias(("plugin."+(b.ptype||d)));if(typeof a==="function"){a=new a(b)}}}if(a&&c&&a.setCmp&&!a.setCmpCalled){a.setCmp(c);a.setCmpCalled=true}return a},findByType:function(c,g){var e=[],b=this.types,a,d;for(a in b){if(!b.hasOwnProperty(a)){continue}d=b[a];if(d.type==c&&(!g||(g===true&&d.isDefault))){e.push(d)}}return e}},0,0,0,0,0,0,[Ext,"PluginManager",Ext,"PluginMgr"],function(){Ext.preg=function(){return Ext.PluginManager.registerType.apply(Ext.PluginManager,arguments)}}));(Ext.cmd.derive("Ext.util.Filter",Ext.Base,{id:null,anyMatch:false,exactMatch:false,caseSensitive:false,disabled:false,operator:null,statics:{createFilterFn:function(a){return a&&a.length?function(e){var d=true,g=a.length,b,c;for(b=0;d&&b<g;b++){c=a[b];if(!c.disabled){d=d&&c.filterFn.call(c.scope||c,e)}}return d}:function(){return true}}},operatorFns:{"<":function(a){return Ext.coerce(this.getRoot(a)[this.property],this.value)<this.value},"<=":function(a){return Ext.coerce(this.getRoot(a)[this.property],this.value)<=this.value},"=":function(a){return Ext.coerce(this.getRoot(a)[this.property],this.value)==this.value},">=":function(a){return Ext.coerce(this.getRoot(a)[this.property],this.value)>=this.value},">":function(a){return Ext.coerce(this.getRoot(a)[this.property],this.value)>this.value},"!=":function(a){return Ext.coerce(this.getRoot(a)[this.property],this.value)!=this.value}},constructor:function(a){var b=this;b.initialConfig=a;Ext.apply(b,a);b.filter=b.filter||b.filterFn;if(b.filter===undefined){b.setValue(a.value)}},setValue:function(b){var a=this;a.value=b;if(a.property===undefined||a.value===undefined){}else{a.filter=a.createFilterFn()}a.filterFn=a.filter},setFilterFn:function(a){this.filterFn=this.filter=a},createFilterFn:function(){var a=this,c=a.createValueMatcher(),b=a.property;if(a.operator){return a.operatorFns[a.operator]}else{return function(d){var e=a.getRoot(d)[b];return c===null?e===null:c.test(e)}}},getRoot:function(b){var a=this.root;return a===undefined?b:b[a]},createValueMatcher:function(){var d=this,e=d.value,g=d.anyMatch,c=d.exactMatch,a=d.caseSensitive,b=Ext.String.escapeRegex;if(e===null){return e}if(!e.exec){e=String(e);if(g===true){e=b(e)}else{e="^"+b(e);if(c===true){e+="$"}}e=new RegExp(e,a?"":"i")}return e},serialize:function(){var b=this,a=Ext.apply({},b.initialConfig);a.value=b.value;return a}},1,0,0,0,0,0,[Ext.util,"Filter"],function(){this.prototype.operatorFns["=="]=this.prototype.operatorFns["="]}));(Ext.cmd.derive("Ext.util.AbstractMixedCollection",Ext.Base,{isMixedCollection:true,generation:0,indexGeneration:0,constructor:function(b,a){var c=this;if(arguments.length===1&&Ext.isObject(b)){c.initialConfig=b;Ext.apply(c,b)}else{c.allowFunctions=b===true;if(a){c.getKey=a}c.initialConfig={allowFunctions:c.allowFunctions,getKey:c.getKey}}c.items=[];c.map={};c.keys=[];c.indexMap={};c.length=0;c.mixins.observable.constructor.call(c)},allowFunctions:false,add:function(c,d){var a=this.length,b;if(arguments.length===1){b=this.insert(a,c)}else{b=this.insert(a,c,d)}return b},getKey:function(a){return a.id},replace:function(c,e){var d=this,a,b;if(arguments.length==1){e=arguments[0];c=d.getKey(e)}a=d.map[c];if(typeof c=="undefined"||c===null||typeof a=="undefined"){return d.add(c,e)}d.generation++;b=d.indexOfKey(c);d.items[b]=e;d.map[c]=e;if(d.hasListeners.replace){d.fireEvent("replace",c,a,e)}return e},updateKey:function(g,h){var d=this,e=d.map,c=d.indexMap,a=d.indexOfKey(g),b;if(a>-1){b=e[g];delete e[g];delete c[g];e[h]=b;c[h]=a;d.keys[a]=h;d.generation++}},addAll:function(c){var b=this,a;if(arguments.length>1||Ext.isArray(c)){b.insert(b.length,arguments.length>1?arguments:c)}else{for(a in c){if(c.hasOwnProperty(a)){if(b.allowFunctions||typeof c[a]!="function"){b.add(a,c[a])}}}}},each:function(e,d){var b=Ext.Array.push([],this.items),c=0,a=b.length,g;for(;c<a;c++){g=b[c];if(e.call(d||g,g,c,a)===false){break}}},eachKey:function(e,d){var g=this.keys,b=this.items,c=0,a=g.length;for(;c<a;c++){e.call(d||window,g[c],b[c],c,a)}},findBy:function(e,d){var g=this.keys,b=this.items,c=0,a=b.length;for(;c<a;c++){if(e.call(d||window,b[c],g[c])){return b[c]}}return null},find:function(){if(Ext.isDefined(Ext.global.console)){Ext.global.console.warn("Ext.util.MixedCollection: find has been deprecated. Use findBy instead.")}return this.findBy.apply(this,arguments)},insert:function(b,c,d){var a;if(Ext.isIterable(c)){a=this.doInsert(b,c,d)}else{if(arguments.length>2){a=this.doInsert(b,[c],[d])}else{a=this.doInsert(b,[c])}a=a[0]}return a},doInsert:function(j,o,n){var l=this,b,c,g,k=o.length,a=k,e=l.hasListeners.add,d,h={},m,q,p;if(n!=null){l.useLinearSearch=true}else{n=o;o=new Array(k);for(g=0;g<k;g++){o[g]=this.getKey(n[g])}}l.suspendEvents();for(g=0;g<k;g++){b=o[g];c=l.indexOfKey(b);if(c!==-1){if(c<j){j--}l.removeAt(c)}if(b!=null){if(h[b]!=null){m=true;a--}h[b]=g}}l.resumeEvents();if(m){q=o;p=n;o=new Array(a);n=new Array(a);g=0;for(b in h){o[g]=q[h[b]];n[g]=p[h[b]];g++}k=a}d=j===l.length&&l.indexGeneration===l.generation;Ext.Array.insert(l.items,j,n);Ext.Array.insert(l.keys,j,o);l.length+=k;l.generation++;if(d){l.indexGeneration=l.generation}for(g=0;g<k;g++,j++){b=o[g];if(b!=null){l.map[b]=n[g];if(d){l.indexMap[b]=j}}if(e){l.fireEvent("add",j,n[g],b)}}return n},remove:function(d){var c=this,b,a;if(!c.useLinearSearch&&(b=c.getKey(d))){a=c.indexOfKey(b)}else{a=Ext.Array.indexOf(c.items,d)}return(a===-1)?false:c.removeAt(a)},removeAll:function(a){var c=this,b;if(a||c.hasListeners.remove){if(a){for(b=a.length-1;b>=0;--b){c.remove(a[b])}}else{while(c.length){c.removeAt(0)}}}else{c.length=c.items.length=c.keys.length=0;c.map={};c.indexMap={};c.generation++;c.indexGeneration=c.generation}},removeAt:function(a){var c=this,d,b;if(a<c.length&&a>=0){c.length--;d=c.items[a];Ext.Array.erase(c.items,a,1);b=c.keys[a];if(typeof b!="undefined"){delete c.map[b]}Ext.Array.erase(c.keys,a,1);if(c.hasListeners.remove){c.fireEvent("remove",d,b)}c.generation++;return d}return false},removeRange:function(h,a){var j=this,b,k,g,e,c,d;if(h<j.length&&h>=0){if(!a){a=1}e=Math.min(h+a,j.length);a=e-h;d=e===j.length;c=d&&j.indexGeneration===j.generation;for(g=h;g<e;g++){k=j.keys[g];if(k!=null){delete j.map[k];if(c){delete j.indexMap[k]}}}b=j.items[g-1];j.length-=a;j.generation++;if(c){j.indexGeneration=j.generation}if(d){j.items.length=j.keys.length=j.length}else{j.items.splice(h,a);j.keys.splice(h,a)}return b}return false},removeAtKey:function(b){var d=this,c=d.keys,a;if(b==null){for(a=c.length-1;a>=0;a--){if(c[a]==null){d.removeAt(a)}}}else{return d.removeAt(d.indexOfKey(b))}},getCount:function(){return this.length},indexOf:function(c){var b=this,a;if(c!=null){if(!b.useLinearSearch&&(a=b.getKey(c))){return this.indexOfKey(a)}return Ext.Array.indexOf(b.items,c)}return -1},indexOfKey:function(a){if(!this.map.hasOwnProperty(a)){return -1}if(this.indexGeneration!==this.generation){this.rebuildIndexMap()}return this.indexMap[a]},rebuildIndexMap:function(){var e=this,d=e.indexMap={},c=e.keys,a=c.length,b;for(b=0;b<a;b++){d[c[b]]=b}e.indexGeneration=e.generation},get:function(b){var d=this,a=d.map[b],c=a!==undefined?a:(typeof b=="number")?d.items[b]:undefined;return typeof c!="function"||d.allowFunctions?c:null},getAt:function(a){return this.items[a]},getByKey:function(a){return this.map[a]},contains:function(c){var b=this,a;if(c!=null){if(!b.useLinearSearch&&(a=b.getKey(c))){return this.map[a]!=null}return Ext.Array.indexOf(this.items,c)!==-1}return false},containsKey:function(a){return this.map.hasOwnProperty(a)},clear:function(){var a=this;if(a.generation){a.length=0;a.items=[];a.keys=[];a.map={};a.indexMap={};a.generation++;a.indexGeneration=a.generation}if(a.hasListeners.clear){a.fireEvent("clear")}},first:function(){return this.items[0]},last:function(){return this.items[this.length-1]},sum:function(h,b,j,a){var c=this.extractValues(h,b),g=c.length,e=0,d;j=j||0;a=(a||a===0)?a:g-1;for(d=j;d<=a;d++){e+=c[d]}return e},collect:function(k,e,h){var l=this.extractValues(k,e),a=l.length,b={},c=[],j,g,d;for(d=0;d<a;d++){j=l[d];g=String(j);if((h||!Ext.isEmpty(j))&&!b[g]){b[g]=true;c.push(j)}}return c},extractValues:function(c,a){var b=this.items;if(a){b=Ext.Array.pluck(b,a)}return Ext.Array.pluck(b,c)},hasRange:function(b,a){return(a<this.length)},getRange:function(j,b){var h=this,d=h.items,c=[],a=d.length,g,e;if(a<1){return c}if(j>b){e=true;g=j;j=b;b=g}if(j<0){j=0}if(b==null||b>=a){b=a-1}c=d.slice(j,b+1);if(e&&c.length){c.reverse()}return c},filter:function(d,c,e,a){var b=[];if(Ext.isString(d)){b.push(new Ext.util.Filter({property:d,value:c,anyMatch:e,caseSensitive:a}))}else{if(Ext.isArray(d)||d instanceof Ext.util.Filter){b=b.concat(d)}}return this.filterBy(Ext.util.Filter.createFilterFn(b))},filterBy:function(e,d){var j=this,a=new j.self(j.initialConfig),h=j.keys,b=j.items,g=b.length,c;a.getKey=j.getKey;for(c=0;c<g;c++){if(e.call(d||j,b[c],h[c])){a.add(h[c],b[c])}}return a},findIndex:function(c,b,e,d,a){if(Ext.isEmpty(b,false)){return -1}b=this.createValueMatcher(b,d,a);return this.findIndexBy(function(g){return g&&b.test(g[c])},null,e)},findIndexBy:function(e,d,j){var h=this,g=h.keys,b=h.items,c=j||0,a=b.length;for(;c<a;c++){if(e.call(d||h,b[c],g[c])){return c}}return -1},createValueMatcher:function(c,e,a,b){if(!c.exec){var d=Ext.String.escapeRegex;c=String(c);if(e===true){c=d(c)}else{c="^"+d(c);if(b===true){c+="$"}}c=new RegExp(c,a?"":"i")}return c},clone:function(){var a=this,b=new this.self(a.initialConfig);b.add(a.keys,a.items);return b}},1,0,0,0,0,[["observable",Ext.util.Observable]],[Ext.util,"AbstractMixedCollection"],0));(Ext.cmd.derive("Ext.util.Sorter",Ext.Base,{direction:"ASC",constructor:function(a){var b=this;Ext.apply(b,a);b.updateSortFunction()},createSortFunction:function(b){var c=this,d=c.direction||"ASC",a=d.toUpperCase()=="DESC"?-1:1;return function(g,e){return a*b.call(c,g,e)}},defaultSorterFn:function(d,c){var b=this,a=b.transform,g=b.getRoot(d)[b.property],e=b.getRoot(c)[b.property];if(a){g=a(g);e=a(e)}return g>e?1:(g<e?-1:0)},getRoot:function(a){return this.root===undefined?a:a[this.root]},setDirection:function(b){var a=this;a.direction=b?b.toUpperCase():b;a.updateSortFunction()},toggle:function(){var a=this;a.direction=Ext.String.toggle(a.direction,"ASC","DESC");a.updateSortFunction()},updateSortFunction:function(a){var b=this;a=a||b.sorterFn||b.defaultSorterFn;b.sort=b.createSortFunction(a)},serialize:function(){return{root:this.root,property:this.property,direction:this.direction}}},1,0,0,0,0,0,[Ext.util,"Sorter"],0));(Ext.cmd.derive("Ext.util.Sortable",Ext.Base,{isSortable:true,defaultSortDirection:"ASC",statics:{createComparator:function(a){return a&&a.length?function(d,c){var b=a[0].sort(d,c),g=a.length,e=1;for(;e<g;e++){b=b||a[e].sort.call(this,d,c)}return b}:function(){return 0}}},initSortable:function(){var a=this,b=a.sorters;a.sorters=new Ext.util.AbstractMixedCollection(false,function(c){return c.id||c.property});if(b){a.sorters.addAll(a.decodeSorters(b))}},sort:function(g,e,b,d){var c=this,h,a;if(Ext.isArray(g)){d=b;b=e;a=g}else{if(Ext.isObject(g)){d=b;b=e;a=[g]}else{if(Ext.isString(g)){h=c.sorters.get(g);if(!h){h={property:g,direction:e};a=[h]}else{if(e===undefined){h.toggle()}else{h.setDirection(e)}}}}}if(a&&a.length){a=c.decodeSorters(a);if(Ext.isString(b)){if(b==="prepend"){c.sorters.insert(0,a)}else{c.sorters.addAll(a)}}else{c.sorters.clear();c.sorters.addAll(a)}}if(d!==false){c.fireEvent("beforesort",c,a);c.onBeforeSort(a);g=c.sorters.items;if(g.length){c.doSort(c.generateComparator())}}return g},generateComparator:function(){var a=this.sorters.getRange();return a.length?this.createComparator(a):this.emptyComparator},emptyComparator:function(){return 0},onBeforeSort:Ext.emptyFn,decodeSorters:function(g){if(!Ext.isArray(g)){if(g===undefined){g=[]}else{g=[g]}}var d=g.length,h=Ext.util.Sorter,a=this.model?this.model.prototype.fields:null,e,b,c;for(c=0;c<d;c++){b=g[c];if(!(b instanceof h)){if(Ext.isString(b)){b={property:b}}Ext.applyIf(b,{root:this.sortRoot,direction:"ASC"});if(b.fn){b.sorterFn=b.fn}if(typeof b=="function"){b={sorterFn:b}}if(a&&!b.transform){e=a.get(b.property);b.transform=e&&e.sortType!==Ext.identityFn?e.sortType:undefined}g[c]=new Ext.util.Sorter(b)}}return g},getSorters:function(){return this.sorters.items},getFirstSorter:function(){var c=this.sorters.items,a=c.length,b=0,d;for(;b<a;++b){d=c[b];if(!d.isGrouper){return d}}return null}},0,0,0,0,0,0,[Ext.util,"Sortable"],function(){this.prototype.createComparator=this.createComparator}));(Ext.cmd.derive("Ext.util.MixedCollection",Ext.util.AbstractMixedCollection,{constructor:function(){var a=this;a.callParent(arguments);a.addEvents("sort");a.mixins.sortable.initSortable.call(a)},doSort:function(a){this.sortBy(a)},_sort:function(m,b,l){var k=this,e,g,d=String(b).toUpperCase()=="DESC"?-1:1,j=[],n=k.keys,h=k.items,a;l=l||function(o,c){return o-c};for(e=0,g=h.length;e<g;e++){j[j.length]={key:n[e],value:h[e],index:e}}Ext.Array.sort(j,function(o,c){return l(o[m],c[m])*d||(o.index<c.index?-1:1)});for(e=0,g=j.length;e<g;e++){a=j[e];h[e]=a.value;n[e]=a.key;k.indexMap[a.key]=e}k.generation++;k.indexGeneration=k.generation;k.fireEvent("sort",k)},sortBy:function(b){var j=this,a=j.items,h,g=j.keys,d,e=a.length,c;for(c=0;c<e;c++){a[c].$extCollectionIndex=c}Ext.Array.sort(a,function(l,k){return b(l,k)||(l.$extCollectionIndex<k.$extCollectionIndex?-1:1)});for(c=0;c<e;c++){h=a[c];d=j.getKey(h);g[c]=d;j.indexMap[d]=c;delete a.$extCollectionIndex}j.generation++;j.indexGeneration=j.generation;j.fireEvent("sort",j,a,g)},findInsertionIndex:function(e,d){var g=this,b=g.items,j=0,a=b.length-1,c,h;if(!d){d=g.generateComparator()}while(j<=a){c=(j+a)>>1;h=d(e,b[c]);if(h>=0){j=c+1}else{if(h<0){a=c-1}}}return j},reorder:function(d){var h=this,b=h.items,c=0,g=b.length,a=[],e=[],j;h.suspendEvents();for(j in d){a[d[j]]=b[j]}for(c=0;c<g;c++){if(d[c]==undefined){e.push(b[c])}}for(c=0;c<g;c++){if(a[c]==undefined){a[c]=e.shift()}}h.clear();h.addAll(a);h.resumeEvents();h.fireEvent("sort",h)},sortByKey:function(a,b){this._sort("key",a,b||function(d,c){var g=String(d).toUpperCase(),e=String(c).toUpperCase();return g>e?1:(g<e?-1:0)})}},1,0,0,0,0,[["sortable",Ext.util.Sortable]],[Ext.util,"MixedCollection"],0));(Ext.cmd.derive("Ext.fx.target.Target",Ext.Base,{isAnimTarget:true,constructor:function(a){this.target=a;this.id=this.getId()},getId:function(){return this.target.id}},1,0,0,0,0,0,[Ext.fx.target,"Target"],0));(Ext.cmd.derive("Ext.fx.target.Element",Ext.fx.target.Target,{type:"element",getElVal:function(b,a,c){if(c==undefined){if(a==="x"){c=b.getX()}else{if(a==="y"){c=b.getY()}else{if(a==="scrollTop"){c=b.getScroll().top}else{if(a==="scrollLeft"){c=b.getScroll().left}else{if(a==="height"){c=b.getHeight()}else{if(a==="width"){c=b.getWidth()}else{c=b.getStyle(a)}}}}}}}return c},getAttr:function(a,c){var b=this.target;return[[b,this.getElVal(b,a,c)]]},setAttr:function(k){var e=this.target,h=k.length,l,g,b,d,c,a;for(d=0;d<h;d++){l=k[d].attrs;for(g in l){if(l.hasOwnProperty(g)){a=l[g].length;for(c=0;c<a;c++){b=l[g][c];this.setElVal(b[0],g,b[1])}}}}},setElVal:function(b,a,c){if(a==="x"){b.setX(c)}else{if(a==="y"){b.setY(c)}else{if(a==="scrollTop"){b.scrollTo("top",c)}else{if(a==="scrollLeft"){b.scrollTo("left",c)}else{if(a==="width"){b.setWidth(c)}else{if(a==="height"){b.setHeight(c)}else{b.setStyle(a,c)}}}}}}}},0,0,0,0,0,0,[Ext.fx.target,"Element"],0));(Ext.cmd.derive("Ext.fx.target.ElementCSS",Ext.fx.target.Element,{setAttr:function(n,e){var q={attrs:[],duration:[],easing:[]},m=n.length,g,p,k,l,c,b,h,d,a;for(h=0;h<m;h++){p=n[h];c=p.duration;l=p.easing;p=p.attrs;for(k in p){if(Ext.Array.indexOf(q.attrs,k)==-1){q.attrs.push(k.replace(/[A-Z]/g,function(j){return"-"+j.toLowerCase()}));q.duration.push(c+"ms");q.easing.push(l)}}}g=q.attrs.join(",");c=q.duration.join(",");l=q.easing.join(", ");for(h=0;h<m;h++){p=n[h].attrs;for(k in p){a=p[k].length;for(d=0;d<a;d++){b=p[k][d];b[0].setStyle(Ext.supports.CSS3Prefix+"TransitionProperty",e?"":g);b[0].setStyle(Ext.supports.CSS3Prefix+"TransitionDuration",e?"":c);b[0].setStyle(Ext.supports.CSS3Prefix+"TransitionTimingFunction",e?"":l);b[0].setStyle(k,b[1]);if(e){b=b[0].dom.offsetWidth}else{b[0].on(Ext.supports.CSS3TransitionEnd,function(){this.setStyle(Ext.supports.CSS3Prefix+"TransitionProperty",null);this.setStyle(Ext.supports.CSS3Prefix+"TransitionDuration",null);this.setStyle(Ext.supports.CSS3Prefix+"TransitionTimingFunction",null)},b[0],{single:true})}}}}}},0,0,0,0,0,0,[Ext.fx.target,"ElementCSS"],0));(Ext.cmd.derive("Ext.fx.target.CompositeElement",Ext.fx.target.Element,{isComposite:true,constructor:function(a){a.id=a.id||Ext.id(null,"ext-composite-");this.callParent([a])},getAttr:function(a,j){var b=[],h=this.target,g=h.elements,e=g.length,c,d;for(c=0;c<e;c++){d=g[c];if(d){d=h.getElement(d);b.push([d,this.getElVal(d,a,j)])}}return b},setAttr:function(n){var l=this.target,m=n.length,b=l.elements,r=b.length,p,d,q,h,c,g,e,a;for(g=0;g<m;g++){q=n[g].attrs;for(h in q){if(q.hasOwnProperty(h)){a=q[h].length;for(e=0;e<a;e++){p=q[h][e][1];for(d=0;d<r;++d){el=b[d];if(el){el=l.getElement(el);this.setElVal(el,h,p)}}}}}}}},1,0,0,0,0,0,[Ext.fx.target,"CompositeElement"],0));(Ext.cmd.derive("Ext.fx.target.CompositeElementCSS",Ext.fx.target.CompositeElement,{setAttr:function(){return Ext.fx.target.ElementCSS.prototype.setAttr.apply(this,arguments)}},0,0,0,0,0,0,[Ext.fx.target,"CompositeElementCSS"],0));(Ext.cmd.derive("Ext.fx.target.Sprite",Ext.fx.target.Target,{type:"draw",getFromPrim:function(b,a){var c;switch(a){case"rotate":case"rotation":c=b.attr.rotation;return{x:c.x||0,y:c.y||0,degrees:c.degrees||0};case"scale":case"scaling":c=b.attr.scaling;return{x:c.x||1,y:c.y||1,cx:c.cx||0,cy:c.cy||0};case"translate":case"translation":c=b.attr.translation;return{x:c.x||0,y:c.y||0};default:return b.attr[a]}},getAttr:function(a,b){return[[this.target,b!=undefined?b:this.getFromPrim(this.target,a)]]},setAttr:function(m){var g=m.length,k=[],b,e,p,r,q,o,n,d,c,l,h,a;for(d=0;d<g;d++){b=m[d].attrs;for(e in b){p=b[e];a=p.length;for(c=0;c<a;c++){q=p[c][0];r=p[c][1];if(e==="translate"||e==="translation"){n={x:r.x,y:r.y}}else{if(e==="rotate"||e==="rotation"){l=r.x;if(isNaN(l)){l=null}h=r.y;if(isNaN(h)){h=null}n={degrees:r.degrees,x:l,y:h}}else{if(e==="scale"||e==="scaling"){l=r.x;if(isNaN(l)){l=null}h=r.y;if(isNaN(h)){h=null}n={x:l,y:h,cx:r.cx,cy:r.cy}}else{if(e==="width"||e==="height"||e==="x"||e==="y"){n=parseFloat(r)}else{n=r}}}}o=Ext.Array.indexOf(k,q);if(o==-1){k.push([q,{}]);o=k.length-1}k[o][1][e]=n}}}g=k.length;for(d=0;d<g;d++){k[d][0].setAttributes(k[d][1])}this.target.redraw()}},0,0,0,0,0,0,[Ext.fx.target,"Sprite"],0));(Ext.cmd.derive("Ext.fx.target.CompositeSprite",Ext.fx.target.Sprite,{getAttr:function(a,h){var b=[],g=[].concat(this.target.items),e=g.length,d,c;for(d=0;d<e;d++){c=g[d];b.push([c,h!=undefined?h:this.getFromPrim(c,a)])}return b}},0,0,0,0,0,0,[Ext.fx.target,"CompositeSprite"],0));(Ext.cmd.derive("Ext.fx.target.Component",Ext.fx.target.Target,{type:"component",getPropMethod:{top:function(){return this.getPosition(true)[1]},left:function(){return this.getPosition(true)[0]},x:function(){return this.getPosition()[0]},y:function(){return this.getPosition()[1]},height:function(){return this.getHeight()},width:function(){return this.getWidth()},opacity:function(){return this.el.getStyle("opacity")}},setMethods:{top:"setPosition",left:"setPosition",x:"setPagePosition",y:"setPagePosition",height:"setSize",width:"setSize",opacity:"setOpacity"},getAttr:function(a,b){return[[this.target,b!==undefined?b:this.getPropMethod[a].call(this.target)]]},setAttr:function(s,g,b){var q=this,p=s.length,v,n,c,k,e,m,d,r,u,l,a={},t;for(k=0;k<p;k++){v=s[k].attrs;for(n in v){m=v[n].length;for(e=0;e<m;e++){c=v[n][e];t=a[q.setMethods[n]]||(a[q.setMethods[n]]={});t.target=c[0];t[n]=c[1]}}if(a.setPosition){c=a.setPosition;d=(c.left===undefined)?undefined:parseFloat(c.left);r=(c.top===undefined)?undefined:parseFloat(c.top);c.target.setPosition(d,r)}if(a.setPagePosition){c=a.setPagePosition;c.target.setPagePosition(c.x,c.y)}if(a.setSize){c=a.setSize;u=(c.width===undefined)?c.target.getWidth():parseFloat(c.width);l=(c.height===undefined)?c.target.getHeight():parseFloat(c.height);c.target.el.setSize(u,l);if(b||q.dynamic){Ext.globalEvents.on({idle:Ext.Function.bind(c.target.setSize,c.target,[u,l]),single:true})}}if(a.setOpacity){c=a.setOpacity;c.target.el.setStyle("opacity",c.opacity)}}}},0,0,0,0,0,0,[Ext.fx.target,"Component"],0));(Ext.cmd.derive("Ext.fx.Queue",Ext.Base,{constructor:function(){this.targets=new Ext.util.HashMap();this.fxQueue={}},getFxDefaults:function(a){var b=this.targets.get(a);if(b){return b.fxDefaults}return{}},setFxDefaults:function(a,c){var b=this.targets.get(a);if(b){b.fxDefaults=Ext.apply(b.fxDefaults||{},c)}},stopAnimation:function(b){var d=this,a=d.getFxQueue(b),c=a.length;while(c){a[c-1].end();c--}},getActiveAnimation:function(b){var a=this.getFxQueue(b);return(a&&!!a.length)?a[0]:false},hasFxBlock:function(b){var a=this.getFxQueue(b);return a&&a[0]&&a[0].block},getFxQueue:function(b){if(!b){return false}var c=this,a=c.fxQueue[b],d=c.targets.get(b);if(!d){return false}if(!a){c.fxQueue[b]=[];if(d.type!="element"){d.target.on("destroy",function(){c.fxQueue[b]=[]})}}return c.fxQueue[b]},queueFx:function(d){var c=this,e=d.target,a,b;if(!e){return}a=c.getFxQueue(e.getId());b=a.length;if(b){if(d.concurrent){d.paused=false}else{a[b-1].on("afteranimate",function(){d.paused=false})}}else{d.paused=false}d.on("afteranimate",function(){Ext.Array.remove(a,d);if(a.length===0){c.targets.remove(d.target)}if(d.remove){if(e.type=="element"){var g=Ext.get(e.id);if(g){g.remove()}}}},c,{single:true});a.push(d)}},1,0,0,0,0,0,[Ext.fx,"Queue"],0));(Ext.cmd.derive("Ext.fx.Manager",Ext.Base,{singleton:true,constructor:function(){var a=this;a.items=new Ext.util.MixedCollection();a.mixins.queue.constructor.call(a);a.taskRunner=new Ext.util.TaskRunner()},interval:16,forceJS:true,createTarget:function(d){var b=this,c=!b.forceJS&&Ext.supports.Transitions,a;b.useCSS3=c;if(d){if(d.tagName||Ext.isString(d)||d.isFly){d=Ext.get(d);a=new Ext.fx.target["Element"+(c?"CSS":"")](d)}else{if(d.dom){a=new Ext.fx.target["Element"+(c?"CSS":"")](d)}else{if(d.isComposite){a=new Ext.fx.target["CompositeElement"+(c?"CSS":"")](d)}else{if(d.isSprite){a=new Ext.fx.target.Sprite(d)}else{if(d.isCompositeSprite){a=new Ext.fx.target.CompositeSprite(d)}else{if(d.isComponent){a=new Ext.fx.target.Component(d)}else{if(d.isAnimTarget){return d}else{return null}}}}}}}b.targets.add(a);return a}else{return null}},addAnim:function(d){var c=this,b=c.items,a=c.task;b.add(d.id,d);if(!a&&b.length){a=c.task={run:c.runner,interval:c.interval,scope:c};c.taskRunner.start(a)}},removeAnim:function(d){var c=this,b=c.items,a=c.task;b.removeAtKey(d.id);if(a&&!b.length){c.taskRunner.stop(a);delete c.task}},runner:function(){var d=this,b=d.items.getRange(),c=0,a=b.length,e;d.targetArr={};d.timestamp=new Date();for(;c<a;c++){e=b[c];if(e.isReady()){d.startAnim(e)}}for(c=0;c<a;c++){e=b[c];if(e.isRunning()){d.runAnim(e)}}d.applyPendingAttrs()},startAnim:function(a){a.start(this.timestamp)},runAnim:function(d){if(!d){return}var c=this,g=c.useCSS3&&d.target.type=="element",a=c.timestamp-d.startTime,b=(a>=d.duration),e,h;e=this.collectTargetData(d,a,g,b);if(g){d.target.setAttr(e.anims[d.id].attributes,true);c.collectTargetData(d,d.duration,g,b);d.paused=true;e=d.target.target;if(d.target.isComposite){e=d.target.target.last()}h={};h[Ext.supports.CSS3TransitionEnd]=d.lastFrame;h.scope=d;h.single=true;e.on(h)}},collectTargetData:function(c,a,e,g){var b=c.target.getId(),d=this.targetArr[b];if(!d){d=this.targetArr[b]={id:b,el:c.target,anims:{}}}d.anims[c.id]={id:c.id,anim:c,elapsed:a,isLastFrame:g,attributes:[{duration:c.duration,easing:(e&&c.reverse)?c.easingFn.reverse().toCSS3():c.easing,attrs:c.runAnim(a)}]};return d},applyPendingAttrs:function(){var e=this.targetArr,g,c,b,d,a;for(c in e){if(e.hasOwnProperty(c)){g=e[c];for(a in g.anims){if(g.anims.hasOwnProperty(a)){b=g.anims[a];d=b.anim;if(b.attributes&&d.isRunning()){g.el.setAttr(b.attributes,false,b.isLastFrame);if(b.isLastFrame){d.lastFrame()}}}}}}}},1,0,0,0,0,[["queue",Ext.fx.Queue]],[Ext.fx,"Manager"],0));(Ext.cmd.derive("Ext.fx.Animator",Ext.Base,{isAnimator:true,duration:250,delay:0,delayStart:0,dynamic:false,easing:"ease",running:false,paused:false,damper:1,iterations:1,currentIteration:0,keyframeStep:0,animKeyFramesRE:/^(from|to|\d+%?)$/,constructor:function(a){var b=this;a=Ext.apply(b,a||{});b.config=a;b.id=Ext.id(null,"ext-animator-");b.addEvents("beforeanimate","keyframe","afteranimate");b.mixins.observable.constructor.call(b,a);b.timeline=[];b.createTimeline(b.keyframes);if(b.target){b.applyAnimator(b.target);Ext.fx.Manager.addAnim(b)}},sorter:function(d,c){return d.pct-c.pct},createTimeline:function(d){var h=this,l=[],j=h.to||{},b=h.duration,m,a,c,g,k,e;for(k in d){if(d.hasOwnProperty(k)&&h.animKeyFramesRE.test(k)){e={attrs:Ext.apply(d[k],j)};if(k=="from"){k=0}else{if(k=="to"){k=100}}e.pct=parseInt(k,10);l.push(e)}}Ext.Array.sort(l,h.sorter);g=l.length;for(c=0;c<g;c++){m=(l[c-1])?b*(l[c-1].pct/100):0;a=b*(l[c].pct/100);h.timeline.push({duration:a-m,attrs:l[c].attrs})}},applyAnimator:function(d){var h=this,j=[],l=h.timeline,g=l.length,b,e,a,k,c;if(h.fireEvent("beforeanimate",h)!==false){for(c=0;c<g;c++){b=l[c];k=b.attrs;e=k.easing||h.easing;a=k.damper||h.damper;delete k.easing;delete k.damper;b=new Ext.fx.Anim({target:d,easing:e,damper:a,duration:b.duration,paused:true,to:k});j.push(b)}h.animations=j;h.target=b.target;for(c=0;c<g-1;c++){b=j[c];b.nextAnim=j[c+1];b.on("afteranimate",function(){this.nextAnim.paused=false});b.on("afteranimate",function(){this.fireEvent("keyframe",this,++this.keyframeStep)},h)}j[g-1].on("afteranimate",function(){this.lastFrame()},h)}},start:function(d){var e=this,c=e.delay,b=e.delayStart,a;if(c){if(!b){e.delayStart=d;return}else{a=d-b;if(a<c){return}else{d=new Date(b.getTime()+c)}}}if(e.fireEvent("beforeanimate",e)!==false){e.startTime=d;e.running=true;e.animations[e.keyframeStep].paused=false}},lastFrame:function(){var c=this,a=c.iterations,b=c.currentIteration;b++;if(b<a){c.startTime=new Date();c.currentIteration=b;c.keyframeStep=0;c.applyAnimator(c.target);c.animations[c.keyframeStep].paused=false}else{c.currentIteration=0;c.end()}},end:function(){var a=this;a.fireEvent("afteranimate",a,a.startTime,new Date()-a.startTime)},isReady:function(){return this.paused===false&&this.running===false&&this.iterations>0},isRunning:function(){return false}},1,0,0,0,0,[["observable",Ext.util.Observable]],[Ext.fx,"Animator"],0));(Ext.cmd.derive("Ext.fx.CubicBezier",Ext.Base,{singleton:true,cubicBezierAtTime:function(p,d,b,o,n,j){var k=3*d,m=3*(o-d)-k,a=1-k-m,h=3*b,l=3*(n-b)-h,q=1-h-l;function g(r){return((a*r+m)*r+k)*r}function c(r,u){var s=e(r,u);return((q*s+l)*s+h)*s}function e(r,z){var y,w,u,s,v,t;for(u=r,t=0;t<8;t++){s=g(u)-r;if(Math.abs(s)<z){return u}v=(3*a*u+2*m)*u+k;if(Math.abs(v)<0.000001){break}u=u-s/v}y=0;w=1;u=r;if(u<y){return y}if(u>w){return w}while(y<w){s=g(u);if(Math.abs(s-r)<z){return u}if(r>s){y=u}else{w=u}u=(w-y)/2+y}return u}return c(p,1/(200*j))},cubicBezier:function(b,e,a,c){var d=function(g){return Ext.fx.CubicBezier.cubicBezierAtTime(g,b,e,a,c,1)};d.toCSS3=function(){return"cubic-bezier("+[b,e,a,c].join(",")+")"};d.reverse=function(){return Ext.fx.CubicBezier.cubicBezier(1-a,1-c,1-b,1-e)};return d}},0,0,0,0,0,0,[Ext.fx,"CubicBezier"],0));Ext.require("Ext.fx.CubicBezier",function(){var e=Math,h=e.PI,d=e.pow,b=e.sin,g=e.sqrt,a=e.abs,c=1.70158;Ext.define("Ext.fx.Easing",{singleton:true,linear:Ext.identityFn,ease:function(m){var j=0.07813-m/2,o=-0.25,p=g(0.0066+j*j),s=p-j,l=d(a(s),1/3)*(s<0?-1:1),r=-p-j,k=d(a(r),1/3)*(r<0?-1:1),u=l+k+0.25;return d(1-u,2)*3*u*0.1+(1-u)*3*u*u+u*u*u},easeIn:function(j){return d(j,1.7)},easeOut:function(j){return d(j,0.48)},easeInOut:function(s){var m=0.48-s/1.04,l=g(0.1734+m*m),j=l-m,r=d(a(j),1/3)*(j<0?-1:1),p=-l-m,o=d(a(p),1/3)*(p<0?-1:1),k=r+o+0.5;return(1-k)*3*k*k+k*k*k},backIn:function(j){return j*j*((c+1)*j-c)},backOut:function(j){j=j-1;return j*j*((c+1)*j+c)+1},elasticIn:function(l){if(l===0||l===1){return l}var k=0.3,j=k/4;return d(2,-10*l)*b((l-j)*(2*h)/k)+1},elasticOut:function(j){return 1-Ext.fx.Easing.elasticIn(1-j)},bounceIn:function(j){return 1-Ext.fx.Easing.bounceOut(1-j)},bounceOut:function(o){var k=7.5625,m=2.75,j;if(o<(1/m)){j=k*o*o}else{if(o<(2/m)){o-=(1.5/m);j=k*o*o+0.75}else{if(o<(2.5/m)){o-=(2.25/m);j=k*o*o+0.9375}else{o-=(2.625/m);j=k*o*o+0.984375}}}return j}},function(){var k=Ext.fx.Easing.self,j=k.prototype;k.implement({"back-in":j.backIn,"back-out":j.backOut,"ease-in":j.easeIn,"ease-out":j.easeOut,"elastic-in":j.elasticIn,"elastic-out":j.elasticOut,"bounce-in":j.bounceIn,"bounce-out":j.bounceOut,"ease-in-out":j.easeInOut})})});(Ext.cmd.derive("Ext.draw.Color",Ext.Base,{colorToHexRe:/(.*?)rgb\((\d+),\s*(\d+),\s*(\d+)\)/,rgbRe:/\s*rgb\s*\(\s*([0-9]+)\s*,\s*([0-9]+)\s*,\s*([0-9]+)\s*\)\s*/,hexRe:/\s*#([0-9a-fA-F][0-9a-fA-F]?)([0-9a-fA-F][0-9a-fA-F]?)([0-9a-fA-F][0-9a-fA-F]?)\s*/,lightnessFactor:0.2,constructor:function(d,c,a){var b=this,e=Ext.Number.constrain;b.r=e(d,0,255);b.g=e(c,0,255);b.b=e(a,0,255)},getRed:function(){return this.r},getGreen:function(){return this.g},getBlue:function(){return this.b},getRGB:function(){var a=this;return[a.r,a.g,a.b]},getHSL:function(){var k=this,a=k.r/255,j=k.g/255,m=k.b/255,n=Math.max(a,j,m),d=Math.min(a,j,m),o=n-d,e,p=0,c=0.5*(n+d);if(d!=n){p=(c<0.5)?o/(n+d):o/(2-n-d);if(a==n){e=60*(j-m)/o}else{if(j==n){e=120+60*(m-a)/o}else{e=240+60*(a-j)/o}}if(e<0){e+=360}if(e>=360){e-=360}}return[e,p,c]},getLighter:function(b){var a=this.getHSL();b=b||this.lightnessFactor;a[2]=Ext.Number.constrain(a[2]+b,0,1);return this.fromHSL(a[0],a[1],a[2])},getDarker:function(a){a=a||this.lightnessFactor;return this.getLighter(-a)},toString:function(){var h=this,c=Math.round,e=c(h.r).toString(16),d=c(h.g).toString(16),a=c(h.b).toString(16);e=(e.length==1)?"0"+e:e;d=(d.length==1)?"0"+d:d;a=(a.length==1)?"0"+a:a;return["#",e,d,a].join("")},toHex:function(b){if(Ext.isArray(b)){b=b[0]}if(!Ext.isString(b)){return""}if(b.substr(0,1)==="#"){return b}var e=this.colorToHexRe.exec(b),g,d,a,c;if(Ext.isArray(e)){g=parseInt(e[2],10);d=parseInt(e[3],10);a=parseInt(e[4],10);c=a|(d<<8)|(g<<16);return e[1]+"#"+("000000"+c.toString(16)).slice(-6)}else{return b}},fromString:function(j){var c,e,d,a,h=parseInt;if((j.length==4||j.length==7)&&j.substr(0,1)==="#"){c=j.match(this.hexRe);if(c){e=h(c[1],16)>>0;d=h(c[2],16)>>0;a=h(c[3],16)>>0;if(j.length==4){e+=(e*16);d+=(d*16);a+=(a*16)}}}else{c=j.match(this.rgbRe);if(c){e=c[1];d=c[2];a=c[3]}}return(typeof e=="undefined")?undefined:new Ext.draw.Color(e,d,a)},getGrayscale:function(){return this.r*0.3+this.g*0.59+this.b*0.11},fromHSL:function(g,o,d){var a,b,c,e,k=[],n=Math.abs,j=Math.floor;if(o==0||g==null){k=[d,d,d]}else{g/=60;a=o*(1-n(2*d-1));b=a*(1-n(g-2*j(g/2)-1));c=d-a/2;switch(j(g)){case 0:k=[a,b,0];break;case 1:k=[b,a,0];break;case 2:k=[0,a,b];break;case 3:k=[0,b,a];break;case 4:k=[b,0,a];break;case 5:k=[a,0,b];break}k=[k[0]+c,k[1]+c,k[2]+c]}return new Ext.draw.Color(k[0]*255,k[1]*255,k[2]*255)}},3,0,0,0,0,0,[Ext.draw,"Color"],function(){var a=this.prototype;this.addStatics({fromHSL:function(){return a.fromHSL.apply(a,arguments)},fromString:function(){return a.fromString.apply(a,arguments)},toHex:function(){return a.toHex.apply(a,arguments)}})}));(Ext.cmd.derive("Ext.draw.Draw",Ext.Base,{singleton:true,pathToStringRE:/,?([achlmqrstvxz]),?/gi,pathCommandRE:/([achlmqstvz])[\s,]*((-?\d*\.?\d*(?:e[-+]?\d+)?\s*,?\s*)+)/ig,pathValuesRE:/(-?\d*\.?\d*(?:e[-+]?\d+)?)\s*,?\s*/ig,stopsRE:/^(\d+%?)$/,radian:Math.PI/180,availableAnimAttrs:{along:"along",blur:null,"clip-rect":"csv",cx:null,cy:null,fill:"color","fill-opacity":null,"font-size":null,height:null,opacity:null,path:"path",r:null,rotation:"csv",rx:null,ry:null,scale:"csv",stroke:"color","stroke-opacity":null,"stroke-width":null,translation:"csv",width:null,x:null,y:null},is:function(b,a){a=String(a).toLowerCase();return(a=="object"&&b===Object(b))||(a=="undefined"&&typeof b==a)||(a=="null"&&b===null)||(a=="array"&&Array.isArray&&Array.isArray(b))||(Object.prototype.toString.call(b).toLowerCase().slice(8,-1))==a},ellipsePath:function(b){var a=b.attr;return Ext.String.format("M{0},{1}A{2},{3},0,1,1,{0},{4}A{2},{3},0,1,1,{0},{1}z",a.x,a.y-a.ry,a.rx,a.ry,a.y+a.ry)},rectPath:function(b){var a=b.attr;if(a.radius){return Ext.String.format("M{0},{1}l{2},0a{3},{3},0,0,1,{3},{3}l0,{5}a{3},{3},0,0,1,{4},{3}l{6},0a{3},{3},0,0,1,{4},{4}l0,{7}a{3},{3},0,0,1,{3},{4}z",a.x+a.radius,a.y,a.width-a.radius*2,a.radius,-a.radius,a.height-a.radius*2,a.radius*2-a.width,a.radius*2-a.height)}else{return Ext.String.format("M{0},{1}L{2},{1},{2},{3},{0},{3}z",a.x,a.y,a.width+a.x,a.height+a.y)}},path2string:function(){return this.join(",").replace(Ext.draw.Draw.pathToStringRE,"$1")},pathToString:function(a){return a.join(",").replace(Ext.draw.Draw.pathToStringRE,"$1")},parsePathString:function(a){if(!a){return null}var d={a:7,c:6,h:1,l:2,m:2,q:4,s:4,t:2,v:1,z:0},c=[],b=this;if(b.is(a,"array")&&b.is(a[0],"array")){c=b.pathClone(a)}if(!c.length){String(a).replace(b.pathCommandRE,function(g,e,k){var j=[],h=e.toLowerCase();k.replace(b.pathValuesRE,function(m,l){l&&j.push(+l)});if(h=="m"&&j.length>2){c.push([e].concat(Ext.Array.splice(j,0,2)));h="l";e=(e=="m")?"l":"L"}while(j.length>=d[h]){c.push([e].concat(Ext.Array.splice(j,0,d[h])));if(!d[h]){break}}})}c.toString=b.path2string;return c},mapPath:function(l,g){if(!g){return l}var h,e,c,k,a,d,b;l=this.path2curve(l);for(c=0,k=l.length;c<k;c++){b=l[c];for(a=1,d=b.length;a<d-1;a+=2){h=g.x(b[a],b[a+1]);e=g.y(b[a],b[a+1]);b[a]=h;b[a+1]=e}}return l},pathClone:function(g){var c=[],a,e,b,d;if(!this.is(g,"array")||!this.is(g&&g[0],"array")){g=this.parsePathString(g)}for(b=0,d=g.length;b<d;b++){c[b]=[];for(a=0,e=g[b].length;a<e;a++){c[b][a]=g[b][a]}}c.toString=this.path2string;return c},pathToAbsolute:function(c){if(!this.is(c,"array")||!this.is(c&&c[0],"array")){c=this.parsePathString(c)}var k=[],m=0,l=0,o=0,n=0,g=0,h=c.length,b,d,e,a;if(h&&c[0][0]=="M"){m=+c[0][1];l=+c[0][2];o=m;n=l;g++;k[0]=["M",m,l]}for(;g<h;g++){b=k[g]=[];d=c[g];if(d[0]!=d[0].toUpperCase()){b[0]=d[0].toUpperCase();switch(b[0]){case"A":b[1]=d[1];b[2]=d[2];b[3]=d[3];b[4]=d[4];b[5]=d[5];b[6]=+(d[6]+m);b[7]=+(d[7]+l);break;case"V":b[1]=+d[1]+l;break;case"H":b[1]=+d[1]+m;break;case"M":o=+d[1]+m;n=+d[2]+l;default:e=1;a=d.length;for(;e<a;e++){b[e]=+d[e]+((e%2)?m:l)}}}else{e=0;a=d.length;for(;e<a;e++){k[g][e]=d[e]}}switch(b[0]){case"Z":m=o;l=n;break;case"H":m=b[1];break;case"V":l=b[1];break;case"M":d=k[g];a=d.length;o=d[a-2];n=d[a-1];default:d=k[g];a=d.length;m=d[a-2];l=d[a-1]}}k.toString=this.path2string;return k},pathToRelative:function(d){if(!this.is(d,"array")||!this.is(d&&d[0],"array")){d=this.parsePathString(d)}var n=[],p=0,o=0,t=0,s=0,c=0,a,q,h,g,e,m,u,l,b;if(d[0][0]=="M"){p=d[0][1];o=d[0][2];t=p;s=o;c++;n.push(["M",p,o])}for(h=c,u=d.length;h<u;h++){a=n[h]=[];q=d[h];if(q[0]!=q[0].toLowerCase()){a[0]=q[0].toLowerCase();switch(a[0]){case"a":a[1]=q[1];a[2]=q[2];a[3]=q[3];a[4]=q[4];a[5]=q[5];a[6]=+(q[6]-p).toFixed(3);a[7]=+(q[7]-o).toFixed(3);break;case"v":a[1]=+(q[1]-o).toFixed(3);break;case"m":t=q[1];s=q[2];default:for(g=1,l=q.length;g<l;g++){a[g]=+(q[g]-((g%2)?p:o)).toFixed(3)}}}else{a=n[h]=[];if(q[0]=="m"){t=q[1]+p;s=q[2]+o}for(e=0,b=q.length;e<b;e++){n[h][e]=q[e]}}m=n[h].length;switch(n[h][0]){case"z":p=t;o=s;break;case"h":p+=+n[h][m-1];break;case"v":o+=+n[h][m-1];break;default:p+=+n[h][m-2];o+=+n[h][m-1]}}n.toString=this.path2string;return n},path2curve:function(k){var d=this,h=d.pathToAbsolute(k),c=h.length,j={x:0,y:0,bx:0,by:0,X:0,Y:0,qx:null,qy:null},b,a,g,e;for(b=0;b<c;b++){h[b]=d.command2curve(h[b],j);if(h[b].length>7){h[b].shift();e=h[b];while(e.length){Ext.Array.splice(h,b++,0,["C"].concat(Ext.Array.splice(e,0,6)))}Ext.Array.erase(h,b,1);c=h.length;b--}a=h[b];g=a.length;j.x=a[g-2];j.y=a[g-1];j.bx=parseFloat(a[g-4])||j.x;j.by=parseFloat(a[g-3])||j.y}return h},interpolatePaths:function(r,l){var j=this,d=j.pathToAbsolute(r),m=j.pathToAbsolute(l),n={x:0,y:0,bx:0,by:0,X:0,Y:0,qx:null,qy:null},a={x:0,y:0,bx:0,by:0,X:0,Y:0,qx:null,qy:null},b=function(p,s){if(p[s].length>7){p[s].shift();var t=p[s];while(t.length){Ext.Array.splice(p,s++,0,["C"].concat(Ext.Array.splice(t,0,6)))}Ext.Array.erase(p,s,1);o=Math.max(d.length,m.length||0)}},c=function(v,u,s,p,t){if(v&&u&&v[t][0]=="M"&&u[t][0]!="M"){Ext.Array.splice(u,t,0,["M",p.x,p.y]);s.bx=0;s.by=0;s.x=v[t][1];s.y=v[t][2];o=Math.max(d.length,m.length||0)}},h,o,g,q,e,k;for(h=0,o=Math.max(d.length,m.length||0);h<o;h++){d[h]=j.command2curve(d[h],n);b(d,h);(m[h]=j.command2curve(m[h],a));b(m,h);c(d,m,n,a,h);c(m,d,a,n,h);g=d[h];q=m[h];e=g.length;k=q.length;n.x=g[e-2];n.y=g[e-1];n.bx=parseFloat(g[e-4])||n.x;n.by=parseFloat(g[e-3])||n.y;a.bx=(parseFloat(q[k-4])||a.x);a.by=(parseFloat(q[k-3])||a.y);a.x=q[k-2];a.y=q[k-1]}return[d,m]},command2curve:function(c,b){var a=this;if(!c){return["C",b.x,b.y,b.x,b.y,b.x,b.y]}if(c[0]!="T"&&c[0]!="Q"){b.qx=b.qy=null}switch(c[0]){case"M":b.X=c[1];b.Y=c[2];break;case"A":c=["C"].concat(a.arc2curve.apply(a,[b.x,b.y].concat(c.slice(1))));break;case"S":c=["C",b.x+(b.x-(b.bx||b.x)),b.y+(b.y-(b.by||b.y))].concat(c.slice(1));break;case"T":b.qx=b.x+(b.x-(b.qx||b.x));b.qy=b.y+(b.y-(b.qy||b.y));c=["C"].concat(a.quadratic2curve(b.x,b.y,b.qx,b.qy,c[1],c[2]));break;case"Q":b.qx=c[1];b.qy=c[2];c=["C"].concat(a.quadratic2curve(b.x,b.y,c[1],c[2],c[3],c[4]));break;case"L":c=["C"].concat(b.x,b.y,c[1],c[2],c[1],c[2]);break;case"H":c=["C"].concat(b.x,b.y,c[1],b.y,c[1],b.y);break;case"V":c=["C"].concat(b.x,b.y,b.x,c[1],b.x,c[1]);break;case"Z":c=["C"].concat(b.x,b.y,b.X,b.Y,b.X,b.Y);break}return c},quadratic2curve:function(b,d,h,e,a,c){var g=1/3,j=2/3;return[g*b+j*h,g*d+j*e,g*a+j*h,g*c+j*e,a,c]},rotate:function(b,h,a){var d=Math.cos(a),c=Math.sin(a),g=b*d-h*c,e=b*c+h*d;return{x:g,y:e}},arc2curve:function(s,af,H,F,z,n,g,r,ae,A){var v=this,d=Math.PI,w=v.radian,E=d*120/180,b=w*(+z||0),M=[],J=Math,T=J.cos,a=J.sin,V=J.sqrt,u=J.abs,o=J.asin,I,O,N,aa,c,R,U,C,B,m,l,q,j,ad,e,ac,P,S,Q,ab,Z,Y,W,L,X,K,D,G,p;if(!A){I=v.rotate(s,af,-b);s=I.x;af=I.y;I=v.rotate(r,ae,-b);r=I.x;ae=I.y;O=(s-r)/2;N=(af-ae)/2;aa=(O*O)/(H*H)+(N*N)/(F*F);if(aa>1){aa=V(aa);H=aa*H;F=aa*F}c=H*H;R=F*F;U=(n==g?-1:1)*V(u((c*R-c*N*N-R*O*O)/(c*N*N+R*O*O)));C=U*H*N/F+(s+r)/2;B=U*-F*O/H+(af+ae)/2;m=o(((af-B)/F).toFixed(7));l=o(((ae-B)/F).toFixed(7));m=s<C?d-m:m;l=r<C?d-l:l;if(m<0){m=d*2+m}if(l<0){l=d*2+l}if(g&&m>l){m=m-d*2}if(!g&&l>m){l=l-d*2}}else{m=A[0];l=A[1];C=A[2];B=A[3]}q=l-m;if(u(q)>E){D=l;G=r;p=ae;l=m+E*(g&&l>m?1:-1);r=C+H*T(l);ae=B+F*a(l);M=v.arc2curve(r,ae,H,F,z,0,g,G,p,[l,D,C,B])}q=l-m;j=T(m);ad=a(m);e=T(l);ac=a(l);P=J.tan(q/4);S=4/3*H*P;Q=4/3*F*P;ab=[s,af];Z=[s+S*ad,af-Q*j];Y=[r+S*ac,ae-Q*e];W=[r,ae];Z[0]=2*ab[0]-Z[0];Z[1]=2*ab[1]-Z[1];if(A){return[Z,Y,W].concat(M)}else{M=[Z,Y,W].concat(M).join().split(",");L=[];K=M.length;for(X=0;X<K;X++){L[X]=X%2?v.rotate(M[X-1],M[X],b).y:v.rotate(M[X],M[X+1],b).x}return L}},rotateAndTranslatePath:function(k){var c=k.rotation.degrees,d=k.rotation.x,b=k.rotation.y,o=k.translation.x,l=k.translation.y,n,g,a,m,e,h=[];if(!c&&!o&&!l){return this.pathToAbsolute(k.attr.path)}o=o||0;l=l||0;n=this.pathToAbsolute(k.attr.path);for(g=n.length;g--;){a=h[g]=n[g].slice();if(a[0]=="A"){m=this.rotatePoint(a[6],a[7],c,d,b);a[6]=m.x+o;a[7]=m.y+l}else{e=1;while(a[e+1]!=null){m=this.rotatePoint(a[e],a[e+1],c,d,b);a[e]=m.x+o;a[e+1]=m.y+l;e+=2}}}return h},rotatePoint:function(b,h,e,a,g){if(!e){return{x:b,y:h}}a=a||0;g=g||0;b=b-a;h=h-g;e=e*this.radian;var d=Math.cos(e),c=Math.sin(e);return{x:b*d-h*c+a,y:b*c+h*d+g}},pathDimensions:function(o){if(!o||!(o+"")){return{x:0,y:0,width:0,height:0}}o=this.path2curve(o);var m=0,l=0,e=[],b=[],h=0,k=o.length,c,a,n,g,d,j;for(;h<k;h++){c=o[h];if(c[0]=="M"){m=c[1];l=c[2];e.push(m);b.push(l)}else{j=this.curveDim(m,l,c[1],c[2],c[3],c[4],c[5],c[6]);e=e.concat(j.min.x,j.max.x);b=b.concat(j.min.y,j.max.y);m=c[5];l=c[6]}}a=Math.min.apply(0,e);n=Math.min.apply(0,b);g=Math.max.apply(0,e);d=Math.max.apply(0,b);return{x:Math.round(a),y:Math.round(n),path:o,width:Math.round(g-a),height:Math.round(d-n)}},intersectInside:function(b,c,a){return(a[0]-c[0])*(b[1]-c[1])>(a[1]-c[1])*(b[0]-c[0])},intersectIntersection:function(o,n,g,d){var c=[],b=g[0]-d[0],a=g[1]-d[1],l=o[0]-n[0],j=o[1]-n[1],m=g[0]*d[1]-g[1]*d[0],k=o[0]*n[1]-o[1]*n[0],h=1/(b*j-a*l);c[0]=(m*l-k*b)*h;c[1]=(m*j-k*a)*h;return c},intersect:function(o,c){var n=this,k=0,m=c.length,h=c[m-1],p=o,g,q,l,a,b,d;for(;k<m;++k){g=c[k];b=p;p=[];q=b[b.length-1];d=0;a=b.length;for(;d<a;d++){l=b[d];if(n.intersectInside(l,h,g)){if(!n.intersectInside(q,h,g)){p.push(n.intersectIntersection(q,l,h,g))}p.push(l)}else{if(n.intersectInside(q,h,g)){p.push(n.intersectIntersection(q,l,h,g))}}q=l}h=g}return p},bezier:function(h,g,n,m,e){if(e===0){return h}else{if(e===1){return m}}var k=1-e,j=k*k*k,l=e/k;return j*(h+l*(3*g+l*(3*n+m*l)))},bezierDim:function(t,q,n,m){var v=[],g,j,p,h,u,e,w,k,o,l;if(t+3*n==m+3*q){g=t-q;g/=2*(t-q-q+n);if(g<1&&g>0){v.push(g)}}else{j=t-3*q+3*n-m;p=2*(t-q-q+n);h=t-q;u=p*p-4*j*h;e=j+j;if(u===0){g=p/e;if(g<1&&g>0){v.push(g)}}else{if(u>0){w=Math.sqrt(u);g=(w+p)/e;if(g<1&&g>0){v.push(g)}g=(p-w)/e;if(g<1&&g>0){v.push(g)}}}}k=Math.min(t,m);o=Math.max(t,m);for(l=0;l<v.length;l++){k=Math.min(k,this.bezier(t,q,n,m,v[l]));o=Math.max(o,this.bezier(t,q,n,m,v[l]))}return[k,o]},curveDim:function(b,a,d,c,l,k,h,e){var j=this.bezierDim(b,d,l,h),g=this.bezierDim(a,c,k,e);return{min:{x:j[0],y:g[0]},max:{x:j[1],y:g[1]}}},getAnchors:function(e,d,l,k,w,v,r){r=r||4;var j=Math,q=j.PI,s=q/2,n=j.abs,a=j.sin,b=j.cos,g=j.atan,u,t,h,m,p,o,y,x,c;u=(l-e)/r;t=(w-l)/r;if((k>=d&&k>=v)||(k<=d&&k<=v)){h=m=s}else{h=g((l-e)/n(k-d));if(d<k){h=q-h}m=g((w-l)/n(k-v));if(v<k){m=q-m}}c=s-((h+m)%(q*2))/2;if(c>s){c-=q}h+=c;m+=c;p=l-u*a(h);o=k+u*b(h);y=l+t*a(m);x=k+t*b(m);if((k>d&&o<d)||(k<d&&o>d)){p+=n(d-o)*(p-l)/(o-k);o=d}if((k>v&&x<v)||(k<v&&x>v)){y-=n(v-x)*(y-l)/(x-k);x=v}return{x1:p,y1:o,x2:y,y2:x}},smooth:function(a,p){var o=this.path2curve(a),c=[o[0]],g=o[0][1],e=o[0][2],q,s,t=1,h=o.length,d=1,l=g,k=e,w,v,u,m,r,n,b;for(;t<h;t++){w=o[t];v=w.length;u=o[t-1];m=u.length;r=o[t+1];n=r&&r.length;if(w[0]=="M"){l=w[1];k=w[2];q=t+1;while(o[q][0]!="C"){q++}c.push(["M",l,k]);d=c.length;g=l;e=k;continue}if(w[v-2]==l&&w[v-1]==k&&(!r||r[0]=="M")){b=c[d].length;s=this.getAnchors(u[m-2],u[m-1],l,k,c[d][b-2],c[d][b-1],p);c[d][1]=s.x2;c[d][2]=s.y2}else{if(!r||r[0]=="M"){s={x1:w[v-2],y1:w[v-1]}}else{s=this.getAnchors(u[m-2],u[m-1],w[v-2],w[v-1],r[n-2],r[n-1],p)}}c.push(["C",g,e,s.x1,s.y1,w[v-2],w[v-1]]);g=s.x2;e=s.y2}return c},findDotAtSegment:function(b,a,d,c,k,j,h,g,l){var e=1-l;return{x:Math.pow(e,3)*b+Math.pow(e,2)*3*l*d+e*3*l*l*k+Math.pow(l,3)*h,y:Math.pow(e,3)*a+Math.pow(e,2)*3*l*c+e*3*l*l*j+Math.pow(l,3)*g}},snapEnds:function(o,c,k,u){if(Ext.isDate(o)){return this.snapEndsByDate(o,c,k)}var e=(c-o)/k,b=Math.floor(Math.log(e)/Math.LN10)+1,n=Math.pow(10,b),d,q,r=Math.round((e%n)*Math.pow(10,2-b)),s=[[0,15],[10,1],[20,4],[25,2],[50,9],[100,15]],a=0,l,j,p,h,t=1000000000,g=s.length;q=Math.floor(o/n)*n;if(o==q&&q>0){q=Math.floor((o-(n/10))/n)*n}if(u){for(p=0;p<g;p++){l=s[p][0];j=(l-r)<0?1000000:(l-r)/s[p][1];if(j<t){h=l;t=j}}e=Math.floor(e*Math.pow(10,-b))*Math.pow(10,b)+h*Math.pow(10,b-2);if(o<0&&c>=0){d=0;while(d>o){d-=e;a++}o=+d.toFixed(10);d=0;while(d<c){d+=e;a++}c=+d.toFixed(10)}else{d=o=q;while(d<c){d+=e;a++}}c=+d.toFixed(10)}else{o=q;a=k}return{from:o,to:c,power:b,step:e,steps:a}},snapEndsByDate:function(l,m,b,n){var e=false,h=[[Ext.Date.MILLI,[1,2,5,10,20,50,100,200,250,500]],[Ext.Date.SECOND,[1,2,5,10,15,30]],[Ext.Date.MINUTE,[1,2,5,10,15,30]],[Ext.Date.HOUR,[1,2,3,4,6,12]],[Ext.Date.DAY,[1,2,7,14]],[Ext.Date.MONTH,[1,2,3,6]]],g=h.length,k=false,c,d,a,o;for(o=0;o<g;o++){c=h[o];if(!k){for(d=0;d<c[1].length;d++){if(m<Ext.Date.add(l,c[0],c[1][d]*b)){e=[c[0],c[1][d]];k=true;break}}}}if(!e){a=this.snapEnds(l.getFullYear(),m.getFullYear()+1,b,n);e=[Date.YEAR,Math.round(a.step)]}return this.snapEndsByDateAndStep(l,m,e,n)},snapEndsByDateAndStep:function(m,n,a,p){var o=[m.getFullYear(),m.getMonth(),m.getDate(),m.getHours(),m.getMinutes(),m.getSeconds(),m.getMilliseconds()],l,c,q,b,j,e,k,d,h=a[0],g=a[1];if(p){c=m}else{switch(h){case Ext.Date.MILLI:c=new Date(o[0],o[1],o[2],o[3],o[4],o[5],Math.floor(o[6]/g)*g);break;case Ext.Date.SECOND:c=new Date(o[0],o[1],o[2],o[3],o[4],Math.floor(o[5]/g)*g,0);break;case Ext.Date.MINUTE:c=new Date(o[0],o[1],o[2],o[3],Math.floor(o[4]/g)*g,0,0);break;case Ext.Date.HOUR:c=new Date(o[0],o[1],o[2],Math.floor(o[3]/g)*g,0,0,0);break;case Ext.Date.DAY:c=new Date(o[0],o[1],Math.floor((o[2]-1)/g)*g+1,0,0,0,0);break;case Ext.Date.MONTH:c=new Date(o[0],Math.floor(o[1]/g)*g,1,0,0,0,0);break;default:c=new Date(Math.floor(o[0]/g)*g,0,1,0,0,0,0);break}}d=((h===Ext.Date.MONTH)&&(g==1/2||g==1/3||g==1/4));l=(d?[]:0);q=new Date(c);while(q<n){if(d){b=new Date(q);j=b.getFullYear();e=b.getMonth();k=b.getDate();switch(g){case 1/2:if(k>=15){k=1;if(++e>11){j++}}else{k=15}break;case 1/3:if(k>=20){k=1;if(++e>11){j++}}else{if(k>=10){k=20}else{k=10}}break;case 1/4:if(k>=22){k=1;if(++e>11){j++}}else{if(k>=15){k=22}else{if(k>=8){k=15}else{k=8}}}break}q.setYear(j);q.setMonth(e);q.setDate(k);l.push(new Date(q))}else{q=Ext.Date.add(q,h,g);l++}}if(p){q=n}if(d){return{from:+c,to:+q,steps:l}}else{return{from:+c,to:+q,step:(q-c)/l,steps:l}}},sorter:function(d,c){return d.offset-c.offset},rad:function(a){return a%360*Math.PI/180},degrees:function(a){return a*180/Math.PI%360},withinBox:function(a,c,b){b=b||{};return(a>=b.x&&a<=(b.x+b.width)&&c>=b.y&&c<=(b.y+b.height))},parseGradient:function(l){var e=this,g=l.type||"linear",c=l.angle||0,j=e.radian,m=l.stops,a=[],k,b,h,d;if(g=="linear"){b=[0,0,Math.cos(c*j),Math.sin(c*j)];h=1/(Math.max(Math.abs(b[2]),Math.abs(b[3]))||1);b[2]*=h;b[3]*=h;if(b[2]<0){b[0]=-b[2];b[2]=0}if(b[3]<0){b[1]=-b[3];b[3]=0}}for(k in m){if(m.hasOwnProperty(k)&&e.stopsRE.test(k)){d={offset:parseInt(k,10),color:Ext.draw.Color.toHex(m[k].color)||"#ffffff",opacity:m[k].opacity||1};a.push(d)}}Ext.Array.sort(a,e.sorter);if(g=="linear"){return{id:l.id,type:g,vector:b,stops:a}}else{return{id:l.id,type:g,centerX:l.centerX,centerY:l.centerY,focalX:l.focalX,focalY:l.focalY,radius:l.radius,vector:b,stops:a}}}},0,0,0,0,0,0,[Ext.draw,"Draw"],0));(Ext.cmd.derive("Ext.fx.PropertyHandler",Ext.Base,{statics:{defaultHandler:{pixelDefaultsRE:/width|height|top$|bottom$|left$|right$/i,unitRE:/^(-?\d*\.?\d*){1}(em|ex|px|in|cm|mm|pt|pc|%)*$/,scrollRE:/^scroll/i,computeDelta:function(k,c,a,g,j){a=(typeof a=="number")?a:1;var h=this.unitRE,d=h.exec(k),b,e;if(d){k=d[1];e=d[2];if(!this.scrollRE.test(j)&&!e&&this.pixelDefaultsRE.test(j)){e="px"}}k=+k||0;d=h.exec(c);if(d){c=d[1];e=d[2]||e}c=+c||0;b=(g!=null)?g:k;return{from:k,delta:(c-b)*a,units:e}},get:function(o,b,a,n,k){var m=o.length,d=[],e,h,l,c,g;for(e=0;e<m;e++){if(n){h=n[e][1].from}if(Ext.isArray(o[e][1])&&Ext.isArray(b)){l=[];c=0;g=o[e][1].length;for(;c<g;c++){l.push(this.computeDelta(o[e][1][c],b[c],a,h,k))}d.push([o[e][0],l])}else{d.push([o[e][0],this.computeDelta(o[e][1],b,a,h,k)])}}return d},set:function(l,g){var h=l.length,c=[],d,a,k,e,b;for(d=0;d<h;d++){a=l[d][1];if(Ext.isArray(a)){k=[];b=0;e=a.length;for(;b<e;b++){k.push(a[b].from+a[b].delta*g+(a[b].units||0))}c.push([l[d][0],k])}else{c.push([l[d][0],a.from+a.delta*g+(a.units||0)])}}return c}},stringHandler:{computeDelta:function(e,b,d,c,a){return{from:e,delta:b}},get:function(o,b,a,n,k){var m=o.length,d=[],e,h,l,c,g;for(e=0;e<m;e++){d.push([o[e][0],this.computeDelta(o[e][1],b,a,h,k)])}return d},set:function(l,g){var h=l.length,c=[],d,a,k,e,b;for(d=0;d<h;d++){a=l[d][1];c.push([l[d][0],a.delta])}return c}},color:{rgbRE:/^rgb\(([0-9]+)\s*,\s*([0-9]+)\s*,\s*([0-9]+)\)$/i,hexRE:/^#?([0-9A-F]{2})([0-9A-F]{2})([0-9A-F]{2})$/i,hex3RE:/^#?([0-9A-F]{1})([0-9A-F]{1})([0-9A-F]{1})$/i,parseColor:function(e,a){a=(typeof a=="number")?a:1;var g=false,c=[this.hexRE,this.rgbRE,this.hex3RE],d=c.length,j,b,k,h;for(h=0;h<d;h++){k=c[h];b=(h%2===0)?16:10;j=k.exec(e);if(j&&j.length===4){if(h===2){j[1]+=j[1];j[2]+=j[2];j[3]+=j[3]}g={red:parseInt(j[1],b),green:parseInt(j[2],b),blue:parseInt(j[3],b)};break}}return g||e},computeDelta:function(h,a,e,c){h=this.parseColor(h);a=this.parseColor(a,e);var g=c?c:h,b=typeof g,d=typeof a;if(b=="string"||b=="undefined"||d=="string"||d=="undefined"){return a||g}return{from:h,delta:{red:Math.round((a.red-g.red)*e),green:Math.round((a.green-g.green)*e),blue:Math.round((a.blue-g.blue)*e)}}},get:function(j,a,g,d){var h=j.length,c=[],e,b;for(e=0;e<h;e++){if(d){b=d[e][1].from}c.push([j[e][0],this.computeDelta(j[e][1],a,g,b)])}return c},set:function(k,e){var g=k.length,c=[],d,b,a,h,j;for(d=0;d<g;d++){b=k[d][1];if(b){h=b.from;j=b.delta;b=(typeof b=="object"&&"red" in b)?"rgb("+b.red+", "+b.green+", "+b.blue+")":b;b=(typeof b=="object"&&b.length)?b[0]:b;if(typeof b=="undefined"){return[]}a=typeof b=="string"?b:"rgb("+[(h.red+Math.round(j.red*e))%256,(h.green+Math.round(j.green*e))%256,(h.blue+Math.round(j.blue*e))%256].join(",")+")";c.push([k[d][0],a])}}return c}},object:{interpolate:function(d,b){b=(typeof b=="number")?b:1;var a={},c;for(c in d){a[c]=parseFloat(d[c])*b}return a},computeDelta:function(h,a,c,b){h=this.interpolate(h);a=this.interpolate(a,c);var g=b?b:h,e={},d;for(d in a){e[d]=a[d]-g[d]}return{from:h,delta:e}},get:function(j,a,g,d){var h=j.length,c=[],e,b;for(e=0;e<h;e++){if(d){b=d[e][1].from}c.push([j[e][0],this.computeDelta(j[e][1],a,g,b)])}return c},set:function(l,g){var h=l.length,c=[],e={},d,j,k,b,a;for(d=0;d<h;d++){b=l[d][1];j=b.from;k=b.delta;for(a in j){e[a]=j[a]+k[a]*g}c.push([l[d][0],e])}return c}},path:{computeDelta:function(e,a,c,b){c=(typeof c=="number")?c:1;var d;e=+e||0;a=+a||0;d=(b!=null)?b:e;return{from:e,delta:(a-d)*c}},forcePath:function(a){if(!Ext.isArray(a)&&!Ext.isArray(a[0])){a=Ext.draw.Draw.parsePathString(a)}return a},get:function(b,l,a,q){var c=this.forcePath(l),n=[],s=b.length,d,h,o,g,p,m,e,t,r;for(o=0;o<s;o++){r=this.forcePath(b[o][1]);g=Ext.draw.Draw.interpolatePaths(r,c);r=g[0];c=g[1];d=r.length;t=[];for(m=0;m<d;m++){g=[r[m][0]];h=r[m].length;for(e=1;e<h;e++){p=q&&q[0][1][m][e].from;g.push(this.computeDelta(r[m][e],c[m][e],a,p))}t.push(g)}n.push([b[o][0],t])}return n},set:function(p,n){var o=p.length,e=[],h,g,d,l,m,c,a,b;for(h=0;h<o;h++){c=p[h][1];l=[];a=c.length;for(g=0;g<a;g++){m=[c[g][0]];b=c[g].length;for(d=1;d<b;d++){m.push(c[g][d].from+c[g][d].delta*n)}l.push(m.join(","))}e.push([p[h][0],l.join(",")])}return e}}}},0,0,0,0,0,0,[Ext.fx,"PropertyHandler"],function(){var b=["outlineColor","backgroundColor","borderColor","borderTopColor","borderRightColor","borderBottomColor","borderLeftColor","fill","stroke"],c=b.length,a=0,d;for(;a<c;a++){d=b[a];this[d]=this.color}b=["cursor"];c=b.length;a=0;for(;a<c;a++){d=b[a];this[d]=this.stringHandler}}));(Ext.cmd.derive("Ext.fx.Anim",Ext.Base,{isAnimation:true,duration:250,delay:0,delayStart:0,dynamic:false,easing:"ease",damper:1,bezierRE:/^(?:cubic-)?bezier\(([^,]+),([^,]+),([^,]+),([^\)]+)\)/,reverse:false,running:false,paused:false,iterations:1,alternate:false,currentIteration:0,startTime:0,frameCount:0,constructor:function(a){var b=this,c;a=a||{};if(a.keyframes){return new Ext.fx.Animator(a)}Ext.apply(b,a);if(b.from===undefined){b.from={}}b.propHandlers={};b.config=a;b.target=Ext.fx.Manager.createTarget(b.target);b.easingFn=Ext.fx.Easing[b.easing];b.target.dynamic=b.dynamic;if(!b.easingFn){b.easingFn=String(b.easing).match(b.bezierRE);if(b.easingFn&&b.easingFn.length==5){c=b.easingFn;b.easingFn=Ext.fx.CubicBezier.cubicBezier(+c[1],+c[2],+c[3],+c[4])}}b.id=Ext.id(null,"ext-anim-");b.addEvents("beforeanimate","afteranimate","lastframe");b.mixins.observable.constructor.call(b);Ext.fx.Manager.addAnim(b)},setAttr:function(a,b){return Ext.fx.Manager.items.get(this.id).setAttr(this.target,a,b)},initAttrs:function(){var e=this,h=e.from,j=e.to,g=e.initialFrom||{},c={},a,b,k,d;for(d in j){if(j.hasOwnProperty(d)){a=e.target.getAttr(d,h[d]);b=j[d];if(!Ext.fx.PropertyHandler[d]){if(Ext.isObject(b)){k=e.propHandlers[d]=Ext.fx.PropertyHandler.object}else{k=e.propHandlers[d]=Ext.fx.PropertyHandler.defaultHandler}}else{k=e.propHandlers[d]=Ext.fx.PropertyHandler[d]}c[d]=k.get(a,b,e.damper,g[d],d)}}e.currentAttrs=c},start:function(d){var e=this,c=e.delay,b=e.delayStart,a;if(c){if(!b){e.delayStart=d;return}else{a=d-b;if(a<c){return}else{d=new Date(b.getTime()+c)}}}if(e.fireEvent("beforeanimate",e)!==false){e.startTime=d;if(!e.paused&&!e.currentAttrs){e.initAttrs()}e.running=true;e.frameCount=0}},runAnim:function(m){var j=this,l=j.currentAttrs,d=j.duration,c=j.easingFn,b=j.propHandlers,g={},h,k,e,a;if(m>=d){m=d;a=true}if(j.reverse){m=d-m}for(e in l){if(l.hasOwnProperty(e)){k=l[e];h=a?1:c(m/d);g[e]=b[e].set(k,h)}}j.frameCount++;return g},lastFrame:function(){var c=this,a=c.iterations,b=c.currentIteration;b++;if(b<a){if(c.alternate){c.reverse=!c.reverse}c.startTime=new Date();c.currentIteration=b;c.paused=false}else{c.currentIteration=0;c.end();c.fireEvent("lastframe",c,c.startTime)}},endWasCalled:0,end:function(){if(this.endWasCalled++){return}var a=this;a.startTime=0;a.paused=false;a.running=false;Ext.fx.Manager.removeAnim(a);a.fireEvent("afteranimate",a,a.startTime);Ext.callback(a.callback,a.scope,[a,a.startTime])},isReady:function(){return this.paused===false&&this.running===false&&this.iterations>0},isRunning:function(){return this.paused===false&&this.running===true&&this.isAnimator!==true}},1,0,0,0,0,[["observable",Ext.util.Observable]],[Ext.fx,"Anim"],0));Ext.enableFx=true;(Ext.cmd.derive("Ext.util.Animate",Ext.Base,{isAnimate:true,animate:function(a){var b=this;if(Ext.fx.Manager.hasFxBlock(b.id)){return b}Ext.fx.Manager.queueFx(new Ext.fx.Anim(b.anim(a)));return this},anim:function(a){if(!Ext.isObject(a)){return(a)?{}:false}var b=this;if(a.stopAnimation){b.stopAnimation()}Ext.applyIf(a,Ext.fx.Manager.getFxDefaults(b.id));return Ext.apply({target:b,paused:true},a)},stopFx:Ext.Function.alias(Ext.util.Animate,"stopAnimation"),stopAnimation:function(){Ext.fx.Manager.stopAnimation(this.id);return this},syncFx:function(){Ext.fx.Manager.setFxDefaults(this.id,{concurrent:true});return this},sequenceFx:function(){Ext.fx.Manager.setFxDefaults(this.id,{concurrent:false});return this},hasActiveFx:Ext.Function.alias(Ext.util.Animate,"getActiveAnimation"),getActiveAnimation:function(){return Ext.fx.Manager.getActiveAnimation(this.id)}},0,0,0,0,0,0,[Ext.util,"Animate"],function(){Ext.applyIf(Ext.Element.prototype,this.prototype);Ext.CompositeElementLite.importElementMethods()}));(Ext.cmd.derive("Ext.util.ElementContainer",Ext.Base,{childEls:[],constructor:function(){var b=this,a;if(b.hasOwnProperty("childEls")){a=b.childEls;delete b.childEls;b.addChildEls.apply(b,a)}},destroy:function(){var e=this,d=e.getChildEls(),g,a,c,b;for(c=d.length;c--;){a=d[c];if(typeof a!="string"){a=a.name}g=e[a];if(g){e[a]=null;g.remove()}}},addChildEls:function(){var b=this,a=arguments;if(b.hasOwnProperty("childEls")){b.childEls.push.apply(b.childEls,a)}else{b.childEls=b.getChildEls().concat(Array.prototype.slice.call(a))}b.prune(b.childEls,false)},applyChildEls:function(b,a){var e=this,g=e.getChildEls(),j,k,d,c,h;j=(a||e.id)+"-";for(d=g.length;d--;){k=g[d];if(typeof k=="string"){h=b.getById(j+k)}else{if((c=k.select)){h=Ext.select(c,true,b.dom)}else{if((c=k.selectNode)){h=Ext.get(Ext.DomQuery.selectNode(c,b.dom))}else{h=b.getById(k.id||(j+k.itemId))}}k=k.name}e[k]=h}},getChildEls:function(){var b=this,a;if(b.hasOwnProperty("childEls")){return b.childEls}a=b.self;return a.$childEls||b.getClassChildEls(a)},getClassChildEls:function(o){var k=this,p=o.$childEls,m,d,b,j,n,h,a,c,e,g,l;if(!p){g=o.superclass;if(g){g=g.self;c=[g.$childEls||k.getClassChildEls(g)];l=g.prototype.mixins||{}}else{c=[];l={}}e=o.prototype;h=e.mixins;for(a in h){if(h.hasOwnProperty(a)&&!l.hasOwnProperty(a)){n=h[a].self;c.push(n.$childEls||k.getClassChildEls(n))}}c.push(e.hasOwnProperty("childEls")&&e.childEls);for(d=0,b=c.length;d<b;++d){m=c[d];if(m&&m.length){if(!p){p=m}else{if(!j){j=true;p=p.slice(0)}p.push.apply(p,m)}}}o.$childEls=p=(p?k.prune(p,!j):[])}return p},prune:function(c,e){var b=c.length,d={},a;while(b--){a=c[b];if(typeof a!="string"){a=a.name}if(!d[a]){d[a]=1}else{if(e){e=false;c=c.slice(0)}Ext.Array.erase(c,b,1)}}return c},removeChildEls:function(g){var e=this,a=e.getChildEls(),d=(e.childEls=[]),h,b,c;for(b=0,h=a.length;b<h;++b){c=a[b];if(!g(c)){d.push(c)}}}},1,0,0,0,0,0,[Ext.util,"ElementContainer"],0));(Ext.cmd.derive("Ext.util.Renderable",Ext.Base,{frameCls:Ext.baseCSSPrefix+"frame",frameIdRegex:/[\-]frame\d+[TMB][LCR]$/,frameElNames:["TL","TC","TR","ML","MC","MR","BL","BC","BR"],frameTpl:["{%this.renderDockedItems(out,values,0);%}",'<tpl if="top">','<tpl if="left"><div id="{fgid}TL" class="{frameCls}-tl {baseCls}-tl {baseCls}-{ui}-tl<tpl for="uiCls"> {parent.baseCls}-{parent.ui}-{.}-tl</tpl>{frameElCls}" role="presentation"></tpl>','<tpl if="right"><div id="{fgid}TR" class="{frameCls}-tr {baseCls}-tr {baseCls}-{ui}-tr<tpl for="uiCls"> {parent.baseCls}-{parent.ui}-{.}-tr</tpl>{frameElCls}" role="presentation"></tpl>','<div id="{fgid}TC" class="{frameCls}-tc {baseCls}-tc {baseCls}-{ui}-tc<tpl for="uiCls"> {parent.baseCls}-{parent.ui}-{.}-tc</tpl>{frameElCls}" role="presentation"></div>','<tpl if="right"></div></tpl>','<tpl if="left"></div></tpl>',"</tpl>",'<tpl if="left"><div id="{fgid}ML" class="{frameCls}-ml {baseCls}-ml {baseCls}-{ui}-ml<tpl for="uiCls"> {parent.baseCls}-{parent.ui}-{.}-ml</tpl>{frameElCls}" role="presentation"></tpl>','<tpl if="right"><div id="{fgid}MR" class="{frameCls}-mr {baseCls}-mr {baseCls}-{ui}-mr<tpl for="uiCls"> {parent.baseCls}-{parent.ui}-{.}-mr</tpl>{frameElCls}" role="presentation"></tpl>','<div id="{fgid}MC" class="{frameCls}-mc {baseCls}-mc {baseCls}-{ui}-mc<tpl for="uiCls"> {parent.baseCls}-{parent.ui}-{.}-mc</tpl>{frameElCls}" role="presentation">',"{%this.applyRenderTpl(out, values)%}","</div>",'<tpl if="right"></div></tpl>','<tpl if="left"></div></tpl>','<tpl if="bottom">','<tpl if="left"><div id="{fgid}BL" class="{frameCls}-bl {baseCls}-bl {baseCls}-{ui}-bl<tpl for="uiCls"> {parent.baseCls}-{parent.ui}-{.}-bl</tpl>{frameElCls}" role="presentation"></tpl>','<tpl if="right"><div id="{fgid}BR" class="{frameCls}-br {baseCls}-br {baseCls}-{ui}-br<tpl for="uiCls"> {parent.baseCls}-{parent.ui}-{.}-br</tpl>{frameElCls}" role="presentation"></tpl>','<div id="{fgid}BC" class="{frameCls}-bc {baseCls}-bc {baseCls}-{ui}-bc<tpl for="uiCls"> {parent.baseCls}-{parent.ui}-{.}-bc</tpl>{frameElCls}" role="presentation"></div>','<tpl if="right"></div></tpl>','<tpl if="left"></div></tpl>',"</tpl>","{%this.renderDockedItems(out,values,1);%}"],frameTableTpl:["{%this.renderDockedItems(out,values,0);%}",'<table class="',Ext.plainTableCls,'" cellpadding="0"><tbody>','<tpl if="top">',"<tr>",'<tpl if="left"><td id="{fgid}TL" class="{frameCls}-tl {baseCls}-tl {baseCls}-{ui}-tl<tpl for="uiCls"> {parent.baseCls}-{parent.ui}-{.}-tl</tpl>{frameElCls}" role="presentation"></td></tpl>','<td id="{fgid}TC" class="{frameCls}-tc {baseCls}-tc {baseCls}-{ui}-tc<tpl for="uiCls"> {parent.baseCls}-{parent.ui}-{.}-tc</tpl>{frameElCls}" role="presentation"></td>','<tpl if="right"><td id="{fgid}TR" class="{frameCls}-tr {baseCls}-tr {baseCls}-{ui}-tr<tpl for="uiCls"> {parent.baseCls}-{parent.ui}-{.}-tr</tpl>{frameElCls}" role="presentation"></td></tpl>',"</tr>","</tpl>","<tr>",'<tpl if="left"><td id="{fgid}ML" class="{frameCls}-ml {baseCls}-ml {baseCls}-{ui}-ml<tpl for="uiCls"> {parent.baseCls}-{parent.ui}-{.}-ml</tpl>{frameElCls}" role="presentation"></td></tpl>','<td id="{fgid}MC" class="{frameCls}-mc {baseCls}-mc {baseCls}-{ui}-mc<tpl for="uiCls"> {parent.baseCls}-{parent.ui}-{.}-mc</tpl>{frameElCls}" role="presentation">',"{%this.applyRenderTpl(out, values)%}","</td>",'<tpl if="right"><td id="{fgid}MR" class="{frameCls}-mr {baseCls}-mr {baseCls}-{ui}-mr<tpl for="uiCls"> {parent.baseCls}-{parent.ui}-{.}-mr</tpl>{frameElCls}" role="presentation"></td></tpl>',"</tr>",'<tpl if="bottom">',"<tr>",'<tpl if="left"><td id="{fgid}BL" class="{frameCls}-bl {baseCls}-bl {baseCls}-{ui}-bl<tpl for="uiCls"> {parent.baseCls}-{parent.ui}-{.}-bl</tpl>{frameElCls}" role="presentation"></td></tpl>','<td id="{fgid}BC" class="{frameCls}-bc {baseCls}-bc {baseCls}-{ui}-bc<tpl for="uiCls"> {parent.baseCls}-{parent.ui}-{.}-bc</tpl>{frameElCls}" role="presentation"></td>','<tpl if="right"><td id="{fgid}BR" class="{frameCls}-br {baseCls}-br {baseCls}-{ui}-br<tpl for="uiCls"> {parent.baseCls}-{parent.ui}-{.}-br</tpl>{frameElCls}" role="presentation"></td></tpl>',"</tr>","</tpl>","</tbody></table>","{%this.renderDockedItems(out,values,1);%}"],afterRender:function(){var d=this,e={},j=d.protoEl,h=d.el,c,g,a,b;d.finishRenderChildren();if(d.contentEl){g=Ext.baseCSSPrefix;a=g+"hide-";b=Ext.get(d.contentEl);b.removeCls([g+"hidden",a+"display",a+"offsets",a+"nosize"]);d.getContentTarget().appendChild(b.dom)}j.writeTo(e);c=e.removed;if(c){h.removeCls(c)}c=e.cls;if(c.length){h.addCls(c)}c=e.style;if(e.style){h.setStyle(c)}d.protoEl=null;if(!d.ownerCt){d.updateLayout()}},afterFirstLayout:function(b,j){var d=this,h=d.x,e=d.y,c,a,g,k;if(!d.ownerLayout){c=Ext.isDefined(h);a=Ext.isDefined(e)}if(d.floating&&(!c||!a)){if(d.floatParent){g=d.floatParent.getTargetEl().getViewRegion();k=d.el.getAlignToXY(d.floatParent.getTargetEl(),"c-c");g.x=k[0]-g.x;g.y=k[1]-g.y}else{k=d.el.getAlignToXY(d.container,"c-c");g=d.container.translateXY(k[0],k[1])}h=c?h:g.x;e=a?e:g.y;c=a=true}if(c||a){d.setPosition(h,e)}d.onBoxReady(b,j)},applyRenderSelectors:function(){var d=this,b=d.renderSelectors,c=d.el,e=c.dom,a;d.applyChildEls(c);if(b){for(a in b){if(b.hasOwnProperty(a)&&b[a]){d[a]=Ext.get(Ext.DomQuery.selectNode(b[a],e))}}}},beforeRender:function(){var c=this,e=c.getTargetEl(),d=c.getOverflowEl(),b=c.getComponentLayout(),a=c.getOverflowStyle();c.frame=c.frame||c.alwaysFramed;if(!b.initialized){b.initLayout()}if(d){d.setStyle(a);c.overflowStyleSet=true}c.setUI(c.ui);if(c.disabled){c.disable(true)}},doApplyRenderTpl:function(c,a){var d=a.$comp,b;if(!d.rendered){b=d.initRenderTpl();b.applyOut(a.renderData,c)}},doAutoRender:function(){var a=this;if(!a.rendered){if(a.floating){a.render(document.body)}else{a.render(Ext.isBoolean(a.autoRender)?Ext.getBody():a.autoRender)}}},doRenderContent:function(a,c){var b=c.$comp;if(b.html){Ext.DomHelper.generateMarkup(b.html,a);delete b.html}if(b.tpl){if(!b.tpl.isTemplate){b.tpl=new Ext.XTemplate(b.tpl)}if(b.data){b.tpl.applyOut(b.data,a);delete b.data}}},doRenderFramingDockedItems:function(a,c,d){var b=c.$comp;if(!b.rendered&&b.doRenderDockedItems){c.renderData.$skipDockedItems=true;b.doRenderDockedItems.call(this,a,c,d)}},finishRender:function(a){var d=this,b,e,c;if(!d.el||d.$pid){if(d.container){c=d.container.getById(d.id,true)}else{c=Ext.getDom(d.id)}if(!d.el){d.wrapPrimaryEl(c)}else{delete d.$pid;if(!d.el.dom){d.wrapPrimaryEl(d.el)}c.parentNode.insertBefore(d.el.dom,c);Ext.removeNode(c)}}else{if(!d.rendering){b=d.initRenderTpl();if(b){e=d.initRenderData();b.insertFirst(d.getTargetEl(),e)}}}if(!d.container){d.container=Ext.get(d.el.dom.parentNode)}if(d.ctCls){d.container.addCls(d.ctCls)}d.onRender(d.container,a);if(!d.overflowStyleSet){d.getOverflowEl().setStyle(d.getOverflowStyle())}d.el.setVisibilityMode(Ext.Element[d.hideMode.toUpperCase()]);if(d.overCls){d.el.hover(d.addOverCls,d.removeOverCls,d)}if(d.hasListeners.render){d.fireEvent("render",d)}d.afterRender();if(d.hasListeners.afterrender){d.fireEvent("afterrender",d)}d.initEvents();if(d.hidden){d.el.hide()}},finishRenderChildren:function(){var a=this.getComponentLayout();a.finishRender()},getElConfig:function(){var j=this,l=j.autoEl,g=j.getFrameInfo(),b={tag:"div",tpl:g?j.initFramingTpl(g.table):j.initRenderTpl()},a=j.protoEl,c,e,h,m,d,k;j.initStyles(a);a.writeTo(b);a.flush();if(Ext.isString(l)){b.tag=l}else{Ext.apply(b,l)}b.id=j.id;if(b.tpl){if(g){e=j.frameElNames;h=e.length;b.tplData=k=j.getFrameRenderData();k.renderData=j.initRenderData();d=k.fgid;for(c=0;c<h;c++){m=e[c];j.addChildEls({name:"frame"+m,id:d+m})}j.addChildEls({name:"frameBody",id:d+"MC"})}else{b.tplData=j.initRenderData()}}return b},initFramingTpl:function(b){var a=this.getFrameTpl(b);if(a&&!a.applyRenderTpl){this.setupFramingTpl(a)}return a},setupFramingTpl:function(a){a.applyRenderTpl=this.doApplyRenderTpl;a.renderDockedItems=this.doRenderFramingDockedItems},getInsertPosition:function(a){if(a!==undefined){if(Ext.isNumber(a)){a=this.container.dom.childNodes[a]}else{a=Ext.getDom(a)}}return a},getRenderTree:function(){var a=this;if(!a.hasListeners.beforerender||a.fireEvent("beforerender",a)!==false){a.beforeRender();a.rendering=true;if(a.el){return{tag:"div",id:(a.$pid=Ext.id())}}return a.getElConfig()}return null},initContainer:function(a){var b=this;if(!a&&b.el){a=b.el.dom.parentNode;b.allowDomMove=false}b.container=a.dom?a:Ext.get(a);return b.container},initRenderData:function(){var a=this;return Ext.apply({$comp:a,id:a.id,ui:a.ui,uiCls:a.uiCls,baseCls:a.baseCls,componentCls:a.componentCls,frame:a.frame,childElCls:""},a.renderData)},initRenderTpl:function(){var a=this.getTpl("renderTpl");if(a&&!a.renderContent){this.setupRenderTpl(a)}return a},onRender:function(d,e){var g=this,j=g.x,h=g.y,c=null,a,k,b=g.el;g.applyRenderSelectors();g.rendering=null;g.rendered=true;if(j!=null){c={x:j}}if(h!=null){(c=c||{}).y=h}if(!g.getFrameInfo()&&Ext.isBorderBox){a=g.width;k=g.height;if(typeof a==="number"){c=c||{};c.width=a}if(typeof k==="number"){c=c||{};c.height=k}}g.lastBox=b.lastBox=c},render:function(c,b){var e=this,d=e.el&&(e.el=Ext.get(e.el)),h,a,g;Ext.suspendLayouts();c=e.initContainer(c);g=e.getInsertPosition(b);if(!d){a=e.getRenderTree();if(e.ownerLayout&&e.ownerLayout.transformItemRenderTree){a=e.ownerLayout.transformItemRenderTree(a)}if(a){if(g){d=Ext.DomHelper.insertBefore(g,a)}else{d=Ext.DomHelper.append(c,a)}e.wrapPrimaryEl(d)}}else{if(!e.hasListeners.beforerender||e.fireEvent("beforerender",e)!==false){e.beforeRender();e.initStyles(d);if(e.allowDomMove!==false){if(g){c.dom.insertBefore(d.dom,g)}else{c.dom.appendChild(d.dom)}}}else{h=true}}if(d&&!h){e.finishRender(b)}Ext.resumeLayouts(!e.hidden&&!c.isDetachedBody)},ensureAttachedToBody:function(c){var b=this,a;while(b.ownerCt){b=b.ownerCt}if(b.container.isDetachedBody){b.container=a=Ext.getBody();a.appendChild(b.el.dom);if(c){b.updateLayout()}if(typeof b.x=="number"||typeof b.y=="number"){b.setPosition(b.x,b.y)}}},setupRenderTpl:function(a){a.renderBody=a.renderContent=this.doRenderContent},wrapPrimaryEl:function(a){this.el=Ext.get(a,true)},initFrame:function(){if(Ext.supports.CSS3BorderRadius||!this.frame){return}var h=this,e=h.getFrameInfo(),a,c,d=h.frameElNames,g=d.length,b,j,k;if(e){a=h.getFrameTpl(e.table);j=h.getFrameRenderData();c=j.fgid;a.insertFirst(h.el,j);h.frameBody=h.el.down("."+h.frameCls+"-mc");h.removeChildEls(function(l){return l.id&&h.frameIdRegex.test(l.id)});for(b=0;b<g;b++){k=d[b];h["frame"+k]=h.el.getById(c+k)}}},getFrameRenderData:function(){var c=this,b=c.frameSize,a=(c.frameGenId||0)+1;c.frameGenId=a;return{$comp:c,fgid:c.id+"-frame"+a,ui:c.ui,uiCls:c.uiCls,frameCls:c.frameCls,baseCls:c.baseCls,top:!!b.top,left:!!b.left,right:!!b.right,bottom:!!b.bottom,frameElCls:""}},updateFrame:function(){if(Ext.supports.CSS3BorderRadius||!this.frame){return}var e=this,h=e.frameSize&&e.frameSize.table,g=e.frameTL,d=e.frameBL,c=e.frameML,a=e.frameMC,b;e.initFrame();if(a){if(e.frame){b=e.frameMC.dom.className;a.insertAfter(e.frameMC);e.frameMC.remove();e.frameBody=e.frameMC=a;a.dom.className=b;if(h){e.el.query("> table")[1].remove()}else{if(g){g.remove()}if(d){d.remove()}if(c){c.remove()}}}}else{if(e.frame){e.applyRenderSelectors()}}},getFrameInfo:function(){if(Ext.supports.CSS3BorderRadius||!this.frame){return false}var x=this,p=x.frameInfoCache,e=x.getFramingInfoCls()+"-frameInfo",y=p[e],q=Math.max,o,l,t,n,z,g,k,b,c,m,h,s,u,j,a,d,w,r,v;if(y==null){o=Ext.fly(x.getStyleProxy(e),"frame-style-el");t=o.getStyle("font-family");if(t){t=t.split("-");d=parseInt(t[1],10);w=parseInt(t[2],10);r=parseInt(t[3],10);v=parseInt(t[4],10);b=parseInt(t[5],10);c=parseInt(t[6],10);m=parseInt(t[7],10);h=parseInt(t[8],10);s=parseInt(t[9],10);u=parseInt(t[10],10);j=parseInt(t[11],10);a=parseInt(t[12],10);n=q(b,q(d,w));z=q(c,q(w,r));g=q(m,q(v,r));k=q(h,q(d,v));y={table:t[0].charAt(0)==="t",vertical:t[0].charAt(1)==="v",top:n,right:z,bottom:g,left:k,width:k+z,height:n+g,maxWidth:q(n,z,g,k),border:{top:b,right:c,bottom:m,left:h,width:h+c,height:b+m},padding:{top:s,right:u,bottom:j,left:a,width:a+u,height:s+j},radius:{tl:d,tr:w,br:r,bl:v}}}else{y=false}p[e]=y}x.frame=!!y;x.frameSize=y;return y},getFramingInfoCls:function(){return this.baseCls+"-"+this.ui},getStyleProxy:function(b){var a=this.styleProxyEl||(Ext.AbstractComponent.prototype.styleProxyEl=Ext.getBody().createChild({style:{position:"absolute",top:"-10000px"}},null,true));a.className=b;return a},getFrameTpl:function(a){return this.getTpl(a?"frameTableTpl":"frameTpl")},frameInfoCache:{}},0,0,0,0,0,0,[Ext.util,"Renderable"],0));(Ext.cmd.derive("Ext.state.Provider",Ext.Base,{prefix:"ext-",constructor:function(a){a=a||{};var b=this;Ext.apply(b,a);b.addEvents("statechange");b.state={};b.mixins.observable.constructor.call(b)},get:function(b,a){return typeof this.state[b]=="undefined"?a:this.state[b]},clear:function(a){var b=this;delete b.state[a];b.fireEvent("statechange",b,a,null)},set:function(a,c){var b=this;b.state[a]=c;b.fireEvent("statechange",b,a,c)},decodeValue:function(g){var c=this,l=/^(a|n|d|b|s|o|e)\:(.*)$/,b=l.exec(unescape(g)),h,d,a,k,e,j;if(!b||!b[1]){return}d=b[1];g=b[2];switch(d){case"e":return null;case"n":return parseFloat(g);case"d":return new Date(Date.parse(g));case"b":return(g=="1");case"a":h=[];if(g!=""){k=g.split("^");e=k.length;for(j=0;j<e;j++){g=k[j];h.push(c.decodeValue(g))}}return h;case"o":h={};if(g!=""){k=g.split("^");e=k.length;for(j=0;j<e;j++){g=k[j];a=g.split("=");h[a[0]]=c.decodeValue(a[1])}}return h;default:return g}},encodeValue:function(e){var g="",d=0,b,a,c;if(e==null){return"e:1"}else{if(typeof e=="number"){b="n:"+e}else{if(typeof e=="boolean"){b="b:"+(e?"1":"0")}else{if(Ext.isDate(e)){b="d:"+e.toGMTString()}else{if(Ext.isArray(e)){for(a=e.length;d<a;d++){g+=this.encodeValue(e[d]);if(d!=a-1){g+="^"}}b="a:"+g}else{if(typeof e=="object"){for(c in e){if(typeof e[c]!="function"&&e[c]!==undefined){g+=c+"="+this.encodeValue(e[c])+"^"}}b="o:"+g.substring(0,g.length-1)}else{b="s:"+e}}}}}}return escape(b)}},1,0,0,0,0,[["observable",Ext.util.Observable]],[Ext.state,"Provider"],0));(Ext.cmd.derive("Ext.state.Manager",Ext.Base,{singleton:true,constructor:function(){this.provider=new Ext.state.Provider()},setProvider:function(a){this.provider=a},get:function(b,a){return this.provider.get(b,a)},set:function(a,b){this.provider.set(a,b)},clear:function(a){this.provider.clear(a)},getProvider:function(){return this.provider}},1,0,0,0,0,0,[Ext.state,"Manager"],0));(Ext.cmd.derive("Ext.state.Stateful",Ext.Base,{stateful:false,saveDelay:100,constructor:function(a){var b=this;a=a||{};if(a.stateful!==undefined){b.stateful=a.stateful}if(a.saveDelay!==undefined){b.saveDelay=a.saveDelay}b.stateId=b.stateId||a.stateId;if(!b.stateEvents){b.stateEvents=[]}if(a.stateEvents){b.stateEvents.concat(a.stateEvents)}this.addEvents("beforestaterestore","staterestore","beforestatesave","statesave");b.mixins.observable.constructor.call(b);if(b.stateful!==false){b.addStateEvents(b.stateEvents);b.initState()}},addStateEvents:function(c){var e=this,b,d,a;if(e.stateful&&e.getStateId()){if(typeof c=="string"){c=Array.prototype.slice.call(arguments,0)}a=e.stateEventsByName||(e.stateEventsByName={});for(b=c.length;b--;){d=c[b];if(!a[d]){a[d]=1;e.on(d,e.onStateChange,e)}}}},onStateChange:function(){var c=this,a=c.saveDelay,d,b;if(!c.stateful){return}if(a){if(!c.stateTask){d=Ext.state.Stateful;b=d.runner||(d.runner=new Ext.util.TaskRunner());c.stateTask=b.newTask({run:c.saveState,scope:c,interval:a,repeat:1})}c.stateTask.start()}else{c.saveState()}},saveState:function(){var b=this,d=b.stateful&&b.getStateId(),a=b.hasListeners,c;if(d){c=b.getState()||{};if(!a.beforestatesave||b.fireEvent("beforestatesave",b,c)!==false){Ext.state.Manager.set(d,c);if(a.statesave){b.fireEvent("statesave",b,c)}}}},getState:function(){return null},applyState:function(a){if(a){Ext.apply(this,a)}},getStateId:function(){var a=this;return a.stateId||(a.autoGenId?null:a.id)},initState:function(){var b=this,d=b.stateful&&b.getStateId(),a=b.hasListeners,c;if(d){c=Ext.state.Manager.get(d);if(c){c=Ext.apply({},c);if(!a.beforestaterestore||b.fireEvent("beforestaterestore",b,c)!==false){b.applyState(c);if(a.staterestore){b.fireEvent("staterestore",b,c)}}}}},savePropToState:function(g,e,d){var b=this,c=b[g],a=b.initialConfig;if(b.hasOwnProperty(g)){if(!a||a[g]!==c){if(e){e[d||g]=c}return true}}return false},savePropsToState:function(e,c){var b=this,a,d;if(typeof e=="string"){b.savePropToState(e,c)}else{for(a=0,d=e.length;a<d;++a){b.savePropToState(e[a],c)}}return c},destroy:function(){var b=this,a=b.stateTask;if(a){a.destroy();b.stateTask=null}b.clearListeners()}},1,0,0,0,0,[["observable",Ext.util.Observable]],[Ext.state,"Stateful"],0));(Ext.cmd.derive("Ext.AbstractComponent",Ext.Base,{statics:{AUTO_ID:1000,pendingLayouts:null,layoutSuspendCount:0,cancelLayout:function(a,c){var b=this.runningLayoutContext||this.pendingLayouts;if(b){b.cancelComponent(a,false,c)}},flushLayouts:function(){var b=this,a=b.pendingLayouts;if(a&&a.invalidQueue.length){b.pendingLayouts=null;b.runningLayoutContext=a;Ext.override(a,{runComplete:function(){b.runningLayoutContext=null;var c=this.callParent();if(Ext.globalEvents.hasListeners.afterlayout){Ext.globalEvents.fireEvent("afterlayout")}return c}});a.run()}},resumeLayouts:function(a){if(this.layoutSuspendCount&&!--this.layoutSuspendCount){if(a){this.flushLayouts()}if(Ext.globalEvents.hasListeners.resumelayouts){Ext.globalEvents.fireEvent("resumelayouts")}}},suspendLayouts:function(){++this.layoutSuspendCount},updateLayout:function(b,e){var c=this,a=c.runningLayoutContext,d;if(a){a.queueInvalidate(b)}else{d=c.pendingLayouts||(c.pendingLayouts=new Ext.layout.Context());d.queueInvalidate(b);if(!e&&!c.layoutSuspendCount&&!b.isLayoutSuspended()){c.flushLayouts()}}}},isComponent:true,getAutoId:function(){this.autoGenId=true;return ++Ext.AbstractComponent.AUTO_ID},deferLayouts:false,autoGenId:false,renderTpl:"{%this.renderContent(out,values)%}",frameSize:null,tplWriteMode:"overwrite",baseCls:Ext.baseCSSPrefix+"component",disabledCls:Ext.baseCSSPrefix+"item-disabled",ui:"default",uiCls:[],hidden:false,disabled:false,draggable:false,floating:false,hideMode:"display",autoShow:false,autoRender:false,allowDomMove:true,rendered:false,componentLayoutCounter:0,shrinkWrap:2,weight:0,maskOnDisable:true,_isLayoutRoot:false,contentPaddingProperty:"padding",horizontalPosProp:"left",borderBoxCls:Ext.baseCSSPrefix+"border-box",constructor:function(c){var e=this,d,a,b;if(c){Ext.apply(e,c);b=e.xhooks;if(b){delete e.xhooks;Ext.override(e,b)}}else{c={}}e.initialConfig=c;e.mixins.elementCt.constructor.call(e);e.addEvents("beforeactivate","activate","beforedeactivate","deactivate","added","disable","enable","beforeshow","show","beforehide","hide","removed","beforerender","render","afterrender","boxready","beforedestroy","destroy","resize","move","focus","blur");e.getId();e.setupProtoEl();if(e.cls){e.initialCls=e.cls;e.protoEl.addCls(e.cls)}if(e.style){e.initialStyle=e.style;e.protoEl.setStyle(e.style)}e.renderData=e.renderData||{};e.renderSelectors=e.renderSelectors||{};if(e.plugins){e.plugins=e.constructPlugins()}if(!e.hasListeners){e.hasListeners=new e.HasListeners()}e.initComponent();Ext.ComponentManager.register(e);e.mixins.observable.constructor.call(e);e.mixins.state.constructor.call(e,c);this.addStateEvents("resize");if(e.plugins){for(d=0,a=e.plugins.length;d<a;d++){e.plugins[d]=e.initPlugin(e.plugins[d])}}e.loader=e.getLoader();if(e.renderTo){e.render(e.renderTo)}if(e.autoShow&&!e.isContained){e.show()}},initComponent:function(){this.plugins=this.constructPlugins();this.setSize(this.width,this.height)},getState:function(){var b=this,c=null,a=b.getSizeModel();if(a.width.configured){c=b.addPropertyToState(c,"width")}if(a.height.configured){c=b.addPropertyToState(c,"height")}return c},addPropertyToState:function(e,d,c){var b=this,a=arguments.length;if(a==3||b.hasOwnProperty(d)){if(a<3){c=b[d]}if(c!==b.initialConfig[d]){(e||(e={}))[d]=c}}return e},show:Ext.emptyFn,animate:function(c){var u=this,g,m,l,a,d,b,t,q,n,e,r,o,j,p,s,k;c=c||{};d=c.to||{};if(Ext.fx.Manager.hasFxBlock(u.id)){return u}g=Ext.isDefined(d.width);if(g){a=Ext.Number.constrain(d.width,u.minWidth,u.maxWidth)}m=Ext.isDefined(d.height);if(m){l=Ext.Number.constrain(d.height,u.minHeight,u.maxHeight)}if(!c.dynamic&&(g||m)){q=(c.from?c.from.width:undefined)||u.getWidth();n=q;e=(c.from?c.from.height:undefined)||u.getHeight();r=e;o=false;if(m&&l>e){r=l;o=true}if(g&&a>q){n=a;o=true}if(m||g){k=u.el.getStyle("overtflow");if(k!=="hidden"){u.el.setStyle("overflow","hidden")}}if(o){b=!Ext.isNumber(u.width);t=!Ext.isNumber(u.height);u.setSize(n,r);u.el.setSize(q,e);if(b){delete u.width}if(t){delete u.height}}if(g){d.width=a}if(m){d.height=l}}j=u.constrain;p=u.constrainHeader;if(j||p){u.constrain=u.constrainHeader=false;s=c.callback;c.callback=function(){u.constrain=j;u.constrainHeader=p;if(s){s.call(c.scope||u,arguments)}if(k!=="hidden"){u.el.setStyle("overflow",k)}}}return u.mixins.animate.animate.apply(u,arguments)},setHiddenState:function(a){var b=this.getHierarchyState();this.hidden=a;if(a){b.hidden=true}else{delete b.hidden}},onHide:function(){if(this.ownerLayout){this.updateLayout({isRoot:false})}},onShow:function(){this.updateLayout({isRoot:false})},constructPlugin:function(b){var a=this;if(typeof b=="string"){b=Ext.PluginManager.create({},b,a)}else{b=Ext.PluginManager.create(b,null,a)}return b},constructPlugins:function(){var e=this,c=e.plugins,b,d,a;if(c){b=[];if(!Ext.isArray(c)){c=[c]}for(d=0,a=c.length;d<a;d++){b[d]=e.constructPlugin(c[d])}}e.pluginsInitialized=true;return b},initPlugin:function(a){a.init(this);return a},addPlugin:function(b){var a=this;b=a.constructPlugin(b);if(a.plugins){a.plugins.push(b)}else{a.plugins=[b]}if(a.pluginsInitialized){a.initPlugin(b)}return b},removePlugin:function(a){Ext.Array.remove(this.plugins,a);a.destroy()},findPlugin:function(d){var b,a=this.plugins,c=a&&a.length;for(b=0;b<c;b++){if(a[b].ptype===d){return a[b]}}},getPlugin:function(b){var c,a=this.plugins,d=a&&a.length;for(c=0;c<d;c++){if(a[c].pluginId===b){return a[c]}}},beforeLayout:Ext.emptyFn,updateAria:Ext.emptyFn,registerFloatingItem:function(b){var a=this;if(!a.floatingDescendants){a.floatingDescendants=new Ext.ZIndexManager(a)}a.floatingDescendants.register(b)},unregisterFloatingItem:function(b){var a=this;if(a.floatingDescendants){a.floatingDescendants.unregister(b)}},layoutSuspendCount:0,suspendLayouts:function(){var a=this;if(!a.rendered){return}if(++a.layoutSuspendCount==1){a.suspendLayout=true}},resumeLayouts:function(b){var a=this;if(!a.rendered){return}if(!--a.layoutSuspendCount){a.suspendLayout=false;if(b&&!a.isLayoutSuspended()){a.updateLayout(b)}}},setupProtoEl:function(){var a=this.initCls();this.protoEl=new Ext.util.ProtoElement({cls:a.join(" ")})},initCls:function(){var b=this,a=[b.baseCls,b.getComponentLayout().targetCls];if(Ext.isDefined(b.cmpCls)){if(Ext.isDefined(Ext.global.console)){Ext.global.console.warn("Ext.Component: cmpCls has been deprecated. Please use componentCls.")}b.componentCls=b.cmpCls;delete b.cmpCls}if(b.componentCls){a.push(b.componentCls)}else{b.componentCls=b.baseCls}return a},setUI:function(c){var b=this,e=b.uiCls,d=b.activeUI,a;if(c===d){return}if(d){a=b.removeClsWithUI(e,true);if(a.length){b.removeCls(a)}b.removeUIFromElement()}else{b.uiCls=[]}b.ui=c;b.activeUI=c;b.addUIToElement();a=b.addClsWithUI(e,true);if(a.length){b.addCls(a)}if(b.rendered){b.updateLayout()}},addClsWithUI:function(c,j){var h=this,g=[],e=0,d=h.uiCls=Ext.Array.clone(h.uiCls),b=h.activeUI,a,k;if(typeof c==="string"){c=(c.indexOf(" ")<0)?[c]:Ext.String.splitWords(c)}a=c.length;for(;e<a;e++){k=c[e];if(k&&!h.hasUICls(k)){d.push(k);if(b){g=g.concat(h.addUIClsToElement(k))}}}if(j!==true&&b){h.addCls(g)}return g},removeClsWithUI:function(d,l){var k=this,j=[],g=0,a=Ext.Array,h=a.remove,e=k.uiCls=a.clone(k.uiCls),c=k.activeUI,b,m;if(typeof d==="string"){d=(d.indexOf(" ")<0)?[d]:Ext.String.splitWords(d)}b=d.length;for(g=0;g<b;g++){m=d[g];if(m&&k.hasUICls(m)){h(e,m);if(c){j=j.concat(k.removeUIClsFromElement(m))}}}if(l!==true&&c){k.removeCls(j)}return j},hasUICls:function(a){var b=this,c=b.uiCls||[];return Ext.Array.contains(c,a)},frameElementsArray:["tl","tc","tr","ml","mc","mr","bl","bc","br"],addUIClsToElement:function(j){var h=this,b=h.baseCls+"-"+h.ui+"-"+j,k=[Ext.baseCSSPrefix+j,h.baseCls+"-"+j,b],g,e,d,a,c;if(h.rendered&&h.frame&&!Ext.supports.CSS3BorderRadius){g=h.frameElementsArray;e=g.length;for(d=0;d<e;d++){c=g[d];a=h["frame"+c.toUpperCase()];if(a){a.addCls(b+"-"+c)}}}return k},removeUIClsFromElement:function(j){var h=this,b=h.baseCls+"-"+h.ui+"-"+j,k=[Ext.baseCSSPrefix+j,h.baseCls+"-"+j,b],g,e,d,a,c;if(h.rendered&&h.frame&&!Ext.supports.CSS3BorderRadius){g=h.frameElementsArray;e=g.length;for(d=0;d<e;d++){c=g[d];a=h["frame"+c.toUpperCase()];if(a){a.removeCls(b+"-"+c)}}}return k},addUIToElement:function(){var g=this,b=g.baseCls+"-"+g.ui,a,e,c,d,h;g.addCls(b);if(g.rendered&&g.frame&&!Ext.supports.CSS3BorderRadius){a=g.frameElementsArray;e=a.length;for(c=0;c<e;c++){h=a[c];d=g["frame"+h.toUpperCase()];if(d){d.addCls(b+"-"+h)}}}},removeUIFromElement:function(){var g=this,b=g.baseCls+"-"+g.ui,a,e,c,d,h;g.removeCls(b);if(g.rendered&&g.frame&&!Ext.supports.CSS3BorderRadius){a=g.frameElementsArray;e=a.length;for(c=0;c<e;c++){h=a[c];d=g["frame"+h.toUpperCase()];if(d){d.removeCls(b+"-"+h)}}}},getTpl:function(a){return Ext.XTemplate.getTpl(this,a)},initStyles:function(l){var g=this,c=Ext.Element,d=g.margin,e=g.border,m=g.cls,a=g.style,j=g.x,h=g.y,b,k;g.initPadding(l);if(d!=null){l.setStyle("margin",this.unitizeBox((d===true)?5:d))}if(e!=null){g.setBorder(e,l)}if(m&&m!=g.initialCls){l.addCls(m);g.cls=g.initialCls=null}if(a&&a!=g.initialStyle){l.setStyle(a);g.style=g.initialStyle=null}if(j!=null){l.setStyle(g.horizontalPosProp,(typeof j=="number")?(j+"px"):j)}if(h!=null){l.setStyle("top",(typeof h=="number")?(h+"px"):h)}if(Ext.isBorderBox&&(!g.ownerCt||g.floating)){l.addCls(g.borderBoxCls)}if(!g.getFrameInfo()){b=g.width;k=g.height;if(b!=null){if(typeof b==="number"){if(Ext.isBorderBox){l.setStyle("width",b+"px")}}else{l.setStyle("width",b)}}if(k!=null){if(typeof k==="number"){if(Ext.isBorderBox){l.setStyle("height",k+"px")}}else{l.setStyle("height",k)}}}},initPadding:function(c){var a=this,b=a.padding;if(b!=null){if(a.layout&&a.layout.managePadding&&a.contentPaddingProperty==="padding"){c.setStyle("padding",0)}else{c.setStyle("padding",this.unitizeBox((b===true)?5:b))}}},parseBox:function(a){return Ext.dom.Element.parseBox(a)},unitizeBox:function(a){return Ext.dom.Element.unitizeBox(a)},setMargin:function(c,b){var a=this;if(a.rendered){if(!c&&c!==0){c=""}else{if(c===true){c=5}c=this.unitizeBox(c)}a.getTargetEl().setStyle("margin",c);if(!b){a.updateLayout()}}else{a.margin=c}},initEvents:function(){var e=this,h=e.afterRenderEvents,b,d,g,c,a;if(h){for(g in h){d=e[g];if(d&&d.on){b=h[g];for(c=0,a=b.length;c<a;++c){e.mon(d,b[c])}}}}e.addFocusListener()},addFocusListener:function(){var c=this,b=c.getFocusEl(),a;if(b){if(b.isComponent){return b.addFocusListener()}a=b.needsTabIndex();if(!c.focusListenerAdded&&(!a||Ext.FocusManager.enabled)){if(a){b.dom.tabIndex=-1}b.on({focus:c.onFocus,blur:c.onBlur,scope:c});c.focusListenerAdded=true}}},getFocusEl:Ext.emptyFn,isFocusable:function(){var b=this,a;if((b.focusable!==false)&&(a=b.getFocusEl())&&b.rendered&&!b.destroying&&!b.isDestroyed&&!b.disabled&&b.isVisible(true)){return a.isFocusable(true)}},beforeFocus:Ext.emptyFn,onFocus:function(d){var c=this,b=c.focusCls,a=c.getFocusEl();if(!c.disabled){c.beforeFocus(d);if(b&&a){a.addCls(c.addClsWithUI(b,true))}if(!c.hasFocus){c.hasFocus=true;c.fireEvent("focus",c,d)}}},beforeBlur:Ext.emptyFn,onBlur:function(d){var c=this,b=c.focusCls,a=c.getFocusEl();if(c.destroying){return}c.beforeBlur(d);if(b&&a){a.removeCls(c.removeClsWithUI(b,true))}if(c.validateOnBlur){c.validate()}c.hasFocus=false;c.fireEvent("blur",c,d);c.postBlur(d)},postBlur:Ext.emptyFn,is:function(a){return Ext.ComponentQuery.is(this,a)},up:function(d,e){var c=this.getRefOwner(),b=typeof e==="string",h=typeof e==="number",a=e&&e.isComponent,g=0;if(d){for(;c;c=c.getRefOwner()){g++;if(d.isComponent){if(c===d){return c}}else{if(Ext.ComponentQuery.is(c,d)){return c}}if(b&&c.is(e)){return}if(h&&g===e){return}if(a&&c===e){return}}}return c},nextSibling:function(b){var g=this.ownerCt,d,e,a,h;if(g){d=g.items;a=d.indexOf(this)+1;if(a){if(b){for(e=d.getCount();a<e;a++){if((h=d.getAt(a)).is(b)){return h}}}else{if(a<d.getCount()){return d.getAt(a)}}}}return null},previousSibling:function(b){var e=this.ownerCt,d,a,g;if(e){d=e.items;a=d.indexOf(this);if(a!=-1){if(b){for(--a;a>=0;a--){if((g=d.getAt(a)).is(b)){return g}}}else{if(a){return d.getAt(--a)}}}}return null},previousNode:function(b,d){var j=this,h=j.ownerCt,a,g,e,c;if(d&&j.is(b)){return j}if(h){for(g=h.items.items,e=Ext.Array.indexOf(g,j)-1;e>-1;e--){c=g[e];if(c.query){a=c.query(b);a=a[a.length-1];if(a){return a}}if(c.is(b)){return c}}return h.previousNode(b,true)}return null},nextNode:function(d,j){var b=this,c=b.ownerCt,k,e,h,g,a;if(j&&b.is(d)){return b}if(c){for(e=c.items.items,g=Ext.Array.indexOf(e,b)+1,h=e.length;g<h;g++){a=e[g];if(a.is(d)){return a}if(a.down){k=a.down(d);if(k){return k}}}return c.nextNode(d)}return null},getId:function(){return this.id||(this.id="ext-comp-"+(this.getAutoId()))},getItemId:function(){return this.itemId||this.id},getEl:function(){return this.el},getTargetEl:function(){return this.frameBody||this.el},getOverflowEl:function(){return this.getTargetEl()},getOverflowStyle:function(){var e=this,b=null,d,c,a;if(typeof e.autoScroll==="boolean"){b={overflow:a=e.autoScroll?"auto":""};e.scrollFlags={overflowX:a,overflowY:a,x:true,y:true,both:true}}else{d=e.overflowX;c=e.overflowY;if(d!==undefined||c!==undefined){b={overflowX:d=d||"",overflowY:c=c||""};e.scrollFlags={overflowX:d,overflowY:c,x:d=(d==="auto"||d==="scroll"),y:c=(c==="auto"||c==="scroll"),both:d&&c}}else{e.scrollFlags={overflowX:"",overflowY:"",x:false,y:false,both:false}}}if(b&&Ext.isIE7m){b.position="relative"}return b},isXType:function(b,a){if(a){return this.xtype===b}else{return this.xtypesMap[b]}},getXTypes:function(){var c=this.self,d,b,a;if(!c.xtypes){d=[];b=this;while(b){a=b.xtypes;if(a!==undefined){d.unshift.apply(d,a)}b=b.superclass}c.xtypeChain=d;c.xtypes=d.join("/")}return c.xtypes},update:function(b,c,a){var e=this,g=(e.tpl&&!Ext.isString(b)),d;if(g){e.data=b}else{e.html=Ext.isObject(b)?Ext.DomHelper.markup(b):b}if(e.rendered){d=e.isContainer?e.layout.getRenderTarget():e.getTargetEl();if(g){e.tpl[e.tplWriteMode](d,b||{})}else{d.update(e.html,c,a)}e.updateLayout()}},setVisible:function(a){return this[a?"show":"hide"]()},isVisible:function(a){var b=this,c;if(b.hidden||!b.rendered||b.isDestroyed){c=true}else{if(a){c=b.isHierarchicallyHidden()}}return !c},isHierarchicallyHidden:function(){var d=this,c=false,b,a;for(;(b=d.ownerCt||d.floatParent);d=b){a=b.getHierarchyState();if(a.hidden){c=true;break}if(d.getHierarchyState().collapseImmune){if(b.collapsed&&!d.collapseImmune){c=true;break}}else{c=!!a.collapsed;break}}return c},onBoxReady:function(b,a){var c=this;if(c.disableOnBoxReady){c.onDisable()}else{if(c.enableOnBoxReady){c.onEnable()}}if(c.resizable){c.initResizable(c.resizable)}if(c.draggable){c.initDraggable()}if(c.hasListeners.boxready){c.fireEvent("boxready",c,b,a)}},enable:function(a){var b=this;delete b.disableOnBoxReady;b.removeCls(b.disabledCls);if(b.rendered){b.onEnable()}else{b.enableOnBoxReady=true}b.disabled=false;delete b.resetDisable;if(a!==true){b.fireEvent("enable",b)}return b},disable:function(a){var b=this;delete b.enableOnBoxReady;b.addCls(b.disabledCls);if(b.rendered){b.onDisable()}else{b.disableOnBoxReady=true}b.disabled=true;if(a!==true){delete b.resetDisable;b.fireEvent("disable",b)}return b},onEnable:function(){if(this.maskOnDisable){this.el.dom.disabled=false;this.unmask()}},onDisable:function(){var c=this,b=c.focusCls,a=c.getFocusEl();if(b&&a){a.removeCls(c.removeClsWithUI(b,true))}if(c.maskOnDisable){c.el.dom.disabled=true;c.mask()}},mask:function(){var b=this.lastBox,c=this.getMaskTarget(),a=[];if(b){a[2]=b.height}c.mask.apply(c,a)},unmask:function(){this.getMaskTarget().unmask()},getMaskTarget:function(){return this.el},isDisabled:function(){return this.disabled},setDisabled:function(a){return this[a?"disable":"enable"]()},isHidden:function(){return this.hidden},addCls:function(a){var c=this,b=c.rendered?c.el:c.protoEl;b.addCls.apply(b,arguments);return c},addClass:function(){return this.addCls.apply(this,arguments)},hasCls:function(a){var c=this,b=c.rendered?c.el:c.protoEl;return b.hasCls.apply(b,arguments)},removeCls:function(a){var c=this,b=c.rendered?c.el:c.protoEl;b.removeCls.apply(b,arguments);return c},addOverCls:function(){var a=this;if(!a.disabled){a.el.addCls(a.overCls)}},removeOverCls:function(){this.el.removeCls(this.overCls)},addListener:function(b,g,e,a){var h=this,d,c;if(Ext.isString(b)&&(Ext.isObject(g)||a&&a.element)){if(a.element){d=g;g={};g[b]=d;b=a.element;if(e){g.scope=e}for(c in a){if(a.hasOwnProperty(c)){if(h.eventOptionsRe.test(c)){g[c]=a[c]}}}}if(h[b]&&h[b].on){h.mon(h[b],g)}else{h.afterRenderEvents=h.afterRenderEvents||{};if(!h.afterRenderEvents[b]){h.afterRenderEvents[b]=[]}h.afterRenderEvents[b].push(g)}return}return h.mixins.observable.addListener.apply(h,arguments)},removeManagedListenerItem:function(b,a,j,d,g,e){var h=this,c=a.options?a.options.element:null;if(c){c=h[c];if(c&&c.un){if(b||(a.item===j&&a.ename===d&&(!g||a.fn===g)&&(!e||a.scope===e))){c.un(a.ename,a.fn,a.scope);if(!b){Ext.Array.remove(h.managedListeners,a)}}}}else{return h.mixins.observable.removeManagedListenerItem.apply(h,arguments)}},getBubbleTarget:function(){return this.ownerCt},isFloating:function(){return this.floating},isDraggable:function(){return !!this.draggable},isDroppable:function(){return !!this.droppable},onAdded:function(a,c){var b=this;b.ownerCt=a;if(b.hierarchyState){b.hierarchyState.invalid=true;delete b.hierarchyState}if(b.hasListeners.added){b.fireEvent("added",b,a,c)}},onRemoved:function(b){var a=this;if(a.hasListeners.removed){a.fireEvent("removed",a,a.ownerCt)}delete a.ownerCt;delete a.ownerLayout},beforeDestroy:Ext.emptyFn,onResize:function(c,a,b,e){var d=this;if(d.floating&&d.constrain){d.doConstrain()}if(d.hasListeners.resize){d.fireEvent("resize",d,c,a,b,e)}},setSize:function(b,a){var c=this;if(b&&typeof b=="object"){a=b.height;b=b.width}if(typeof b=="number"){c.width=Ext.Number.constrain(b,c.minWidth,c.maxWidth)}else{if(b===null){delete c.width}}if(typeof a=="number"){c.height=Ext.Number.constrain(a,c.minHeight,c.maxHeight)}else{if(a===null){delete c.height}}if(c.rendered&&c.isVisible()){c.updateLayout({isRoot:false})}return c},isLayoutRoot:function(){var a=this,b=a.ownerLayout;if(!b||a._isLayoutRoot||a.floating){return true}return b.isItemLayoutRoot(a)},isLayoutSuspended:function(){var a=this,b;while(a){if(a.layoutSuspendCount||a.suspendLayout){return true}b=a.ownerLayout;if(!b){break}a=b.owner}return false},updateLayout:function(c){var d=this,e,b=d.lastBox,a=c&&c.isRoot;if(b){b.invalid=true}if(!d.rendered||d.layoutSuspendCount||d.suspendLayout){return}if(d.hidden){Ext.AbstractComponent.cancelLayout(d)}else{if(typeof a!="boolean"){a=d.isLayoutRoot()}}if(a||!d.ownerLayout||!d.ownerLayout.onContentChange(d)){if(!d.isLayoutSuspended()){e=(c&&c.hasOwnProperty("defer"))?c.defer:d.deferLayouts;Ext.AbstractComponent.updateLayout(d,e)}}},getSizeModel:function(k){var o=this,a=Ext.layout.SizeModel,d=o.componentLayout.ownerContext,b=o.width,q=o.height,r,c,g,e,h,p,m,n,l,j;if(d){j=d.widthModel;h=d.heightModel}if(!j||!h){g=((r=typeof b)=="number");e=((c=typeof q)=="number");l=o.floating||!(p=o.ownerLayout);if(l){m=Ext.layout.Layout.prototype.autoSizePolicy;n=o.floating?3:o.shrinkWrap;if(g){j=a.configured}if(e){h=a.configured}}else{m=p.getItemSizePolicy(o,k);n=p.isItemShrinkWrap(o)}if(d){d.ownerSizePolicy=m}n=(n===true)?3:(n||0);if(l&&n){if(b&&r=="string"){n&=2}if(q&&c=="string"){n&=1}}if(n!==3){if(!k){k=o.ownerCt&&o.ownerCt.getSizeModel()}if(k){n|=(k.width.shrinkWrap?1:0)|(k.height.shrinkWrap?2:0)}}if(!j){if(!m.setsWidth){if(g){j=a.configured}else{j=(n&1)?a.shrinkWrap:a.natural}}else{if(m.readsWidth){if(g){j=a.calculatedFromConfigured}else{j=(n&1)?a.calculatedFromShrinkWrap:a.calculatedFromNatural}}else{j=a.calculated}}}if(!h){if(!m.setsHeight){if(e){h=a.configured}else{h=(n&2)?a.shrinkWrap:a.natural}}else{if(m.readsHeight){if(e){h=a.calculatedFromConfigured}else{h=(n&2)?a.calculatedFromShrinkWrap:a.calculatedFromNatural}}else{h=a.calculated}}}}return j.pairsByHeightOrdinal[h.ordinal]},isDescendant:function(a){if(a.isContainer){for(var b=this.ownerCt;b;b=b.ownerCt){if(b===a){return true}}}return false},doComponentLayout:function(){this.updateLayout();return this},forceComponentLayout:function(){this.updateLayout()},setComponentLayout:function(b){var a=this.componentLayout;if(a&&a.isLayout&&a!=b){a.setOwner(null)}this.componentLayout=b;b.setOwner(this)},getComponentLayout:function(){var a=this;if(!a.componentLayout||!a.componentLayout.isLayout){a.setComponentLayout(Ext.layout.Layout.create(a.componentLayout,"autocomponent"))}return a.componentLayout},afterComponentLayout:function(c,a,b,e){var d=this;if(++d.componentLayoutCounter===1){d.afterFirstLayout(c,a)}if(c!==b||a!==e){d.onResize(c,a,b,e)}},beforeComponentLayout:function(b,a){return true},setPosition:function(a,e,b){var c=this,d=c.beforeSetPosition.apply(c,arguments);if(d&&c.rendered){a=d.x;e=d.y;if(b){if(a!==c.getLocalX()||e!==c.getLocalY()){c.stopAnimation();c.animate(Ext.apply({duration:1000,listeners:{afteranimate:Ext.Function.bind(c.afterSetPosition,c,[a,e])},to:{x:a,y:e}},b))}}else{c.setLocalXY(a,e);c.afterSetPosition(a,e)}}return c},beforeSetPosition:function(a,e,b){var d,c;if(a){if(Ext.isNumber(c=a[0])){b=e;e=a[1];a=c}else{if((c=a.x)!==undefined){b=e;e=a.y;a=c}}}if(this.constrain||this.constrainHeader){d=this.calculateConstrainedPosition(null,[a,e],true);if(d){a=d[0];e=d[1]}}d={x:this.x=a,y:this.y=e,anim:b,hasX:a!==undefined,hasY:e!==undefined};return(d.hasX||d.hasY)?d:null},afterSetPosition:function(a,c){var b=this;b.onPosition(a,c);if(b.hasListeners.move){b.fireEvent("move",b,a,c)}},onPosition:Ext.emptyFn,setWidth:function(a){return this.setSize(a)},setHeight:function(a){return this.setSize(undefined,a)},getSize:function(){return this.el.getSize()},getWidth:function(){return this.el.getWidth()},getHeight:function(){return this.el.getHeight()},getLoader:function(){var c=this,b=c.autoLoad?(Ext.isObject(c.autoLoad)?c.autoLoad:{url:c.autoLoad}):null,a=c.loader||b;if(a){if(!a.isLoader){c.loader=new Ext.ComponentLoader(Ext.apply({target:c,autoLoad:b},a))}else{a.setTarget(c)}return c.loader}return null},setDocked:function(b,c){var a=this;a.dock=b;if(c&&a.ownerCt&&a.rendered){a.ownerCt.updateLayout()}return a},setBorder:function(b,d){var c=this,a=!!d;if(c.rendered||a){if(!a){d=c.el}if(!b){b=0}else{if(b===true){b="1px"}else{b=this.unitizeBox(b)}}d.setStyle("border-width",b);if(!a){c.updateLayout()}}c.border=b},onDestroy:function(){var a=this;if(a.monitorResize&&Ext.EventManager.resizeEvent){Ext.EventManager.resizeEvent.removeListener(a.setSize,a)}Ext.destroy(a.componentLayout,a.loadMask,a.floatingDescendants)},destroy:function(){var d=this,b=d.renderSelectors,a,c;if(!d.isDestroyed){if(!d.hasListeners.beforedestroy||d.fireEvent("beforedestroy",d)!==false){d.destroying=true;d.beforeDestroy();if(d.floating){delete d.floatParent;if(d.zIndexManager){d.zIndexManager.unregister(d)}}else{if(d.ownerCt&&d.ownerCt.remove){d.ownerCt.remove(d,false)}}d.stopAnimation();d.onDestroy();Ext.destroy(d.plugins);if(d.hasListeners.destroy){d.fireEvent("destroy",d)}Ext.ComponentManager.unregister(d);d.mixins.state.destroy.call(d);d.clearListeners();if(d.rendered){if(!d.preserveElOnDestroy){d.el.remove()}d.mixins.elementCt.destroy.call(d);if(b){for(a in b){if(b.hasOwnProperty(a)){c=d[a];if(c){delete d[a];c.remove()}}}}delete d.el;delete d.frameBody;delete d.rendered}d.destroying=false;d.isDestroyed=true}}},isDescendantOf:function(a){return !!this.findParentBy(function(b){return b===a})},getHierarchyState:function(a){var e=this,j=(a&&e.hierarchyStateInner)||e.hierarchyState,c=e.ownerCt,b,d,g,h;if(!j||j.invalid){b=e.getRefOwner();if(c){h=e.ownerLayout===c.layout}e.hierarchyState=j=Ext.Object.chain(b?b.getHierarchyState(h):Ext.rootHierarchyState);e.initHierarchyState(j);if((d=e.componentLayout).initHierarchyState){d.initHierarchyState(j)}if(e.isContainer){e.hierarchyStateInner=g=Ext.Object.chain(j);d=e.layout;if(d&&d.initHierarchyState){d.initHierarchyState(g,j)}if(a){j=g}}}return j},initHierarchyState:function(b){var a=this;if(a.collapsed){b.collapsed=true}if(a.hidden){b.hidden=true}if(a.collapseImmune){b.collapseImmune=true}},getAnchorToXY:function(d,a,c,b){return d.getAnchorXY(a,c,b)},getBorderPadding:function(){return this.el.getBorderPadding()},getLocalX:function(){return this.el.getLocalX()},getLocalXY:function(){return this.el.getLocalXY()},getLocalY:function(){return this.el.getLocalY()},getX:function(){return this.el.getX()},getXY:function(){return this.el.getXY()},getY:function(){return this.el.getY()},setLocalX:function(a){this.el.setLocalX(a)},setLocalXY:function(a,b){this.el.setLocalXY(a,b)},setLocalY:function(a){this.el.setLocalY(a)},setX:function(a,b){this.el.setX(a,b)},setXY:function(b,a){this.el.setXY(b,a)},setY:function(b,a){this.el.setY(b,a)}},1,0,0,0,0,[["positionable",Ext.util.Positionable],["observable",Ext.util.Observable],["animate",Ext.util.Animate],["elementCt",Ext.util.ElementContainer],["renderable",Ext.util.Renderable],["state",Ext.state.Stateful]],[Ext,"AbstractComponent"],function(){var a=this;a.createAlias({on:"addListener",prev:"previousSibling",next:"nextSibling"});Ext.resumeLayouts=function(b){a.resumeLayouts(b)};Ext.suspendLayouts=function(){a.suspendLayouts()};Ext.batchLayouts=function(c,b){a.suspendLayouts();c.call(b);a.resumeLayouts(true)}}));(Ext.cmd.derive("Ext.AbstractPlugin",Ext.Base,{disabled:false,isPlugin:true,constructor:function(a){this.pluginConfig=a;Ext.apply(this,a)},clonePlugin:function(a){return new this.self(Ext.apply({},a,this.pluginConfig))},setCmp:function(a){this.cmp=a},getCmp:function(){return this.cmp},init:Ext.emptyFn,destroy:Ext.emptyFn,enable:function(){this.disabled=false},disable:function(){this.disabled=true},onClassExtended:function(b,d,a){var c=d.alias;if(c&&!d.ptype){if(Ext.isArray(c)){c=c[0]}b.prototype.ptype=c.split("plugin.")[1]}}},1,0,0,0,0,0,[Ext,"AbstractPlugin"],0));(Ext.cmd.derive("Ext.Action",Ext.Base,{constructor:function(a){this.initialConfig=a;this.itemId=a.itemId=(a.itemId||a.id||Ext.id());this.items=[]},isAction:true,setText:function(a){this.initialConfig.text=a;this.callEach("setText",[a])},getText:function(){return this.initialConfig.text},setIconCls:function(a){this.initialConfig.iconCls=a;this.callEach("setIconCls",[a])},getIconCls:function(){return this.initialConfig.iconCls},setDisabled:function(a){this.initialConfig.disabled=a;this.callEach("setDisabled",[a])},enable:function(){this.setDisabled(false)},disable:function(){this.setDisabled(true)},isDisabled:function(){return this.initialConfig.disabled},setHidden:function(a){this.initialConfig.hidden=a;this.callEach("setVisible",[!a])},show:function(){this.setHidden(false)},hide:function(){this.setHidden(true)},isHidden:function(){return this.initialConfig.hidden},setHandler:function(b,a){this.initialConfig.handler=b;this.initialConfig.scope=a;this.callEach("setHandler",[b,a])},each:function(b,a){Ext.each(this.items,b,a)},callEach:function(g,c){var b=this.items,d=0,a=b.length,e;Ext.suspendLayouts();for(;d<a;d++){e=b[d];e[g].apply(e,c)}Ext.resumeLayouts(true)},addComponent:function(a){this.items.push(a);a.on("destroy",this.removeComponent,this)},removeComponent:function(a){Ext.Array.remove(this.items,a)},execute:function(){this.initialConfig.handler.apply(this.initialConfig.scope||Ext.global,arguments)}},1,0,0,0,0,0,[Ext,"Action"],0));(Ext.cmd.derive("Ext.data.flash.BinaryXhr",Ext.Base,{statics:{flashPluginActivated:function(){Ext.data.flash.BinaryXhr.flashPluginActive=true;Ext.data.flash.BinaryXhr.flashPlugin=document.getElementById("ext-flash-polyfill");Ext.globalEvents.fireEvent("flashready")},flashPluginActive:false,flashPluginInjected:false,connectionIndex:1,liveConnections:{},flashPlugin:null,onFlashStateChange:function(d,c,b){var a;a=this.liveConnections[Number(d)];if(a){a.onFlashStateChange(c,b)}},registerConnection:function(b){var a=this.connectionIndex;this.conectionIndex=this.connectionIndex+1;this.liveConnections[a]=b;return a},injectFlashPlugin:function(){var g,b,c,a,e=this,d,h;a=document.createElement("img");a.setAttribute("src",window.location.protocol+"//www.adobe.com/images/shared/download_buttons/get_flash_player.gif");a.setAttribute("alt","Get Adobe Flash player");c=document.createElement("a");c.setAttribute("href","http://www.adobe.com/go/getflashplayer");c.appendChild(a);b=document.createElement("p");b.innerHTML="To view this page ensure that Adobe Flash Player version 11.1.0 or greater is installed.";g=document.createElement("div");g.setAttribute("id","ext-flash-polyfill");g.appendChild(b);g.appendChild(a);Ext.getBody().dom.appendChild(g);d=[Ext.Loader.getPath("Ext.data.Connection"),"../../../plugins/flash/swfobject.js"].join("/");h="/plugins/flash/FlashPlugin.swf";if(Ext.flashPluginPath){h=Ext.flashPluginPath}Ext.Loader.loadScript({url:d,onLoad:function(){var k="11.4.0";var m="playerProductInstall.swf";var j={};var n={};n.quality="high";n.bgcolor="#ffffff";n.allowscriptaccess="sameDomain";n.allowfullscreen="true";var l={};l.id="ext-flash-polyfill";l.name="polyfill";l.align="middle";swfobject.embedSWF(h,"ext-flash-polyfill","0","0",k,m,j,n,l)},onError:function(){},scope:e});Ext.globalEvents.addEvents("flashready");Ext.data.flash.BinaryXhr.flashPluginInjected=true}},readyState:0,status:0,statusText:"",responseBytes:null,javascriptId:null,constructor:function(a){if(!Ext.data.flash.BinaryXhr.flashPluginInjected){Ext.data.flash.BinaryXhr.injectFlashPlugin()}var b=this;Ext.apply(b,a);b.requestHeaders={}},abort:function(){var a=this;if(a.readyState==4){return}a.aborted=true;if(!Ext.data.flash.BinaryXhr.flashPluginActive){Ext.globalEvents.removeListener("flashready",a.onFlashReady,a);return}Ext.data.flash.BinaryXhr.flashPlugin.abortRequest(a.javascriptId);delete Ext.data.flash.BinaryXhr.liveConnections[a.javascriptId]},getAllResponseHeaders:function(){var a=[];Ext.Object.each(this.responseHeaders,function(b,c){a.push(b+": "+c)});return a.join("\r\n")},getResponseHeader:function(b){var a=this.responseHeaders;return(a&&a[b])||null},open:function(g,c,d,a,b){var e=this;e.method=g;e.url=c;e.async=d!==false;e.user=a;e.password=b},overrideMimeType:function(a){this.mimeType=a},send:function(a){var b=this;b.body=a;if(!Ext.data.flash.BinaryXhr.flashPluginActive){Ext.globalEvents.addListener("flashready",b.onFlashReady,b)}else{this.onFlashReady()}},onFlashReady:function(){var c=this,b,a;c.javascriptId=Ext.data.flash.BinaryXhr.registerConnection(c);b={method:c.method,url:c.url,user:c.user,password:c.password,mimeType:c.mimeType,requestHeaders:c.requestHeaders,body:c.body,javascriptId:c.javascriptId};a=Ext.data.flash.BinaryXhr.flashPlugin.postBinary(b)},setReadyState:function(b){var a=this;if(a.readyState!=b){a.readyState=b;a.onreadystatechange()}},setRequestHeader:function(b,a){this.requestHeaders[b]=a},onreadystatechange:Ext.emptyFn,parseData:function(b){var a=this;this.status=b.status||0;a.responseHeaders={};if(a.mimeType){a.responseHeaders["content-type"]=a.mimeType}if(b.reason=="complete"){this.responseBytes=b.data;a.responseHeaders["content-length"]=b.data.length}else{if(b.reason=="error"||b.reason=="securityError"){this.statusText=b.text;a.responseHeaders["content-length"]=0}}},onFlashStateChange:function(c,b){var a=this;if(c==4){a.parseData(b);delete Ext.data.flash.BinaryXhr.liveConnections[a.javascriptId]}a.setReadyState(c)}},1,0,0,0,0,0,[Ext.data.flash,"BinaryXhr"],0));(Ext.cmd.derive("Ext.data.Connection",Ext.Base,{statics:{requestId:0},url:null,async:true,method:null,username:"",password:"",disableCaching:true,withCredentials:false,binary:false,cors:false,isXdr:false,defaultXdrContentType:"text/plain",disableCachingParam:"_dc",timeout:30000,useDefaultHeader:true,defaultPostHeader:"application/x-www-form-urlencoded; charset=UTF-8",useDefaultXhrHeader:true,defaultXhrHeader:"XMLHttpRequest",constructor:function(a){a=a||{};Ext.apply(this,a);this.requests={};this.mixins.observable.constructor.call(this)},request:function(l){l=l||{};var g=this,k=l.scope||window,e=l.username||g.username,h=l.password||g.password||"",b,c,d,a,j;if(g.fireEvent("beforerequest",g,l)!==false){c=g.setOptions(l,k);if(g.isFormUpload(l)){g.upload(l.form,c.url,c.data,l);return null}if(l.autoAbort||g.autoAbort){g.abort()}b=l.async!==false?(l.async||g.async):false;j=g.openRequest(l,c,b,e,h);if(!g.isXdr){a=g.setupHeaders(j,l,c.data,c.params)}d={id:++Ext.data.Connection.requestId,xhr:j,headers:a,options:l,async:b,binary:l.binary||g.binary,timeout:setTimeout(function(){d.timedout=true;g.abort(d)},l.timeout||g.timeout)};g.requests[d.id]=d;g.latestId=d.id;if(b){if(!g.isXdr){j.onreadystatechange=Ext.Function.bind(g.onStateChange,g,[d])}}if(g.isXdr){g.processXdrRequest(d,j)}j.send(c.data);if(!b){return g.onComplete(d)}return d}else{Ext.callback(l.callback,l.scope,[l,undefined,undefined]);return null}},processXdrRequest:function(b,c){var a=this;delete b.headers;b.contentType=b.options.contentType||a.defaultXdrContentType;c.onload=Ext.Function.bind(a.onStateChange,a,[b,true]);c.onerror=c.ontimeout=Ext.Function.bind(a.onStateChange,a,[b,false])},processXdrResponse:function(a,b){a.getAllResponseHeaders=function(){return[]};a.getResponseHeader=function(){return""};a.contentType=b.contentType||this.defaultXdrContentType},upload:function(b,g,t,e){b=Ext.getDom(b);e=e||{};var o=Ext.id(),m=document.createElement("iframe"),c=[],d="multipart/form-data",s={target:b.target,method:b.method,encoding:b.encoding,enctype:b.enctype,action:b.action},a=function(h,v){j=document.createElement("input");Ext.fly(j).set({type:"hidden",value:v,name:h});b.appendChild(j);c.push(j)},j,l,q,u,p,k,n,r;Ext.fly(m).set({id:o,name:o,cls:Ext.baseCSSPrefix+"hide-display",src:Ext.SSL_SECURE_URL});document.body.appendChild(m);if(document.frames){document.frames[o].name=o}Ext.fly(b).set({target:o,method:"POST",enctype:d,encoding:d,action:g||s.action});if(t){l=Ext.Object.fromQueryString(t)||{};for(u in l){if(l.hasOwnProperty(u)){q=l[u];if(Ext.isArray(q)){p=q.length;for(k=0;k<p;k++){a(u,q[k])}}else{a(u,q)}}}}Ext.fly(m).on("load",Ext.Function.bind(this.onUploadComplete,this,[m,e]),null,{single:!Ext.isOpera});b.submit();Ext.fly(b).set(s);n=c.length;for(r=0;r<n;r++){Ext.removeNode(c[r])}},onUploadComplete:function(a,l){var g=this,b={responseText:"",responseXML:null},j,k,h,c;try{h=a.contentWindow.document||a.contentDocument||window.frames[a.id].document;if(h){if(Ext.isOpera&&h.location=="about:blank"){return}if(h.body){if((c=h.body.firstChild)&&/pre/i.test(c.tagName)){b.responseText=c.textContent}else{if((c=h.getElementsByTagName("textarea")[0])){b.responseText=c.value}else{b.responseText=h.body.textContent||h.body.innerText}}}b.responseXML=h.XMLDocument||h;j=l.success;k=true}}catch(d){b.responseText='{success:false,message:"'+Ext.String.trim(d.message||d.description)+'"}';j=l.failure;k=false}g.fireEvent("requestcomplete",g,b,l);Ext.callback(j,l.scope,[b,l]);Ext.callback(l.callback,l.scope,[l,k,b]);setTimeout(function(){Ext.removeNode(a)},100)},isFormUpload:function(a){var b=this.getForm(a);if(b){return(a.isUpload||(/multipart\/form-data/i).test(b.getAttribute("enctype")))}return false},getForm:function(a){return Ext.getDom(a.form)||null},setOptions:function(m,l){var j=this,e=m.params||{},h=j.extraParams,d=m.urlParams,c=m.url||j.url,k=m.jsonData,b,a,g;if(Ext.isFunction(e)){e=e.call(l,m)}if(Ext.isFunction(c)){c=c.call(l,m)}c=this.setupUrl(m,c);g=m.rawData||m.binaryData||m.xmlData||k||null;if(k&&!Ext.isPrimitive(k)){g=Ext.encode(g)}if(m.binaryData){if(j.nativeBinaryPostSupport()){g=(new Uint8Array(m.binaryData));if((Ext.isChrome&&Ext.chromeVersion<22)||Ext.isSafari||Ext.isGecko){g=g.buffer}}}if(Ext.isObject(e)){e=Ext.Object.toQueryString(e)}if(Ext.isObject(h)){h=Ext.Object.toQueryString(h)}e=e+((h)?((e)?"&":"")+h:"");d=Ext.isObject(d)?Ext.Object.toQueryString(d):d;e=this.setupParams(m,e);b=(m.method||j.method||((e||g)?"POST":"GET")).toUpperCase();this.setupMethod(m,b);a=m.disableCaching!==false?(m.disableCaching||j.disableCaching):false;if(b==="GET"&&a){c=Ext.urlAppend(c,(m.disableCachingParam||j.disableCachingParam)+"="+(new Date().getTime()))}if((b=="GET"||g)&&e){c=Ext.urlAppend(c,e);e=null}if(d){c=Ext.urlAppend(c,d)}return{url:c,method:b,data:g||e||null}},setupUrl:function(b,a){var c=this.getForm(b);if(c){a=a||c.action}return a},setupParams:function(a,d){var c=this.getForm(a),b;if(c&&!this.isFormUpload(a)){b=Ext.Element.serializeForm(c);d=d?(d+"&"+b):b}return d},setupMethod:function(a,b){if(this.isFormUpload(a)){return"POST"}return b},setupHeaders:function(n,o,d,c){var j=this,b=Ext.apply({},o.headers||{},j.defaultHeaders||{}),m=j.defaultPostHeader,k=o.jsonData,a=o.xmlData,l,g;if(!b["Content-Type"]&&(d||c)){if(d){if(o.rawData){m="text/plain"}else{if(a&&Ext.isDefined(a)){m="text/xml"}else{if(k&&Ext.isDefined(k)){m="application/json"}}}}b["Content-Type"]=m}if(j.useDefaultXhrHeader&&!b["X-Requested-With"]){b["X-Requested-With"]=j.defaultXhrHeader}try{for(l in b){if(b.hasOwnProperty(l)){g=b[l];n.setRequestHeader(l,g)}}}catch(h){j.fireEvent("exception",l,g)}return b},newRequest:function(a){var b=this,c;if(a.binaryData){if(b.nativeBinaryPostSupport()){c=this.getXhrInstance()}else{c=new Ext.data.flash.BinaryXhr()}}else{if((a.cors||b.cors)&&Ext.isIE&&Ext.ieVersion<=9){c=b.getXdrInstance();b.isXdr=true}else{c=b.getXhrInstance()}}return c},openRequest:function(c,a,d,h,b){var e=this,g=e.newRequest(c);if(h){g.open(a.method,a.url,d,h,b)}else{if(e.isXdr){g.open(a.method,a.url)}else{g.open(a.method,a.url,d)}}if(c.binary||e.binary){if(window.Uint8Array){g.responseType="arraybuffer"}else{if(g.overrideMimeType){g.overrideMimeType("text/plain; charset=x-user-defined")}}}if(c.withCredentials||e.withCredentials){g.withCredentials=true}return g},getXdrInstance:function(){var a;if(Ext.ieVersion>=8){a=new XDomainRequest()}else{Ext.Error.raise({msg:"Your browser does not support CORS"})}return a},getXhrInstance:(function(){var b=[function(){return new XMLHttpRequest()},function(){return new ActiveXObject("MSXML2.XMLHTTP.3.0")},function(){return new ActiveXObject("MSXML2.XMLHTTP")},function(){return new ActiveXObject("Microsoft.XMLHTTP")}],c=0,a=b.length,g;for(;c<a;++c){try{g=b[c];g();break}catch(d){}}return g}()),isLoading:function(a){if(!a){a=this.getLatest()}if(!(a&&a.xhr)){return false}var b=a.xhr.readyState;return((a.xhr instanceof Ext.data.flash.BinaryXhr)&&b!=4)||!(b===0||b==4)},abort:function(b){var a=this,d;if(!b){b=a.getLatest()}if(b&&a.isLoading(b)){d=b.xhr;try{d.onreadystatechange=null}catch(c){d.onreadystatechange=Ext.emptyFn}d.abort();a.clearTimeout(b);if(!b.timedout){b.aborted=true}a.onComplete(b);a.cleanup(b)}},abortAll:function(){var b=this.requests,a;for(a in b){if(b.hasOwnProperty(a)){this.abort(b[a])}}},getLatest:function(){var b=this.latestId,a;if(b){a=this.requests[b]}return a||null},onStateChange:function(c,a){var b=this;if((c.xhr&&c.xhr.readyState==4)||b.isXdr){b.clearTimeout(c);b.onComplete(c,a);b.cleanup(c);Ext.EventManager.idleEvent.fire()}},clearTimeout:function(a){clearTimeout(a.timeout);delete a.timeout},cleanup:function(a){a.xhr=null;delete a.xhr},onComplete:function(h,d){var g=this,c=h.options,a,k,b;try{a=g.parseStatus(h.xhr.status)}catch(j){a={success:false,isException:false}}k=g.isXdr?d:a.success;if(k){b=g.createResponse(h);g.fireEvent("requestcomplete",g,b,c);Ext.callback(c.success,c.scope,[b,c])}else{if(a.isException||h.aborted||h.timedout){b=g.createException(h)}else{b=g.createResponse(h)}g.fireEvent("requestexception",g,b,c);Ext.callback(c.failure,c.scope,[b,c])}Ext.callback(c.callback,c.scope,[c,k,b]);delete g.requests[h.id];return b},parseStatus:function(a){a=a==1223?204:a;var c=(a>=200&&a<300)||a==304,b=false;if(!c){switch(a){case 12002:case 12029:case 12030:case 12031:case 12152:case 13030:b=true;break}}return{success:c,isException:b}},createResponse:function(e){var j=this,l=e.xhr,c=j.isXdr,b={},m=c?[]:l.getAllResponseHeaders().replace(/\r\n/g,"\n").split("\n"),h=m.length,n,g,k,d,a;while(h--){n=m[h];g=n.indexOf(":");if(g>=0){k=n.substr(0,g).toLowerCase();if(n.charAt(g+1)==" "){++g}b[k]=n.substr(g+1)}}e.xhr=null;delete e.xhr;d={request:e,requestId:e.id,status:l.status,statusText:l.statusText,getResponseHeader:function(o){return b[o.toLowerCase()]},getAllResponseHeaders:function(){return b}};if(c){j.processXdrResponse(d,l)}if(e.binary){d.responseBytes=j.getByteArray(l)}else{d.responseText=l.responseText;d.responseXML=l.responseXML}l=null;return d},createException:function(a){return{request:a,requestId:a.id,status:a.aborted?-1:0,statusText:a.aborted?"transaction aborted":"communication failure",aborted:a.aborted,timedout:a.timedout}},getByteArray:function(k){var c=k.response,j=k.responseBody,b,g,a,d;if(k instanceof Ext.data.flash.BinaryXhr){b=k.responseBytes}else{if(window.Uint8Array){b=c?new Uint8Array(c):[]}else{if(Ext.isIE9p){try{b=new VBArray(j).toArray()}catch(h){b=[]}}else{if(Ext.isIE){if(!this.self.vbScriptInjected){this.injectVBScript()}getIEByteArray(k.responseBody,b=[])}else{b=[];g=k.responseText;a=g.length;for(d=0;d<a;d++){b.push(g.charCodeAt(d)&255)}}}}}return b},injectVBScript:function(){var a=document.createElement("script");a.type="text/vbscript";a.text=["Function getIEByteArray(byteArray, out)","Dim len, i","len = LenB(byteArray)","For i = 1 to len","out.push(AscB(MidB(byteArray, i, 1)))","Next","End Function"].join("\n");Ext.getHead().dom.appendChild(a);this.self.vbScriptInjected=true},nativeBinaryPostSupport:function(){return Ext.isChrome||(Ext.isSafari&&Ext.isDefined(window.Uint8Array))||(Ext.isGecko&&Ext.isDefined(window.Uint8Array))}},1,0,0,0,0,[["observable",Ext.util.Observable]],[Ext.data,"Connection"],0));(Ext.cmd.derive("Ext.Ajax",Ext.data.Connection,{singleton:true,autoAbort:false},0,0,0,0,0,0,[Ext,"Ajax"],0));(Ext.cmd.derive("Ext.util.Floating",Ext.Base,{focusOnToFront:true,shadow:"sides",constrain:false,constructor:function(b){var a=this;a.fixed=a.fixed&&!(Ext.isIE6||Ext.isIEQuirks);a.el=new Ext.dom.Layer(Ext.apply({preventSync:true,hideMode:a.hideMode,hidden:a.hidden,shadow:(typeof a.shadow!="undefined")?a.shadow:"sides",shadowOffset:a.shadowOffset,constrain:false,fixed:a.fixed,shim:(a.shim===false)?false:undefined},a.floating),b);if(a.modal&&!(Ext.FocusManager&&Ext.FocusManager.enabled)){a.mon(a.el,{keydown:a.onKeyDown,scope:a})}a.mon(a.el,{mousedown:a.onMouseDown,scope:a});a.floating=true;a.registerWithOwnerCt();a.initHierarchyEvents()},initHierarchyEvents:function(){var b=this,a=this.syncHidden;if(!b.hasHierarchyEventListeners){b.mon(b.hierarchyEventSource,{hide:a,collapse:a,show:a,expand:a,added:a,scope:b});b.hasHierarchyEventListeners=true}},registerWithOwnerCt:function(){var c=this,b=c.ownerCt,a=c.zIndexParent;if(a){a.unregisterFloatingItem(c)}a=c.zIndexParent=c.up("[floating]");c.setFloatParent(b||a);delete c.ownerCt;if(a){a.registerFloatingItem(c)}else{Ext.WindowManager.register(c)}},onKeyDown:function(d){var c=this,a,h,g,b;if(d.getKey()==Ext.EventObject.TAB){a=d.shiftKey;h=c.el.query(":focusable");g=h[0];b=h[h.length-1];if(g&&b&&d.target===(a?g:b)){d.stopEvent();(a?b:g).focus(false,true)}}},onMouseDown:function(b){var a=this.focusTask;if(this.floating&&(!a||!a.id)){this.toFront(!!b.getTarget(":focusable"))}},setFloatParent:function(b){var a=this;a.floatParent=b;if((a.constrain||a.constrainHeader)&&!a.constrainTo){a.constrainTo=b?b.getTargetEl():a.container}},syncShadow:function(){if(this.floating){this.el.sync(true)}},onBeforeFloatLayout:function(){this.el.preventSync=true},onAfterFloatLayout:function(){delete this.el.preventSync;this.syncShadow()},syncHidden:function(){var c=this,d=c.hidden||!c.rendered,a=c.hierarchicallyHidden=c.isHierarchicallyHidden(),b=c.pendingShow;if(d!==a){if(a){c.hide();c.pendingShow=true}else{if(b){delete c.pendingShow;if(b.length){c.show.apply(c,b)}else{c.show()}}}}},setZIndex:function(a){var b=this;b.el.setZIndex(a);a+=10;if(b.floatingDescendants){a=Math.floor(b.floatingDescendants.setBase(a)/100)*100+10000}return a},doConstrain:function(a){var b=this,c=b.calculateConstrainedPosition(a,null,true);if(c){b.setPosition(c)}},toFront:function(c){var b=this,a=b.zIndexParent,d=b.preventFocusOnActivate;if(a&&b.bringParentToFront!==false){a.toFront(true)}if(!Ext.isDefined(c)){c=!b.focusOnToFront}if(c){b.preventFocusOnActivate=true}if(b.zIndexManager.bringToFront(b,c)){if(!c){b.focus(false,true)}}b.preventFocusOnActivate=d;return b},setActive:function(b,c){var a=this;if(b){if(a.el.shadow&&!a.maximized){a.el.enableShadow(true)}if(!a.preventFocusOnActivate){a.focus(false,true)}a.fireEvent("activate",a)}else{if(a.isWindow&&(c&&c.isWindow)&&a.hideShadowOnDeactivate){a.el.disableShadow()}a.fireEvent("deactivate",a)}},toBack:function(){this.zIndexManager.sendToBack(this);return this},center:function(){var a=this,b;if(a.isVisible()){b=a.getAlignToXY(a.container,"c-c");a.setPagePosition(b)}else{a.needsCenter=true}return a},onFloatShow:function(){if(this.needsCenter){this.center()}delete this.needsCenter},fitContainer:function(c){var g=this,e=g.floatParent,b=e?e.getTargetEl():g.container,a=b.getViewSize(false),d=e||(b.dom!==document.body)?[0,0]:b.getXY();a.x=d[0];a.y=d[1];g.setBox(a,c)}},1,0,0,0,0,0,[Ext.util,"Floating"],0));(Ext.cmd.derive("Ext.Component",Ext.AbstractComponent,{statics:{DIRECTION_TOP:"top",DIRECTION_RIGHT:"right",DIRECTION_BOTTOM:"bottom",DIRECTION_LEFT:"left",VERTICAL_DIRECTION_Re:/^(?:top|bottom)$/,INVALID_ID_CHARS_Re:/[\.,\s]/g},resizeHandles:"all",floating:false,defaultAlign:"tl-bl?",toFrontOnShow:true,hideMode:"display",offsetsCls:Ext.baseCSSPrefix+"hide-offsets",bubbleEvents:[],defaultComponentLayoutType:"autocomponent",constructor:function(a){var b=this;a=a||{};if(a.initialConfig){if(a.isAction){b.baseAction=a}a=a.initialConfig}else{if(a.tagName||a.dom||Ext.isString(a)){a={applyTo:a,id:a.id||a}}}b.callParent([a]);if(b.baseAction){b.baseAction.addComponent(b)}},initComponent:function(){var a=this;a.callParent();if(a.listeners){a.on(a.listeners);a.listeners=null}a.enableBubble(a.bubbleEvents)},afterRender:function(){var a=this;a.callParent();if(!(a.x&&a.y)&&(a.pageX||a.pageY)){a.setPagePosition(a.pageX,a.pageY)}},setAutoScroll:function(a){var b=this;b.autoScroll=!!a;if(b.rendered){b.getOverflowEl().setStyle(b.getOverflowStyle())}b.updateLayout();return b},setOverflowXY:function(b,a){var c=this,d=arguments.length;if(d){c.overflowX=b||"";if(d>1){c.overflowY=a||""}}if(c.rendered){c.getOverflowEl().setStyle(c.getOverflowStyle())}c.updateLayout();return c},beforeRender:function(){var b=this,c=b.floating,a;if(c){b.addCls(Ext.baseCSSPrefix+"layer");a=c.cls;if(a){b.addCls(a)}}return b.callParent()},beforeLayout:function(){this.callParent(arguments);if(this.floating){this.onBeforeFloatLayout()}},afterComponentLayout:function(){this.callParent(arguments);if(this.floating){this.onAfterFloatLayout()}},makeFloating:function(a){this.mixins.floating.constructor.call(this,a)},wrapPrimaryEl:function(a){if(this.floating){this.makeFloating(a)}else{this.callParent(arguments)}},initResizable:function(a){var b=this;a=Ext.apply({target:b,dynamic:false,constrainTo:b.constrainTo||(b.floatParent?b.floatParent.getTargetEl():null),handles:b.resizeHandles},a);a.target=b;b.resizer=new Ext.resizer.Resizer(a)},getDragEl:function(){return this.el},initDraggable:function(){var c=this,a=(c.resizer&&c.resizer.el!==c.el)?c.resizerComponent=new Ext.Component({el:c.resizer.el,rendered:true,container:c.container}):c,b=Ext.applyIf({el:a.getDragEl(),constrainTo:(c.constrain||c.draggable.constrain)?(c.constrainTo||(c.floatParent?c.floatParent.getTargetEl():c.container)):undefined},c.draggable);if(c.constrain||c.constrainDelegate){b.constrain=c.constrain;b.constrainDelegate=c.constrainDelegate}c.dd=new Ext.util.ComponentDragger(a,b)},scrollBy:function(b,a,c){var d;if((d=this.getTargetEl())&&d.dom){d.scrollBy.apply(d,arguments)}},setLoading:function(c,d){var b=this,a={target:b};if(b.rendered){Ext.destroy(b.loadMask);b.loadMask=null;if(c!==false&&!b.collapsed){if(Ext.isObject(c)){Ext.apply(a,c)}else{if(Ext.isString(c)){a.msg=c}}if(d){Ext.applyIf(a,{useTargetEl:true})}b.loadMask=new Ext.LoadMask(a);b.loadMask.show()}}return b.loadMask},beforeSetPosition:function(){var b=this,c=b.callParent(arguments),a;if(c){a=b.adjustPosition(c.x,c.y);c.x=a.x;c.y=a.y}return c||null},afterSetPosition:function(b,a){this.onPosition(b,a);this.fireEvent("move",this,b,a)},showAt:function(a,d,b){var c=this;if(!c.rendered&&(c.autoRender||c.floating)){c.x=a;c.y=d;return c.show()}if(c.floating){c.setPosition(a,d,b)}else{c.setPagePosition(a,d,b)}c.show()},showBy:function(b,d,c){var a=this;if(a.floating&&b){a.show();if(a.rendered&&!a.hidden){a.alignTo(b,d||a.defaultAlign,c)}}return a},setPagePosition:function(a,g,b){var c=this,d,e;if(Ext.isArray(a)){g=a[1];a=a[0]}c.pageX=a;c.pageY=g;if(c.floating){if(c.isContainedFloater()){e=c.floatParent.getTargetEl().getViewRegion();if(Ext.isNumber(a)&&Ext.isNumber(e.left)){a-=e.left}if(Ext.isNumber(g)&&Ext.isNumber(e.top)){g-=e.top}}else{d=c.el.translateXY(a,g);a=d.x;g=d.y}c.setPosition(a,g,b)}else{d=c.el.translateXY(a,g);c.setPosition(d.x,d.y,b)}return c},isContainedFloater:function(){return(this.floating&&this.floatParent)},updateBox:function(a){this.setSize(a.width,a.height);this.setPagePosition(a.x,a.y);return this},getOuterSize:function(){var a=this.el;return{width:a.getWidth()+a.getMargin("lr"),height:a.getHeight()+a.getMargin("tb")}},adjustPosition:function(a,d){var b=this,c;if(b.isContainedFloater()){c=b.floatParent.getTargetEl().getViewRegion();a+=c.left;d+=c.top}return{x:a,y:d}},getPosition:function(a){var b=this,d,c=b.isContainedFloater(),e;if((a===true)&&!c){return[b.getLocalX(),b.getLocalY()]}d=b.getXY();if((a===true)&&c){e=b.floatParent.getTargetEl().getViewRegion();d[0]-=e.left;d[1]-=e.top}return d},getId:function(){var a=this,b;if(!a.id){b=a.getXType();if(b){b=b.replace(Ext.Component.INVALID_ID_CHARS_Re,"-")}else{b=Ext.name.toLowerCase()+"-comp"}a.id=b+"-"+a.getAutoId()}return a.id},show:function(d,a,b){var c=this,e=c.rendered;if(c.hierarchicallyHidden||(c.floating&&!e&&c.isHierarchicallyHidden())){if(!e){c.initHierarchyEvents()}if(arguments.length>1){arguments[0]=null;c.pendingShow=arguments}else{c.pendingShow=true}}else{if(e&&c.isVisible()){if(c.toFrontOnShow&&c.floating){c.toFront()}}else{if(c.fireEvent("beforeshow",c)!==false){c.hidden=false;delete this.getHierarchyState().hidden;Ext.suspendLayouts();if(!e&&(c.autoRender||c.floating)){c.doAutoRender();e=c.rendered}if(e){c.beforeShow();Ext.resumeLayouts();c.onShow.apply(c,arguments);c.afterShow.apply(c,arguments)}else{Ext.resumeLayouts(true)}}else{c.onShowVeto()}}}return c},onShowVeto:Ext.emptyFn,beforeShow:Ext.emptyFn,onShow:function(){var a=this;a.el.show();a.callParent(arguments);if(a.floating){if(a.maximized){a.fitContainer()}else{if(a.constrain){a.doConstrain()}}}},getAnimateTarget:function(a){a=a||this.animateTarget;if(a){a=a.isComponent?a.getEl():Ext.get(a)}return a||null},afterShow:function(h,b,e){var g=this,j=g.el,a,c,d;h=g.getAnimateTarget(h);if(!g.ghost){h=null}if(h){c={x:j.getX(),y:j.getY(),width:j.dom.offsetWidth,height:j.dom.offsetHeight};a={x:h.getX(),y:h.getY(),width:h.dom.offsetWidth,height:h.dom.offsetHeight};j.addCls(g.offsetsCls);d=g.ghost();d.el.stopAnimation();d.setX(-10000);g.ghostBox=c;d.el.animate({from:a,to:c,listeners:{afteranimate:function(){delete d.componentLayout.lastComponentSize;g.unghost();delete g.ghostBox;j.removeCls(g.offsetsCls);g.onShowComplete(b,e)}}})}else{g.onShowComplete(b,e)}g.fireHierarchyEvent("show")},onShowComplete:function(a,b){var c=this;if(c.floating){c.toFront();c.onFloatShow()}Ext.callback(a,b||c);c.fireEvent("show",c);delete c.hiddenByLayout},hide:function(e,b,c){var d=this,a;if(d.pendingShow){delete d.pendingShow}if(!(d.rendered&&!d.isVisible())){a=(d.fireEvent("beforehide",d)!==false);if(d.hierarchicallyHidden||a){d.hidden=true;d.getHierarchyState().hidden=true;if(d.rendered){d.onHide.apply(d,arguments)}}}return d},onHide:function(h,a,e){var g=this,c,d,b;h=g.getAnimateTarget(h);if(!g.ghost){h=null}if(h){b={x:h.getX(),y:h.getY(),width:h.dom.offsetWidth,height:h.dom.offsetHeight};c=g.ghost();c.el.stopAnimation();d=g.getSize();c.el.animate({to:b,listeners:{afteranimate:function(){delete c.componentLayout.lastComponentSize;c.el.hide();c.el.setSize(d);g.afterHide(a,e)}}})}g.el.hide();if(!h){g.afterHide(a,e)}},afterHide:function(a,b){var c=this,d=Ext.Element.getActiveElement();c.hiddenByLayout=null;Ext.AbstractComponent.prototype.onHide.call(c);if(d===c.el||c.el.contains(d)){Ext.fly(d).blur()}Ext.callback(a,b||c);c.fireEvent("hide",c);c.fireHierarchyEvent("hide")},onDestroy:function(){var a=this;if(a.rendered){Ext.destroy(a.dd,a.resizer,a.proxy,a.proxyWrap,a.resizerComponent)}delete a.focusTask;a.callParent()},deleteMembers:function(){var b=arguments,a=b.length,c=0;for(;c<a;++c){delete this[b[c]]}},focus:function(g,c,j,d){var e=this,a,h,b;if(c){if(!e.focusTask){Ext.Component.prototype.focusTask=new Ext.util.DelayedTask(e.focus)}e.focusTask.delay(Ext.isNumber(c)?c:10,null,e,[g,false,j,d]);return e}if(e.focusTask){e.focusTask.cancel()}if(e.rendered&&!e.isDestroyed&&e.isVisible(true)&&(a=e.getFocusEl())){if(a.isComponent){return a.focus(g,c)}if((h=a.dom)){if(a.needsTabIndex()){h.tabIndex=-1}if(e.floating){b=e.container.dom.scrollTop}a.focus();if(g===true){h.select()}Ext.callback(j,d)}if(e.floating){e.toFront(true);if(b!==undefined){e.container.dom.scrollTop=b}}}return e},cancelFocus:function(){var a=this.focusTask;if(a){a.cancel()}},blur:function(){var a;if(this.rendered&&(a=this.getFocusEl())){a.blur()}return this},getEl:function(){return this.el},getResizeEl:function(){return this.el},getPositionEl:function(){return this.el},getActionEl:function(){return this.el},getVisibilityEl:function(){return this.el},getRefOwner:function(){return this.ownerCt||this.floatParent},getBubbleTarget:function(){return this.getRefOwner()},getContentTarget:function(){return this.el},cloneConfig:function(c){c=c||{};var d=c.id||Ext.id(),a=Ext.applyIf(c,this.initialConfig),b;a.id=d;b=Ext.getClass(this);return new b(a)},getXType:function(){return this.self.xtype},findParentBy:function(a){var b;for(b=this.getBubbleTarget();b&&!a(b,this);b=b.getBubbleTarget()){}return b||null},findParentByType:function(a){return Ext.isFunction(a)?this.findParentBy(function(b){return b.constructor===a}):this.up(a)},bubble:function(c,b,a){var d=this;while(d){if(c.apply(b||d,a||[d])===false){break}d=d.getBubbleTarget()}return this},getProxy:function(){var a=this,b;if(!a.proxy){b=Ext.getBody();a.proxy=a.el.createProxy(Ext.baseCSSPrefix+"proxy-el",b,true)}return a.proxy},fireHierarchyEvent:function(a){this.hierarchyEventSource.fireEvent(a,this)},onAdded:function(){this.callParent(arguments);if(this.hierarchyEventSource.hasListeners.added){this.fireHierarchyEvent("added")}}},1,["component","box"],["component","box"],{component:true,box:true},["widget.box","widget.component"],[["floating",Ext.util.Floating]],[Ext,"Component"],function(){this.hierarchyEventSource=this.prototype.hierarchyEventSource=new Ext.util.Observable({events:{hide:true,show:true,collapse:true,expand:true,added:true}})}));Ext.define("Ext.layout.container.border.Region",{override:"Ext.Component",initBorderRegion:function(){var a=this;if(!a._borderRegionInited){a._borderRegionInited=true;a.addStateEvents(["changeregion","changeweight"]);Ext.override(a,{getState:function(){var b=a.callParent();b=a.addPropertyToState(b,"region");b=a.addPropertyToState(b,"weight");return b}})}},getOwningBorderContainer:function(){var a=this.getOwningBorderLayout();return a&&a.owner},getOwningBorderLayout:function(){var a=this.ownerLayout;return(a&&a.isBorderLayout)?a:null},setBorderRegion:function(l){var k=this,c,d=k.region;if(l!==d){c=k.getOwningBorderLayout();if(c){var g=c.regionFlags[l],m=k.placeholder,a=k.splitter,b=c.owner,o=c.regionMeta,e=k.collapsed||k.floated,n,j,h;if(k.fireEventArgs("beforechangeregion",[k,l])===false){return d}Ext.suspendLayouts();k.region=l;Ext.apply(k,g);if(k.updateCollapseTool){k.updateCollapseTool()}if(a){Ext.apply(a,g);a.updateOrientation();j=b.items;h=j.indexOf(k);if(h>=0){n=o[l].splitterDelta;if(j.getAt(h+n)!==a){j.remove(a);h=j.indexOf(k);if(n>0){++h}j.insert(h,a)}}}if(m){if(e){k.expand(false)}b.remove(m);k.placeholder=null;if(e){k.collapse(null,false)}}b.updateLayout();Ext.resumeLayouts(true);k.fireEventArgs("changeregion",[k,d])}else{k.region=l}}return d},setRegionWeight:function(d){var c=this,b=c.getOwningBorderContainer(),e=c.placeholder,a=c.weight;if(d!==a){if(c.fireEventArgs("beforechangeweight",[c,d])!==false){c.weight=d;if(e){e.weight=d}if(b){b.updateLayout()}c.fireEventArgs("changeweight",[c,a])}}return a}});(Ext.cmd.derive("Ext.ElementLoader",Ext.Base,{statics:{Renderer:{Html:function(a,b,c){a.getTarget().update(b.responseText,c.scripts===true);return true}}},url:null,params:null,baseParams:null,autoLoad:false,target:null,loadMask:false,ajaxOptions:null,scripts:false,isLoader:true,constructor:function(b){var c=this,a;b=b||{};Ext.apply(c,b);c.setTarget(c.target);c.addEvents("beforeload","exception","load");c.mixins.observable.constructor.call(c);if(c.autoLoad){a=c.autoLoad;if(a===true){a={}}c.load(a)}},setTarget:function(b){var a=this;b=Ext.get(b);if(a.target&&a.target!=b){a.abort()}a.target=b},getTarget:function(){return this.target||null},abort:function(){var a=this.active;if(a!==undefined){Ext.Ajax.abort(a.request);if(a.mask){this.removeMask()}delete this.active}},removeMask:function(){this.target.unmask()},addMask:function(a){this.target.mask(a===true?null:a)},load:function(c){c=Ext.apply({},c);var e=this,a=Ext.isDefined(c.loadMask)?c.loadMask:e.loadMask,g=Ext.apply({},c.params),b=Ext.apply({},c.ajaxOptions),h=c.callback||e.callback,d=c.scope||e.scope||e;Ext.applyIf(b,e.ajaxOptions);Ext.applyIf(c,b);Ext.applyIf(g,e.params);Ext.apply(g,e.baseParams);Ext.applyIf(c,{url:e.url});Ext.apply(c,{scope:e,params:g,callback:e.onComplete});if(e.fireEvent("beforeload",e,c)===false){return}if(a){e.addMask(a)}e.active={options:c,mask:a,scope:d,callback:h,success:c.success||e.success,failure:c.failure||e.failure,renderer:c.renderer||e.renderer,scripts:Ext.isDefined(c.scripts)?c.scripts:e.scripts};e.active.request=Ext.Ajax.request(c);e.setOptions(e.active,c)},setOptions:Ext.emptyFn,onComplete:function(b,g,a){var d=this,e=d.active,c;if(e){c=e.scope;if(g){g=d.getRenderer(e.renderer).call(d,d,a,e)!==false}if(g){Ext.callback(e.success,c,[d,a,b]);d.fireEvent("load",d,a,b)}else{Ext.callback(e.failure,c,[d,a,b]);d.fireEvent("exception",d,a,b)}Ext.callback(e.callback,c,[d,g,a,b]);if(e.mask){d.removeMask()}}delete d.active},getRenderer:function(a){if(Ext.isFunction(a)){return a}return this.statics().Renderer.Html},startAutoRefresh:function(a,b){var c=this;c.stopAutoRefresh();c.autoRefresh=setInterval(function(){c.load(b)},a)},stopAutoRefresh:function(){clearInterval(this.autoRefresh);delete this.autoRefresh},isAutoRefreshing:function(){return Ext.isDefined(this.autoRefresh)},destroy:function(){var a=this;a.stopAutoRefresh();delete a.target;a.abort();a.clearListeners()}},1,0,0,0,0,[["observable",Ext.util.Observable]],[Ext,"ElementLoader"],0));(Ext.cmd.derive("Ext.ComponentLoader",Ext.ElementLoader,{statics:{Renderer:{Data:function(a,b,d){var g=true;try{a.getTarget().update(Ext.decode(b.responseText))}catch(c){g=false}return g},Component:function(a,c,h){var j=true,g=a.getTarget(),b=[];try{b=Ext.decode(c.responseText)}catch(d){j=false}if(j){g.suspendLayouts();if(h.removeAll){g.removeAll()}g.add(b);g.resumeLayouts(true)}return j}}},target:null,loadMask:false,renderer:"html",setTarget:function(b){var a=this;if(Ext.isString(b)){b=Ext.getCmp(b)}if(a.target&&a.target!=b){a.abort()}a.target=b},removeMask:function(){this.target.setLoading(false)},addMask:function(a){this.target.setLoading(a)},setOptions:function(b,a){b.removeAll=Ext.isDefined(a.removeAll)?a.removeAll:this.removeAll},getRenderer:function(b){if(Ext.isFunction(b)){return b}var a=this.statics().Renderer;switch(b){case"component":return a.Component;case"data":return a.Data;default:return Ext.ElementLoader.Renderer.Html}}},0,0,0,0,0,0,[Ext,"ComponentLoader"],0));(Ext.cmd.derive("Ext.layout.SizeModel",Ext.Base,{constructor:function(c){var e=this,d=e.self,a=d.sizeModelsArray,b;Ext.apply(e,c);e[b=e.name]=true;e.fixed=!(e.auto=e.natural||e.shrinkWrap);a[e.ordinal=a.length]=d[b]=d.sizeModels[b]=e},statics:{sizeModelsArray:[],sizeModels:{}},calculated:false,configured:false,constrainedMax:false,constrainedMin:false,natural:false,shrinkWrap:false,calculatedFromConfigured:false,calculatedFromNatural:false,calculatedFromShrinkWrap:false,names:null},1,0,0,0,0,0,[Ext.layout,"SizeModel"],function(){var e=this,a=e.sizeModelsArray,c,b,h,g,d;new e({name:"calculated"});new e({name:"configured",names:{width:"width",height:"height"}});new e({name:"natural"});new e({name:"shrinkWrap"});new e({name:"calculatedFromConfigured",configured:true,names:{width:"width",height:"height"}});new e({name:"calculatedFromNatural",natural:true});new e({name:"calculatedFromShrinkWrap",shrinkWrap:true});new e({name:"constrainedMax",configured:true,constrained:true,names:{width:"maxWidth",height:"maxHeight"}});new e({name:"constrainedMin",configured:true,constrained:true,names:{width:"minWidth",height:"minHeight"}});new e({name:"constrainedDock",configured:true,constrained:true,constrainedByMin:true,names:{width:"dockConstrainedWidth",height:"dockConstrainedHeight"}});for(c=0,h=a.length;c<h;++c){d=a[c];d.pairsByHeightOrdinal=g=[];for(b=0;b<h;++b){g.push({width:d,height:a[b]})}}}));(Ext.cmd.derive("Ext.layout.Layout",Ext.Base,{isLayout:true,initialized:false,running:false,autoSizePolicy:{readsWidth:1,readsHeight:1,setsWidth:0,setsHeight:0},statics:{layoutsByType:{},create:function(g,e){var l=Ext.ClassManager,c=this.layoutsByType,d,h,b,a,j,k;if(!g||typeof g==="string"){j=g||e;b={}}else{if(g.isLayout){return g}else{b=g;j=g.type||e}}if(!(a=c[j])){d="layout."+j;h=l.getNameByAlias(d);if(!h){k=true}a=l.get(h);if(k||!a){return l.instantiateByAlias(d,b||{})}c[j]=a}return new a(b)}},constructor:function(a){var b=this;b.id=Ext.id(null,b.type+"-");Ext.apply(b,a);b.layoutCount=0},beginLayout:Ext.emptyFn,beginLayoutCycle:function(c){var b=this,a=b.context,d;if(b.lastWidthModel!=c.widthModel){if(b.lastWidthModel){d=true}b.lastWidthModel=c.widthModel}if(b.lastHeightModel!=c.heightModel){if(b.lastWidthModel){d=true}b.lastHeightModel=c.heightModel}if(d){(a=c.context).clearTriggers(b,false);a.clearTriggers(b,true);b.triggerCount=0}},finishedLayout:function(a){this.lastWidthModel=a.widthModel;this.lastHeightModel=a.heightModel;this.ownerContext=null},redoLayout:Ext.emptyFn,undoLayout:Ext.emptyFn,getAnimatePolicy:function(){return this.animatePolicy},getItemSizePolicy:function(a){return this.autoSizePolicy},isItemBoxParent:function(a){return false},isItemLayoutRoot:function(d){var c=d.getSizeModel(),b=c.width,a=c.height;if(!d.componentLayout.lastComponentSize&&(b.calculated||a.calculated)){return false}return !b.shrinkWrap&&!a.shrinkWrap},isItemShrinkWrap:function(a){return a.shrinkWrap},isRunning:function(){return !!this.ownerContext},getItemsRenderTree:function(d,b){var h=d.length,e,g,c,a;if(h){a=[];for(e=0;e<h;++e){g=d[e];if(!g.rendered){if(b&&(b[g.id]!==undefined)){c=b[g.id]}else{this.configureItem(g);c=g.getRenderTree();if(b){b[g.id]=c}}if(c){a.push(c)}}}}return a},finishRender:Ext.emptyFn,finishRenderItems:function(e,a){var d=a.length,b,c;for(b=0;b<d;b++){c=a[b];if(c.rendering){c.finishRender(b);this.afterRenderItem(c)}}},renderChildren:function(){var b=this,a=b.getLayoutItems(),c=b.getRenderTarget();b.renderItems(a,c)},renderItems:function(a,g){var e=this,d=a.length,b=0,c;if(d){Ext.suspendLayouts();for(;b<d;b++){c=a[b];if(c&&!c.rendered){e.renderItem(c,g,b)}else{if(!e.isValidParent(c,g,b)){e.moveItem(c,g,b)}else{e.configureItem(c)}}}Ext.resumeLayouts(true)}},isValidParent:function(g,h,b){var c=g.el?g.el.dom:Ext.getDom(g),e=(h&&h.dom)||h,a=c.parentNode,d;if(a){d=a.className;if(d&&d.indexOf(Ext.baseCSSPrefix+"resizable-wrap")!==-1){c=c.parentNode}}if(c&&e){if(typeof b=="number"){b=this.getPositionOffset(b);return c===e.childNodes[b]}return c.parentNode===e}return false},getPositionOffset:function(a){return a},configureItem:function(a){a.ownerLayout=this},renderItem:function(c,d,a){var b=this;if(!c.rendered){b.configureItem(c);c.render(d,a);b.afterRenderItem(c)}},moveItem:function(b,c,a){c=c.dom||c;if(typeof a=="number"){a=c.childNodes[a]}c.insertBefore(b.el.dom,a||null);b.container=Ext.get(c);this.configureItem(b)},onContentChange:function(){this.owner.updateLayout();return true},initLayout:function(){this.initialized=true},setOwner:function(a){this.owner=a},getLayoutItems:function(){return[]},onAdd:function(a){a.ownerLayout=this},afterRenderItem:Ext.emptyFn,onRemove:Ext.emptyFn,onDestroy:Ext.emptyFn,afterRemove:function(e){var d=this,c=e.el,b=d.owner,a;if(e.rendered){a=[].concat(d.itemCls||[]);if(b.itemCls){a=Ext.Array.push(a,b.itemCls)}if(a.length){c.removeCls(a)}}delete e.ownerLayout},destroy:function(){var a=this,b;if(a.targetCls){b=a.getTarget();if(b){b.removeCls(a.targetCls)}}a.onDestroy()},sortWeightedItems:function(a,d){for(var b=0,c=a.length;b<c;++b){a[b].$i=b}Ext.Array.sort(a,function(g,e){var h=e.weight-g.weight;if(!h){h=g.$i-e.$i;if(g[d]){h=-h}}return h});for(b=0;b<c;++b){delete a[b].$i}}},1,0,0,0,0,0,[Ext.layout,"Layout"],function(){var a=this;a.prototype.sizeModels=a.sizeModels=Ext.layout.SizeModel.sizeModels}));(Ext.cmd.derive("Ext.layout.container.Container",Ext.layout.Layout,{alternateClassName:"Ext.layout.ContainerLayout",type:"container",beginCollapse:Ext.emptyFn,beginExpand:Ext.emptyFn,animatePolicy:null,childEls:["overflowPadderEl"],renderTpl:["{%this.renderBody(out,values)%}"],usesContainerHeight:true,usesContainerWidth:true,usesHeight:true,usesWidth:true,constructor:function(){this.callParent(arguments);this.mixins.elementCt.constructor.call(this)},destroy:function(){this.callParent();this.mixins.elementCt.destroy.call(this)},beginLayout:function(a){this.callParent(arguments);a.targetContext=a.paddingContext=a.getEl("getTarget",this);this.cacheChildItems(a)},beginLayoutCycle:function(c,a){var b=this;b.callParent(arguments);if(a){if(b.usesContainerHeight){++c.consumersContainerHeight}if(b.usesContainerWidth){++c.consumersContainerWidth}}},cacheChildItems:function(e){var c=e.context,g=[],a=this.getVisibleItems(),d=a.length,b;e.childItems=g;e.visibleItems=a;for(b=0;b<d;++b){g.push(c.getCmp(a[b]))}},cacheElements:function(){var a=this.owner;this.applyChildEls(a.el,a.id)},configureItem:function(c){var b=this,d=b.itemCls,a=b.owner.itemCls,e;c.ownerLayout=b;if(d){e=typeof d==="string"?[d]:d}if(a){e=Ext.Array.push(e||[],a)}if(e){c.addCls(e)}},doRenderBody:function(a,b){this.renderItems(a,b);this.renderContent(a,b)},doRenderContainer:function(b,e){var c=e.$comp.layout,a=c.getRenderTpl(),d=c.getRenderData();a.applyOut(d,b)},doRenderItems:function(b,d){var c=d.$layout,a=c.getRenderTree();if(a){Ext.DomHelper.generateMarkup(a,b)}},finishRender:function(){var b=this,c,a;b.callParent();b.cacheElements();c=b.getRenderTarget();a=b.getLayoutItems();b.finishRenderItems(c,a)},notifyOwner:function(){this.owner.afterLayout(this)},getContainerSize:function(b,g){var c=b.targetContext,e=c.getFrameInfo(),k=b.paddingContext.getPaddingInfo(),j=0,l=0,d,h,a,m;if(!b.widthModel.shrinkWrap){++l;a=g?c.getDomProp("width"):c.getProp("width");d=(typeof a=="number");if(d){++j;a-=e.width+k.width;if(a<0){a=0}}}if(!b.heightModel.shrinkWrap){++l;m=g?c.getDomProp("height"):c.getProp("height");h=(typeof m=="number");if(h){++j;m-=e.height+k.height;if(m<0){m=0}}}return{width:a,height:m,needed:l,got:j,gotAll:j==l,gotWidth:d,gotHeight:h}},getPositionOffset:function(a){if(!this.createsInnerCt){var b=this.owner.itemNodeOffset;if(b){a+=b}}return a},getLayoutItems:function(){var a=this.owner,b=a&&a.items;return(b&&b.items)||[]},getRenderData:function(){var a=this.owner;return{$comp:a,$layout:this,ownerId:a.id}},getRenderedItems:function(){var e=this,h=e.getRenderTarget(),a=e.getLayoutItems(),d=a.length,g=[],b,c;for(b=0;b<d;b++){c=a[b];if(c.rendered&&e.isValidParent(c,h,b)){g.push(c)}}return g},getRenderTarget:function(){return this.owner.getTargetEl()},getElementTarget:function(){return this.getRenderTarget()},getRenderTpl:function(){var a=this,b=Ext.XTemplate.getTpl(this,"renderTpl");if(!b.renderContent){a.owner.setupRenderTpl(b)}return b},getRenderTree:function(){var a,c=this.owner.items,d,b={};do{d=c.generation;a=this.getItemsRenderTree(this.getLayoutItems(),b)}while(c.generation!==d);return a},renderChildren:function(){var b=this,c=b.owner.items,e=b.getRenderTarget(),d,a;do{d=c.generation;a=b.getLayoutItems();b.renderItems(a,e)}while(c.generation!==d)},getScrollbarsNeeded:function(c,j,b,h){var a=Ext.getScrollbarSize(),e=typeof c=="number",k=typeof j=="number",g=0,d=0;if(!a.width){return 0}if(k&&j<h){d=2;c-=a.width}if(e&&c<b){g=1;if(!d&&k){j-=a.height;if(j<h){d=2}}}return d+g},getTarget:function(){return this.owner.getTargetEl()},getVisibleItems:function(){var g=this.getRenderTarget(),b=this.getLayoutItems(),e=b.length,a=[],c,d;for(c=0;c<e;c++){d=b[c];if(d.rendered&&this.isValidParent(d,g,c)&&d.hidden!==true){a.push(d)}}return a},setupRenderTpl:function(b){var a=this;b.renderBody=a.doRenderBody;b.renderContainer=a.doRenderContainer;b.renderItems=a.doRenderItems},getContentTarget:function(){return this.owner.getDefaultContentTarget()}},1,0,0,0,["layout.container"],[["elementCt",Ext.util.ElementContainer]],[Ext.layout.container,"Container",Ext.layout,"ContainerLayout"],0));(Ext.cmd.derive("Ext.layout.container.Auto",Ext.layout.container.Container,{type:"autocontainer",childEls:["outerCt","innerCt","clearEl"],reserveScrollbar:false,managePadding:true,manageOverflow:false,lastOverflowAdjust:{width:0,height:0},renderTpl:["{% if (!(Ext.isIEQuirks || Ext.isIE7m)) { %}",'<span id="{ownerId}-outerCt" style="display:table;">','<div id="{ownerId}-innerCt" style="display:table-cell;height:100%;','vertical-align:top;{%this.renderPadding(out, values)%}" class="{innerCtCls}">',"{%this.renderBody(out,values)%}","</div>","</span>","{% } else if (values.shrinkWrapWidth) { %}",'<table id="{ownerId}-outerCt" class="'+Ext.plainTableCls+'">',"<tr>",'<td id="{ownerId}-innerCt" style="vertical-align:top;padding:0;','{%this.renderPadding(out, values)%}" class="{innerCtCls}">',"{%this.renderBody(out,values)%}",'<div id="{ownerId}-clearEl" class="',Ext.baseCSSPrefix,'clear"','role="presentation"></div>',"</td>","</tr>","</table>","{% } else { %}",'<div id="{ownerId}-outerCt" style="zoom:1;{%this.renderPadding(out, values)%}">','<div id="{ownerId}-innerCt" style="zoom:1;height:100%;" class="{innerCtCls}">',"{%this.renderBody(out,values)%}",'<div id="{ownerId}-clearEl" class="',Ext.baseCSSPrefix,'clear"','role="presentation"></div>',"</div>","</div>","{% values.$layout.isShrinkWrapTpl = false %}","{% } %}"],tableTpl:['<table id="{ownerId}-outerCt" class="'+Ext.plainTableCls+'">',"<tr>",'<td id="{ownerId}-innerCt" style="vertical-align:top;padding:0;','{%this.renderPadding(out, values)%}" class="{innerCtCls}">',"</td>","</tr>","</table>"],isShrinkWrapTpl:true,beginLayout:function(e){var d=this,a,b,c,g;d.callParent(arguments);d.initContextItems(e);if(!d.isShrinkWrapTpl){if(e.widthModel.shrinkWrap){g=true}if(Ext.isStrict&&Ext.isIE7){c=d.getOverflowXStyle(e);if((c==="auto"||c==="scroll")&&e.paddingContext.getPaddingInfo().right){g=true}}if(g){d.insertTableCt(e)}}if(!d.isShrinkWrapTpl&&Ext.isIE7&&Ext.isStrict&&!d.clearElHasPadding){a=e.paddingContext.getPaddingInfo().bottom;b=d.getOverflowYStyle(e);if(a&&(b==="auto"||b==="scroll")){d.clearEl.setStyle("height",a);d.clearElHasPadding=true}}},beforeLayoutCycle:function(c){var a=this.owner,d=a.hierarchyState,b=a.hierarchyStateInner;if(!d||d.invalid){d=a.getHierarchyState();b=a.hierarchyStateInner}if(c.widthModel.shrinkWrap&&this.isShrinkWrapTpl){b.inShrinkWrapTable=true}else{delete b.inShrinkWrapTable}},beginLayoutCycle:function(h){var m=this,c=m.outerCt,l=m.lastOuterCtWidth||"",k=m.lastOuterCtHeight||"",n=m.lastOuterCtTableLayout||"",b=h.state,o,g,j,p,d,a,e;m.callParent(arguments);j=p=d="";if(!h.widthModel.shrinkWrap&&m.isShrinkWrapTpl){if(Ext.isIE7m&&Ext.isStrict){g=m.getOverflowYStyle(h);if(g==="auto"||g==="scroll"){a=true}}if(!a){j="100%"}e=m.owner.hierarchyStateInner;o=m.getOverflowXStyle(h);d=(e.inShrinkWrapTable||o==="auto"||o==="scroll")?"":"fixed"}if(!h.heightModel.shrinkWrap&&!Ext.supports.PercentageHeightOverflowBug){p="100%"}if((j!==l)||m.hasOuterCtPxWidth){c.setStyle("width",j);m.lastOuterCtWidth=j;m.hasOuterCtPxWidth=false}if(d!==n){c.setStyle("table-layout",d);m.lastOuterCtTableLayout=d}if((p!==k)||m.hasOuterCtPxHeight){c.setStyle("height",p);m.lastOuterCtHeight=p;m.hasOuterCtPxHeight=false}if(m.hasInnerCtPxHeight){m.innerCt.setStyle("height","");m.hasInnerCtPxHeight=false}b.overflowAdjust=b.overflowAdjust||m.lastOverflowAdjust},calculate:function(c){var a=this,b=c.state,e=a.getContainerSize(c,true),d=b.calculatedItems||(b.calculatedItems=a.calculateItems?a.calculateItems(c,e):true);a.setCtSizeIfNeeded(c,e);if(d&&c.hasDomProp("containerChildrenSizeDone")){a.calculateContentSize(c);if(e.gotAll){if(a.manageOverflow&&!c.state.secondPass&&!a.reserveScrollbar){a.calculateOverflow(c,e)}return}}a.done=false},calculateContentSize:function(g){var e=this,a=((g.widthModel.shrinkWrap?1:0)|(g.heightModel.shrinkWrap?2:0)),c=(a&1)||undefined,h=(a&2)||undefined,d=0,b=g.props;if(c){if(isNaN(b.contentWidth)){++d}else{c=undefined}}if(h){if(isNaN(b.contentHeight)){++d}else{h=undefined}}if(d){if(c&&!g.setContentWidth(e.measureContentWidth(g))){e.done=false}if(h&&!g.setContentHeight(e.measureContentHeight(g))){e.done=false}}},calculateOverflow:function(c){var h=this,b,k,a,g,e,d,j;e=(h.getOverflowXStyle(c)==="auto");d=(h.getOverflowYStyle(c)==="auto");if(e||d){a=Ext.getScrollbarSize();j=c.overflowContext.el.dom;g=0;if(j.scrollWidth>j.clientWidth){g|=1}if(j.scrollHeight>j.clientHeight){g|=2}b=(d&&(g&2))?a.width:0;k=(e&&(g&1))?a.height:0;if(b!==h.lastOverflowAdjust.width||k!==h.lastOverflowAdjust.height){h.done=false;c.invalidate({state:{overflowAdjust:{width:b,height:k},overflowState:g,secondPass:true}})}}},completeLayout:function(a){this.lastOverflowAdjust=a.state.overflowAdjust},doRenderPadding:function(b,d){var c=d.$layout,a=d.$layout.owner,e=a[a.contentPaddingProperty];if(c.managePadding&&e){b.push("padding:",a.unitizeBox(e))}},finishedLayout:function(b){var a=this.innerCt;this.callParent(arguments);if(Ext.isIEQuirks||Ext.isIE8m){a.repaint()}if(Ext.isOpera){a.setStyle("position","relative");a.dom.scrollWidth;a.setStyle("position","")}},getContainerSize:function(b,c){var a=this.callParent(arguments),d=b.state.overflowAdjust;if(d){a.width-=d.width;a.height-=d.height}return a},getRenderData:function(){var a=this.owner,b=this.callParent();if((Ext.isIEQuirks||Ext.isIE7m)&&((a.shrinkWrap&1)||(a.floating&&!a.width))){b.shrinkWrapWidth=true}return b},getRenderTarget:function(){return this.innerCt},getElementTarget:function(){return this.innerCt},getOverflowXStyle:function(a){return a.overflowXStyle||(a.overflowXStyle=this.owner.scrollFlags.overflowX||a.overflowContext.getStyle("overflow-x"))},getOverflowYStyle:function(a){return a.overflowYStyle||(a.overflowYStyle=this.owner.scrollFlags.overflowY||a.overflowContext.getStyle("overflow-y"))},initContextItems:function(c){var b=this,d=c.target,a=b.owner.customOverflowEl;c.outerCtContext=c.getEl("outerCt",b);c.innerCtContext=c.getEl("innerCt",b);if(a){c.overflowContext=c.getEl(a)}else{c.overflowContext=c.targetContext}if(d[d.contentPaddingProperty]!==undefined){c.paddingContext=b.isShrinkWrapTpl?c.innerCtContext:c.outerCtContext}},initLayout:function(){var c=this,b=Ext.getScrollbarSize().width,a=c.owner;c.callParent();if(b&&c.manageOverflow&&!c.hasOwnProperty("lastOverflowAdjust")){if(a.autoScroll||c.reserveScrollbar){c.lastOverflowAdjust={width:b,height:0}}}},insertTableCt:function(b){var h=this,a=h.owner,c=0,e,g,k,d,j;e=Ext.XTemplate.getTpl(this,"tableTpl");e.renderPadding=h.doRenderPadding;h.outerCt.dom.removeChild(h.innerCt.dom);g=document.createDocumentFragment();k=h.innerCt.dom.childNodes;d=k.length;for(;c<d;c++){g.appendChild(k[0])}j=h.getTarget();j.dom.innerHTML=e.apply({$layout:h,ownerId:h.owner.id});j.down("td").dom.appendChild(g);h.applyChildEls(a.el,a.id);h.isShrinkWrapTpl=true;b.removeEl(h.outerCt);b.removeEl(h.innerCt);h.initContextItems(b)},measureContentHeight:function(b){var a=this.outerCt.getHeight(),c=b.target;if(this.managePadding&&(c[c.contentPaddingProperty]===undefined)){a+=b.targetContext.getPaddingInfo().height}return a},measureContentWidth:function(d){var g,c,b,a,e;if(this.chromeCellMeasureBug){g=this.innerCt.dom;c=g.style;b=c.display;if(b=="table-cell"){c.display="";g.offsetWidth;c.display=b}}a=this.outerCt.getWidth();e=d.target;if(this.managePadding&&(e[e.contentPaddingProperty]===undefined)){a+=d.targetContext.getPaddingInfo().width}return a},setCtSizeIfNeeded:function(d,o){var t=this,m=o.width,j=o.height,g=d.paddingContext.getPaddingInfo(),k=t.getTarget(),e=t.getOverflowXStyle(d),l=t.getOverflowYStyle(d),p=(e==="auto"||e==="scroll"),n=(l==="auto"||l==="scroll"),q=Ext.getScrollbarSize(),r=t.isShrinkWrapTpl,b=t.manageOverflow,a,s,h,c;if(m&&!d.widthModel.shrinkWrap&&((Ext.isIE7m&&Ext.isStrict&&r&&n)||(Ext.isIEQuirks&&!r&&!p))){if(!b){if(n&&(k.dom.scrollHeight>k.dom.clientHeight)){m-=q.width}}d.outerCtContext.setProp("width",m+g.width);t.hasOuterCtPxWidth=true}if(j&&!d.heightModel.shrinkWrap){if(Ext.supports.PercentageHeightOverflowBug){s=true}if(((Ext.isIE8&&Ext.isStrict)||Ext.isIE7m&&Ext.isStrict&&r)){h=true;c=!Ext.isIE8}if((s||h)&&p&&(k.dom.scrollWidth>k.dom.clientWidth)){j=Math.max(j-q.height,0)}if(s){d.outerCtContext.setProp("height",j+g.height);t.hasOuterCtPxHeight=true}if(h){if(c){j+=g.height}d.innerCtContext.setProp("height",j);t.hasInnerCtPxHeight=true}}if(Ext.isIE7&&Ext.isStrict&&!r&&(l==="auto")){a=(e==="auto")?"overflow-x":"overflow-y";k.setStyle(a,"hidden");k.setStyle(a,"auto")}},setupRenderTpl:function(a){this.callParent(arguments);a.renderPadding=this.doRenderPadding},getContentTarget:function(){return this.innerCt}},0,0,0,0,["layout.auto","layout.autocontainer"],0,[Ext.
[truncated: 1,097,654 more chars]
