# Supplementary material for: Combined Approach for Government E-Tendering Using GA and TOPSIS with Intuitionistic Fuzzy Information
Source: PLoS One. 2015 Jul 6;10(7):e0130767. doi: 10.1371/journal.pone.0130767 (PMC4493125; doi:10.1371/journal.pone.0130767)
Supplement: S1 Code — (ZIP) [file pone.0130767.s001.zip › Code/JAVA code/WebRoot/js/extjs/myux/myLogin1.js]

Ext.define('js.extjs.myux.myLogin1', {

			extend : 'Ext.form.Panel',
			title : '用户登录',
			bodyPadding : 5,
			width : "300px",
			height : "140px",
			url : 'save-form.php',
			layout : 'anchor',
			closable : true,
			draggable : true,// 允许被拖拽
			resizable : false,// 不能改变大小
			collapsible : false,// 不显示折叠按钮
			defaultType : 'textfield',
			autoScroll : true,
			modal : true,
			items : [{
						fieldLabel : '用户名',
						name : 'first',
						allowBlank : false,
						blankText : '请输入用户名',
						id : "userName",
						selectOnFocus : true, // 得到焦点时自动选择文本
						allowBlank : false,
						regex : /^([0-9]){6,12}$/,// 正则表达式，只允许输入数字
						regexText : "用户名格式错误"
					}, {
						fieldLabel : '密  码',
						name : 'last',
						inputType : 'password',
						allowBlank : false,
						blankText : "请输入密码"
					}],

			buttons : [{
						text : '重置',
						handler : function() {
							this.up('form').getForm().reset();
						}
					}, {
						text : '确定',
						formBind : true, // only enabled once the form is
						disabled : true,
						handler : function() {
							var form = this.up('form').getForm();
							if (form.isValid()) {
								form.submit({
											success : function(form, action) {
												Ext.Msg.alert('Success',
														action.result.msg);
											},
											failure : function(form, action) {
												Ext.Msg.alert('Failed',
														action.result.msg);
											}
										});
							}
						}
					}],
			renderTo : Ext.getBody()
		});
