# Supplementary material for: Combined Approach for Government E-Tendering Using GA and TOPSIS with Intuitionistic Fuzzy Information
Source: PLoS One. 2015 Jul 6;10(7):e0130767. doi: 10.1371/journal.pone.0130767 (PMC4493125; doi:10.1371/journal.pone.0130767)
Supplement: S1 Code — (ZIP) [file pone.0130767.s001.zip › Code/JAVA code/WebRoot/js/extjs/myux/myPanel1.js]

Ext.define('js.extjs.myux.myPanel1', {
			extend : 'Ext.panel.Panel',
			title : '我的面板1',
			width : '100%',
			height : 400,
			modal : true,
			constrain : true,
			html : '<div id=d1>' + '<span id=sp>我是sp的内容</span>'
					+ '<span id=sppp>我是sppp的内容</span>'
					+'<span id=tc>我是滑出特效</span>'
					+'<span id=tr>我是滑入特效</span>'
					+ '<div id=d2>我是d2的内容</div>' + '</div><input id=inp />'
					+'<form id=f1><input name=uname vlaue=bnx /><input id=pwd name=pwd value=124 /></form>',
			renderTo : Ext.getBody()
		});
		
