# Supplementary material for: Combined Approach for Government E-Tendering Using GA and TOPSIS with Intuitionistic Fuzzy Information
Source: PLoS One. 2015 Jul 6;10(7):e0130767. doi: 10.1371/journal.pone.0130767 (PMC4493125; doi:10.1371/journal.pone.0130767)
Supplement: S1 Code — (ZIP) [file pone.0130767.s001.zip › Code/JAVA code/WebRoot/js/extjs/myux/myWindow.js]

Ext.define('js.extjs.myux.myWindow', {
			extend : 'Ext.window.Window',
			title : '操作',
			width : 300,
			height : 300,
			modal : true,
			constrain : true,
			html:'动态加载js文件',
			
			renderTo : Ext.getBody()
		});
