# Supplementary material for: Combined Approach for Government E-Tendering Using GA and TOPSIS with Intuitionistic Fuzzy Information
Source: PLoS One. 2015 Jul 6;10(7):e0130767. doi: 10.1371/journal.pone.0130767 (PMC4493125; doi:10.1371/journal.pone.0130767)
Supplement: S1 Code — (ZIP) [file pone.0130767.s001.zip › Code/JAVA code/WebRoot/js/extjs/resources/css/ext-all-neptune-rtl.css]

@import '../ext-theme-neptune/ext-theme-neptune-all-rtl.css';
