# Supplementary material for: Combined Approach for Government E-Tendering Using GA and TOPSIS with Intuitionistic Fuzzy Information
Source: PLoS One. 2015 Jul 6;10(7):e0130767. doi: 10.1371/journal.pone.0130767 (PMC4493125; doi:10.1371/journal.pone.0130767)
Supplement: S1 Code — (ZIP) [file pone.0130767.s001.zip › Code/JAVA code/WebRoot/js/extjs/resources/ext-theme-access/ext-theme-access-all-debug.css]

/* including package ext-theme-base */
/**
 * Creates a background gradient.
 *
 * Example usage:
 *     .foo {
 *          @include background-gradient(#808080, matte, left);
 *     }
 *
 * @param {Color} $bg-color The background color of the gradient
 * @param {String/List} [$type=$base-gradient] The type of gradient to be used. Can either
 * be a String which is a predefined gradient name, or it can can be a list of color stops.
 * If null is passed, this mixin will still set the `background-color` to $bg-color.
 * The available predefined gradient names are:
 *
 * * bevel
 * * glossy
 * * recessed
 * * matte
 * * matte-reverse
 * * panel-header
 * * tabbar
 * * tab
 * * tab-active
 * * tab-over
 * * tab-disabled
 * * grid-header
 * * grid-header-over
 * * grid-row-over
 * * grid-cell-special
 * * glossy-button
 * * glossy-button-over
 * * glossy-button-pressed
 *
 * Each of these gradient names corresponds to a function named linear-gradient[name].
 * Themes can override these functions to customize the color stops that they return.
 * For example, to override the glossy-button gradient function add a function named
 * "linear-gradient-glossy-button" to a file named "sass/etc/mixins/background-gradient.scss"
 * in your theme.  The function should return the result of calling the Compass linear-gradient
 * function with the desired direction and color-stop information for the gradient.  For example:
 *
 *     @function linear-gradient-glossy-button($direction, $bg-color) {
 *         @return linear-gradient($direction, color_stops(
 *             mix(#fff, $bg-color, 10%),
 *             $bg-color 50%,
 *             mix(#000, $bg-color, 5%) 51%,
 *             $bg-color
 *         ));
 *     }
 *
 * @param {String} [$direction=top] The direction of the gradient. Can either be
 * `top` or `left`.
 *
 * @member Global_CSS
 */
/*
 * Method which inserts a full background-image property for a theme image.
 * It checks if the file exists and if it doesn't, it'll throw an error.
 * By default it will not include the background-image property if it is not found,
 * but this can be changed by changing the default value of $include-missing-images to
 * be true.
 */
/* including package ext-theme-neutral */
/* including package ext-theme-classic */
/* including package ext-theme-access */
/* including package ext-theme-access */
/* including package ext-theme-classic */
/* including package ext-theme-neutral */
/**
 * @class Global_CSS
 */
/**
 * @var {color} $color
 * The default text color to be used throughout the theme.
 */
/**
 * @var {string} $font-family
 * The default font-family to be used throughout the theme.
 */
/**
 * @var {string} $font-size
 * The default font-family to be used throughout the theme.
 */
/**
 * @var {string} $base-gradient
 * The base gradient to be used throughout the theme.
 */
/**
 * @var {color} $base-color
 * The base color to be used throughout the theme.
 */
/**
 * @var {color} $neutral-color
 * The neutral color to be used throughout the theme.
 */
/**
 * @var {color} $body-background-color
 * Background color to apply to the body element
 */
/**
 * @class Ext.FocusManager
 */
/**
 * @var {color}
 * The border-color of the focusFrame.  See {@link #method-enable}.
 */
/**
 * @var {color}
 * The border-style of the focusFrame.  See {@link #method-enable}.
 */
/**
 * @var {color}
 * The border-width of the focusFrame.  See {@link #method-enable}.
 */
/**
 * @class Ext.LoadMask
 */
/**
 * @var {number}
 * Opacity of the LoadMask
 */
/**
 * @var {color}
 * The background-color of the LoadMask
 */
/**
 * @var {string}
 * The type of cursor to dislay when the cursor is over the LoadMask
 */
/**
 * @var {number/list}
 * The padding to apply to the LoadMask's message element
 */
/**
 * @var {string}
 * The border-style of the LoadMask's message element
 */
/**
 * @var {color}
 * The border-color of the LoadMask's message element
 */
/**
 * @var {number}
 * The border-width of the LoadMask's message element
 */
/**
 * @var {color}
 * The background-color of the LoadMask's message element
 */
/**
 * @var {string/list}
 * The background-gradient of the LoadMask's message element. Can be either the name
 * of a predefined gradient or a list of color stops. Used as the `$type` parameter for
 * {@link Global_CSS#background-gradient}.
 */
/**
 * @var {number/list}
 * The padding of the message inner element
 */
/**
 * @var {string}
 * The icon to display in the message inner element
 */
/**
 * @var {list}
 * The background-position of the icon
 */
/**
 * @var {string}
 * The border-style of the message inner element
 */
/**
 * @var {color}
 * The border-color of the message inner element
 */
/**
 * @var {number}
 * The border-width of the message inner element
 */
/**
 * @var {color}
 * The background-color of the message inner element
 */
/**
 * @var {color}
 * The text color of the message inner element
 */
/**
 * @var {number}
 * The font-size of the message inner element
 */
/**
 * @var {string}
 * The font-weight of the message inner element
 */
/**
 * @var {string}
 * The font-family of the message inner element
 */
/**
 * @var {number/list}
 * The padding of the message element
 */
/**
 * @var {number}
 * The border-radius of the message element
 */
/**
 * @class Ext.ProgressBar
 */
/**
 * @var {number}
 * The height of the ProgressBar
 */
/**
 * @var {color}
 * The border-color of the ProgressBar
 */
/**
 * @var {number}
 * The border-width of the ProgressBar
 */
/**
 * @var {number}
 * The border-radius of the ProgressBar
 */
/**
 * @var {color}
 * The background-color of the ProgressBar
 */
/**
 * @var {color}
 * The background-color of the ProgressBar's moving element
 */
/**
 * @var {string/list}
 * The background-gradient of the ProgressBar's moving element. Can be either the name of
 * a predefined gradient or a list of color stops. Used as the `$type` parameter for
 * {@link Global_CSS#background-gradient}.
 */
/**
 * @var {color}
 * The color of the ProgressBar's text when in front of the ProgressBar's moving element
 */
/**
 * @var {color}
 * The color of the ProgressBar's text when the ProgressBar's 'moving element is not under it
 */
/**
 * @var {string}
 * The text-align of the ProgressBar's text
 */
/**
 * @var {number}
 * The font-size of the ProgressBar's text
 */
/**
 * @var {string}
 * The font-weight of the ProgressBar's text
 */
/**
 * @var {boolean}
 * True to include the "default" ProgressBar UI
 */
/**
 * @class Ext.button.Button
 */
/**
 * @var {number}
 * The default width for a button's {@link #cfg-menu} arrow
 */
/**
 * @var {number}
 * The default height for a button's {@link #cfg-menu} arrow
 */
/**
 * @var {number}
 * The default width for a {@link Ext.button.Split Split Button}'s arrow
 */
/**
 * @var {number}
 * The default height for a {@link Ext.button.Split Split Button}'s arrow
 */
/**
 * @var {number}
 * The default space between a button's icon and text
 */
/**
 * @var {number}
 * The default border-radius for a small {@link #scale} button
 */
/**
 * @var {number}
 * The default border-width for a small {@link #scale} button
 */
/**
 * @var {number}
 * The default padding for a small {@link #scale} button
 */
/**
 * @var {number}
 * The default horizontal padding to add to the left and right of the text element for
 * a small {@link #scale} button
 */
/**
 * @var {number}
 * The default font-size for a small {@link #scale} button
 */
/**
 * @var {number}
 * The default font-size for a small {@link #scale} button when the cursor is over the button
 */
/**
 * @var {number}
 * The default font-size for a small {@link #scale} button when the button is focused
 */
/**
 * @var {number}
 * The default font-size for a small {@link #scale} button when the button is pressed
 */
/**
 * @var {number}
 * The default font-size for a small {@link #scale} button when the button is disabled
 */
/**
 * @var {string}
 * The default font-weight for a small {@link #scale} button
 */
/**
 * @var {string}
 * The default font-weight for a small {@link #scale} button when the cursor is over the button
 */
/**
 * @var {string}
 * The default font-weight for a small {@link #scale} button when the button is focused
 */
/**
 * @var {string}
 * The default font-weight for a small {@link #scale} button when the button is pressed
 */
/**
 * @var {string}
 * The default font-weight for a small {@link #scale} button when the button is disabled
 */
/**
 * @var {string}
 * The default font-family for a small {@link #scale} button
 */
/**
 * @var {string}
 * The default font-family for a small {@link #scale} button when the cursor is over the button
 */
/**
 * @var {string}
 * The default font-family for a small {@link #scale} button when the button is focused
 */
/**
 * @var {string}
 * The default font-family for a small {@link #scale} button when the button is pressed
 */
/**
 * @var {string}
 * The default font-family for a small {@link #scale} button when the button is disabled
 */
/**
 * @var {number}
 * The default icon size for a small {@link #scale} button
 */
/**
 * @var {number}
 * The default width of a small {@link #scale} button's {@link #cfg-menu} arrow
 */
/**
 * @var {number}
 * The default height of a small {@link #scale} button's {@link #cfg-menu} arrow
 */
/**
 * @var {number}
 * The default width of a small {@link #scale} {@link Ext.button.Split Split Button}'s arrow
 */
/**
 * @var {number}
 * The default height of a small {@link #scale} {@link Ext.button.Split Split Button}'s arrow
 */
/**
 * @var {number}
 * The default border-radius for a medium {@link #scale} button
 */
/**
 * @var {number}
 * The default border-width for a medium {@link #scale} button
 */
/**
 * @var {number}
 * The default padding for a medium {@link #scale} button
 */
/**
 * @var {number}
 * The default horizontal padding to add to the left and right of the text element for
 * a medium {@link #scale} button
 */
/**
 * @var {number}
 * The default font-size for a medium {@link #scale} button
 */
/**
 * @var {number}
 * The default font-size for a medium {@link #scale} button when the cursor is over the button
 */
/**
 * @var {number}
 * The default font-size for a medium {@link #scale} button when the button is focused
 */
/**
 * @var {number}
 * The default font-size for a medium {@link #scale} button when the button is pressed
 */
/**
 * @var {number}
 * The default font-size for a medium {@link #scale} button when the button is disabled
 */
/**
 * @var {string}
 * The default font-weight for a medium {@link #scale} button
 */
/**
 * @var {string}
 * The default font-weight for a medium {@link #scale} button when the cursor is over the button
 */
/**
 * @var {string}
 * The default font-weight for a medium {@link #scale} button when the button is focused
 */
/**
 * @var {string}
 * The default font-weight for a medium {@link #scale} button when the button is pressed
 */
/**
 * @var {string}
 * The default font-weight for a medium {@link #scale} button when the button is disabled
 */
/**
 * @var {string}
 * The default font-family for a medium {@link #scale} button
 */
/**
 * @var {string}
 * The default font-family for a medium {@link #scale} button when the cursor is over the button
 */
/**
 * @var {string}
 * The default font-family for a medium {@link #scale} button when the button is focused
 */
/**
 * @var {string}
 * The default font-family for a medium {@link #scale} button when the button is pressed
 */
/**
 * @var {string}
 * The default font-family for a medium {@link #scale} button when the button is disabled
 */
/**
 * @var {number}
 * The default icon size for a medium {@link #scale} button
 */
/**
 * @var {number}
 * The default width of a medium {@link #scale} button's {@link #cfg-menu} arrow
 */
/**
 * @var {number}
 * The default height of a medium {@link #scale} button's {@link #cfg-menu} arrow
 */
/**
 * @var {number}
 * The default width of a medium {@link #scale} {@link Ext.button.Split Split Button}'s arrow
 */
/**
 * @var {number}
 * The default height of a medium {@link #scale} {@link Ext.button.Split Split Button}'s arrow
 */
/**
 * @var {number}
 * The default border-radius for a large {@link #scale} button
 */
/**
 * @var {number}
 * The default border-width for a large {@link #scale} button
 */
/**
 * @var {number}
 * The default padding for a large {@link #scale} button
 */
/**
 * @var {number}
 * The default horizontal padding to add to the left and right of the text element for
 * a large {@link #scale} button
 */
/**
 * @var {number}
 * The default font-size for a large {@link #scale} button
 */
/**
 * @var {number}
 * The default font-size for a large {@link #scale} button when the cursor is over the button
 */
/**
 * @var {number}
 * The default font-size for a large {@link #scale} button when the button is focused
 */
/**
 * @var {number}
 * The default font-size for a large {@link #scale} button when the button is pressed
 */
/**
 * @var {number}
 * The default font-size for a large {@link #scale} button when the button is disabled
 */
/**
 * @var {string}
 * The default font-weight for a large {@link #scale} button
 */
/**
 * @var {string}
 * The default font-weight for a large {@link #scale} button when the cursor is over the button
 */
/**
 * @var {string}
 * The default font-weight for a large {@link #scale} button when the button is focused
 */
/**
 * @var {string}
 * The default font-weight for a large {@link #scale} button when the button is pressed
 */
/**
 * @var {string}
 * The default font-weight for a large {@link #scale} button when the button is disabled
 */
/**
 * @var {string}
 * The default font-family for a large {@link #scale} button
 */
/**
 * @var {string}
 * The default font-family for a large {@link #scale} button when the cursor is over the button
 */
/**
 * @var {string}
 * The default font-family for a large {@link #scale} button when the button is focused
 */
/**
 * @var {string}
 * The default font-family for a large {@link #scale} button when the button is pressed
 */
/**
 * @var {string}
 * The default font-family for a large {@link #scale} button when the button is disabled
 */
/**
 * @var {number}
 * The default icon size for a large {@link #scale} button
 */
/**
 * @var {number}
 * The default width of a large {@link #scale} button's {@link #cfg-menu} arrow
 */
/**
 * @var {number}
 * The default height of a large {@link #scale} button's {@link #cfg-menu} arrow
 */
/**
 * @var {number}
 * The default width of a large {@link #scale} {@link Ext.button.Split Split Button}'s arrow
 */
/**
 * @var {number}
 * The default height of a large {@link #scale} {@link Ext.button.Split Split Button}'s arrow
 */
/**
 * @var {color}
 * The base color for the `default` button UI
 */
/**
 * @var {color}
 * The base color for the `default` button UI when the cursor is over the button
 */
/**
 * @var {color}
 * The base color for the `default` button UI when the button is focused
 */
/**
 * @var {color}
 * The base color for the `default` button UI when the button is pressed
 */
/**
 * @var {color}
 * The base color for the `default` button UI when the button is disabled
 */
/**
 * @var {color}
 * The border-color for the `default` button UI
 */
/**
 * @var {color}
 * The border-color for the `default` button UI when the cursor is over the button
 */
/**
 * @var {color}
 * The border-color for the `default` button UI when the button is focused
 */
/**
 * @var {color}
 * The border-color for the `default` button UI when the button is pressed
 */
/**
 * @var {color}
 * The border-color for the `default` button UI when the button is disabled
 */
/**
 * @var {color}
 * The background-color for the `default` button UI
 */
/**
 * @var {color}
 * The background-color for the `default` button UI when the cursor is over the button
 */
/**
 * @var {color}
 * The background-color for the `default` button UI when the button is focused
 */
/**
 * @var {color}
 * The background-color for the `default` button UI when the button is pressed
 */
/**
 * @var {color}
 * The background-color for the `default` button UI when the button is disabled
 */
/**
 * @var {string/list}
 * The background-gradient for the `default` button UI.  Can be either the name of a
 * predefined gradient or a list of color stops. Used as the `$type` parameter for
 * {@link Global_CSS#background-gradient}.
 */
/**
 * @var {string/list}
 * The background-gradient for the `default` button UI when the cursor is over the button.
 * Can be either the name of a predefined gradient or a list of color stops. Used as the
 * `$type` parameter for {@link Global_CSS#background-gradient}.
 */
/**
 * @var {string/list}
 * The background-gradient for the `default` button UI when the button is focused.  Can be
 * either the name of a predefined gradient or a list of color stops. Used as the `$type`
 * parameter for {@link Global_CSS#background-gradient}.
 */
/**
 * @var {string/list}
 * The background-gradient for the `default` button UI when the button is pressed.  Can be
 * either the name of a predefined gradient or a list of color stops. Used as the `$type`
 * parameter for {@link Global_CSS#background-gradient}.
 */
/**
 * @var {string/list}
 * The background-gradient for the `default` button UI when the button is disabled.  Can be
 * either the name of a predefined gradient or a list of color stops. Used as the `$type`
 * parameter for {@link Global_CSS#background-gradient}.
 */
/**
 * @var {color}
 * The text color for the `default` button UI
 */
/**
 * @var {color}
 * The text color for the `default` button UI when the cursor is over the button
 */
/**
 * @var {color}
 * The text color for the `default` button UI when the button is focused
 */
/**
 * @var {color}
 * The text color for the `default` button UI when the button is pressed
 */
/**
 * @var {color}
 * The text color for the `default` button UI when the button is disabled
 */
/**
 * @var {color}
 * The color of the {@link #glyph} icon for the `default` button UI
 */
/**
 * @var {color}
 * The opacity of the {@link #glyph} icon for the `default` button UI
 */
/**
 * @var {color}
 * The border-color for the `default-toolbar` button UI
 */
/**
 * @var {color}
 * The border-color for the `default-toolbar` button UI when the cursor is over the button
 */
/**
 * @var {color}
 * The border-color for the `default-toolbar` button UI when the button is focused
 */
/**
 * @var {color}
 * The border-color for the `default-toolbar` button UI when the button is pressed
 */
/**
 * @var {color}
 * The border-color for the `default-toolbar` button UI when the button is disabled
 */
/**
 * @var {color}
 * The background-color for the `default-toolbar` button UI
 */
/**
 * @var {color}
 * The background-color for the `default-toolbar` button UI when the cursor is over the button
 */
/**
 * @var {color}
 * The background-color for the `default-toolbar` button UI when the button is focused
 */
/**
 * @var {color}
 * The background-color for the `default-toolbar` button UI when the button is pressed
 */
/**
 * @var {color}
 * The background-color for the `default-toolbar` button UI when the button is disabled
 */
/**
 * @var {string/list}
 * The background-gradient for the `default-toolbar` button UI.  Can be either the name of
 * a predefined gradient or a list of color stops. Used as the `$type` parameter for
 * {@link Global_CSS#background-gradient}.
 */
/**
 * @var {string/list}
 * The background-gradient for the `default-toolbar` button UI when the cursor is over the
 * button. Can be either the name of a predefined gradient or a list of color stops. Used
 * as the `$type` parameter for {@link Global_CSS#background-gradient}.
 */
/**
 * @var {string/list}
 * The background-gradient for the `default-toolbar` button UI when the button is focused.
 * Can be either the name of a predefined gradient or a list of color stops. Used as the
 * `$type` parameter for {@link Global_CSS#background-gradient}.
 */
/**
 * @var {string/list}
 * The background-gradient for the `default-toolbar` button UI when the button is pressed.
 * Can be either the name of a predefined gradient or a list of color stops. Used as the
 * `$type` parameter for {@link Global_CSS#background-gradient}.
 */
/**
 * @var {string/list}
 * The background-gradient for the `default-toolbar` button UI when the button is disabled.
 * Can be either the name of a predefined gradient or a list of color stops. Used as the
 * `$type` parameter for {@link Global_CSS#background-gradient}.
 */
/**
 * @var {color}
 * The text color for the `default-toolbar` button UI
 */
/**
 * @var {color}
 * The text color for the `default-toolbar` button UI when the cursor is over the button
 */
/**
 * @var {color}
 * The text color for the `default-toolbar` button UI when the button is focused
 */
/**
 * @var {color}
 * The text color for the `default-toolbar` button UI when the button is pressed
 */
/**
 * @var {color}
 * The text color for the `default-toolbar` button UI when the button is disabled
 */
/**
 * @var {color}
 * The color of the {@link #glyph} icon for the `default-toolbar` button UI
 */
/**
 * @var {color}
 * The opacity of the {@link #glyph} icon for the `default-toolbar` button UI
 */
/**
 * @var {boolean} $button-include-ui-menu-arrows
 * True to use a different image url for the menu button arrows for each button UI
 */
/**
 * @var {boolean} $button-include-ui-split-arrows
 * True to use a different image url for the split button arrows for each button UI
 */
/**
 * @var {boolean} $button-include-split-over-arrows
 * True to include different split arrows for buttons' hover state.
 */
/**
 * @var {boolean} $button-toolbar-include-split-noline-arrows
 * True to include "noline" split arrows for toolbar buttons in their default state.
 */
/**
 * @var {number} $button-opacity-disabled
 * opacity to apply to the button's main element when the buton is disabled
 */
/**
 * @var {number} $button-inner-opacity-disabled
 * opacity to apply to the button's inner elements (icon and text) when the buton is disabled
 */
/**
 * @var {number} $button-toolbar-opacity-disabled
 * opacity to apply to the toolbar button's main element when the buton is disabled
 */
/**
 * @var {number} $button-toolbar-inner-opacity-disabled
 * opacity to apply to the toolbar button's inner elements (icon and text) when the buton is disabled
 */
/**
 * @var {boolean}
 * True to include the "default" button UI
 */
/**
 * @var {boolean}
 * True to include the "default" button UI for "small" scale buttons
 */
/**
 * @var {boolean}
 * True to include the "default" button UI for "medium" scale buttons
 */
/**
 * @var {boolean}
 * True to include the "default" button UI for "large" scale buttons
 */
/**
 * @var {boolean}
 * True to include the "default-toolbar" button UI
 */
/**
 * @var {boolean}
 * True to include the "default-toolbar" button UI for "small" scale buttons
 */
/**
 * @var {boolean}
 * True to include the "default-toolbar" button UI for "medium" scale buttons
 */
/**
 * @var {boolean}
 * True to include the "default-toolbar" button UI for "large" scale buttons
 */
/**
 * @class Ext.toolbar.Toolbar
 */
/**
 * @var {number}
 * The default font-size of Toolbar text
 */
/**
 * @var {color}
 * The background-color of the Toolbar
 */
/**
 * @var {string/list}
 * The background-gradient of the Toolbar.  Can be either the name of a predefined gradient
 * or a list of color stops. Used as the `$type` parameter for {@link Global_CSS#background-gradient}.
 */
/**
 * @var {number}
 * The horizontal spacing of Toolbar items
 */
/**
 * @var {number}
 * The vertical spacing of Toolbar items
 */
/**
 * @var {number}
 * The horizontal spacing of {@link Ext.panel.Panel#fbar footer} Toolbar items
 */
/**
 * @var {number}
 * The vertical spacing of {@link Ext.panel.Panel#fbar footer} Toolbar items
 */
/**
 * @var {color}
 * The background-color of {@link Ext.panel.Panel#fbar footer} Toolbars
 */
/**
 * @var {number}
 * The border-width of {@link Ext.panel.Panel#fbar footer} Toolbars
 */
/**
 * @var {number/list}
 * The margin of {@link Ext.panel.Panel#fbar footer} Toolbars
 */
/**
 * @var {color}
 * The border-color of Toolbars
 */
/**
 * @var {number}
 * The border-width of Toolbars
 */
/**
 * @var {string}
 * The border-style of Toolbars
 */
/**
 * @var {number}
 * The width of Toolbar {@link Ext.toolbar.Spacer Spacers}
 */
/**
 * @var {color}
 * The main border-color of Toolbar {@link Ext.toolbar.Separator Separators}
 */
/**
 * @var {color}
 * The highlight border-color of Toolbar {@link Ext.toolbar.Separator Separators}
 */
/**
 * @var {number/list}
 * The margin of {@link Ext.toolbar.Separator Separators} on a horizontally oriented Toolbar
 */
/**
 * @var {number}
 * The height of {@link Ext.toolbar.Separator Separators} on a horizontally oriented Toolbar
 */
/**
 * @var {string}
 * The border-style of {@link Ext.toolbar.Separator Separators} on a horizontally oriented Toolbar
 */
/**
 * @var {number}
 * The border-width of {@link Ext.toolbar.Separator Separators} on a horizontally oriented Toolbar
 */
/**
 * @var {number/list}
 * The margin of {@link Ext.toolbar.Separator Separators} on a vertically oriented Toolbar
 */
/**
 * @var {string}
 * The border-style of {@link Ext.toolbar.Separator Separators} on a vertically oriented Toolbar
 */
/**
 * @var {number}
 * The border-width of {@link Ext.toolbar.Separator Separators} on a vertically oriented Toolbar
 */
/**
 * @var {string}
 * The default font-family of Toolbar text
 */
/**
 * @var {number}
 * The default font-size of Toolbar text
 */
/**
 * @var {number}
 * The default font-size of Toolbar text
 */
/**
 * @var {number/list}
 * The margin of Toolbar text
 */
/**
 * @var {color}
 * The text-color of Toolbar text
 */
/**
 * @var {number/list}
 * The padding of Toolbar text
 */
/**
 * @var {number}
 * The line-height of Toolbar text
 */
/**
 * @var {number}
 * The width of Toolbar scrollers
 */
/**
 * @var {number}
 * The height of Toolbar scrollers
 */
/**
 * @var {color}
 * The border-color of Toolbar scrollers
 */
/**
 * @var {number}
 * The border-width of Toolbar scrollers
 */
/**
 * @var {string}
 * The cursor of Toolbar scrollers
 */
/**
 * @var {string}
 * The cursor of disabled Toolbar scrollers
 */
/**
 * @var {number}
 * The opacity of disabled Toolbar scrollers
 */
/**
 * @var {string}
 * The sprite to use for {@link Ext.panel.Tool Tools} on a Toolbar
 */
/**
 * @var {boolean}
 * True to include the "default" toolbar UI
 */
/**
 * @class Ext.panel.Panel
 */
/**
 * @var {number}
 * The default border-width of Panels
 */
/**
 * @var {color}
 * The base color of Panels
 */
/**
 * @var {color}
 * The default border-color of Panels
 */
/**
 * @var {$border-width-threshold}
 * The maximum width a Panel's border can be before resizer handles are embedded into the borders using negative absolute positions.
 *
 * This defaults to 2, so that in the classic theme which uses 1 pixel borders, resize handles are in the content area
 * within the border as they always have been.
 *
 * In the Neptune theme, the handles are embedded into the 5 pixel wide borders of any framed panel.
 */
/**
 * @var {string}
 * The default border-style of Panels
 */
/**
 * @var {color}
 * The default body background-color of Panels
 */
/**
 * @var {color}
 * The default color of text inside a Panel's body
 */
/**
 * @var {color}
 * The default border-color of the Panel body
 */
/**
 * @var {number}
 * The default border-width of the Panel body
 */
/**
 * @var {number}
 * The default font-size of the Panel body
 */
/**
 * @var {string}
 * The default font-weight of the Panel body
 */
/**
 * @var {number}
 * The space between the Panel {@link Ext.panel.Tool Tools}
 */
/**
 * @var {string}
 * The background sprite to use for Panel {@link Ext.panel.Tool Tools}
 */
/**
 * @var {number}
 * The border-width of Panel Headers
 */
/**
 * @var {string}
 * The border-style of Panel Headers
 */
/**
 * @var {number/list}
 * The padding of Panel Headers
 */
/**
 * @var {number}
 * The font-size of Panel Headers
 */
/**
 * @var {number}
 * The line-height of Panel Headers
 */
/**
 * @var {string}
 * The font-weight of Panel Headers
 */
/**
 * @var {string}
 * The font-family of Panel Headers
 */
/**
 * @var {string}
 * The text-transform of Panel Headers
 */
/**
 * @var {number/list}
 * The padding of the Panel Header's text element
 */
/**
 * @var {string/list}
 * The background-gradient of the Panel Header. Can be either the name of a predefined
 * gradient or a list of color stops. Used as the `$type` parameter for
 * {@link Global_CSS#background-gradient}.
 */
/**
 * @var {color}
 * The border-color of the Panel Header
 */
/**
 * @var {color}
 * The inner border-color of the Panel Header
 */
/**
 * @var {number}
 * The inner border-width of the Panel Header
 */
/**
 * @var {color}
 * The text color of the Panel Header
 */
/**
 * @var {color}
 * The background-color of the Panel Header
 */
/**
 * @var {number}
 * The width of the Panel Header icon
 */
/**
 * @var {number}
 * The height of the Panel Header icon
 */
/**
 * @var {number}
 * The space between the Panel Header icon and text
 */
/**
 * @var {list}
 * The background-position of  the Panel Header icon
 */
/**
 * @var {color}
 * The color of the Panel Header glyph icon
 */
/**
 * @var {number}
 * The opacity of the Panel Header glyph icon
 */
/**
 * @var {color}
 * The base color of the framed Panels
 */
/**
 * @var {number}
 * The border-radius of framed Panels
 */
/**
 * @var {number}
 * The border-width of framed Panels
 */
/**
 * @var {string}
 * The border-style of framed Panels
 */
/**
 * @var {number}
 * The padding of framed Panels
 */
/**
 * @var {color}
 * The background-color of framed Panels
 */
/**
 * @var {color}
 * The border-color of framed Panels
 */
/**
 * @var {number}
 * The border-width of the body element of framed Panels
 */
/**
 * @var {number}
 * The border-width of framed Panel Headers
 */
/**
 * @var {color}
 * The inner border-color of framed Panel Headers
 */
/**
 * @var {number}
 * The inner border-width of framed Panel Headers
 */
/**
 * @var {number/list}
 * The padding of framed Panel Headers
 */
/**
 * @var {number}
 * The opacity of ghost Panels while dragging
 */
/**
 * @var {string}
 * The direction to strech the background-gradient of top docked Headers when slicing images
 * for IE using Sencha Cmd
 */
/**
 * @var {string}
 * The direction to strech the background-gradient of bottom docked Headers when slicing images
 * for IE using Sencha Cmd
 */
/**
 * @var {string}
 * The direction to strech the background-gradient of right docked Headers when slicing images
 * for IE using Sencha Cmd
 */
/**
 * @var {string}
 * The direction to strech the background-gradient of left docked Headers when slicing images
 * for IE using Sencha Cmd
 */
/**
 * @var {boolean}
 * True to include neptune style border management rules.
 */
/**
 * @var {color}
 * The color to apply to the border that wraps the body and docked items in a framed
 * panel. The presence of the wrap border in a framed panel is controlled by the
 * {@link #border} config. Only applicable when `$panel-include-border-management-rules` is
 * `true`.
 */
/**
 * @var {number}
 * The width to apply to the border that wraps the body and docked items in a framed
 * panel. The presence of the wrap border in a framed panel is controlled by the
 * {@link #border} config. Only applicable when `$panel-include-border-management-rules` is
 * `true`.
 */
/**
 * @var {boolean}
 * True to include the "default" panel UI
 */
/**
 * @var {boolean}
 * True to include the "default-framed" panel UI
 */
/**
 * @class Ext.tip.Tip
 */
/**
 * @var {color}
 * The background-color of the Tip
 */
/**
 * @var {string/list}
 * The background-gradient of the Tip. Can be either the name of a predefined gradient or a
 * list of color stops. Used as the `$type` parameter for {@link Global_CSS#background-gradient}.
 */
/**
 * @var {color}
 * The text color of the Tip body
 */
/**
 * @var {number}
 * The font-size of the Tip body
 */
/**
 * @var {string}
 * The font-weight of the Tip body
 */
/**
 * @var {number/list}
 * The padding of the Tip body
 */
/**
 * @var {color}
 * The text color of any anchor tags inside the Tip body
 */
/**
 * @var {color}
 * The text color of the Tip header
 */
/**
 * @var {number}
 * The font-size of the Tip header
 */
/**
 * @var {string}
 * The font-weight of the Tip header
 */
/**
 * @var {number/list}
 * The padding of the Tip header's body element
 */
/**
 * @var {color}
 * The border-color of the Tip
 */
/**
 * @var {number}
 * The border-width of the Tip
 */
/**
 * @var {number}
 * The border-radius of the Tip
 */
/**
 * @var {color}
 * The inner border-color of the form field error Tip
 */
/**
 * @var {number}
 * The inner border-width of the form field error Tip
 */
/**
 * @var {color}
 * The border-color of the form field error Tip
 */
/**
 * @var {number}
 * The border-radius of the form field error Tip
 */
/**
 * @var {number}
 * The border-width of the form field error Tip
 */
/**
 * @var {color}
 * The background-color of the form field error Tip
 */
/**
 * @var {number/list}
 * The padding of the form field error Tip's body element
 */
/**
 * @var {color}
 * The text color of the form field error Tip's body element
 */
/**
 * @var {number}
 * The font-size of the form field error Tip's body element
 */
/**
 * @var {string}
 * The font-weight of the form field error Tip's body element
 */
/**
 * @var {color}
 * The color of anchor tags in the form field error Tip's body element
 */
/**
 * @var {number}
 * The space between {@link Ext.panel.Tool Tools} in the header
 */
/**
 * @var {string}
 * The sprite to use for the header {@link Ext.panel.Tool Tools}
 */
/**
 * @var {boolean}
 * True to include the "default" tip UI
 */
/**
 * @var {boolean}
 * True to include the "form-invalid" tip UI
 */
/**
 * @class Ext.container.ButtonGroup
 */
/**
 * @var {color}
 * The background-color of the ButtonGroup
 */
/**
 * @var {color}
 * The border-color of the ButtonGroup
 */
/**
 * @var {number}
 * The border-radius of the ButtonGroup
 */
/**
 * @var {number}
 * The border-radius of framed ButtonGroups
 */
/**
 * @var {number}
 * The border-width of the ButtonGroup
 */
/**
 * @var {number/list}
 * The body padding of the ButtonGroup
 */
/**
 * @var {number/list}
 * The inner border-width of the ButtonGroup
 */
/**
 * @var {color}
 * The inner border-color of the ButtonGroup
 */
/**
 * @var {number/list}
 * The margin of the header element. Used to add space around the header.
 */
/**
 * @var {number}
 * The font-size of the header
 */
/**
 * @var {number}
 * The font-weight of the header
 */
/**
 * @var {number}
 * The font-family of the header
 */
/**
 * @var {number}
 * The line-height of the header
 */
/**
 * @var {number}
 * The text color of the header
 */
/**
 * @var {number}
 * The padding of the header
 */
/**
 * @var {number}
 * The background-color of the header
 */
/**
 * @var {number}
 * The border-spacing to use on the table layout element
 */
/**
 * @var {number}
 * The background-color of framed ButtonGroups
 */
/**
 * @var {number}
 * The border-width of framed ButtonGroups
 */
/**
 * @var {string}
 * Sprite image to use for header {@link Ext.panel.Tool Tools}
 */
/**
 * @var {boolean}
 * True to include the "default" button group UI
 */
/**
 * @var {boolean}
 * True to include the "default-framed" button group UI
 */
/**
 * @class Ext.window.Window
 */
/**
 * @var {color}
 * The base color of Windows
 */
/**
 * @var {number}
 * The padding of Windows
 */
/**
 * @var {number}
 * The border-radius of Windows
 */
/**
 * @var {number}
 * The border-width of Windows
 */
/**
 * @var {color}
 * The border-color of Windows
 */
/**
 * @var {color}
 * The inner border-color of Windows
 */
/**
 * @var {number}
 * The inner border-width of Windows
 */
/**
 * @var {color}
 * The background-color of Windows
 */
/**
 * @var {number}
 * The body border-width of Windows
 */
/**
 * @var {string}
 * The body border-style of Windows
 */
/**
 * @var {color}
 * The body border-color of Windows
 */
/**
 * @var {color}
 * The body background-color of Windows
 */
/**
 * @var {color}
 * The body text color of Windows
 */
/**
 * @var {number/list}
 * The padding of Window Headers
 */
/**
 * @var {number}
 * The font-size of Window Headers
 */
/**
 * @var {number}
 * The line-height of Window Headers
 */
/**
 * @var {color}
 * The text color of Window Headers
 */
/**
 * @var {color}
 * The background-color of Window Headers
 */
/**
 * @var {string}
 * The font-weight of Window Headers
 */
/**
 * @var {number}
 * The space between the Window {@link Ext.panel.Tool Tools}
 */
/**
 * @var {string}
 * The background sprite to use for Window {@link Ext.panel.Tool Tools}
 */
/**
 * @var {string}
 * The font-family of Window Headers
 */
/**
 * @var {number/list}
 * The padding of the Window Header's text element
 */
/**
 * @var {string}
 * The text-transform of Window Headers
 */
/**
 * @var {number}
 * The width of the Window Header icon
 */
/**
 * @var {number}
 * The height of the Window Header icon
 */
/**
 * @var {number}
 * The space between the Window Header icon and text
 */
/**
 * @var {list}
 * The background-position of  the Window Header icon
 */
/**
 * @var {color}
 * The color of the Window Header glyph icon
 */
/**
 * @var {number}
 * The opacity of the Window Header glyph icon
 */
/**
 * @var {number}
 * The border-width of Window Headers
 */
/**
 * @var {color}
 * The inner border-color of Window Headers
 */
/**
 * @var {number}
 * The inner border-width of Window Headers
 */
/**
 * @var {boolean} $ui-force-header-border
 * True to force the window header to have a border on the side facing the window body.
 * Overrides dock layout's border management border removal rules.
 */
/**
 * @var {number}
 * The opacity of ghost Windows while dragging
 */
/**
 * @var {boolean}
 * True to include neptune style border management rules.
 */
/**
 * @var {color}
 * The color to apply to the border that wraps the body and docked items. The presence of
 * the wrap border is controlled by the {@link #border} config. Only applicable when
 * `$window-include-border-management-rules` is `true`.
 */
/**
 * @var {number}
 * The width to apply to the border that wraps the body and docked items. The presence of
 * the wrap border is controlled by the {@link #border} config. Only applicable when
 * `$window-include-border-management-rules` is `true`.
 */
/**
 * @var {boolean}
 * True to include the "default" window UI
 */
/**
 * @class Ext.form.Labelable
 */
/**
 * @var {color}
 * The text color of form field labels
 */
/**
 * @var {string}
 * The font-weight of form field labels
 */
/**
 * @var {number}
 * The font-size of form field labels
 */
/**
 * @var {string}
 * The font-family of form field labels
 */
/**
 * @var {number}
 * The line-height of form field labels
 */
/**
 * @var {color}
 * The text color of toolbar field labels
 */
/**
 * @var {string}
 * The font-weight of toolbar field labels
 */
/**
 * @var {number}
 * The font-size of toolbar field labels
 */
/**
 * @var {string}
 * The font-family of toolbar field labels
 */
/**
 * @var {number}
 * The line-height of toolbar field labels
 */
/**
 * @var {number}
 * Width for form error icons.
 */
/**
 * @var {number}
 * Height for form error icons.
 */
/**
 * @var {number/list}
 * Margin for error icons that are aligned to the side of the field
 */
/**
 * @var {number}
 * The space between the icon and the message for errors that display under the field
 */
/**
 * @var {number/list}
 * The padding on errors that display under the form field
 */
/**
 * @var {color}
 * The text color of form error messages
 */
/**
 * @var {string}
 * The font-weight of form error messages
 */
/**
 * @var {number}
 * The font-size of form error messages
 */
/**
 * @var {string}
 * The font-family of form error messages
 */
/**
 * @var {number}
 * The line-height of form error messages
 */
/**
 * @var {measurement} $form-item-margin-bottom
 * The bottom margin to apply to form items when in auto, anchor, vbox, or table layout
 */
/**
 * @class Ext.form.field.Base
 */
/**
 * @var {number} $form-field-height
 * Height for form fields.
 */
/**
 * @var {number} $form-toolbar-field-height
 * Height for form fields in toolbar.
 */
/**
 * @var {number} $form-field-padding
 * Padding around form fields.
 */
/**
 * @var {number} $form-field-font-size
 * Font size for form fields.
 */
/**
 * @var {string} $form-field-font-family
 * Font family for form fields.
 */
/**
 * @var {string} $form-field-font-weight
 * Font weight for form fields.
 */
/**
 * @var {font} $form-field-font
 * Font for form fields.
 */
/**
 * @var {number} $form-toolbar-field-font-size
 * Font size for toolbar form fields.
 */
/**
 * @var {string} $form-toolbar-field-font-family
 * Font family for toolbar form fields.
 */
/**
 * @var {string} $form-toolbar-field-font-weight
 * Font weight for toolbar form fields.
 */
/**
 * @var {font} $form-toolbar-field-font
 * Font for toolbar form fields.
 */
/**
 * @var {color} $form-field-color
 * Text color for form fields.
 */
/**
 * @var {color} $form-field-empty-color
 * Text color for empty form fields.
 */
/**
 * @var {color} $form-field-border-color
 * Border color for form fields.
 */
/**
 * @var {number} $form-field-border-width
 * Border width for form fields.
 */
/**
 * @var {string} $form-field-border-style
 * Border style for form fields.
 */
/**
 * @var {color} $form-field-focus-border-color
 * Border color for focused form fields.
 */
/**
 * @var {color} $form-field-invalid-border-color
 * Border color for invalid form fields.
 */
/**
 * @var {color} $form-field-background-color
 * Background color for form fields.
 */
/**
 * @var {string} $form-field-background-image
 * Background image for form fields.
 */
/**
 * @var {color} $form-field-invalid-background-color
 * Background color for invalid form fields.
 */
/**
 * @var {string} $form-field-invalid-background-image
 * Background image for invalid form fields.
 */
/**
 * @var {string} $form-field-invalid-background-repeat
 * Background repeat for invalid form fields.
 */
/**
 * @var {string/list} $form-field-invalid-background-position
 * Background position for invalid form fields.
 */
/**
 * @var {number} $form-field-disabled-opacity
 */
/**
 * @class Ext.form.field.TextArea
 */
/**
 * @var {number/string}
 * The line-height to use for the TextArea's text
 */
/**
 * @class Ext.form.field.Display
 */
/**
 * @var {color}
 * The text color of display fields
 */
/**
 * @var {string}
 * The font-weight of display fields
 */
/**
 * @var {number}
 * The font-size of display fields
 */
/**
 * @var {string}
 * The font-family of display fields
 */
/**
 * @var {number}
 * The line-height of display fields
 */
/**
 * @var {string}
 * The font-weight of toolbar display fields
 */
/**
 * @var {number}
 * The font-size of toolbar display fields
 */
/**
 * @var {string}
 * The font-family of toolbar display fields
 */
/**
 * @var {number}
 * The line-height of toolbar display fields
 */
/**
 * @class Ext.window.MessageBox
 */
/**
 * @var {color}
 * The background-color of the MessageBox body
 */
/**
 * @var {number}
 * The border-width of the MessageBox body
 */
/**
 * @var {color}
 * The border-color of the MessageBox body
 */
/**
 * @var {string}
 * The border-style of the MessageBox body
 */
/**
 * @var {list}
 * The background-position of the MessageBox icon
 */
/**
 * @class Ext.form.field.Checkbox
 */
/**
 * @var {number}
 * The size of the checkbox
 */
/**
 * @var {number}
 * The space between the boxLabel and the checkbox.
 */
/**
 * @class Ext.form.CheckboxGroup
 */
/**
 * @var {number/list}
 * The padding of the CheckboxGroup body element
 */
/**
 * @var {color}
 * The text color of the CheckboxGroup label
 */
/**
 * @var {number}
 * The padding of the CheckboxGroup label
 */
/**
 * @var {number}
 * The margin of the CheckboxGroup label
 */
/**
 * @var {number}
 * The border-width of the CheckboxGroup label
 */
/**
 * @var {number}
 * The border-style of the CheckboxGroup label
 */
/**
 * @var {number}
 * The border-color of the CheckboxGroup label
 */
/**
 * @class Ext.form.FieldSet
 */
/**
 * @var {number}
 * The font-size of the FieldSet header
 */
/**
 * @var {string}
 * The font-weight of the FieldSet header
 */
/**
 * @var {string}
 * The font-family of the FieldSet header
 */
/**
 * @var {number/string}
 * The line-height of the FieldSet header
 */
/**
 * @var {color}
 * The text color of the FieldSet header
 */
/**
 * @var {number}
 * The border-width of the FieldSet
 */
/**
 * @var {string}
 * The border-style of the FieldSet
 */
/**
 * @var {color}
 * The border-color of the FieldSet
 */
/**
 * @var {number/list}
 * The FieldSet's padding
 */
/**
 * @var {number/list}
 * The FieldSet's margin
 */
/**
 * @var {number/list}
 * The padding to apply to the FieldSet's header
 */
/**
 * @var {number/list}
 * The margin to apply to the FieldSet's collapse tool
 */
/**
 * @var {number/list}
 * The padding to apply to the FieldSet's collapse tool
 */
/**
 * @var {number/list}
 * The margin to apply to the FieldSet's checkbox (for FieldSets that use
 * {@link #checkboxToggle})
 */
/**
 * @var {number}
 * The size of the FieldSet's collapse tool
 */
/**
 * @var {string} $fieldset-collapse-tool-background-image
 * The background-image to use for the collapse tool. If null the default tool
 * sprite will be used.  Defaults to null.
 */
/**
 * @class Ext.form.field.Radio
 */
/**
 * @var {number}
 * The size of the radio button
 */
/**
 * @class Ext.form.field.Trigger
 */
/**
 * @var {number}
 * The width of the Trigger field's trigger element
 */
/**
 * @var {number/list}
 * The width of the trigger's border
 */
/**
 * @var {color}
 * The color of the trigger's border
 */
/**
 * @var {string}
 * The style of the trigger's border
 */
/**
 * @var {color}
 * The color of the trigger's border when hovered
 */
/**
 * @var {color}
 * The color of the trigger's border when the field is focused
 */
/**
 * @var {color}
 * The color of the trigger's border when the field is focused and the trigger is hovered
 */
/**
 * @class Ext.form.field.Spinner
 */
/**
 * @var {number}
 * The height of the Spinner trigger buttons
 */
/**
 * @var {number}
 * The height of the Spinner trigger buttons when the Spinner is used on a
 * {@link Ext.toolbar.Toolbar Toolbar}
 */
/**
 * @class Ext.toolbar.Paging
 */
/**
 * @var {boolean}
 * True to include different icons when the paging toolbar buttons are disabled.
 */
/**
 * @class Ext.view.BoundList
 */
/**
 * @var {color}
 * The background-color of the BoundList
 */
/**
 * @var {color}
 * The border-color of the BoundList
 */
/**
 * @var {number}
 * The border-width of the BoundList
 */
/**
 * @var {string}
 * The border-style of the BoundList
 */
/**
 * @var {number}
 * The height of BoundList items
 */
/**
 * @var {number/list}
 * The padding of BoundList items
 */
/**
 * @var {number}
 * The border-width of BoundList items
 */
/**
 * @var {string}
 * The border-style of BoundList items
 */
/**
 * @var {color}
 * The border-color of BoundList items
 */
/**
 * @var {color}
 * The border-color of hovered BoundList items
 */
/**
 * @var {color}
 * The border-color of selected BoundList items
 */
/**
 * @var {color}
 * The background-color of hovered BoundList items
 */
/**
 * @var {color}
 * The background-color of selected BoundList items
 */
/**
 * @class Ext.picker.Date
 */
/**
 * @var {number}
 * The border-width of the DatePicker
 */
/**
 * @var {string}
 * The border-style of the DatePicker
 */
/**
 * @var {color}
 * The background-color of the DatePicker
 */
/**
 * @var {string}
 * The background-image of the DatePicker next arrow
 */
/**
 * @var {string}
 * The background-image of the DatePicker previous arrow
 */
/**
 * @var {number}
 * The width of DatePicker arrows
 */
/**
 * @var {number}
 * The height of DatePicker arrows
 */
/**
 * @var {string}
 * The type of cursor to display when the cursor is over a DatePicker arrow
 */
/**
 * @var {number}
 * The opacity of the DatePicker arrows
 */
/**
 * @var {number}
 * The opacity of the DatePicker arrows when hovered
 */
/**
 * @var {string/list}
 * The Date Picker header background gradient. Can be either the name of a predefined gradient
 * or a list of color stops. Used as the `$type` parameter for {@link Global_CSS#background-gradient}.
 */
/**
 * @var {number/list}
 * The padding of the Date Picker header
 */
/**
 * @var {color}
 * The color of the Date Picker month button
 */
/**
 * @var {number}
 * The width of the arrow on the Date Picker month button
 */
/**
 * @var {string}
 * The background-image of the arrow on the Date Picker month button
 */
/**
 * @var {boolean}
 * True to render the month button as transparent
 */
/**
 * @var {string}
 * The text-align of the Date Picker header
 */
/**
 * @var {number}
 * The height of Date Picker items
 */
/**
 * @var {number}
 * The width of Date Picker items
 */
/**
 * @var {number/list}
 * The padding of Date Picker items
 */
/**
 * @var {string}
 * The font-family of Date Picker items
 */
/**
 * @var {number}
 * The font-size of Date Picker items
 */
/**
 * @var {string}
 * The font-weight of Date Picker items
 */
/**
 * @var {string}
 * The text-align of Date Picker items
 */
/**
 * @var {color}
 * The text color of Date Picker items
 */
/**
 * @var {string}
 * The type of cursor to display when the cursor is over a Date Picker item
 */
/**
 * @var {string}
 * The font-family of Date Picker column headers
 */
/**
 * @var {number}
 * The font-size of Date Picker column headers
 */
/**
 * @var {string}
 * The font-weight of Date Picker column headers
 */
/**
 * @var {string/list}
 * The background-gradient of Date Picker column headers. Can be either the name of a
 * predefined gradient or a list of color stops. Used as the `$type` parameter for
 * {@link Global_CSS#background-gradient}.
 */
/**
 * @var {string}
 * The border-style of Date Picker column headers
 */
/**
 * @var {number}
 * The border-width of Date Picker column headers
 */
/**
 * @var {string}
 * The text-align of Date Picker column headers
 */
/**
 * @var {number}
 * The height of Date Picker column headers
 */
/**
 * @var {number/list}
 * The padding of Date Picker column headers
 */
/**
 * @var {number}
 * The border-width of Date Picker items
 */
/**
 * @var {string}
 * The border-style of Date Picker items
 */
/**
 * @var {color}
 * The border-color of Date Picker items
 */
/**
 * @var {string}
 * The border-style of today's date on the Date Picker
 */
/**
 * @var {string}
 * The border-style of the selected item
 */
/**
 * @var {string}
 * The font-weight of the selected item
 */
/**
 * @var {color}
 * The text color of the items in the previous and next months
 */
/**
 * @var {string}
 * The type of cursor to display when the cursor is over a disabled item
 */
/**
 * @var {color}
 * The text color of disabled Date Picker items
 */
/**
 * @var {color}
 * The background-color of disabled Date Picker items
 */
/**
 * @var {color}
 * The background-color of the Date Picker footer
 */
/**
 * @var {string/list}
 * The background-gradient of the Date Picker footer. Can be either the name of a
 * predefined gradient or a list of color stops. Used as the `$type` parameter for
 * {@link Global_CSS#background-gradient}.
 */
/**
 * @var {number/list}
 * The border-width of the Date Picker footer
 */
/**
 * @var {string}
 * The border-style of the Date Picker footer
 */
/**
 * @var {string}
 * The text-align of the Date Picker footer
 */
/**
 * @var {number/list}
 * The padding of the Date Picker footer
 */
/**
 * @var {number}
 * The space between the footer buttons
 */
/**
 * @var {color}
 * The border-color of the Month Picker
 */
/**
 * @var {number}
 * The border-width of the Month Picker
 */
/**
 * @var {string}
 * The border-style of the Month Picker
 */
/**
 * @var {color}
 * The text color of Month Picker items
 */
/**
 * @var {color}
 * The text color of Month Picker items
 */
/**
 * @var {color}
 * The border-color of Month Picker items
 */
/**
 * @var {string}
 * The border-style of Month Picker items
 */
/**
 * @var {string}
 * The font-family of Month Picker items
 */
/**
 * @var {number}
 * The font-size of Month Picker items
 */
/**
 * @var {string}
 * The font-weight of Month Picker items
 */
/**
 * @var {number/list}
 * The margin of Month Picker items
 */
/**
 * @var {string}
 * The text-align of Month Picker items
 */
/**
 * @var {number}
 * The height of Month Picker items
 */
/**
 * @var {string}
 * The type of cursor to display when the cursor is over a Month Picker item
 */
/**
 * @var {color}
 * The background-color of hovered Month Picker items
 */
/**
 * @var {color}
 * The background-color of selected Month Picker items
 */
/**
 * @var {string}
 * The border-style of selected Month Picker items
 */
/**
 * @var {color}
 * The border-color of selected Month Picker items
 */
/**
 * @var {number}
 * The height of the Month Picker year navigation buttons 
 */
/**
 * @var {number}
 * The width of the Month Picker year navigation buttons 
 */
/**
 * @var {string}
 * The type of cursor to display when the cursor is over a Month Picker year navigation button 
 */
/**
 * @var {number}
 * The opacity of the Month Picker year navigation buttons 
 */
/**
 * @var {number}
 * The opacity of hovered Month Picker year navigation buttons 
 */
/**
 * @var {string}
 * The background-image of the Month Picker next year navigation button
 */
/**
 * @var {string}
 * The background-image of the Month Picker previous year navigation button
 */
/**
 * @var {list}
 * The background-poisition of the Month Picker next year navigation button
 */
/**
 * @var {list}
 * The background-poisition of the hovered Month Picker next year navigation button
 */
/**
 * @var {list}
 * The background-poisition of the Month Picker previous year navigation button
 */
/**
 * @var {list}
 * The background-poisition of the hovered Month Picker previous year navigation button
 */
/**
 * @var {string}
 * The border-style of the Month Picker separator
 */
/**
 * @var {number}
 * The border-width of the Month Picker separator
 */
/**
 * @var {color}
 * The border-color of the Month Picker separator
 */
/**
 * @var {number/list}
 * The margin of Month Picker items when the datepicker does not have footer buttons
 */
/**
 * @var {number}
 * The height of Month Picker items when the datepicker does not have footer buttons
 */
/**
 * @class Ext.picker.Color
 */
/**
 * @var {color}
 * The background-color of Color Pickers
 */
/**
 * @var {color}
 * The border-color of Color Pickers
 */
/**
 * @var {number}
 * The border-width of Color Pickers
 */
/**
 * @var {string}
 * The border-style of Color Pickers
 */
/**
 * @var {number}
 * The number of columns to display in the Color Picker
 */
/**
 * @var {number}
 * The number of rows to display in the Color Picker
 */
/**
 * @var {number}
 * The height of each Color Picker item
 */
/**
 * @var {number}
 * The width of each Color Picker item
 */
/**
 * @var {number}
 * The padding of each Color Picker item
 */
/**
 * @var {string}
 * The cursor to display when the mouse is over a Color Picker item
 */
/**
 * @var {color}
 * The border-color of Color Picker items
 */
/**
 * @var {number}
 * The border-width of Color Picker items
 */
/**
 * @var {string}
 * The border-style of Color Picker items
 */
/**
 * @var {color}
 * The border-color of hovered Color Picker items
 */
/**
 * @var {color}
 * The background-color of Color Picker items
 */
/**
 * @var {color}
 * The background-color of hovered Color Picker items
 */
/**
 * @var {color}
 * The border-color of the selected Color Picker item
 */
/**
 * @var {color}
 * The background-color of the selected Color Picker item
 */
/**
 * @var {color}
 * The inner border-color of Color Picker items
 */
/**
 * @var {number}
 * The inner border-width of Color Picker items
 */
/**
 * @var {string}
 * The inner border-style of Color Picker items
 */
/**
 * @class Ext.form.field.HtmlEditor
 */
/**
 * @var {number}
 * The border-width of the HtmlEditor
 */
/**
 * @var {color}
 * The border-color of the HtmlEditor
 */
/**
 * @var {color}
 * The background-color of the HtmlEditor
 */
/**
 * @var {number}
 * The size of the HtmlEditor toolbar icons
 */
/**
 * @var {number}
 * The font-size of the HtmlEditor's font selection control
 */
/**
 * @var {number}
 * The font-family of the HtmlEditor's font selection control
 */
/**
 * @class Ext.panel.Table
 */
/**
 * @var {color}
 * The color of the text in the grid cells
 */
/**
 * @var {number}
 * The font size of the text in the grid cells
 */
/**
 * var {number} $grid-row-cell-line-height
 * The line-height of the text inside the grid cells.
 */
/**
 * @var {string}
 * The font-weight of the text in the grid cells
 */
/**
 * @var {string}
 * The font-family of the text in the grid cells
 */
/**
 * @var {color}
 * The background-color of the grid cells
 */
/**
 * @var {color}
 * The border-color of row/column borders. Can be specified as a single color, or as a list
 * of colors containing the row border color followed by the column border color.
 */
/**
 * @var {string}
 * The border-style of the row/column borders.
 */
/**
 * @var {number}
 * The border-width of the row and column borders.
 */
/**
 * @var {color}
 * The background-color of "special" cells.  Special cells are created by {@link
 * Ext.grid.RowNumberer RowNumberer}, {@link Ext.selection.CheckboxModel Checkbox Selection
 * Model} and {@link Ext.grid.plugin.RowExpander RowExpander}.
 */
/**
 * @var {string}
 * The background-gradient to use for "special" cells.  Special cells are created by {@link
 * Ext.grid.RowNumberer RowNumberer}, {@link Ext.selection.CheckboxModel Checkbox Selection
 * Model} and {@link Ext.grid.plugin.RowExpander RowExpander}.
 */
/**
 * @var {number}
 * The border-width of "special" cells.  Special cells are created by {@link
 * Ext.grid.RowNumberer RowNumberer}, {@link Ext.selection.CheckboxModel Checkbox Selection
 * Model} and {@link Ext.grid.plugin.RowExpander RowExpander}.
 * Only applies to the vertical border, since the row border width is determined by
 * {#$grid-row-cell-border-width}.
 */
/**
 * @var {color}
 * The border-color of "special" cells.  Special cells are created by {@link
 * Ext.grid.RowNumberer RowNumberer}, {@link Ext.selection.CheckboxModel Checkbox Selection
 * Model} and {@link Ext.grid.plugin.RowExpander RowExpander}.
 * Only applies to the vertical border, since the row border color is determined by
 * {#$grid-row-cell-border-color}.
 */
/**
 * @var {string}
 * The border-style of "special" cells.  Special cells are created by {@link
 * Ext.grid.RowNumberer RowNumberer}, {@link Ext.selection.CheckboxModel Checkbox Selection
 * Model} and {@link Ext.grid.plugin.RowExpander RowExpander}.
 * Only applies to the vertical border, since the row border style is determined by
 * {#$grid-row-cell-border-style}.
 */
/**
 * @var {color}
 * The border-color of "special" cells when the row is selected using a {@link
 * Ext.selection.RowModel Row Selection Model}.  Special cells are created by {@link
 * Ext.grid.RowNumberer RowNumberer}, {@link Ext.selection.CheckboxModel Checkbox Selection
 * Model} and {@link Ext.grid.plugin.RowExpander RowExpander}.
 * Only applies to the vertical border, since the selected row border color is determined by
 * {#$grid-row-cell-selected-border-color}.
 */
/**
 * @var {color} 
 * The background-color of "special" cells when the row is hovered. Special cells are
 * created by {@link Ext.grid.RowNumberer RowNumberer}, {@link Ext.selection.CheckboxModel
 * Checkbox Selection Model} and {@link Ext.grid.plugin.RowExpander RowExpander}.
 */
/**
 * @var {color}
 * The background-color color of odd-numbered rows when the table view is configured with
 * `{@link Ext.view.Table#stripeRows stripeRows}: true`.
 */
/**
 * @var {string}
 * The border-style of the hovered row
 */
/**
 * @var {color}
 * The text color of the hovered row
 */
/**
 * @var {color}
 * The background-color of the hovered row
 */
/**
 * @var {color}
 * The border-color of the hovered row
 */
/**
 * @var {string}
 * The border-style of the selected row
 */
/**
 * @var {color}
 * The text color of the selected row
 */
/**
 * @var {color}
 * The background-color of the selected row
 */
/**
 * @var {color}
 * The border-color of the selected row
 */
/**
 * @var {color}
 * The border-color of the focused row
 */
/**
 * @var {string}
 * The border-style of the focused row
 */
/**
 * @var {color}
 * The text color of the focused row
 */
/**
 * @var {color}
 * The background-color of the focused row
 */
/**
 * @var {boolean}
 * True to show the focus border when a row is focused even if the grid has no 
 * {@link Ext.panel.Table#rowLines rowLines}.  
 */
/**
 * @var {color} 
 * The text color of a selected cell when using a {@link Ext.selection.CellModel
 * Cell Selection Model}.
 */
/**
 * @var {color} 
 * The background-color of a selected cell when using a {@link Ext.selection.CellModel
 * Cell Selection Model}.
 */
/**
 * @var {number}
 * The amount of padding to apply to the grid cell's inner div element
 */
/**
 * @var {string}
 * The type of text-overflow to use on the grid cell's inner div element
 */
/**
 * @var {color}
 * The border-color of the grid body
 */
/**
 * @var {number}
 * The border-width of the grid body border
 */
/**
 * @var {string}
 * The border-style of the grid body border
 */
/**
 * @var {color}
 * The background-color of the grid body
 */
/**
 * @var {number}
 * The amount of padding to apply to the grid body when the grid contains no data.
 */
/**
 * @var {color}
 * The text color of the {@link Ext.view.Table#emptyText emptyText} in the grid body when
 * the grid contains no data.
 */
/**
 * @var {color}
 * The background color of the grid body when the grid contains no data.
 */
/**
 * @var {number}
 * The font-size of the {@link Ext.view.Table#emptyText emptyText} in the grid body when
 * the grid contains no data.
 */
/**
 * @var {number}
 * The font-weight of the {@link Ext.view.Table#emptyText emptyText} in the grid body when
 * the grid contains no data.
 */
/**
 * @var {number}
 * The font-family of the {@link Ext.view.Table#emptyText emptyText} in the grid body when
 * the grid contains no data.
 */
/**
 * @var {color}
 * The color of the resize markers that display when dragging a column border to resize
 * the column
 */
/**
 * @class Ext.grid.header.DropZone
 */
/**
 * @var {number}
 * The size of the column move icon
 */
/**
 * @class Ext.grid.header.Container
 */
/**
 * @var {color}
 * The background-color of grid headers
 */
/**
 * @var {string/list}
 * The background-gradient of grid headers.  Can be either the name of a predefined gradient
 * or a list of color stops. Used as the `$type` parameter for {@link Global_CSS#background-gradient}.
 */
/**
 * @var {color}
 * The border-color of grid headers
 */
/**
 * @var {number}
 * The border-width of grid headers
 */
/**
 * @var {string}
 * The border-style of grid headers
 */
/**
 * @var {color}
 * The background-color of grid headers when the cursor is over the header
 */
/**
 * @var {string/list}
 * The background-gradient of grid headers when the cursor is over the header.  Can be
 * either the name of a predefined gradient or a list of color stops. Used as the `$type`
 * parameter for {@link Global_CSS#background-gradient}.
 */
/**
 * @var {color}
 * The background-color of a grid header when its menu is open
 */
/**
 * @var {number/list}
 * The padding to apply to grid headers
 */
/**
 * @var {number}
 * The height of grid header triggers
 */
/**
 * @var {number}
 * The width of grid header triggers
 */
/**
 * @var {number}
 * The width of the grid header sort icon
 */
/**
 * @var {string}
 * The type of cursor to display when the cursor is over a grid header trigger
 */
/**
 * @var {number}
 * The amount of space between the header trigger and text
 */
/**
 * @var {list}
 * The background-position of the header trigger
 */
/**
 * @var {color}
 * The background-color of the header trigger
 */
/**
 * @var {color}
 * The background-color of the header trigger when the menu is open
 */
/**
 * @var {number}
 * The space between the grid header sort icon and the grid header text
 */
/**
 * @class Ext.grid.column.Column
 */
/**
 * @var {string}
 * The font-family of grid column headers
 */
/**
 * @var {number}
 * The font-size of grid column headers
 */
/**
 * @var {string}
 * The font-weight of grid column headers
 */
/**
 * @var {number}
 * The line-height of grid column headers
 */
/**
 * @var {color}
 * The text color of grid column headers
 */
/**
 * @var {number}
 * The border-width of grid column headers
 */
/**
 * @var {string}
 * The border-style of grid column headers
 */
/**
 * @class Ext.grid.column.Action
 */
/**
 * @var {number}
 * The height of action column icons
 */
/**
 * @var {number}
 * The width of action column icons
 */
/**
 * @var {string}
 * The type of cursor to display when the cursor is over an action column icon
 */
/**
 * @var {number}
 * The opacity of disabled action column icons
 */
/**
 * @var {number}
 * The amount of padding to add to the left and right of the action column cell
 */
/**
 * @class Ext.grid.column.CheckColumn
 */
/**
 * @var {number}
 * Opacity of disabled CheckColumns
 */
/**
 * @class Ext.grid.column.RowNumberer
 */
/**
 * @var {number}
 * The horizontal space before the number in the RowNumberer cell
 */
/**
 * @var {number}
 * The horizontal space after the number in the RowNumberer cell
 */
/**
 * @class Ext.grid.feature.Grouping
 */
/**
 * @var {color}
 * The background color of group headers
 */
/**
 * @var {number/list}
 * The border-width of group headers
 */
/**
 * @var {string}
 * The border-style of group headers
 */
/**
 * @var {color}
 * The border-color of group headers
 */
/**
 * @var {number/list}
 * The padding of group headers
 */
/**
 * @var {string}
 * The cursor of group headers
 */
/**
 * @var {color}
 * The text color of group header titles
 */
/**
 * @var {string}
 * The font-family of group header titles
 */
/**
 * @var {number}
 * The font-size of group header titles
 */
/**
 * @var {string}
 * The font-weight of group header titles
 */
/**
 * @var {number}
 * The line-height of group header titles
 */
/**
 * @var {number/list}
 * The amount of padding to add to the group title element.  This is typically used
 * to reserve space for an icon by setting the amountof space to be reserved for the icon
 * as the left value and setting the remaining sides to 0.
 */
/**
 * @class Ext.grid.feature.RowBody
 */
/**
 * @var {number}
 * The font-size of the RowBody
 */
/**
 * @var {number}
 * The line-height of the RowBody
 */
/**
 * @var {string}
 * The font-family of the RowBody
 */
/**
 * @var {number}
 * The font-weight of the RowBody
 */
/**
 * @var {number/list}
 * The padding of the RowBody
 */
/**
 * @class Ext.grid.feature.RowWrap
 */
/**
 * @var {color}
 * The border-color of wrapped rows
 */
/**
 * @var {string}
 * The border-style of wrapped rows
 */
/**
 * @class Ext.grid.locking.Lockable
 */
/**
 * @var {number}
 * The width of the border between the locked views
 */
/**
 * @var {string}
 * The border-style of the border between the locked views
 */
/**
 * @class Ext.grid.plugin.Editing
 */
/**
 * The height of grid editor text fields.  Defaults to $form-field-height.  If grid row
 * height is smaller than $form-field-height, defaults to the grid row height.  Grid row
 * height is caluclated by adding $grid-row-cell-line-height to the top and bottom values of
 * $grid-cell-inner-padding.
 */
/**
 * The padding of grid editor text fields.
 */
/**
 * @var {number}
 * The font size of the grid editor text
 */
/**
 * @var {string}
 * The font-weight of the grid editor text
 */
/**
 * @var {string}
 * The font-family of the grid editor text
 */
/**
 * @class Ext.grid.plugin.RowEditing
 */
/**
 * @var {color}
 * The background-color of the RowEditor
 */
/**
 * @var {color}
 * The border-color of the RowEditor
 */
/**
 * @var {number}
 * The border-width of the RowEditor
 */
/**
 * @var {number/list}
 * The padding of the RowEditor
 */
/**
 * @var {number}
 * The amount of space in between the editor fields
 */
/**
 * @var {number}
 * The space between the RowEditor buttons
 */
/**
 * @var {number}
 * The border-radius of the RowEditor button container
 */
/**
 * @var {number/list}
 * The padding of the RowEditor button container
 */
/**
 * @var {number/list}
 * Padding to apply to the body element of the error tooltip
 */
/**
 * @var {string}
 * The list-style of the error tooltip's list items
 */
/**
 * @var {number}
 * Space to add before each list item on the error tooltip
 */
/**
 * @class Ext.grid.plugin.RowExpander
 */
/**
 * @var {number}
 * The height of the RowExpander icon
 */
/**
 * @var {number}
 * The width of the RowExpander icon
 */
/**
 * @var {number}
 * The horizontal space before the RowExpander icon
 */
/**
 * @var {number}
 * The horizontal space after the RowExpander icon
 */
/**
 * @var {string}
 * The cursor for the RowExpander icon
 */
/**
 * @class Ext.grid.property.Grid
 */
/**
 * @var {string}
 * The background-image of property grid cells
 */
/**
 * @var {string}
 * The background-position of property grid cells
 */
/**
 * @var {number/string}
 * The padding to add before the text of property grid cells to make room for the
 * background-image. Only applies if $grid-property-cell-background-image is not null
 */
/**
 * @class Ext.layout.container.Accordion
 */
/**
 * @var {color}
 * The text color of Accordion headers
 */
/**
 * @var {color}
 * The background-color of Accordion headers
 */
/**
 * @var {number}
 * The size of {@link Ext.panel.Tool Tools} in Accordion headers
 */
/**
 * @var {number/list}
 * The border-width of Accordion headers
 */
/**
 * @var {number/list}
 * The padding of Accordion headers
 */
/**
 * @var {string}
 * The font-weight of Accordion headers
 */
/**
 * @var {string}
 * The font-family of Accordion headers
 */
/**
 * @var {string}
 * The text-transform property of Accordion headers
 */
/**
 * @var {string}
 * The text-transform property of Accordion headers
 */
/**
 * @var {color}
 * The background-color of the Accordion layout element
 */
/**
 * @var {color}
 * The background-color of the Accordion layout element
 */
/**
 * @var {number/list}
 * The padding of the Accordion layout element
 */
/**
 * @var {string}
 * The sprite image to use for {@link Ext.panel.Tool Tools} in Accordion headers
 */
/**
 * @class Ext.resizer.Splitter
 */
/**
 * @var {number}
 * The size of the Splitter
 */
/**
 * @var {color}
 * The background-color of the active Splitter (the Splitter currently being dragged)
 */
/**
 * @var {number}
 * The opacity of the active Splitter (the Splitter currently being dragged)
 */
/**
 * @var {number}
 * The opacity of the collapse tool on the active Splitter (the Splitter currently being dragged)
 */
/**
 * @var {string}
 * The the type of cursor to display when the cursor is over the collapse tool
 */
/**
 * @var {number}
 * The size of the collapse tool. This becomes the width of the collapse tool for
 * horizontal splitters, and the height for vertical splitters.
 */
/**
 * @class Ext.layout.container.Border
 */
/**
 * @var {color}
 * The background-color of the Border layout element
 */
/**
 * @class Ext.menu.Menu
 */
/**
 * @var {color}
 * The background-color of the Menu
 */
/**
 * @var {color}
 * The border-color of {@link Ext.menu.Separator Menu Separators}
 */
/**
 * @var {color}
 * The background-color of {@link Ext.menu.Separator Menu Separators}
 */
/**
 * @var {number}
 * The size of {@link Ext.menu.Separator Menu Separators}
 */
/**
 * @var {color}
 * The border-color of the Menu
 */
/**
 * @var {string}
 * The border-style of the Menu
 */
/**
 * @var {number}
 * The border-width of the Menu
 */
/**
 * @var {number}
 * The font-size of {@link Ext.menu.Item Menu Items}
 */
/**
 * @var {number}
 * The margin of {@link Ext.menu.Item Menu Items}
 */
/**
 * @var {number}
 * The height of {@link Ext.menu.Item Menu Items}
 */
/**
 * @var {number}
 * The border-width of {@link Ext.menu.Item Menu Items}
 */
/**
 * @var {string}
 * The style of cursor to display when the cursor is over a {@link Ext.menu.Item Menu Item}
 */
/**
 * @var {color}
 * The background-color of the active {@link Ext.menu.Item Menu Item}
 */
/**
 * @var {color}
 * The border-color of the active {@link Ext.menu.Item Menu Item}
 */
/**
 * @var {string/list}
 * The background-gradient for {@link Ext.menu.Item Menu Items}. Can be either the name
 * of a predefined gradient or a list of color stops. Used as the `$type` parameter for
 * {@link Global_CSS#background-gradient}.
 */
/**
 * @var {number}
 * The border-radius of {@link Ext.menu.Item Menu Items}
 */
/**
 * @var {number}
 * The size of {@link Ext.menu.Item Menu Item} icons
 */
/**
 * @var {number}
 * The space to the left and right of {@link Ext.menu.Item Menu Item} icons
 */
/**
 * @var {list}
 * The background-position of {@link Ext.menu.Item Menu Item} icons
 */
/**
 * @var {number}
 * The space to the left and right of {@link Ext.menu.Item Menu Item} text
 */
/**
 * @var {number/list}
 * The margin of {@link Ext.menu.Separator Menu Separators}
 */
/**
 * @var {number}
 * The padding to the right of {@link Ext.menu.CheckItem Check Items}, to make room
 * for the checkbox
 */
/**
 * @var {number}
 * The height of {@link Ext.menu.Item Menu Item} arrows
 */
/**
 * @var {number}
 * The width of {@link Ext.menu.Item Menu Item} arrows
 */
/**
 * @var {number}
 * The space to the left and right of {@link Ext.menu.Item Menu Item} arrows
 */
/**
 * @var {number}
 * The opacity of disabled {@link Ext.menu.Item Menu Items}
 */
/**
 * @var {number}
 * The height of Menu crollers
 */
/**
 * @var {number}
 * The opacity of Menu crollers
 */
/**
 * @var {number}
 * The opacity of Menu crollers when hovered
 */
/**
 * @var {number}
 * The opacity of Menu crollers when pressed
 */
/**
 * @var {number/list}
 * The padding to apply to the Menu body element
 */
/**
 * @var {color}
 * The color of Menu Item text
 */
/**
 * @var {number/list}
 * The margin non-MenuItems placed in a Menu
 */
/**
 * @var {color} $menu-glyph-color
 * The color to use for menu icons configured using {@link Ext.menu.Item#glyph glyph}
 */
/**
 * @var {number} $menu-glyph-opacity
 * The opacity to use for menu icons configured using {@link Ext.menu.Item#glyph glyph}
 */
/**
 * @class Ext.panel.Tool
 */
/**
 * @var {number}
 * The size of Tools
 */
/**
 * @var {boolean}
 * True to change the background-position of the Tool on hover. Allows for a separate
 * hover state icon in the sprite.
 */
/**
 * @var {string}
 * The cursor to display when the mouse cursor is over a Tool
 */
/**
 * @var {number}
 * The opacity of Tools
 */
/**
 * @var {number}
 * The opacity of hovered Tools
 */
/**
 * @var {number}
 * The opacity of pressed Tools
 */
/**
 * @var {string}
 * The sprite to use as the background-image for Tools
 */
/**
 * @class Ext.slider.Multi
 */
/**
 * @var {number}
 * The horizontal slider thumb width
 */
/**
 * @var {number}
 * The horizontal slider thumb height
 */
/**
 * @var {number}
 * The width of the horizontal slider end caps
 */
/**
 * @var {number}
 * The vertical slider thumb width
 */
/**
 * @var {number}
 * The vertical slider thumb height
 */
/**
 * @var {number}
 * The height of the vertical slider end caps
 */
/**
 * @class Ext.tab.Tab
 */
/**
 * @var {color}
 * The base color of Tabs
 */
/**
 * @var {color}
 * The base color of hovered Tabs
 */
/**
 * @var {color}
 * The base color of the active Tabs
 */
/**
 * @var {color}
 * The base color of disabled Tabs
 */
/**
 * @var {color}
 * The text color of Tabs
 */
/**
 * @var {color}
 * The text color of hovered Tabs
 */
/**
 * @var {color}
 * The text color of the active Tab
 */
/**
 * @var {color}
 * The text color of disabled Tabs
 */
/**
 * @var {number}
 * The font-size of Tabs
 */
/**
 * @var {number}
 * The font-size of hovered Tabs
 */
/**
 * @var {number}
 * The font-size of the active Tab
 */
/**
 * @var {number}
 * The font-size of disabled Tabs
 */
/**
 * @var {string}
 * The font-family of Tabs
 */
/**
 * @var {string}
 * The font-family of hovered Tabs
 */
/**
 * @var {string}
 * The font-family of the active Tab
 */
/**
 * @var {string}
 * The font-family of disabled Tabs
 */
/**
 * @var {string}
 * The font-weight of Tabs
 */
/**
 * @var {string}
 * The font-weight of hovered Tabs
 */
/**
 * @var {string}
 * The font-weight of the active Tab
 */
/**
 * @var {string}
 * The font-weight of disabled Tabs
 */
/**
 * @var {string}
 * The Tab cursor
 */
/**
 * @var {string}
 * The cursor of disabled Tabs
 */
/**
 * @var {string/list}
 * The background-gradient for Tabs. Can be either the name of a predefined gradient
 * or a list of color stops. Used as the `$type` parameter for 
 * {@link Global_CSS#background-gradient}.
 */
/**
 * @var {string/list}
 * The background-gradient for hovered Tabs. Can be either the name of a predefined gradient
 * or a list of color stops. Used as the `$type` parameter for 
 * {@link Global_CSS#background-gradient}.
 */
/**
 * @var {string/list}
 * The background-gradient for the active Tab. Can be either the name of a predefined gradient
 * or a list of color stops. Used as the `$type` parameter for 
 * {@link Global_CSS#background-gradient}.
 */
/**
 * @var {string/list}
 * The background-gradient for disabled Tabs. Can be either the name of a predefined gradient
 * or a list of color stops. Used as the `$type` parameter for 
 * {@link Global_CSS#background-gradient}.
 */
/**
 * @var {list}
 * The border-radius of Tabs
 */
/**
 * @var {number}
 * The border-width of Tabs
 */
/**
 * @var {number/list}
 * The inner border-width of Tabs
 */
/**
 * @var {color}
 * The inner border-color of Tabs
 */
/**
 * @var {color}
 * The border-color of Tabs
 */
/**
 * @var {color}
 * The border-color of hovered Tabs
 */
/**
 * @var {color}
 * The border-color of the active Tab
 */
/**
 * @var {color}
 * The border-color of disabled Tabs
 */
/**
 * @var {number/list}
 * The padding of Tabs
 */
/**
 * @var {number/list}
 * The padding of the Tab's text element
 */
/**
 * @var {number}
 * The line-height of Tabs
 */
/**
 * @var {number/list}
 * The margin of Tabs. Typically used to add horizontal space between the tabs.
 */
/**
 * @var {number}
 * The width of the Tab close icon
 */
/**
 * @var {number}
 * The height of the Tab close icon
 */
/**
 * @var {number}
 * The distance to offset the Tab close icon from the top of the tab
 */
/**
 * @var {number}
 * The distance to offset the Tab close icon from the right of the tab
 */
/**
 * @var {number}
 * the space in between the text and the close button
 */
/**
 * @var {number}
 * The opacity of the Tab close icon
 */
/**
 * @var {number}
 * The opacity of the Tab close icon when hovered
 */
/**
 * @var {number}
 * The opacity of the Tab close icon when the Tab is disabled
 */
/**
 * @var {boolean}
 * True to change the x background-postition of the close icon background image on hover
 * to allow for a horizontally aligned background image sprite
 */
/**
 * @var {boolean}
 * True to change the x background-postition of the close icon background image on click
 * to allow for a horizontally aligned background image sprite
 */
/**
 * @var {number}
 * The width of Tab icons
 */
/**
 * @var {number}
 * The height of Tab icons
 */
/**
 * @var {number}
 * The space between the Tab icon and the Tab text
 */
/**
 * @var {number}
 * The background-position of Tab icons
 */
/**
 * @var {color}
 * The color of Tab glyph icons
 */
/**
 * @var {color}
 * The color of a Tab glyph icon when the Tab is hovered
 */
/**
 * @var {color}
 * The color of a Tab glyph icon when the Tab is active
 */
/**
 * @var {color}
 * The color of a Tab glyph icon when the Tab is disabled
 */
/**
 * @var {number}
 * The opacity of a Tab glyph icon
 */
/**
 * @var {number}
 * The opacity of a Tab glyph icon when the Tab is disabled
 */
/**
 * @var {number}
 * opacity to apply to the tab's main element when the tab is disabled
 */
/**
 * @var {number}
 * opacity to apply to the tab's text element when the tab is disabled
 */
/**
 * @var {number}
 * opacity to apply to the tab's icon element when the tab is disabled
 */
/**
 * @var {string}
 * Experimental - Has issues with IE
 * The direction to rotate the contents of a left-aligned tab.  `right` to rotate
 * clockwise or `left` to rotate counterclockwise. Defaults to `left`.
 */
/**
 * @var {string}
 * Experimental - Has issues with IE
 * The direction to rotate the contents of a right-aligned tab.  `right` to rotate
 * clockwise or `left` to rotate counterclockwise. Defaults to `right`.
 */
/**
 * @var {boolean}
 * True to include the "default" tab UI
 */
/**
 * @class Ext.tab.Bar
 */
/**
 * @var {number/list}
 * The padding of the Tab Bar
 */
/**
 * @var {number/list}
 * The padding of the {@link Ext.tab.Panel#plain plain} Tab Bar
 */
/**
 * @var {color}
 * The base color of the Tab Bar
 */
/**
 * @var {string/list}
 * The background-gradient of the Tab Bar. Can be either the name of a predefined gradient
 * or a list of color stops. Used as the `$type` parameter for 
 * {@link Global_CSS#background-gradient}.
 */
/**
 * @var {color}
 * The border-color of the Tab Bar
 */
/**
 * @var {number/list}
 * The border-width of the Tab Bar
 */
/**
 * @var {number/list}
 * The border-width of the {@link Ext.tab.Panel#plain plain} Tab Bar
 */
/**
 * @var {number}
 * The height of the Tab Bar strip
 */
/**
 * @var {color}
 * The border-color of the Tab Bar strip
 */
/**
 * @var {color}
 * The background-color of the Tab Bar strip
 */
/**
 * @var {number/list}
 * The border-width of the Tab Bar strip
 */
/**
 * @var {number/list}
 * The border-width of the {@link Ext.tab.Panel#plain plain} Tab Bar strip
 */
/**
 * @var {number}
 * The width of the Tab Bar scrollers
 */
/**
 * @var {string}
 * The cursor of the Tab Bar scrollers
 */
/**
 * @var {string}
 * The cursor of disabled Tab Bar scrollers
 */
/**
 * @var {number}
 * The opacity of Tab Bar scrollers
 */
/**
 * @var {number}
 * The opacity of hovered Tab Bar scrollers
 */
/**
 * @var {number}
 * The opacity of pressed Tab Bar scrollers
 */
/**
 * @var {number}
 * The opacity of disabled Tab Bar scrollers
 */
/**
 * @var {boolean}
 * true to change the x postition of the background image on hover to allow for a
 * horizonatlly alined background image sprite
 */
/**
 * @var {boolean}
 * true to include separate scroller icons for "plain" tabbars
 */
/**
 * @var {boolean}
 * if true, the tabbar will use symmetrical scroller icons.  Top and bottom tabbars
 * will share icons, and Left and right will share icons.
 */
/**
 * @var {boolean}
 * True to include the "default" tabbar UI
 */
/**
 * @class Ext.selection.CheckboxModel
 */
/**
 * @var {number}
 * The horizontal space before the checkbox
 */
/**
 * @var {number}
 * The horizontal space after the checkbox
 */
/**
 * @class Ext.tree.Panel
 */
/**
 * @var {number} $tree-elbow-width
 * The width of the tree elbow/arrow icons
 */
/**
 * @var {number} $tree-icon-width
 * The width of the tree folder/leaf icons
 */
/**
 * @var {number} $tree-elbow-spacing 
 * The amount of spacing between the tree elbows or arrows, and the checkbox or icon.
 */
/**
 * @var {number} $tree-checkbox-spacing
 * The amount of space (in pixels) between the tree checkbox and the folder/leaf icon
 */
/**
 * @var {number} $tree-icon-spacing
 * The amount of space (in pixels) between the folder/leaf icons and the text
 */
/**
 * @var {string} $tree-expander-cursor
 * The type of cursor to display when the mouse is over a tree expander (+, - or arrow icon)
 */
/**
 * @var {number/list}
 * The amount of padding to apply to the tree cell's inner div element
 */
/* including package ext-theme-base */
/**
 * @class Global_CSS
 */
/**
 * @var {string} $prefix
 * The prefix to be applied to all CSS selectors. If this is changed, it must also be changed in your
 * JavaScript application.
 */
/**
 * @var {boolean/string} $relative-image-path-for-uis
 * True to use a relative image path for all new UIs. If true, the path will be "../images/".
 * It can also be a string of the path value.
 * It defaults to false, which means it will look for the images in the ExtJS SDK folder.
 */
/**
 * @var {boolean} $include-not-found-images
 * True to include files which are not found when compiling your SASS
 */
/**
 * @var {boolean} $include-ie
 * True to include Internet Explorer specific rules
 */
/**
 * @var {boolean} $include-content-box
 * True to include rules for browsers that do not support the border-box model
 * (IE6 strict and IE7 strict)
 */
/**
 * @var {boolean} $include-ff
 * True to include Firefox specific rules
 */
/**
 * @var {boolean} $include-chrome
 * True to include Chrome specific rules
 */
/**
 * @var {boolean} $include-safari
 * True to include Safari specific rules
 */
/**
 * @var {boolean} $include-opera
 * True to include Opera specific rules
 */
/**
 * @var {boolean} $include-webkit
 * True to include Webkit specific rules
 */
/**
 * @var {measurement} $css-shadow-border-radius
 * The border radius for CSS shadows
 */
/**
 * @var {color} $include-shadow-images
 * True to include all shadow images.
 */
/**
 * @var {string} $image-extension
 * default file extension to use for images (defaults to 'png').
 */
/**
 * @var {string} $slicer-image-extension
 * default file extension to use for slicer images (defaults to 'gif').
 */
/**
 * Default search path for images
 */
/**
 * @var {boolean}
 * True to include the default UI for each component.
 */
/**
 * @var {string}
 * The base path relative to the CSS output directory to use for theme resources.  For example
 * if the theme's images live one directory up from the generated CSS output in a directory
 * named 'foo/images/', you would need to set this variable to '../foo/' in order for the image
 * paths in the CSS output to be generated correctly. By default this is the same as the
 * CSS output directory.
 */
/* including package ext-theme-base */
/* line 1, ../../../ext-theme-base/sass/src/Component.scss */
.x-body {
  margin: 0;
}

/* line 5, ../../../ext-theme-base/sass/src/Component.scss */
img {
  border: 0;
}

/* line 10, ../../../ext-theme-base/sass/src/Component.scss */
.x-border-box,
.x-border-box * {
  box-sizing: border-box;
  -moz-box-sizing: border-box;
  -ms-box-sizing: border-box;
  -webkit-box-sizing: border-box;
}

/* line 17, ../../../ext-theme-base/sass/src/Component.scss */
.x-rtl {
  direction: rtl;
}

/* line 21, ../../../ext-theme-base/sass/src/Component.scss */
.x-ltr {
  direction: ltr;
}

/* line 25, ../../../ext-theme-base/sass/src/Component.scss */
.x-clear {
  overflow: hidden;
  clear: both;
  font-size: 0;
  line-height: 0;
  display: table;
}

/* line 33, ../../../ext-theme-base/sass/src/Component.scss */
.x-strict .x-ie7 .x-clear {
  height: 0;
  width: 0;
}

/* line 41, ../../../ext-theme-base/sass/src/Component.scss */
.x-layer {
  position: absolute !important;
  overflow: hidden;
  zoom: 1;
}

/* line 49, ../../../ext-theme-base/sass/src/Component.scss */
.x-fixed-layer {
  position: fixed !important;
  overflow: hidden;
  zoom: 1;
}

/* line 55, ../../../ext-theme-base/sass/src/Component.scss */
.x-shim {
  position: absolute;
  left: 0;
  top: 0;
  overflow: hidden;
  filter: progid:DXImageTransform.Microsoft.Alpha(Opacity=0);
  opacity: 0;
}

/* line 63, ../../../ext-theme-base/sass/src/Component.scss */
.x-hide-display {
  display: none !important;
}

/* line 67, ../../../ext-theme-base/sass/src/Component.scss */
.x-hide-visibility {
  visibility: hidden !important;
}

/* line 72, ../../../ext-theme-base/sass/src/Component.scss */
.x-ie6 .x-item-disabled {
  filter: none;
}

/* line 78, ../../../ext-theme-base/sass/src/Component.scss */
.x-hidden,
.x-hide-offsets {
  display: block !important;
  visibility: hidden !important;
  position: absolute !important;
  top: -10000px !important;
}

/* line 88, ../../../ext-theme-base/sass/src/Component.scss */
.x-hide-nosize {
  height: 0 !important;
  width: 0 !important;
}

/* line 94, ../../../ext-theme-base/sass/src/Component.scss */
.x-hide-clip {
  position: absolute!important;
  clip: rect(0, 0, 0, 0);
  clip: rect(0 0 0 0);
}

/* line 102, ../../../ext-theme-base/sass/src/Component.scss */
.x-masked-relative {
  position: relative;
}

/* line 108, ../../../ext-theme-base/sass/src/Component.scss */
.x-ie-shadow {
  background-color: #777;
  display: none;
  position: absolute;
  overflow: hidden;
  zoom: 1;
}

/* line 117, ../../../ext-theme-base/sass/src/Component.scss */
.x-unselectable {
  user-select: none;
  -o-user-select: none;
  -ms-user-select: none;
  -moz-user-select: -moz-none;
  -webkit-user-select: none;
  cursor: default;
}

/* line 121, ../../../ext-theme-base/sass/src/Component.scss */
.x-selectable {
  cursor: auto;
  -moz-user-select: text;
  -webkit-user-select: text;
  -ms-user-select: text;
  user-select: text;
  -o-user-select: text;
}

/* line 136, ../../../ext-theme-base/sass/src/Component.scss */
.x-list-plain {
  list-style-type: none;
  margin: 0;
  padding: 0;
}

/* line 143, ../../../ext-theme-base/sass/src/Component.scss */
.x-table-plain {
  border-collapse: collapse;
  border-spacing: 0;
  font-size: 1em;
}

/* line 156, ../../../ext-theme-base/sass/src/Component.scss */
.x-frame-tl,
.x-frame-tr,
.x-frame-tc,
.x-frame-bl,
.x-frame-br,
.x-frame-bc {
  overflow: hidden;
  background-repeat: no-repeat;
}

/* line 162, ../../../ext-theme-base/sass/src/Component.scss */
.x-frame-tc,
.x-frame-bc {
  background-repeat: repeat-x;
}

/* line 166, ../../../ext-theme-base/sass/src/Component.scss */
.x-frame-mc {
  background-repeat: repeat-x;
  overflow: hidden;
}

/* line 171, ../../../ext-theme-base/sass/src/Component.scss */
.x-proxy-el {
  position: absolute;
  background: #b4b4b4;
  filter: progid:DXImageTransform.Microsoft.Alpha(Opacity=80);
  opacity: 0.8;
}

/* line 178, ../../../ext-theme-base/sass/src/Component.scss */
.x-css-shadow {
  position: absolute;
  -webkit-border-radius: 5px;
  -moz-border-radius: 5px;
  -ms-border-radius: 5px;
  -o-border-radius: 5px;
  border-radius: 5px;
}

/* line 184, ../../../ext-theme-base/sass/src/Component.scss */
.x-item-disabled,
.x-item-disabled * {
  cursor: default;
}

/* line 3, ../../../ext-theme-base/sass/src/layout/container/Container.scss */
.x-box-item {
  position: absolute !important;
  left: 0;
  top: 0;
}

/* line 4, ../../../ext-theme-base/sass/src/Editor.scss */
div.x-editor {
  overflow: visible;
}

/* line 1, ../../../ext-theme-base/sass/src/LoadMask.scss */
.x-mask {
  z-index: 100;
  position: absolute;
  width: 100%;
  height: 100%;
  zoom: 1;
}

/* line 10, ../../../ext-theme-base/sass/src/LoadMask.scss */
.x-mask-shim {
  z-index: 100;
  position: absolute;
  top: 0;
  left: 0;
  width: 100%;
  height: 100%;
}

/* line 20, ../../../ext-theme-base/sass/src/LoadMask.scss */
.x-mask-msg {
  z-index: 20001;
  position: absolute;
}

/* line 1, ../../../ext-theme-base/sass/src/ProgressBar.scss */
.x-progress {
  position: relative;
  border-style: solid;
  overflow: hidden;
}

/* line 7, ../../../ext-theme-base/sass/src/ProgressBar.scss */
.x-progress-bar {
  overflow: hidden;
  position: absolute;
  width: 0;
  height: 100%;
}

/* line 14, ../../../ext-theme-base/sass/src/ProgressBar.scss */
.x-progress-text {
  overflow: hidden;
  position: absolute;
}

/* line 1, ../../../ext-theme-base/sass/src/button/Button.scss */
.x-btn {
  display: inline-block;
  position: relative;
  zoom: 1;
  *display: inline;
  outline: 0;
  cursor: pointer;
  white-space: nowrap;
  vertical-align: middle;
  text-decoration: none;
}

/* line 15, ../../../ext-theme-base/sass/src/button/Button.scss */
.x-btn-wrap {
  position: relative;
  display: block;
}

/* line 20, ../../../ext-theme-base/sass/src/button/Button.scss */
.x-btn-button {
  position: relative;
  display: block;
  text-decoration: none;
  overflow: hidden;
  zoom: 1;
}

/* line 28, ../../../ext-theme-base/sass/src/button/Button.scss */
.x-btn-inner {
  display: block;
  white-space: nowrap;
  overflow: hidden;
  zoom: 1;
}

/* line 35, ../../../ext-theme-base/sass/src/button/Button.scss */
.x-btn-icon-el {
  top: 0;
  right: 0;
  bottom: 0;
  left: 0;
  position: absolute;
  background-repeat: no-repeat;
  text-align: center;
}

/* line 45, ../../../ext-theme-base/sass/src/button/Button.scss */
.x-btn-inner-center {
  text-align: center;
}

/* line 49, ../../../ext-theme-base/sass/src/button/Button.scss */
.x-btn-inner-left {
  text-align: left;
}

/* line 59, ../../../ext-theme-base/sass/src/button/Button.scss */
.x-btn-inner-right {
  text-align: right;
}

/* line 1, ../../../ext-theme-base/sass/src/layout/container/Box.scss */
.x-box-layout-ct {
  overflow: hidden;
  zoom: 1;
}

/* line 6, ../../../ext-theme-base/sass/src/layout/container/Box.scss */
.x-box-target {
  position: absolute;
  width: 20000px;
  top: 0;
  left: 0;
  height: 1px;
}

/* line 31, ../../../ext-theme-base/sass/src/layout/container/Box.scss */
.x-box-inner {
  overflow: hidden;
  zoom: 1;
  position: relative;
  left: 0;
  top: 0;
}

/* line 41, ../../../ext-theme-base/sass/src/layout/container/Box.scss */
.x-horizontal-box-overflow-body {
  float: left;
}

/* line 45, ../../../ext-theme-base/sass/src/layout/container/Box.scss */
.x-box-scroller {
  position: relative;
  background-repeat: no-repeat;
}

/* line 51, ../../../ext-theme-base/sass/src/layout/container/Box.scss */
.x-box-scroller-left,
.x-box-scroller-right {
  float: left;
  height: 100%;
  z-index: 5;
}

/* line 59, ../../../ext-theme-base/sass/src/layout/container/Box.scss */
.x-box-scroller-top .x-box-scroller,
.x-box-scroller-bottom .x-box-scroller {
  line-height: 0;
  font-size: 0;
  background-position: center 0;
}

/* line 66, ../../../ext-theme-base/sass/src/layout/container/Box.scss */
.x-box-menu-after {
  float: right;
}

/* line 1, ../../../ext-theme-base/sass/src/toolbar/Toolbar.scss */
.x-toolbar-text {
  white-space: nowrap;
}

/* line 5, ../../../ext-theme-base/sass/src/toolbar/Toolbar.scss */
.x-toolbar-separator {
  display: block;
  font-size: 1px;
  overflow: hidden;
  cursor: default;
  border: 0;
  width: 0;
  height: 0;
  line-height: 0px;
}

/* line 17, ../../../ext-theme-base/sass/src/toolbar/Toolbar.scss */
.x-quirks .x-ie .x-toolbar .x-toolbar-separator-horizontal {
  width: 2px;
}

/* line 22, ../../../ext-theme-base/sass/src/toolbar/Toolbar.scss */
.x-toolbar-scroller {
  padding-left: 0;
}

/* line 29, ../../../ext-theme-base/sass/src/toolbar/Toolbar.scss */
.x-toolbar-plain {
  border: 0;
}

/* line 1, ../../../ext-theme-base/sass/src/layout/component/Dock.scss */
.x-docked {
  position: absolute !important;
  z-index: 1;
}

/* line 7, ../../../ext-theme-base/sass/src/layout/component/Dock.scss */
.x-docked-vertical {
  position: static;
}

/* line 11, ../../../ext-theme-base/sass/src/layout/component/Dock.scss */
.x-docked-top {
  border-bottom-width: 0 !important;
}

/* line 15, ../../../ext-theme-base/sass/src/layout/component/Dock.scss */
.x-docked-bottom {
  border-top-width: 0 !important;
}

/* line 19, ../../../ext-theme-base/sass/src/layout/component/Dock.scss */
.x-docked-left {
  border-right-width: 0 !important;
}

/* line 23, ../../../ext-theme-base/sass/src/layout/component/Dock.scss */
.x-docked-right {
  border-left-width: 0 !important;
}

/* line 27, ../../../ext-theme-base/sass/src/layout/component/Dock.scss */
.x-docked-noborder-top {
  border-top-width: 0 !important;
}

/* line 31, ../../../ext-theme-base/sass/src/layout/component/Dock.scss */
.x-docked-noborder-right {
  border-right-width: 0 !important;
}

/* line 35, ../../../ext-theme-base/sass/src/layout/component/Dock.scss */
.x-docked-noborder-bottom {
  border-bottom-width: 0 !important;
}

/* line 39, ../../../ext-theme-base/sass/src/layout/component/Dock.scss */
.x-docked-noborder-left {
  border-left-width: 0 !important;
}

/* line 45, ../../../ext-theme-base/sass/src/layout/component/Dock.scss */
.x-noborder-l {
  border-left-width: 0 !important;
}

/* line 48, ../../../ext-theme-base/sass/src/layout/component/Dock.scss */
.x-noborder-b {
  border-bottom-width: 0 !important;
}

/* line 51, ../../../ext-theme-base/sass/src/layout/component/Dock.scss */
.x-noborder-bl {
  border-bottom-width: 0 !important;
  border-left-width: 0 !important;
}

/* line 55, ../../../ext-theme-base/sass/src/layout/component/Dock.scss */
.x-noborder-r {
  border-right-width: 0 !important;
}

/* line 58, ../../../ext-theme-base/sass/src/layout/component/Dock.scss */
.x-noborder-rl {
  border-right-width: 0 !important;
  border-left-width: 0 !important;
}

/* line 62, ../../../ext-theme-base/sass/src/layout/component/Dock.scss */
.x-noborder-rb {
  border-right-width: 0 !important;
  border-bottom-width: 0 !important;
}

/* line 66, ../../../ext-theme-base/sass/src/layout/component/Dock.scss */
.x-noborder-rbl {
  border-right-width: 0 !important;
  border-bottom-width: 0 !important;
  border-left-width: 0 !important;
}

/* line 71, ../../../ext-theme-base/sass/src/layout/component/Dock.scss */
.x-noborder-t {
  border-top-width: 0 !important;
}

/* line 74, ../../../ext-theme-base/sass/src/layout/component/Dock.scss */
.x-noborder-tl {
  border-top-width: 0 !important;
  border-left-width: 0 !important;
}

/* line 78, ../../../ext-theme-base/sass/src/layout/component/Dock.scss */
.x-noborder-tb {
  border-top-width: 0 !important;
  border-bottom-width: 0 !important;
}

/* line 82, ../../../ext-theme-base/sass/src/layout/component/Dock.scss */
.x-noborder-tbl {
  border-top-width: 0 !important;
  border-bottom-width: 0 !important;
  border-left-width: 0 !important;
}

/* line 87, ../../../ext-theme-base/sass/src/layout/component/Dock.scss */
.x-noborder-tr {
  border-top-width: 0 !important;
  border-right-width: 0 !important;
}

/* line 91, ../../../ext-theme-base/sass/src/layout/component/Dock.scss */
.x-noborder-trl {
  border-top-width: 0 !important;
  border-right-width: 0 !important;
  border-left-width: 0 !important;
}

/* line 96, ../../../ext-theme-base/sass/src/layout/component/Dock.scss */
.x-noborder-trb {
  border-top-width: 0 !important;
  border-right-width: 0 !important;
  border-bottom-width: 0 !important;
}

/* line 101, ../../../ext-theme-base/sass/src/layout/component/Dock.scss */
.x-noborder-trbl {
  border-width: 0 !important;
}

/* line 1, ../../../ext-theme-base/sass/src/panel/Header.scss */
.x-header-icon {
  background-repeat: no-repeat;
  background-position: 0 0;
  vertical-align: middle;
  text-align: center;
}

/* line 8, ../../../ext-theme-base/sass/src/panel/Header.scss */
.x-header-text-container {
  overflow: hidden;
  -o-text-overflow: ellipsis;
  text-overflow: ellipsis;
}

/* line 4, ../../../ext-theme-base/sass/src/dd/DD.scss */
.x-dd-drag-proxy,
.x-dd-drag-current {
  z-index: 1000000!important;
  pointer-events: none;
}

/* line 2, ../../../ext-theme-base/sass/src/dd/StatusProxy.scss */
.x-dd-drag-repair .x-dd-drag-ghost {
  filter: progid:DXImageTransform.Microsoft.Alpha(Opacity=60);
  opacity: 0.6;
}
/* line 6, ../../../ext-theme-base/sass/src/dd/StatusProxy.scss */
.x-dd-drag-repair .x-dd-drop-icon {
  display: none;
}

/* line 11, ../../../ext-theme-base/sass/src/dd/StatusProxy.scss */
.x-dd-drag-ghost {
  filter: progid:DXImageTransform.Microsoft.Alpha(Opacity=85);
  opacity: 0.85;
  padding: 5px;
  padding-left: 20px;
  white-space: nowrap;
  color: #000;
  font: normal 14px tahoma, arial, verdana, sans-serif;
  border: 1px solid;
  border-color: #ddd #bbb #bbb #ddd;
  background-color: #fff;
}

/* line 28, ../../../ext-theme-base/sass/src/dd/StatusProxy.scss */
.x-dd-drop-icon {
  position: absolute;
  top: 3px;
  left: 3px;
  display: block;
  width: 16px;
  height: 16px;
  background-color: transparent;
  background-position: center;
  background-repeat: no-repeat;
  z-index: 1;
}

/* line 66, ../../../ext-theme-base/sass/src/dd/StatusProxy.scss */
.x-dd-drop-ok .x-dd-drop-icon {
  background-image: url(images/dd/drop-yes.gif);
}

/* line 70, ../../../ext-theme-base/sass/src/dd/StatusProxy.scss */
.x-dd-drop-ok-add .x-dd-drop-icon {
  background-image: url(images/dd/drop-add.gif);
}

/* line 75, ../../../ext-theme-base/sass/src/dd/StatusProxy.scss */
.x-dd-drop-nodrop div.x-dd-drop-icon {
  background-image: url(images/dd/drop-no.gif);
}

/* line 2, ../../../ext-theme-base/sass/src/panel/Panel.scss */
.x-panel,
.x-plain {
  overflow: hidden;
  position: relative;
}

/* line 7, ../../../ext-theme-base/sass/src/panel/Panel.scss */
.x-panel {
  outline: none;
}

/* line 23, ../../../ext-theme-base/sass/src/panel/Panel.scss */
.x-ie .x-panel-header,
.x-ie .x-panel-header-tl,
.x-ie .x-panel-header-tc,
.x-ie .x-panel-header-tr,
.x-ie .x-panel-header-ml,
.x-ie .x-panel-header-mc,
.x-ie .x-panel-header-mr,
.x-ie .x-panel-header-bl,
.x-ie .x-panel-header-bc,
.x-ie .x-panel-header-br {
  zoom: 1;
}

/* line 29, ../../../ext-theme-base/sass/src/panel/Panel.scss */
.x-ie8 td.x-frame-mc {
  vertical-align: top;
}

/* line 35, ../../../ext-theme-base/sass/src/panel/Panel.scss */
.x-panel-body {
  overflow: hidden;
  position: relative;
}

/* line 42, ../../../ext-theme-base/sass/src/panel/Panel.scss */
.x-nlg .x-panel-header-vertical .x-frame-mc {
  background-repeat: repeat-y;
}

/* line 49, ../../../ext-theme-base/sass/src/panel/Panel.scss */
.x-panel-header-plain,
.x-panel-body-plain {
  border: 0;
  padding: 0;
}

/* line 1, ../../../ext-theme-base/sass/src/tip/Tip.scss */
.x-tip {
  position: absolute;
  overflow: visible;
  /*pointer needs to be able to stick out*/
}

/* line 6, ../../../ext-theme-base/sass/src/tip/Tip.scss */
.x-tip-body {
  overflow: hidden;
  position: relative;
}

/* line 11, ../../../ext-theme-base/sass/src/tip/Tip.scss */
.x-tip-anchor {
  position: absolute;
  overflow: hidden;
  border-style: solid;
}

/* line 1, ../../../ext-theme-base/sass/src/layout/container/Table.scss */
.x-table-layout {
  font-size: 1em;
}

/* line 1, ../../../ext-theme-base/sass/src/container/ButtonGroup.scss */
.x-btn-group {
  position: relative;
  overflow: hidden;
}

/* line 6, ../../../ext-theme-base/sass/src/container/ButtonGroup.scss */
.x-btn-group-body {
  position: relative;
  zoom: 1;
}
/* line 9, ../../../ext-theme-base/sass/src/container/ButtonGroup.scss */
.x-btn-group-body .x-table-layout-cell {
  vertical-align: top;
}

/* line 1, ../../../ext-theme-base/sass/src/container/Viewport.scss */
.x-viewport, .x-viewport body {
  margin: 0;
  padding: 0;
  border: 0 none;
  overflow: hidden;
  height: 100%;
  position: static;
}

/* line 1, ../../../ext-theme-base/sass/src/window/Window.scss */
.x-window {
  outline: none;
  overflow: hidden;
}
/* line 5, ../../../ext-theme-base/sass/src/window/Window.scss */
.x-window .x-window-wrap {
  position: relative;
}

/* line 10, ../../../ext-theme-base/sass/src/window/Window.scss */
.x-window-body {
  position: relative;
  overflow: hidden;
}

/* line 15, ../../../ext-theme-base/sass/src/window/Window.scss */
.x-window-body-plain {
  background: transparent;
}

/* line 1, ../../../ext-theme-base/sass/src/form/Labelable.scss */
.x-form-item-label {
  display: block;
}

/* line 5, ../../../ext-theme-base/sass/src/form/Labelable.scss */
.x-form-item-label-right {
  text-align: right;
}

/* line 9, ../../../ext-theme-base/sass/src/form/Labelable.scss */
.x-form-item-label-top {
  display: block;
  zoom: 1;
}

/* line 15, ../../../ext-theme-base/sass/src/form/Labelable.scss */
.x-form-invalid-icon {
  overflow: hidden;
}
/* line 17, ../../../ext-theme-base/sass/src/form/Labelable.scss */
.x-form-invalid-icon ul {
  display: none;
}

/* line 1, ../../../ext-theme-base/sass/src/form/field/TextArea.scss */
.x-form-textarea {
  overflow: auto;
  resize: none;
}
/* line 5, ../../../ext-theme-base/sass/src/form/field/TextArea.scss */
.x-safari.x-mac .x-form-textarea {
  margin-bottom: -2px;
}

/* line 1, ../../../ext-theme-base/sass/src/form/field/Display.scss */
.x-form-display-field-body {
  vertical-align: top;
}

/* line 1, ../../../ext-theme-base/sass/src/form/field/Checkbox.scss */
.x-form-cb-wrap {
  vertical-align: top;
}

/* line 5, ../../../ext-theme-base/sass/src/form/field/Checkbox.scss */
.x-form-cb {
  vertical-align: top;
  overflow: hidden;
  padding: 0;
  border: 0;
}
/* line 10, ../../../ext-theme-base/sass/src/form/field/Checkbox.scss */
.x-form-cb::-moz-focus-inner {
  padding: 0;
  border: 0;
}

/* line 16, ../../../ext-theme-base/sass/src/form/field/Checkbox.scss */
.x-form-cb-label {
  display: inline-block;
  zoom: 1;
}

/* line 1, ../../../ext-theme-base/sass/src/form/FieldSet.scss */
.x-fieldset {
  display: block;
  /* preserve margins in IE */
  position: relative;
}

/* line 6, ../../../ext-theme-base/sass/src/form/FieldSet.scss */
.x-fieldset-header {
  overflow: hidden;
}
/* line 10, ../../../ext-theme-base/sass/src/form/FieldSet.scss */
.x-fieldset-header .x-form-item,
.x-fieldset-header .x-tool {
  float: left;
}
/* line 14, ../../../ext-theme-base/sass/src/form/FieldSet.scss */
.x-fieldset-header .x-form-cb-wrap {
  font-size: 0;
  line-height: 0;
}
/* line 19, ../../../ext-theme-base/sass/src/form/FieldSet.scss */
.x-fieldset-header .x-form-cb {
  margin: 0;
}

/* line 33, ../../../ext-theme-base/sass/src/form/FieldSet.scss */
.x-fieldset-header-text {
  float: left;
}

/*misc*/
/* line 4, ../../../ext-theme-base/sass/src/form/Panel.scss */
.x-webkit *:focus {
  outline: none !important;
}

/* line 11, ../../../ext-theme-base/sass/src/form/Panel.scss */
.x-form-item {
  vertical-align: top;
  table-layout: fixed;
}

/* line 17, ../../../ext-theme-base/sass/src/form/Panel.scss */
.x-form-item-body {
  position: relative;
}

/* line 33, ../../../ext-theme-base/sass/src/form/Panel.scss */
.x-form-form-item td {
  border-top: 1px solid transparent;
}

/* line 1, ../../../ext-theme-base/sass/src/form/field/Trigger.scss */
.x-form-trigger {
  cursor: pointer;
  overflow: hidden;
  background-repeat: no-repeat;
}
/* line 5, ../../../ext-theme-base/sass/src/form/field/Trigger.scss */
.x-item-disabled .x-form-trigger {
  cursor: default;
}

/* line 10, ../../../ext-theme-base/sass/src/form/field/Trigger.scss */
.x-trigger-noedit {
  cursor: default;
}

/* line 14, ../../../ext-theme-base/sass/src/form/field/Trigger.scss */
.x-form-trigger-wrap {
  vertical-align: top;
  border-collapse: separate;
}

/* line 2, ../../../ext-theme-base/sass/src/form/field/Spinner.scss */
.x-form-spinner-up,
.x-form-spinner-down {
  font-size: 0;
}

/* line 1, ../../../ext-theme-base/sass/src/picker/Date.scss */
.x-datepicker {
  position: relative;
}

/* line 5, ../../../ext-theme-base/sass/src/picker/Date.scss */
.x-datepicker-inner {
  table-layout: fixed;
  width: 100%;
  border-collapse: separate;
}

/* line 11, ../../../ext-theme-base/sass/src/picker/Date.scss */
.x-datepicker-cell {
  padding: 0;
}

/* line 15, ../../../ext-theme-base/sass/src/picker/Date.scss */
.x-datepicker-header {
  position: relative;
  zoom: 1;
}

/* line 20, ../../../ext-theme-base/sass/src/picker/Date.scss */
.x-datepicker-arrow {
  position: absolute;
  outline: none;
  font-size: 0;
}

/* line 26, ../../../ext-theme-base/sass/src/picker/Date.scss */
.x-datepicker-column-header {
  padding: 0;
}

/* line 30, ../../../ext-theme-base/sass/src/picker/Date.scss */
.x-datepicker-date {
  display: block;
  zoom: 1;
  text-decoration: none;
}

/* line 36, ../../../ext-theme-base/sass/src/picker/Date.scss */
.x-monthpicker {
  position: absolute;
  left: 0;
  top: 0;
}

/* line 42, ../../../ext-theme-base/sass/src/picker/Date.scss */
.x-monthpicker-body {
  height: 100%;
}

/* line 47, ../../../ext-theme-base/sass/src/picker/Date.scss */
.x-monthpicker-months,
.x-monthpicker-years {
  float: left;
  height: 100%;
}

/* line 52, ../../../ext-theme-base/sass/src/picker/Date.scss */
.x-monthpicker-item {
  float: left;
}

/* line 56, ../../../ext-theme-base/sass/src/picker/Date.scss */
.x-monthpicker-item-inner {
  display: block;
  text-decoration: none;
}

/* line 61, ../../../ext-theme-base/sass/src/picker/Date.scss */
.x-monthpicker-yearnav-button-ct {
  float: left;
  text-align: center;
}

/* line 66, ../../../ext-theme-base/sass/src/picker/Date.scss */
.x-monthpicker-yearnav-button {
  display: inline-block;
  outline: none;
  font-size: 0;
}

/* line 72, ../../../ext-theme-base/sass/src/picker/Date.scss */
.x-monthpicker-buttons {
  position: absolute;
  bottom: 0;
  width: 100%;
}
/* line 78, ../../../ext-theme-base/sass/src/picker/Date.scss */
.x-strict .x-ie6 .x-monthpicker-buttons {
  bottom: -1px;
}

/* line 1, ../../../ext-theme-base/sass/src/form/field/File.scss */
.x-form-file-btn {
  overflow: hidden;
}

/* line 5, ../../../ext-theme-base/sass/src/form/field/File.scss */
.x-form-file-input {
  border: 0;
  position: absolute;
  cursor: pointer;
  top: -2px;
  right: -2px;
  filter: progid:DXImageTransform.Microsoft.Alpha(Opacity=0);
  opacity: 0;
  /* Yes, there's actually a good reason for this...
   * If the configured buttonText is set to something longer than the default,
   * then it will quickly exceed the width of the hidden file input's "Browse..."
   * button, so part of the custom button's clickable area will be covered by
   * the hidden file input's text box instead. This results in a text-selection
   * mouse cursor over that part of the button, at least in Firefox, which is
   * confusing to a user. Giving the hidden file input a huge font-size makes
   * the native button part very large so it will cover the whole clickable area.
   */
  font-size: 1000px;
}

/* line 1, ../../../ext-theme-base/sass/src/form/field/Hidden.scss */
.x-form-item-hidden {
  margin: 0;
}

/* line 1, ../../../ext-theme-base/sass/src/picker/Color.scss */
.x-color-picker-item {
  float: left;
  text-decoration: none;
}

/* line 6, ../../../ext-theme-base/sass/src/picker/Color.scss */
.x-color-picker-item-inner {
  display: block;
  font-size: 1px;
}

/* line 1, ../../../ext-theme-base/sass/src/form/field/HtmlEditor.scss */
.x-html-editor-tb .x-toolbar {
  position: static !important;
}

/* line 5, ../../../ext-theme-base/sass/src/form/field/HtmlEditor.scss */
.x-htmleditor-iframe {
  display: block;
  overflow: auto;
}

/* line 1, ../../../ext-theme-base/sass/src/layout/container/Fit.scss */
.x-fit-item {
  position: relative;
}

/* line 2, ../../../ext-theme-base/sass/src/panel/Table.scss */
.x-grid-row,
.x-grid-data-row {
  outline: none;
}

/* line 6, ../../../ext-theme-base/sass/src/panel/Table.scss */
.x-grid-view {
  overflow: hidden;
  position: relative;
}

/* line 11, ../../../ext-theme-base/sass/src/panel/Table.scss */
.x-grid-table {
  table-layout: fixed;
  border-collapse: separate;
}

/* line 16, ../../../ext-theme-base/sass/src/panel/Table.scss */
.x-grid-td {
  overflow: hidden;
  border-width: 0;
  vertical-align: top;
}

/* line 22, ../../../ext-theme-base/sass/src/panel/Table.scss */
.x-grid-cell-inner {
  overflow: hidden;
  white-space: nowrap;
  zoom: 1;
}

/* line 28, ../../../ext-theme-base/sass/src/panel/Table.scss */
.x-grid-resize-marker {
  position: absolute;
  z-index: 5;
  top: 0;
}

/* line 2, ../../../ext-theme-base/sass/src/grid/header/DropZone.scss */
.col-move-top,
.col-move-bottom {
  position: absolute;
  top: 0;
  line-height: 0;
  font-size: 0;
  overflow: hidden;
  z-index: 20000;
  background: no-repeat center top transparent;
}

/* line 1, ../../../ext-theme-base/sass/src/grid/header/Container.scss */
.x-grid-header-ct {
  cursor: default;
}

/* line 1, ../../../ext-theme-base/sass/src/grid/column/Column.scss */
.x-column-header {
  position: absolute;
  overflow: hidden;
  background-repeat: repeat-x;
}

/* line 7, ../../../ext-theme-base/sass/src/grid/column/Column.scss */
.x-column-header-inner {
  zoom: 1;
  white-space: nowrap;
  position: relative;
  overflow: hidden;
}

/* line 14, ../../../ext-theme-base/sass/src/grid/column/Column.scss */
.x-column-header-text {
  white-space: nowrap;
  background-repeat: no-repeat;
  zoom: 1;
  display: inline-block;
}

/* line 25, ../../../ext-theme-base/sass/src/grid/column/Column.scss */
.x-column-header-trigger {
  display: none;
  height: 100%;
  background-repeat: no-repeat;
  position: absolute;
  right: 0;
  top: 0;
  z-index: 2;
}

/* line 43, ../../../ext-theme-base/sass/src/grid/column/Column.scss */
.x-column-header-over .x-column-header-trigger, .x-column-header-open .x-column-header-trigger {
  display: block;
}

/* line 48, ../../../ext-theme-base/sass/src/grid/column/Column.scss */
.x-column-header-align-right {
  text-align: right;
}

/* line 58, ../../../ext-theme-base/sass/src/grid/column/Column.scss */
.x-column-header-align-left {
  text-align: left;
}

/* line 68, ../../../ext-theme-base/sass/src/grid/column/Column.scss */
.x-column-header-align-center {
  text-align: center;
}

/* line 1, ../../../ext-theme-base/sass/src/grid/column/Action.scss */
.x-grid-cell-inner-action-col {
  line-height: 0;
  font-size: 0;
}

/* line 1, ../../../ext-theme-base/sass/src/grid/column/CheckColumn.scss */
.x-grid-cell-inner-checkcolumn {
  line-height: 0;
  font-size: 0;
}

/* line 1, ../../../ext-theme-base/sass/src/grid/column/RowNumberer.scss */
.x-row-numberer .x-column-header-inner {
  text-overflow: clip;
}

/* line 3, ../../../ext-theme-base/sass/src/grid/feature/Grouping.scss */
.x-grid-group,
.x-grid-group-body,
.x-grid-group-hd {
  zoom: 1;
}

/* line 7, ../../../ext-theme-base/sass/src/grid/feature/Grouping.scss */
.x-grid-group-hd {
  white-space: nowrap;
}

/* line 11, ../../../ext-theme-base/sass/src/grid/feature/Grouping.scss */
.x-grid-row-body-hidden, .x-grid-group-collapsed {
  display: none;
}

/* line 1, ../../../ext-theme-base/sass/src/grid/feature/RowBody.scss */
.x-grid-rowbody {
  zoom: 1;
}

/* line 5, ../../../ext-theme-base/sass/src/grid/feature/RowBody.scss */
.x-grid-row-body-hidden {
  display: none;
}

/* line 3, ../../../ext-theme-base/sass/src/grid/feature/RowWrap.scss */
td.x-grid-rowwrap .x-grid-table {
  border: 0;
}
/* line 6, ../../../ext-theme-base/sass/src/grid/feature/RowWrap.scss */
td.x-grid-rowwrap .x-grid-cell {
  border-bottom: 0;
  background-color: transparent;
}

/* line 2, ../../../ext-theme-base/sass/src/grid/plugin/Editing.scss */
.x-grid-editor .x-form-cb-wrap {
  text-align: center;
}

/* line 9, ../../../ext-theme-base/sass/src/grid/plugin/Editing.scss */
.x-grid-editor .x-form-display-field {
  margin: 0;
  white-space: nowrap;
  overflow: hidden;
}
/* line 17, ../../../ext-theme-base/sass/src/grid/plugin/Editing.scss */
.x-grid-editor div.x-form-action-col-field {
  line-height: 0;
}

/* line 1, ../../../ext-theme-base/sass/src/grid/plugin/RowEditing.scss */
.x-grid-row-editor {
  position: absolute;
  overflow: visible;
  z-index: 1;
}

/* line 7, ../../../ext-theme-base/sass/src/grid/plugin/RowEditing.scss */
.x-grid-row-editor-buttons {
  position: absolute;
  white-space: nowrap;
}

/* line 1, ../../../ext-theme-base/sass/src/grid/plugin/RowExpander.scss */
.x-grid-row-expander {
  font-size: 0;
  line-height: 0;
}

/* line 1, ../../../ext-theme-base/sass/src/layout/container/Absolute.scss */
.x-abs-layout-ct {
  position: relative;
}

/* line 5, ../../../ext-theme-base/sass/src/layout/container/Absolute.scss */
.x-abs-layout-item {
  position: absolute !important;
}

/* line 1, ../../../ext-theme-base/sass/src/resizer/Splitter.scss */
.x-splitter {
  font-size: 1px;
}

/* line 5, ../../../ext-theme-base/sass/src/resizer/Splitter.scss */
.x-splitter-horizontal {
  cursor: e-resize;
  cursor: row-resize;
}

/* line 10, ../../../ext-theme-base/sass/src/resizer/Splitter.scss */
.x-splitter-vertical {
  cursor: e-resize;
  cursor: col-resize;
}

/* line 17, ../../../ext-theme-base/sass/src/resizer/Splitter.scss */
.x-splitter-collapsed,
.x-splitter-horizontal-noresize,
.x-splitter-vertical-noresize {
  cursor: default;
}

/* line 21, ../../../ext-theme-base/sass/src/resizer/Splitter.scss */
.x-splitter-active {
  z-index: 4;
}

/* line 25, ../../../ext-theme-base/sass/src/resizer/Splitter.scss */
.x-collapse-el {
  position: absolute;
  background-repeat: no-repeat;
}

/* line 1, ../../../ext-theme-base/sass/src/layout/container/Border.scss */
.x-border-layout-ct {
  overflow: hidden;
  zoom: 1;
}

/* line 6, ../../../ext-theme-base/sass/src/layout/container/Border.scss */
.x-border-layout-ct {
  position: relative;
}

/* line 10, ../../../ext-theme-base/sass/src/layout/container/Border.scss */
.x-border-region-slide-in {
  z-index: 5;
}

/* line 14, ../../../ext-theme-base/sass/src/layout/container/Border.scss */
.x-region-collapsed-placeholder {
  z-index: 4;
}

/* line 1, ../../../ext-theme-base/sass/src/layout/container/Column.scss */
.x-column {
  float: left;
}

/* line 21, ../../../ext-theme-base/sass/src/layout/container/Column.scss */
.x-ie6 .x-column {
  display: inline;
  /*prevent IE6 double-margin bug*/
}

/* line 25, ../../../ext-theme-base/sass/src/layout/container/Column.scss */
.x-quirks .x-ie .x-form-layout-table, .x-quirks .x-ie .x-form-layout-table tbody tr.x-form-item {
  position: relative;
}

/* line 2, ../../../ext-theme-base/sass/src/layout/container/Form.scss */
.x-form-layout-table {
  border-collapse: separate;
  border-spacing: 0 2px;
}

/* line 9, ../../../ext-theme-base/sass/src/layout/container/Form.scss */
.x-ie6 .x-form-layout-table {
  border-collapse: collapse;
  border-spacing: 0;
}

/* line 1, ../../../ext-theme-base/sass/src/menu/Menu.scss */
.x-menu {
  outline: none;
}

/* line 5, ../../../ext-theme-base/sass/src/menu/Menu.scss */
.x-menu-item {
  white-space: nowrap;
  overflow: hidden;
}

/* line 14, ../../../ext-theme-base/sass/src/menu/Menu.scss */
.x-menu-item-cmp .x-field-label-cell {
  vertical-align: middle;
}

/* line 22, ../../../ext-theme-base/sass/src/menu/Menu.scss */
.x-menu-icon-separator {
  position: absolute;
  top: 0px;
  z-index: 0;
  height: 100%;
  overflow: hidden;
}
/* line 28, ../../../ext-theme-base/sass/src/menu/Menu.scss */
.x-menu-plain .x-menu-icon-separator {
  display: none;
}

/* line 33, ../../../ext-theme-base/sass/src/menu/Menu.scss */
.x-menu-item-link {
  text-decoration: none;
  outline: 0;
  zoom: 1;
}

/* line 40, ../../../ext-theme-base/sass/src/menu/Menu.scss */
.x-menu-item-text {
  zoom: 1;
}

/* line 47, ../../../ext-theme-base/sass/src/menu/Menu.scss */
.x-menu-item-icon,
.x-menu-item-icon-right,
.x-menu-item-arrow {
  position: absolute;
  text-align: center;
}

/* line 1, ../../../ext-theme-base/sass/src/resizer/SplitterTracker.scss */
.x-resizable-overlay {
  position: absolute;
  left: 0;
  top: 0;
  width: 100%;
  height: 100%;
  display: none;
  z-index: 200000;
  background-color: #fff;
  filter: progid:DXImageTransform.Microsoft.Alpha(Opacity=0);
  opacity: 0;
}

/* line 1, ../../../ext-theme-base/sass/src/slider/Multi.scss */
.x-slider {
  outline: none;
  zoom: 1;
  position: relative;
}

/* line 9, ../../../ext-theme-base/sass/src/slider/Multi.scss */
.x-slider-inner {
  position: relative;
  left: 0;
  top: 0;
  overflow: visible;
  zoom: 1;
}
/* line 17, ../../../ext-theme-base/sass/src/slider/Multi.scss */
.x-slider-vert .x-slider-inner {
  background: repeat-y 0 0;
}

/* line 23, ../../../ext-theme-base/sass/src/slider/Multi.scss */
.x-slider-end {
  zoom: 1;
}

/* line 28, ../../../ext-theme-base/sass/src/slider/Multi.scss */
.x-slider-thumb {
  position: absolute;
  background: no-repeat 0 0;
}
/* line 31, ../../../ext-theme-base/sass/src/slider/Multi.scss */
.x-slider-horz .x-slider-thumb {
  left: 0;
}
/* line 34, ../../../ext-theme-base/sass/src/slider/Multi.scss */
.x-slider-vert .x-slider-thumb {
  bottom: 0;
}

/* line 1, ../../../ext-theme-base/sass/src/tab/Tab.scss */
a.x-tab {
  text-decoration: none;
}

/* line 1, ../../../ext-theme-base/sass/src/tab/Bar.scss */
.x-tab-bar {
  position: relative;
}

/* line 1, ../../../ext-theme-base/sass/src/selection/CheckboxModel.scss */
.x-column-header-checkbox .x-column-header-text {
  display: block;
  background-repeat: no-repeat;
  font-size: 0;
}

/* line 7, ../../../ext-theme-base/sass/src/selection/CheckboxModel.scss */
.x-grid-cell-row-checker {
  vertical-align: middle;
  background-repeat: no-repeat;
  font-size: 0;
}

/* line 1, ../../../ext-theme-base/sass/src/tab/Panel.scss */
.x-tab {
  display: block;
  white-space: nowrap;
  z-index: 1;
}

/* line 7, ../../../ext-theme-base/sass/src/tab/Panel.scss */
.x-tab-active {
  z-index: 3;
}

/* line 11, ../../../ext-theme-base/sass/src/tab/Panel.scss */
.x-tab-wrap {
  display: block;
  position: relative;
}

/* line 16, ../../../ext-theme-base/sass/src/tab/Panel.scss */
.x-tab-button {
  zoom: 1;
  display: block;
  outline: none;
}

/* line 22, ../../../ext-theme-base/sass/src/tab/Panel.scss */
.x-tab-inner {
  display: block;
  text-align: center;
  white-space: nowrap;
  text-overflow: ellipsis;
  -o-text-overflow: ellipsis;
  overflow: hidden;
  zoom: 1;
}

/* line 32, ../../../ext-theme-base/sass/src/tab/Panel.scss */
.x-btn-icon-el {
  top: 0;
  right: 0;
  bottom: 0;
  left: 0;
  position: absolute;
  background-repeat: no-repeat;
  text-align: center;
}

/* line 42, ../../../ext-theme-base/sass/src/tab/Panel.scss */
.x-tab-bar {
  z-index: 1;
}

/* line 46, ../../../ext-theme-base/sass/src/tab/Panel.scss */
.x-tab-bar-body {
  z-index: 2;
  position: relative;
}

/* line 51, ../../../ext-theme-base/sass/src/tab/Panel.scss */
.x-tab-bar-strip {
  position: absolute;
  line-height: 0;
  font-size: 0;
  z-index: 1;
}

/* line 58, ../../../ext-theme-base/sass/src/tab/Panel.scss */
.x-tab-bar-horizontal .x-tab-bar-strip {
  width: 100%;
  left: 0;
}

/* line 63, ../../../ext-theme-base/sass/src/tab/Panel.scss */
.x-tab-bar-vertical .x-tab-bar-strip {
  height: 100%;
  top: 0;
}

/* line 68, ../../../ext-theme-base/sass/src/tab/Panel.scss */
.x-tab-bar-strip-top {
  bottom: 0;
}

/* line 72, ../../../ext-theme-base/sass/src/tab/Panel.scss */
.x-tab-bar-strip-bottom {
  top: 0;
}

/* line 76, ../../../ext-theme-base/sass/src/tab/Panel.scss */
.x-tab-bar-strip-left {
  right: 0;
}

/* line 87, ../../../ext-theme-base/sass/src/tab/Panel.scss */
.x-tab-bar-strip-right {
  left: 0;
}

/* line 98, ../../../ext-theme-base/sass/src/tab/Panel.scss */
.x-tab-bar-plain {
  background: transparent !important;
}

/* line 102, ../../../ext-theme-base/sass/src/tab/Panel.scss */
.x-tab-icon-el {
  position: absolute;
  background-repeat: no-repeat;
  top: 0;
  left: 0;
  right: auto;
  bottom: 0;
}

/* line 118, ../../../ext-theme-base/sass/src/tab/Panel.scss */
.x-tab-close-btn {
  display: block;
  position: absolute;
  font-size: 0;
  line-height: 0;
  background: no-repeat;
}

/* line 126, ../../../ext-theme-base/sass/src/tab/Panel.scss */
.x-tab-mc {
  overflow: visible;
}

/* line 3, ../../../ext-theme-base/sass/src/tree/Panel.scss */
.x-autowidth-table .x-grid-table {
  table-layout: auto;
  width: auto !important;
}

/* line 8, ../../../ext-theme-base/sass/src/tree/Panel.scss */
.x-tree-view {
  overflow: hidden;
}

/* line 13, ../../../ext-theme-base/sass/src/tree/Panel.scss */
.x-tree-elbow-img,
.x-tree-icon {
  background-repeat: no-repeat;
  background-position: 0 center;
  vertical-align: top;
}

/* line 19, ../../../ext-theme-base/sass/src/tree/Panel.scss */
.x-tree-checkbox {
  border: 0;
  padding: 0;
  vertical-align: top;
  position: relative;
  background-color: transparent;
}

/* line 27, ../../../ext-theme-base/sass/src/tree/Panel.scss */
.x-tree-animator-wrap {
  overflow: hidden;
}

/* line 31, ../../../ext-theme-base/sass/src/tree/Panel.scss */
.x-tree-node-text {
  zoom: 1;
}

/* line 1, ../../../ext-theme-base/sass/src/draw/Component.scss */
.x-surface {
  display: -moz-inline-stack;
  display: inline-block;
  vertical-align: middle;
  *vertical-align: auto;
  zoom: 1;
  *display: inline;
  overflow: hidden;
}

/* line 6, ../../../ext-theme-base/sass/src/draw/Component.scss */
.rvml {
  behavior: url(#default#VML);
}

/* line 10, ../../../ext-theme-base/sass/src/draw/Component.scss */
.x-surface tspan {
  user-select: none;
  -o-user-select: none;
  -ms-user-select: none;
  -moz-user-select: -moz-none;
  -webkit-user-select: none;
  cursor: default;
}

/* line 14, ../../../ext-theme-base/sass/src/draw/Component.scss */
.x-vml-sprite {
  position: absolute;
  left: 0;
  top: 0;
  width: 1px;
  height: 1px;
}

/* line 22, ../../../ext-theme-base/sass/src/draw/Component.scss */
.x-vml-group {
  position: absolute;
  left: 0;
  top: 0;
  width: 1000px;
  height: 1000px;
}

/* line 30, ../../../ext-theme-base/sass/src/draw/Component.scss */
.x-vml-measure-span {
  position: absolute;
  left: -9999em;
  top: -9999em;
  padding: 0;
  margin: 0;
  display: inline;
}

/* line 39, ../../../ext-theme-base/sass/src/draw/Component.scss */
.x-vml-base {
  position: relative;
  top: 0;
  left: 0;
  overflow: hidden;
  display: inline-block;
}

/* line 47, ../../../ext-theme-base/sass/src/draw/Component.scss */
.x-vml-base {
  position: relative;
  top: 0;
  left: 0;
  overflow: hidden;
  display: inline-block;
}

/* line 55, ../../../ext-theme-base/sass/src/draw/Component.scss */
svg, vml {
  overflow: hidden;
}

/* including package ext-theme-neutral */
/* line 1, ../../../ext-theme-neutral/sass/src/Component.scss */
.x-body {
  color: white;
  font-size: 15px;
  font-family: tahoma, arial, verdana, sans-serif;
  background: black;
}

/* line 13, ../../../ext-theme-neutral/sass/src/Component.scss */
.x-animating-size,
.x-collapsed {
  overflow: hidden!important;
}

/* line 2, ../../../ext-theme-neutral/sass/src/Editor.scss */
.x-editor .x-form-item-body {
  padding-bottom: 0;
}

/* line 1, ../../../ext-theme-neutral/sass/src/FocusManager.scss */
.x-focus-element {
  position: absolute;
  top: -10px;
  left: -10px;
  width: 0px;
  height: 0px;
}

/* line 9, ../../../ext-theme-neutral/sass/src/FocusManager.scss */
.x-focus-frame {
  position: absolute;
  left: 0px;
  top: 0px;
  z-index: 100000000;
  width: 0px;
  height: 0px;
}

/* line 21, ../../../ext-theme-neutral/sass/src/FocusManager.scss */
.x-focus-frame-top,
.x-focus-frame-bottom,
.x-focus-frame-left,
.x-focus-frame-right {
  position: absolute;
  top: 0px;
  left: 0px;
}

/* line 28, ../../../ext-theme-neutral/sass/src/FocusManager.scss */
.x-focus-frame-top,
.x-focus-frame-bottom {
  border-top: solid 2px #15428b;
  height: 2px;
}

/* line 34, ../../../ext-theme-neutral/sass/src/FocusManager.scss */
.x-focus-frame-left,
.x-focus-frame-right {
  border-left: solid 2px #15428b;
  width: 2px;
}

/* line 1, ../../../ext-theme-neutral/sass/src/LoadMask.scss */
.x-mask {
  filter: progid:DXImageTransform.Microsoft.Alpha(Opacity=50);
  opacity: 0.5;
  background: #cccccc;
}

/* line 9, ../../../ext-theme-neutral/sass/src/LoadMask.scss */
.x-mask-msg {
  padding: 2px;
  border-style: solid;
  border-width: 1px;
  border-color: #222233;
  background-image: none;
  background-color: #3f4757;
}

/* line 29, ../../../ext-theme-neutral/sass/src/LoadMask.scss */
.x-mask-msg-inner {
  padding: 5px 10px;
  border-style: solid;
  border-width: 1px;
  border-color: #555566;
  background-color: #232d38;
  color: white;
  font: normal 14px tahoma, arial, verdana, sans-serif;
}

/* line 41, ../../../ext-theme-neutral/sass/src/LoadMask.scss */
.x-mask-msg-text {
  padding: 5px 5px 5px 20px;
}

/**
 * Creates a visual theme for an Ext.ProgressBar
 *
 * @param {string} $ui-label
 * The name of the UI being created. Can not included spaces or special punctuation
 * (used in CSS class names).
 *
 * @param {color} [$ui-border-color=$progress-border-color]
 * The border-color of the ProgressBar
 *
 * @param {color} [$ui-background-color=$progress-background-color]
 * The background-color of the ProgressBar
 *
 * @param {color} [$ui-bar-background-color=$progress-bar-background-color]
 * The background-color of the ProgressBar's moving element
 *
 * @param {string/list} [$ui-bar-background-gradient=$progress-bar-background-gradient]
 * The background-gradient of the ProgressBar's moving element. Can be either the name of
 * a predefined gradient or a list of color stops. Used as the `$type` parameter for
 * {@link Global_CSS#background-gradient}.
 *
 * @param {color} [$ui-color-front=$progress-text-color-front]
 * The color of the ProgressBar's text when in front of the ProgressBar's moving element
 *
 * @param {color} [$ui-color-back=$progress-text-color-back]
 * The color of the ProgressBar's text when the ProgressBar's 'moving element is not under it
 *
 * @param {number} [$ui-height=$progress-height]
 * The height of the ProgressBar
 *
 * @param {number} [$ui-border-width=$progress-border-width]
 * The border-width of the ProgressBar
 *
 * @param {number} [$ui-border-radius=$progress-border-radius]
 * The border-radius of the ProgressBar
 *
 * @param {string} [$ui-text-text-align=$progress-text-text-align]
 * The text-align of the ProgressBar's text
 *
 * @param {number} [$ui-text-font-size=$progress-text-font-size]
 * The font-size of the ProgressBar's text
 *
 * @param {string} [$ui-text-font-weight=$progress-text-font-weight]
 * The font-weight of the ProgressBar's text
 *
 * @member Ext.ProgressBar
 */
/* line 67, ../../../ext-theme-neutral/sass/src/ProgressBar.scss */
.x-progress-default {
  background-color: #232d38;
  border-width: 1px;
  height: 20px;
  border-color: #18181a;
  /*<if slicer>*/
  /*</if slicer>*/
  /* */
}
/* line 72, ../../../ext-theme-neutral/sass/src/ProgressBar.scss */
.x-content-box .x-progress-default {
  height: 18px;
}
/* line 84, ../../../ext-theme-neutral/sass/src/ProgressBar.scss */
.x-progress-default .x-progress-bar-default {
  background-image: none;
  background-color: #ed9200;
  background-image: -webkit-gradient(linear, 50% 0%, 50% 100%, color-stop(0%, #ffb43b), color-stop(50%, #ffa007), color-stop(51%, #ed9200), color-stop(100%, #d38200));
  background-image: -webkit-linear-gradient(top, #ffb43b, #ffa007 50%, #ed9200 51%, #d38200);
  background-image: -moz-linear-gradient(top, #ffb43b, #ffa007 50%, #ed9200 51%, #d38200);
  background-image: -o-linear-gradient(top, #ffb43b, #ffa007 50%, #ed9200 51%, #d38200);
  background-image: linear-gradient(top, #ffb43b, #ffa007 50%, #ed9200 51%, #d38200);
}
/* line 92, ../../../ext-theme-neutral/sass/src/ProgressBar.scss */
.x-nlg .x-progress-default .x-progress-bar-default {
  background: repeat-x;
  background-image: url(images/progress/progress-default-bg.gif);
}
/* line 99, ../../../ext-theme-neutral/sass/src/ProgressBar.scss */
.x-progress-default .x-progress-text {
  color: white;
  font-weight: bold;
  font-size: 14px;
  text-align: center;
  line-height: 18px;
}
/* line 107, ../../../ext-theme-neutral/sass/src/ProgressBar.scss */
.x-progress-default .x-progress-text-back {
  color: #aaaaaa;
  line-height: 18px;
}
/* line 78, ../../../ext-theme-base/sass/etc/mixins/slicer.scss */
.x-progress-default .x-progress-bar-default:after {
  display: none;
  content: "x-slicer:bg:url(images/progress/progress-default-bg.gif)";
}

/**
 * Creates a visual theme for a Button
 *
 * @param {string} $ui
 * The name of the UI being created. Can not included spaces or special punctuation
 * (used in CSS class names).
 *
 * @param {number} [$border-radius=0px]
 * The border-radius of the button
 *
 * @param {number} [$border-width=0px]
 * The border-width of the button
 *
 * @param {color} $border-color
 * The border-color of the button
 *
 * @param {color} $border-color-over
 * The border-color of the button when the cursor is over the button
 *
 * @param {color} $border-color-focus
 * The border-color of the button when focused
 *
 * @param {color} $border-color-pressed
 * The border-color of the button when pressed
 *
 * @param {color} $border-color-disabled
 * The border-color of the button when disabled
 *
 * @param {number} $padding
 * The amount of padding inside the border of the button on all sides
 *
 * @param {number} $text-padding
 * The amount of horizontal space to add to the left and right of the button text
 *
 * @param {color} $background-color
 * The background-color of the button
 *
 * @param {color} $background-color-over
 * The background-color of the button when the cursor is over the button
 *
 * @param {color} $background-color-focus
 * The background-color of the button when focused
 *
 * @param {color} $background-color-pressed
 * The background-color of the button when pressed
 *
 * @param {color} $background-color-disabled
 * The background-color of the button when disabled
 *
 * @param {string/list} $background-gradient
 * The background-gradient for the button.  Can be either the name of a predefined gradient
 * or a list of color stops. Used as the `$type` parameter for {@link Global_CSS#background-gradient}.
 *
 * @param {string} $background-gradient-over
 * The background-gradient to use when the cursor is over the button. Can be either the
 * name of a predefined gradient or a list of color stops. Used as the `$type` parameter
 * for {@link Global_CSS#background-gradient}.
 *
 * @param {string} $background-gradient-focus
 * The background-gradient to use when the the button is focused. Can be either the name
 * of a predefined gradient or a list of color stops. Used as the `$type` parameter for
 * {@link Global_CSS#background-gradient}.
 *
 * @param {string} $background-gradient-pressed
 * The background-gradient to use when the the button is pressed. Can be either the name
 * of a predefined gradient or a list of color stops. Used as the `$type` parameter for
 * {@link Global_CSS#background-gradient}.
 *
 * @param {string} $background-gradient-disabled
 * The background-gradient to use when the the button is disabled. Can be either the name
 * of a predefined gradient or a list of color stops. Used as the `$type` parameter for
 * {@link Global_CSS#background-gradient}.
 *
 * @param {color} $color
 * The text color of the button
 *
 * @param {color} $color-over
 * The text color of the button when the cursor is over the button
 *
 * @param {color} $color-focus
 * The text color of the button when the button is focused
 *
 * @param {color} $color-pressed
 * The text color of the button when the button is pressed
 *
 * @param {color} $color-disabled
 * The text color of the button when the button is disabled
 *
 * @param {number} $font-size
 * The font-size of the button
 *
 * @param {number} $font-size-over
 * The font-size of the button when the cursor is over the button
 *
 * @param {number} $font-size-focus
 * The font-size of the button when the button is focused
 *
 * @param {number} $font-size-pressed
 * The font-size of the button when the button is pressed
 *
 * @param {number} $font-size-disabled
 * The font-size of the button when the button is disabled
 *
 * @param {string} $font-weight
 * The font-weight of the button
 *
 * @param {string} $font-weight-over
 * The font-weight of the button when the cursor is over the button
 *
 * @param {string} $font-weight-focus
 * The font-weight of the button when the button is focused
 *
 * @param {string} $font-weight-pressed
 * The font-weight of the button when the button is pressed
 *
 * @param {string} $font-weight-disabled
 * The font-weight of the button when the button is disabled
 *
 * @param {string} $font-family
 * The font-family of the button
 *
 * @param {string} $font-family-over
 * The font-family of the button when the cursor is over the button
 *
 * @param {string} $font-family-focus
 * The font-family of the button when the button is focused
 *
 * @param {string} $font-family-pressed
 * The font-family of the button when the button is pressed
 *
 * @param {string} $font-family-disabled
 * The font-family of the button when the button is disabled
 *
 * @param {number} $icon-size
 * The size of the button icon
 *
 * @param {color} $glyph-color
 * The color of the button's {@link #glyph} icon
 *
 * @param {number} [$glyph-opacity=1]
 * The opacity of the button's {@link #glyph} icon
 *
 * @param {number} $arrow-width
 * The width of the button's {@link #cfg-menu} arrow
 *
 * @param {number} $arrow-height
 * The height of the button's {@link #cfg-menu} arrow
 *
 * @param {number} $split-width
 * The width of a {@link Ext.button.Split Split Button}'s arrow
 *
 * @param {number} $split-height
 * The height of a {@link Ext.button.Split Split Button}'s arrow
 *
 * @param {boolean} [$include-ui-menu-arrows=$button-include-ui-menu-arrows]
 * True to include the UI name in the file name of the {@link #cfg-menu}
 * arrow icon. Set this to false to share the same arrow bewteen multiple UIs.
 *
 * @param {boolean} [$include-ui-split-arrows=$button-include-ui-split-arrows]
 * True to include the UI name in the file name of the {@link Ext.button.Split Split Button}'s
 * arrow icon. Set this to false to share the same arrow bewteen multiple UIs.
 *
 * @param {boolean} [$include-split-noline-arrows=false]
 * True to add a "-noline" suffix to the file name of the {@link Ext.button.Split Split Button}'s 
 * arrow icon.  Used for hiding the split line when toolbar buttons are in their default
 * state.
 *
 * @param {boolean} [$include-split-over-arrows=$button-include-split-over-arrows]
 * True to use a separate icon for {@link Ext.button.Split Split Button}s when the cursor
 * is over the button.  The over icon file name will have a "-o" suffix
 *
 * @param {number} [$opacity-disabled=1]
 * The opacity of the button when it is disabled
 *
 * @param {number} [$inner-opacity-disabled=1]
 * The opacity of the button's text and icon elements when when the button is disabled
 * 
 * @member Ext.button.Button
 */
/* line 246, ../../../ext-theme-neutral/sass/src/button/Button.scss */
.x-btn-default-small {
  border-color: #06070a;
}

/* line 137, ../../../ext-theme-base/sass/etc/mixins/frame.scss */
.x-btn-default-small {
  -webkit-border-radius: 3px;
  -moz-border-radius: 3px;
  -ms-border-radius: 3px;
  -o-border-radius: 3px;
  border-radius: 3px;
  padding: 2px 2px 2px 2px;
  border-width: 1px;
  border-style: solid;
  background-image: none;
  background-color: #2a3142;
  background-image: -webkit-gradient(linear, 50% 0%, 50% 100%, color-stop(0%, #2a3142), color-stop(48%, #252c3b), color-stop(52%, #13171f), color-stop(100%, #171b25));
  background-image: -webkit-linear-gradient(top, #2a3142, #252c3b 48%, #13171f 52%, #171b25);
  background-image: -moz-linear-gradient(top, #2a3142, #252c3b 48%, #13171f 52%, #171b25);
  background-image: -o-linear-gradient(top, #2a3142, #252c3b 48%, #13171f 52%, #171b25);
  background-image: linear-gradient(top, #2a3142, #252c3b 48%, #13171f 52%, #171b25);
}

/* line 189, ../../../ext-theme-base/sass/etc/mixins/frame.scss */
.x-btn-default-small-mc {
  background-image: url(images/btn/btn-default-small-fbg.gif);
  background-position: 0 top;
  background-color: #2a3142;
}

/* line 212, ../../../ext-theme-base/sass/etc/mixins/frame.scss */
.x-nlg .x-btn-default-small {
  background-image: url(images/btn/btn-default-small-bg.gif);
  background-position: 0 top;
}

/* line 235, ../../../ext-theme-base/sass/etc/mixins/frame.scss */
.x-nbr .x-btn-default-small {
  padding: 0 !important;
  border-width: 0 !important;
  -webkit-border-radius: 0px;
  -moz-border-radius: 0px;
  -ms-border-radius: 0px;
  -o-border-radius: 0px;
  border-radius: 0px;
  background-color: transparent;
  background-image: none;
}

/* line 255, ../../../ext-theme-base/sass/etc/mixins/frame.scss */
body.x-nbr .x-btn-default-small-frameInfo {
  font-family: th-3-3-3-3-1-1-1-1-2-2-2-2;
}

/* line 322, ../../../ext-theme-base/sass/etc/mixins/frame.scss */
.x-btn-default-small-tl {
  background-position: 0 -6px;
}

/* line 326, ../../../ext-theme-base/sass/etc/mixins/frame.scss */
.x-btn-default-small-tr {
  background-position: right -9px;
}

/* line 330, ../../../ext-theme-base/sass/etc/mixins/frame.scss */
.x-btn-default-small-bl {
  background-position: 0 -12px;
}

/* line 334, ../../../ext-theme-base/sass/etc/mixins/frame.scss */
.x-btn-default-small-br {
  background-position: right -15px;
}

/* line 338, ../../../ext-theme-base/sass/etc/mixins/frame.scss */
.x-btn-default-small-ml {
  background-position: 0 top;
}

/* line 342, ../../../ext-theme-base/sass/etc/mixins/frame.scss */
.x-btn-default-small-mr {
  background-position: right top;
}

/* line 346, ../../../ext-theme-base/sass/etc/mixins/frame.scss */
.x-btn-default-small-tc {
  background-position: 0 0;
}

/* line 350, ../../../ext-theme-base/sass/etc/mixins/frame.scss */
.x-btn-default-small-bc {
  background-position: 0 -3px;
}

/* line 357, ../../../ext-theme-base/sass/etc/mixins/frame.scss */
.x-btn-default-small-tr,
.x-btn-default-small-br,
.x-btn-default-small-mr {
  padding-right: 3px;
}

/* line 363, ../../../ext-theme-base/sass/etc/mixins/frame.scss */
.x-btn-default-small-tl,
.x-btn-default-small-bl,
.x-btn-default-small-ml {
  padding-left: 3px;
}

/* line 367, ../../../ext-theme-base/sass/etc/mixins/frame.scss */
.x-btn-default-small-tc {
  height: 3px;
}

/* line 370, ../../../ext-theme-base/sass/etc/mixins/frame.scss */
.x-btn-default-small-bc {
  height: 3px;
}

/* line 381, ../../../ext-theme-base/sass/etc/mixins/frame.scss */
.x-btn-default-small-tl,
.x-btn-default-small-bl,
.x-btn-default-small-tr,
.x-btn-default-small-br,
.x-btn-default-small-tc,
.x-btn-default-small-bc,
.x-btn-default-small-ml,
.x-btn-default-small-mr {
  zoom: 1;
  background-image: url(images/btn/btn-default-small-corners.gif);
}

/* line 425, ../../../ext-theme-base/sass/etc/mixins/frame.scss */
.x-btn-default-small-ml,
.x-btn-default-small-mr {
  zoom: 1;
  background-image: url(images/btn/btn-default-small-sides.gif);
}

/* line 437, ../../../ext-theme-base/sass/etc/mixins/frame.scss */
.x-btn-default-small-mc {
  padding: 0px 0px 0px 0px;
}

/* line 446, ../../../ext-theme-base/sass/etc/mixins/frame.scss */
.x-strict .x-ie7 .x-btn-default-small-tl,
.x-strict .x-ie7 .x-btn-default-small-bl {
  position: relative;
  right: 0;
}

/*<if slicer>*/
/* line 78, ../../../ext-theme-base/sass/etc/mixins/slicer.scss */
.x-btn-default-small:after {
  display: none;
  content: "x-slicer:stretch:bottom, frame-bg:url(images/btn/btn-default-small-fbg.gif), bg:url(images/btn/btn-default-small-bg.gif), corners:url(images/btn/btn-default-small-corners.gif), sides:url(images/btn/btn-default-small-sides.gif)";
}

/*</if slicer>*/
/* */
/* line 253, ../../../ext-theme-neutral/sass/src/button/Button.scss */
.x-btn-default-small .x-btn-inner {
  font-size: 14px;
  font-weight: normal;
  font-family: tahoma, arial, verdana, sans-serif;
  color: white;
  padding: 0 4px;
}
/* line 261, ../../../ext-theme-neutral/sass/src/button/Button.scss */
.x-btn-default-small .x-btn-arrow {
  background-image: url(images/button/arrow.gif);
}
/* line 269, ../../../ext-theme-neutral/sass/src/button/Button.scss */
.x-btn-default-small .x-btn-arrow-right {
  padding-right: 14px;
}
/* line 280, ../../../ext-theme-neutral/sass/src/button/Button.scss */
.x-btn-default-small .x-btn-arrow-bottom {
  padding-bottom: 12px;
}
/* line 284, ../../../ext-theme-neutral/sass/src/button/Button.scss */
.x-btn-default-small .x-btn-glyph {
  font-size: 16px;
  line-height: 16px;
  color: white;
  opacity: 0.5;
}
/* line 303, ../../../ext-theme-neutral/sass/src/button/Button.scss */
.x-ie8m .x-btn-default-small .x-btn-glyph {
  color: #9498a0;
}

/* line 309, ../../../ext-theme-neutral/sass/src/button/Button.scss */
.x-btn-default-small-disabled {
  border-color: #565656;
  background-image: none;
  background-color: #6b6b6b;
  background-image: -webkit-gradient(linear, 50% 0%, 50% 100%, color-stop(0%, #6b6b6b), color-stop(48%, #656565), color-stop(52%, #4e4e4e), color-stop(100%, #535353));
  background-image: -webkit-linear-gradient(top, #6b6b6b, #656565 48%, #4e4e4e 52%, #535353);
  background-image: -moz-linear-gradient(top, #6b6b6b, #656565 48%, #4e4e4e 52%, #535353);
  background-image: -o-linear-gradient(top, #6b6b6b, #656565 48%, #4e4e4e 52%, #535353);
  background-image: linear-gradient(top, #6b6b6b, #656565 48%, #4e4e4e 52%, #535353);
}

/* line 335, ../../../ext-theme-neutral/sass/src/button/Button.scss */
.x-btn-default-small-icon .x-btn-button,
.x-btn-default-small-noicon .x-btn-button {
  height: 16px;
}
/* line 339, ../../../ext-theme-neutral/sass/src/button/Button.scss */
.x-btn-default-small-icon .x-btn-inner,
.x-btn-default-small-noicon .x-btn-inner {
  line-height: 16px;
}

/* line 349, ../../../ext-theme-neutral/sass/src/button/Button.scss */
.x-btn-default-small-icon .x-btn-arrow-right .x-btn-inner,
.x-btn-default-small-noicon .x-btn-arrow-right .x-btn-inner,
.x-btn-default-small-icon-text-left .x-btn-arrow-right .x-btn-inner {
  padding-right: 0;
}

/* line 364, ../../../ext-theme-neutral/sass/src/button/Button.scss */
.x-btn-default-small-icon .x-btn-inner {
  width: 16px;
  padding: 0;
}
/* line 370, ../../../ext-theme-neutral/sass/src/button/Button.scss */
.x-btn-default-small-icon .x-btn-icon-el {
  width: 16px;
  height: 16px;
}

/* line 377, ../../../ext-theme-neutral/sass/src/button/Button.scss */
.x-btn-default-small-icon-text-left .x-btn-button {
  height: 16px;
}
/* line 382, ../../../ext-theme-neutral/sass/src/button/Button.scss */
.x-btn-default-small-icon-text-left .x-btn-inner {
  line-height: 16px;
  padding-left: 20px;
}
/* line 398, ../../../ext-theme-neutral/sass/src/button/Button.scss */
.x-btn-default-small-icon-text-left .x-btn-icon-el {
  width: 16px;
  right: auto;
}
/* line 403, ../../../ext-theme-neutral/sass/src/button/Button.scss */
.x-ie6 .x-btn-default-small-icon-text-left .x-btn-icon-el, .x-quirks .x-btn-default-small-icon-text-left .x-btn-icon-el {
  height: 16px;
}

/* line 417, ../../../ext-theme-neutral/sass/src/button/Button.scss */
.x-btn-default-small-icon-text-right .x-btn-button {
  height: 16px;
}
/* line 422, ../../../ext-theme-neutral/sass/src/button/Button.scss */
.x-btn-default-small-icon-text-right .x-btn-inner {
  line-height: 16px;
  padding-right: 20px;
}
/* line 434, ../../../ext-theme-neutral/sass/src/button/Button.scss */
.x-btn-default-small-icon-text-right .x-btn-icon-el {
  width: 16px;
  left: auto;
}
/* line 439, ../../../ext-theme-neutral/sass/src/button/Button.scss */
.x-ie6 .x-btn-default-small-icon-text-right .x-btn-icon-el, .x-quirks .x-btn-default-small-icon-text-right .x-btn-icon-el {
  height: 16px;
}

/* line 453, ../../../ext-theme-neutral/sass/src/button/Button.scss */
.x-btn-default-small-icon-text-top .x-btn-inner {
  padding-top: 20px;
}
/* line 457, ../../../ext-theme-neutral/sass/src/button/Button.scss */
.x-btn-default-small-icon-text-top .x-btn-icon-el {
  height: 16px;
  bottom: auto;
}
/* line 465, ../../../ext-theme-neutral/sass/src/button/Button.scss */
.x-ie6 .x-btn-default-small-icon-text-top .x-btn-icon-el, .x-quirks .x-ie .x-btn-default-small-icon-text-top .x-btn-icon-el {
  width: 100%;
}

/* line 473, ../../../ext-theme-neutral/sass/src/button/Button.scss */
.x-btn-default-small-icon-text-bottom .x-btn-inner {
  padding-bottom: 20px;
}
/* line 477, ../../../ext-theme-neutral/sass/src/button/Button.scss */
.x-btn-default-small-icon-text-bottom .x-btn-icon-el {
  height: 16px;
  top: auto;
}
/* line 485, ../../../ext-theme-neutral/sass/src/button/Button.scss */
.x-ie6 .x-btn-default-small-icon-text-bottom .x-btn-icon-el, .x-quirks .x-ie .x-btn-default-small-icon-text-bottom .x-btn-icon-el {
  width: 100%;
}

/* line 492, ../../../ext-theme-neutral/sass/src/button/Button.scss */
.x-btn-default-small-over {
  border-color: #947518;
  background-image: none;
  background-color: #ed9200;
  background-image: -webkit-gradient(linear, 50% 0%, 50% 100%, color-stop(0%, #ed9200), color-stop(48%, #e29200), color-stop(52%, #9d7921), color-stop(100%, #ab821b));
  background-image: -webkit-linear-gradient(top, #ed9200, #e29200 48%, #9d7921 52%, #ab821b);
  background-image: -moz-linear-gradient(top, #ed9200, #e29200 48%, #9d7921 52%, #ab821b);
  background-image: -o-linear-gradient(top, #ed9200, #e29200 48%, #9d7921 52%, #ab821b);
  background-image: linear-gradient(top, #ed9200, #e29200 48%, #9d7921 52%, #ab821b);
}

/* line 516, ../../../ext-theme-neutral/sass/src/button/Button.scss */
.x-btn-default-small-focus {
  border-color: #947518;
  background-image: none;
  background-color: #ed9200;
  background-image: -webkit-gradient(linear, 50% 0%, 50% 100%, color-stop(0%, #ed9200), color-stop(48%, #e29200), color-stop(52%, #9d7921), color-stop(100%, #ab821b));
  background-image: -webkit-linear-gradient(top, #ed9200, #e29200 48%, #9d7921 52%, #ab821b);
  background-image: -moz-linear-gradient(top, #ed9200, #e29200 48%, #9d7921 52%, #ab821b);
  background-image: -o-linear-gradient(top, #ed9200, #e29200 48%, #9d7921 52%, #ab821b);
  background-image: linear-gradient(top, #ed9200, #e29200 48%, #9d7921 52%, #ab821b);
}

/* line 541, ../../../ext-theme-neutral/sass/src/button/Button.scss */
.x-btn-default-small-menu-active,
.x-btn-default-small-pressed {
  border-color: #c9750f;
  background-image: none;
  background-color: #da7b19;
  background-image: -webkit-gradient(linear, 50% 0%, 50% 100%, color-stop(0%, #da7b19), color-stop(48%, #e17b1d), color-stop(52%, #db6800), color-stop(100%, #e66e00));
  background-image: -webkit-linear-gradient(top, #da7b19, #e17b1d 48%, #db6800 52%, #e66e00);
  background-image: -moz-linear-gradient(top, #da7b19, #e17b1d 48%, #db6800 52%, #e66e00);
  background-image: -o-linear-gradient(top, #da7b19, #e17b1d 48%, #db6800 52%, #e66e00);
  background-image: linear-gradient(top, #da7b19, #e17b1d 48%, #db6800 52%, #e66e00);
}

/* line 573, ../../../ext-theme-neutral/sass/src/button/Button.scss */
.x-btn-default-small-over .x-frame-tl,
.x-btn-default-small-over .x-frame-bl,
.x-btn-default-small-over .x-frame-tr,
.x-btn-default-small-over .x-frame-br,
.x-btn-default-small-over .x-frame-tc,
.x-btn-default-small-over .x-frame-bc {
  background-image: url(images/btn/btn-default-small-over-corners.gif);
}
/* line 577, ../../../ext-theme-neutral/sass/src/button/Button.scss */
.x-btn-default-small-over .x-frame-ml,
.x-btn-default-small-over .x-frame-mr {
  background-image: url(images/btn/btn-default-small-over-sides.gif);
}
/* line 580, ../../../ext-theme-neutral/sass/src/button/Button.scss */
.x-btn-default-small-over .x-frame-mc {
  background-color: #ed9200;
  background-image: url(images/btn/btn-default-small-over-fbg.gif);
}

/* line 595, ../../../ext-theme-neutral/sass/src/button/Button.scss */
.x-btn-default-small-focus .x-frame-tl,
.x-btn-default-small-focus .x-frame-bl,
.x-btn-default-small-focus .x-frame-tr,
.x-btn-default-small-focus .x-frame-br,
.x-btn-default-small-focus .x-frame-tc,
.x-btn-default-small-focus .x-frame-bc {
  background-image: url(images/btn/btn-default-small-focus-corners.gif);
}
/* line 599, ../../../ext-theme-neutral/sass/src/button/Button.scss */
.x-btn-default-small-focus .x-frame-ml,
.x-btn-default-small-focus .x-frame-mr {
  background-image: url(images/btn/btn-default-small-focus-sides.gif);
}
/* line 602, ../../../ext-theme-neutral/sass/src/button/Button.scss */
.x-btn-default-small-focus .x-frame-mc {
  background-color: #ed9200;
  background-image: url(images/btn/btn-default-small-focus-fbg.gif);
}

/* line 618, ../../../ext-theme-neutral/sass/src/button/Button.scss */
.x-btn-default-small-menu-active .x-frame-tl,
.x-btn-default-small-menu-active .x-frame-bl,
.x-btn-default-small-menu-active .x-frame-tr,
.x-btn-default-small-menu-active .x-frame-br,
.x-btn-default-small-menu-active .x-frame-tc,
.x-btn-default-small-menu-active .x-frame-bc,
.x-btn-default-small-pressed .x-frame-tl,
.x-btn-default-small-pressed .x-frame-bl,
.x-btn-default-small-pressed .x-frame-tr,
.x-btn-default-small-pressed .x-frame-br,
.x-btn-default-small-pressed .x-frame-tc,
.x-btn-default-small-pressed .x-frame-bc {
  background-image: url(images/btn/btn-default-small-pressed-corners.gif);
}
/* line 622, ../../../ext-theme-neutral/sass/src/button/Button.scss */
.x-btn-default-small-menu-active .x-frame-ml,
.x-btn-default-small-menu-active .x-frame-mr,
.x-btn-default-small-pressed .x-frame-ml,
.x-btn-default-small-pressed .x-frame-mr {
  background-image: url(images/btn/btn-default-small-pressed-sides.gif);
}
/* line 625, ../../../ext-theme-neutral/sass/src/button/Button.scss */
.x-btn-default-small-menu-active .x-frame-mc,
.x-btn-default-small-pressed .x-frame-mc {
  background-color: #da7b19;
  background-image: url(images/btn/btn-default-small-pressed-fbg.gif);
}

/* line 640, ../../../ext-theme-neutral/sass/src/button/Button.scss */
.x-btn-default-small-disabled .x-frame-tl,
.x-btn-default-small-disabled .x-frame-bl,
.x-btn-default-small-disabled .x-frame-tr,
.x-btn-default-small-disabled .x-frame-br,
.x-btn-default-small-disabled .x-frame-tc,
.x-btn-default-small-disabled .x-frame-bc {
  background-image: url(images/btn/btn-default-small-disabled-corners.gif);
}
/* line 644, ../../../ext-theme-neutral/sass/src/button/Button.scss */
.x-btn-default-small-disabled .x-frame-ml,
.x-btn-default-small-disabled .x-frame-mr {
  background-image: url(images/btn/btn-default-small-disabled-sides.gif);
}
/* line 647, ../../../ext-theme-neutral/sass/src/button/Button.scss */
.x-btn-default-small-disabled .x-frame-mc {
  background-color: #6b6b6b;
  background-image: url(images/btn/btn-default-small-disabled-fbg.gif);
}

/* line 659, ../../../ext-theme-neutral/sass/src/button/Button.scss */
.x-nlg .x-btn-default-small-over {
  background-image: url(images/btn/btn-default-small-over-bg.gif);
}

/* line 667, ../../../ext-theme-neutral/sass/src/button/Button.scss */
.x-nlg .x-btn-default-small-focus {
  background-image: url(images/btn/btn-default-small-focus-bg.gif);
}

/* line 676, ../../../ext-theme-neutral/sass/src/button/Button.scss */
.x-nlg .x-btn-default-small-menu-active,
.x-nlg .x-btn-default-small-pressed {
  background-image: url(images/btn/btn-default-small-pressed-bg.gif);
}

/* line 684, ../../../ext-theme-neutral/sass/src/button/Button.scss */
.x-nlg .x-btn-default-small-disabled {
  background-image: url(images/btn/btn-default-small-disabled-bg.gif);
}

/* line 691, ../../../ext-theme-neutral/sass/src/button/Button.scss */
.x-nbr .x-btn-default-small {
  background-image: none;
}

/* line 709, ../../../ext-theme-neutral/sass/src/button/Button.scss */
.x-btn-default-small .x-btn-split-right {
  background-image: url(images/button/s-arrow.gif);
  padding-right: 18px;
}
/* line 722, ../../../ext-theme-neutral/sass/src/button/Button.scss */
.x-btn-default-small .x-btn-split-bottom {
  background-image: url(images/button/s-arrow-b.gif);
  padding-bottom: 16px;
}

/* line 730, ../../../ext-theme-neutral/sass/src/button/Button.scss */
.x-btn-default-small-over .x-btn-split-right {
  background-image: url(images/button/s-arrow-o.gif);
}
/* line 738, ../../../ext-theme-neutral/sass/src/button/Button.scss */
.x-btn-default-small-over .x-btn-split-bottom {
  background-image: url(images/button/s-arrow-bo.gif);
}

/* line 753, ../../../ext-theme-neutral/sass/src/button/Button.scss */
.x-btn-default-small-disabled .x-btn-inner,
.x-btn-default-small-disabled .x-btn-icon-el {
  filter: progid:DXImageTransform.Microsoft.Alpha(Opacity=50);
  opacity: 0.5;
}

/*<if slicer>*/
/* line 78, ../../../ext-theme-base/sass/etc/mixins/slicer.scss */
.x-btn-default-small-over:after {
  display: none;
  content: "x-slicer:stretch:bottom, corners:url(images/btn/btn-default-small-over-corners.gif), sides:url(images/btn/btn-default-small-over-sides.gif), frame-bg:url(images/btn/btn-default-small-over-fbg.gif), bg:url(images/btn/btn-default-small-over-bg.gif)";
}

/*</if slicer>*/
/* */
/*<if slicer>*/
/* line 78, ../../../ext-theme-base/sass/etc/mixins/slicer.scss */
.x-btn-default-small-focus:after {
  display: none;
  content: "x-slicer:stretch:bottom, corners:url(images/btn/btn-default-small-focus-corners.gif), sides:url(images/btn/btn-default-small-focus-sides.gif), frame-bg:url(images/btn/btn-default-small-focus-fbg.gif), bg:url(images/btn/btn-default-small-focus-bg.gif)";
}

/*</if slicer>*/
/* */
/*<if slicer>*/
/* line 78, ../../../ext-theme-base/sass/etc/mixins/slicer.scss */
.x-btn-default-small-pressed:after {
  display: none;
  content: "x-slicer:stretch:bottom, corners:url(images/btn/btn-default-small-pressed-corners.gif), sides:url(images/btn/btn-default-small-pressed-sides.gif), frame-bg:url(images/btn/btn-default-small-pressed-fbg.gif), bg:url(images/btn/btn-default-small-pressed-bg.gif)";
}

/*</if slicer>*/
/* */
/*<if slicer>*/
/* line 78, ../../../ext-theme-base/sass/etc/mixins/slicer.scss */
.x-btn-default-small-disabled:after {
  display: none;
  content: "x-slicer:stretch:bottom, corners:url(images/btn/btn-default-small-disabled-corners.gif), sides:url(images/btn/btn-default-small-disabled-sides.gif), frame-bg:url(images/btn/btn-default-small-disabled-fbg.gif), bg:url(images/btn/btn-default-small-disabled-bg.gif)";
}

/*</if slicer>*/
/* */
/* line 246, ../../../ext-theme-neutral/sass/src/button/Button.scss */
.x-btn-default-medium {
  border-color: #06070a;
}

/* line 137, ../../../ext-theme-base/sass/etc/mixins/frame.scss */
.x-btn-default-medium {
  -webkit-border-radius: 3px;
  -moz-border-radius: 3px;
  -ms-border-radius: 3px;
  -o-border-radius: 3px;
  border-radius: 3px;
  padding: 3px 3px 3px 3px;
  border-width: 1px;
  border-style: solid;
  background-image: none;
  background-color: #2a3142;
  background-image: -webkit-gradient(linear, 50% 0%, 50% 100%, color-stop(0%, #2a3142), color-stop(48%, #252c3b), color-stop(52%, #13171f), color-stop(100%, #171b25));
  background-image: -webkit-linear-gradient(top, #2a3142, #252c3b 48%, #13171f 52%, #171b25);
  background-image: -moz-linear-gradient(top, #2a3142, #252c3b 48%, #13171f 52%, #171b25);
  background-image: -o-linear-gradient(top, #2a3142, #252c3b 48%, #13171f 52%, #171b25);
  background-image: linear-gradient(top, #2a3142, #252c3b 48%, #13171f 52%, #171b25);
}

/* line 189, ../../../ext-theme-base/sass/etc/mixins/frame.scss */
.x-btn-default-medium-mc {
  background-image: url(images/btn/btn-default-medium-fbg.gif);
  background-position: 0 top;
  background-color: #2a3142;
}

/* line 212, ../../../ext-theme-base/sass/etc/mixins/frame.scss */
.x-nlg .x-btn-default-medium {
  background-image: url(images/btn/btn-default-medium-bg.gif);
  background-position: 0 top;
}

/* line 235, ../../../ext-theme-base/sass/etc/mixins/frame.scss */
.x-nbr .x-btn-default-medium {
  padding: 0 !important;
  border-width: 0 !important;
  -webkit-border-radius: 0px;
  -moz-border-radius: 0px;
  -ms-border-radius: 0px;
  -o-border-radius: 0px;
  border-radius: 0px;
  background-color: transparent;
  background-image: none;
}

/* line 255, ../../../ext-theme-base/sass/etc/mixins/frame.scss */
body.x-nbr .x-btn-default-medium-frameInfo {
  font-family: th-3-3-3-3-1-1-1-1-3-3-3-3;
}

/* line 322, ../../../ext-theme-base/sass/etc/mixins/frame.scss */
.x-btn-default-medium-tl {
  background-position: 0 -6px;
}

/* line 326, ../../../ext-theme-base/sass/etc/mixins/frame.scss */
.x-btn-default-medium-tr {
  background-position: right -9px;
}

/* line 330, ../../../ext-theme-base/sass/etc/mixins/frame.scss */
.x-btn-default-medium-bl {
  background-position: 0 -12px;
}

/* line 334, ../../../ext-theme-base/sass/etc/mixins/frame.scss */
.x-btn-default-medium-br {
  background-position: right -15px;
}

/* line 338, ../../../ext-theme-base/sass/etc/mixins/frame.scss */
.x-btn-default-medium-ml {
  background-position: 0 top;
}

/* line 342, ../../../ext-theme-base/sass/etc/mixins/frame.scss */
.x-btn-default-medium-mr {
  background-position: right top;
}

/* line 346, ../../../ext-theme-base/sass/etc/mixins/frame.scss */
.x-btn-default-medium-tc {
  background-position: 0 0;
}

/* line 350, ../../../ext-theme-base/sass/etc/mixins/frame.scss */
.x-btn-default-medium-bc {
  background-position: 0 -3px;
}

/* line 357, ../../../ext-theme-base/sass/etc/mixins/frame.scss */
.x-btn-default-medium-tr,
.x-btn-default-medium-br,
.x-btn-default-medium-mr {
  padding-right: 3px;
}

/* line 363, ../../../ext-theme-base/sass/etc/mixins/frame.scss */
.x-btn-default-medium-tl,
.x-btn-default-medium-bl,
.x-btn-default-medium-ml {
  padding-left: 3px;
}

/* line 367, ../../../ext-theme-base/sass/etc/mixins/frame.scss */
.x-btn-default-medium-tc {
  height: 3px;
}

/* line 370, ../../../ext-theme-base/sass/etc/mixins/frame.scss */
.x-btn-default-medium-bc {
  height: 3px;
}

/* line 381, ../../../ext-theme-base/sass/etc/mixins/frame.scss */
.x-btn-default-medium-tl,
.x-btn-default-medium-bl,
.x-btn-default-medium-tr,
.x-btn-default-medium-br,
.x-btn-default-medium-tc,
.x-btn-default-medium-bc,
.x-btn-default-medium-ml,
.x-btn-default-medium-mr {
  zoom: 1;
  background-image: url(images/btn/btn-default-medium-corners.gif);
}

/* line 425, ../../../ext-theme-base/sass/etc/mixins/frame.scss */
.x-btn-default-medium-ml,
.x-btn-default-medium-mr {
  zoom: 1;
  background-image: url(images/btn/btn-default-medium-sides.gif);
}

/* line 437, ../../../ext-theme-base/sass/etc/mixins/frame.scss */
.x-btn-default-medium-mc {
  padding: 1px 1px 1px 1px;
}

/* line 446, ../../../ext-theme-base/sass/etc/mixins/frame.scss */
.x-strict .x-ie7 .x-btn-default-medium-tl,
.x-strict .x-ie7 .x-btn-default-medium-bl {
  position: relative;
  right: 0;
}

/*<if slicer>*/
/* line 78, ../../../ext-theme-base/sass/etc/mixins/slicer.scss */
.x-btn-default-medium:after {
  display: none;
  content: "x-slicer:stretch:bottom, frame-bg:url(images/btn/btn-default-medium-fbg.gif), bg:url(images/btn/btn-default-medium-bg.gif), corners:url(images/btn/btn-default-medium-corners.gif), sides:url(images/btn/btn-default-medium-sides.gif)";
}

/*</if slicer>*/
/* */
/* line 253, ../../../ext-theme-neutral/sass/src/button/Button.scss */
.x-btn-default-medium .x-btn-inner {
  font-size: 14px;
  font-weight: normal;
  font-family: tahoma, arial, verdana, sans-serif;
  color: white;
  padding: 0 3px;
}
/* line 261, ../../../ext-theme-neutral/sass/src/button/Button.scss */
.x-btn-default-medium .x-btn-arrow {
  background-image: url(images/button/arrow.gif);
}
/* line 269, ../../../ext-theme-neutral/sass/src/button/Button.scss */
.x-btn-default-medium .x-btn-arrow-right {
  padding-right: 14px;
}
/* line 280, ../../../ext-theme-neutral/sass/src/button/Button.scss */
.x-btn-default-medium .x-btn-arrow-bottom {
  padding-bottom: 12px;
}
/* line 284, ../../../ext-theme-neutral/sass/src/button/Button.scss */
.x-btn-default-medium .x-btn-glyph {
  font-size: 24px;
  line-height: 24px;
  color: white;
  opacity: 0.5;
}
/* line 303, ../../../ext-theme-neutral/sass/src/button/Button.scss */
.x-ie8m .x-btn-default-medium .x-btn-glyph {
  color: #9498a0;
}

/* line 309, ../../../ext-theme-neutral/sass/src/button/Button.scss */
.x-btn-default-medium-disabled {
  border-color: #565656;
  background-image: none;
  background-color: #6b6b6b;
  background-image: -webkit-gradient(linear, 50% 0%, 50% 100%, color-stop(0%, #6b6b6b), color-stop(48%, #656565), color-stop(52%, #4e4e4e), color-stop(100%, #535353));
  background-image: -webkit-linear-gradient(top, #6b6b6b, #656565 48%, #4e4e4e 52%, #535353);
  background-image: -moz-linear-gradient(top, #6b6b6b, #656565 48%, #4e4e4e 52%, #535353);
  background-image: -o-linear-gradient(top, #6b6b6b, #656565 48%, #4e4e4e 52%, #535353);
  background-image: linear-gradient(top, #6b6b6b, #656565 48%, #4e4e4e 52%, #535353);
}

/* line 335, ../../../ext-theme-neutral/sass/src/button/Button.scss */
.x-btn-default-medium-icon .x-btn-button,
.x-btn-default-medium-noicon .x-btn-button {
  height: 24px;
}
/* line 339, ../../../ext-theme-neutral/sass/src/button/Button.scss */
.x-btn-default-medium-icon .x-btn-inner,
.x-btn-default-medium-noicon .x-btn-inner {
  line-height: 24px;
}

/* line 349, ../../../ext-theme-neutral/sass/src/button/Button.scss */
.x-btn-default-medium-icon .x-btn-arrow-right .x-btn-inner,
.x-btn-default-medium-noicon .x-btn-arrow-right .x-btn-inner,
.x-btn-default-medium-icon-text-left .x-btn-arrow-right .x-btn-inner {
  padding-right: 0;
}

/* line 364, ../../../ext-theme-neutral/sass/src/button/Button.scss */
.x-btn-default-medium-icon .x-btn-inner {
  width: 24px;
  padding: 0;
}
/* line 370, ../../../ext-theme-neutral/sass/src/button/Button.scss */
.x-btn-default-medium-icon .x-btn-icon-el {
  width: 24px;
  height: 24px;
}

/* line 377, ../../../ext-theme-neutral/sass/src/button/Button.scss */
.x-btn-default-medium-icon-text-left .x-btn-button {
  height: 24px;
}
/* line 382, ../../../ext-theme-neutral/sass/src/button/Button.scss */
.x-btn-default-medium-icon-text-left .x-btn-inner {
  line-height: 24px;
  padding-left: 28px;
}
/* line 398, ../../../ext-theme-neutral/sass/src/button/Button.scss */
.x-btn-default-medium-icon-text-left .x-btn-icon-el {
  width: 24px;
  right: auto;
}
/* line 403, ../../../ext-theme-neutral/sass/src/button/Button.scss */
.x-ie6 .x-btn-default-medium-icon-text-left .x-btn-icon-el, .x-quirks .x-btn-default-medium-icon-text-left .x-btn-icon-el {
  height: 24px;
}

/* line 417, ../../../ext-theme-neutral/sass/src/button/Button.scss */
.x-btn-default-medium-icon-text-right .x-btn-button {
  height: 24px;
}
/* line 422, ../../../ext-theme-neutral/sass/src/button/Button.scss */
.x-btn-default-medium-icon-text-right .x-btn-inner {
  line-height: 24px;
  padding-right: 28px;
}
/* line 434, ../../../ext-theme-neutral/sass/src/button/Button.scss */
.x-btn-default-medium-icon-text-right .x-btn-icon-el {
  width: 24px;
  left: auto;
}
/* line 439, ../../../ext-theme-neutral/sass/src/button/Button.scss */
.x-ie6 .x-btn-default-medium-icon-text-right .x-btn-icon-el, .x-quirks .x-btn-default-medium-icon-text-right .x-btn-icon-el {
  height: 24px;
}

/* line 453, ../../../ext-theme-neutral/sass/src/button/Button.scss */
.x-btn-default-medium-icon-text-top .x-btn-inner {
  padding-top: 28px;
}
/* line 457, ../../../ext-theme-neutral/sass/src/button/Button.scss */
.x-btn-default-medium-icon-text-top .x-btn-icon-el {
  height: 24px;
  bottom: auto;
}
/* line 465, ../../../ext-theme-neutral/sass/src/button/Button.scss */
.x-ie6 .x-btn-default-medium-icon-text-top .x-btn-icon-el, .x-quirks .x-ie .x-btn-default-medium-icon-text-top .x-btn-icon-el {
  width: 100%;
}

/* line 473, ../../../ext-theme-neutral/sass/src/button/Button.scss */
.x-btn-default-medium-icon-text-bottom .x-btn-inner {
  padding-bottom: 28px;
}
/* line 477, ../../../ext-theme-neutral/sass/src/button/Button.scss */
.x-btn-default-medium-icon-text-bottom .x-btn-icon-el {
  height: 24px;
  top: auto;
}
/* line 485, ../../../ext-theme-neutral/sass/src/button/Button.scss */
.x-ie6 .x-btn-default-medium-icon-text-bottom .x-btn-icon-el, .x-quirks .x-ie .x-btn-default-medium-icon-text-bottom .x-btn-icon-el {
  width: 100%;
}

/* line 492, ../../../ext-theme-neutral/sass/src/button/Button.scss */
.x-btn-default-medium-over {
  border-color: #947518;
  background-image: none;
  background-color: #ed9200;
  background-image: -webkit-gradient(linear, 50% 0%, 50% 100%, color-stop(0%, #ed9200), color-stop(48%, #e29200), color-stop(52%, #9d7921), color-stop(100%, #ab821b));
  background-image: -webkit-linear-gradient(top, #ed9200, #e29200 48%, #9d7921 52%, #ab821b);
  background-image: -moz-linear-gradient(top, #ed9200, #e29200 48%, #9d7921 52%, #ab821b);
  background-image: -o-linear-gradient(top, #ed9200, #e29200 48%, #9d7921 52%, #ab821b);
  background-image: linear-gradient(top, #ed9200, #e29200 48%, #9d7921 52%, #ab821b);
}

/* line 516, ../../../ext-theme-neutral/sass/src/button/Button.scss */
.x-btn-default-medium-focus {
  border-color: #947518;
  background-image: none;
  background-color: #ed9200;
  background-image: -webkit-gradient(linear, 50% 0%, 50% 100%, color-stop(0%, #ed9200), color-stop(48%, #e29200), color-stop(52%, #9d7921), color-stop(100%, #ab821b));
  background-image: -webkit-linear-gradient(top, #ed9200, #e29200 48%, #9d7921 52%, #ab821b);
  background-image: -moz-linear-gradient(top, #ed9200, #e29200 48%, #9d7921 52%, #ab821b);
  background-image: -o-linear-gradient(top, #ed9200, #e29200 48%, #9d7921 52%, #ab821b);
  background-image: linear-gradient(top, #ed9200, #e29200 48%, #9d7921 52%, #ab821b);
}

/* line 541, ../../../ext-theme-neutral/sass/src/button/Button.scss */
.x-btn-default-medium-menu-active,
.x-btn-default-medium-pressed {
  border-color: #c9750f;
  background-image: none;
  background-color: #da7b19;
  background-image: -webkit-gradient(linear, 50% 0%, 50% 100%, color-stop(0%, #da7b19), color-stop(48%, #e17b1d), color-stop(52%, #db6800), color-stop(100%, #e66e00));
  background-image: -webkit-linear-gradient(top, #da7b19, #e17b1d 48%, #db6800 52%, #e66e00);
  background-image: -moz-linear-gradient(top, #da7b19, #e17b1d 48%, #db6800 52%, #e66e00);
  background-image: -o-linear-gradient(top, #da7b19, #e17b1d 48%, #db6800 52%, #e66e00);
  background-image: linear-gradient(top, #da7b19, #e17b1d 48%, #db6800 52%, #e66e00);
}

/* line 573, ../../../ext-theme-neutral/sass/src/button/Button.scss */
.x-btn-default-medium-over .x-frame-tl,
.x-btn-default-medium-over .x-frame-bl,
.x-btn-default-medium-over .x-frame-tr,
.x-btn-default-medium-over .x-frame-br,
.x-btn-default-medium-over .x-frame-tc,
.x-btn-default-medium-over .x-frame-bc {
  background-image: url(images/btn/btn-default-medium-over-corners.gif);
}
/* line 577, ../../../ext-theme-neutral/sass/src/button/Button.scss */
.x-btn-default-medium-over .x-frame-ml,
.x-btn-default-medium-over .x-frame-mr {
  background-image: url(images/btn/btn-default-medium-over-sides.gif);
}
/* line 580, ../../../ext-theme-neutral/sass/src/button/Button.scss */
.x-btn-default-medium-over .x-frame-mc {
  background-color: #ed9200;
  background-image: url(images/btn/btn-default-medium-over-fbg.gif);
}

/* line 595, ../../../ext-theme-neutral/sass/src/button/Button.scss */
.x-btn-default-medium-focus .x-frame-tl,
.x-btn-default-medium-focus .x-frame-bl,
.x-btn-default-medium-focus .x-frame-tr,
.x-btn-default-medium-focus .x-frame-br,
.x-btn-default-medium-focus .x-frame-tc,
.x-btn-default-medium-focus .x-frame-bc {
  background-image: url(images/btn/btn-default-medium-focus-corners.gif);
}
/* line 599, ../../../ext-theme-neutral/sass/src/button/Button.scss */
.x-btn-default-medium-focus .x-frame-ml,
.x-btn-default-medium-focus .x-frame-mr {
  background-image: url(images/btn/btn-default-medium-focus-sides.gif);
}
/* line 602, ../../../ext-theme-neutral/sass/src/button/Button.scss */
.x-btn-default-medium-focus .x-frame-mc {
  background-color: #ed9200;
  background-image: url(images/btn/btn-default-medium-focus-fbg.gif);
}

/* line 618, ../../../ext-theme-neutral/sass/src/button/Button.scss */
.x-btn-default-medium-menu-active .x-frame-tl,
.x-btn-default-medium-menu-active .x-frame-bl,
.x-btn-default-medium-menu-active .x-frame-tr,
.x-btn-default-medium-menu-active .x-frame-br,
.x-btn-default-medium-menu-active .x-frame-tc,
.x-btn-default-medium-menu-active .x-frame-bc,
.x-btn-default-medium-pressed .x-frame-tl,
.x-btn-default-medium-pressed .x-frame-bl,
.x-btn-default-medium-pressed .x-frame-tr,
.x-btn-default-medium-pressed .x-frame-br,
.x-btn-default-medium-pressed .x-frame-tc,
.x-btn-default-medium-pressed .x-frame-bc {
  background-image: url(images/btn/btn-default-medium-pressed-corners.gif);
}
/* line 622, ../../../ext-theme-neutral/sass/src/button/Button.scss */
.x-btn-default-medium-menu-active .x-frame-ml,
.x-btn-default-medium-menu-active .x-frame-mr,
.x-btn-default-medium-pressed .x-frame-ml,
.x-btn-default-medium-pressed .x-frame-mr {
  background-image: url(images/btn/btn-default-medium-pressed-sides.gif);
}
/* line 625, ../../../ext-theme-neutral/sass/src/button/Button.scss */
.x-btn-default-medium-menu-active .x-frame-mc,
.x-btn-default-medium-pressed .x-frame-mc {
  background-color: #da7b19;
  background-image: url(images/btn/btn-default-medium-pressed-fbg.gif);
}

/* line 640, ../../../ext-theme-neutral/sass/src/button/Button.scss */
.x-btn-default-medium-disabled .x-frame-tl,
.x-btn-default-medium-disabled .x-frame-bl,
.x-btn-default-medium-disabled .x-frame-tr,
.x-btn-default-medium-disabled .x-frame-br,
.x-btn-default-medium-disabled .x-frame-tc,
.x-btn-default-medium-disabled .x-frame-bc {
  background-image: url(images/btn/btn-default-medium-disabled-corners.gif);
}
/* line 644, ../../../ext-theme-neutral/sass/src/button/Button.scss */
.x-btn-default-medium-disabled .x-frame-ml,
.x-btn-default-medium-disabled .x-frame-mr {
  background-image: url(images/btn/btn-default-medium-disabled-sides.gif);
}
/* line 647, ../../../ext-theme-neutral/sass/src/button/Button.scss */
.x-btn-default-medium-disabled .x-frame-mc {
  background-color: #6b6b6b;
  background-image: url(images/btn/btn-default-medium-disabled-fbg.gif);
}

/* line 659, ../../../ext-theme-neutral/sass/src/button/Button.scss */
.x-nlg .x-btn-default-medium-over {
  background-image: url(images/btn/btn-default-medium-over-bg.gif);
}

/* line 667, ../../../ext-theme-neutral/sass/src/button/Button.scss */
.x-nlg .x-btn-default-medium-focus {
  background-image: url(images/btn/btn-default-medium-focus-bg.gif);
}

/* line 676, ../../../ext-theme-neutral/sass/src/button/Button.scss */
.x-nlg .x-btn-default-medium-menu-active,
.x-nlg .x-btn-default-medium-pressed {
  background-image: url(images/btn/btn-default-medium-pressed-bg.gif);
}

/* line 684, ../../../ext-theme-neutral/sass/src/button/Button.scss */
.x-nlg .x-btn-default-medium-disabled {
  background-image: url(images/btn/btn-default-medium-disabled-bg.gif);
}

/* line 691, ../../../ext-theme-neutral/sass/src/button/Button.scss */
.x-nbr .x-btn-default-medium {
  background-image: none;
}

/* line 709, ../../../ext-theme-neutral/sass/src/button/Button.scss */
.x-btn-default-medium .x-btn-split-right {
  background-image: url(images/button/s-arrow.gif);
  padding-right: 18px;
}
/* line 722, ../../../ext-theme-neutral/sass/src/button/Button.scss */
.x-btn-default-medium .x-btn-split-bottom {
  background-image: url(images/button/s-arrow-b.gif);
  padding-bottom: 16px;
}

/* line 730, ../../../ext-theme-neutral/sass/src/button/Button.scss */
.x-btn-default-medium-over .x-btn-split-right {
  background-image: url(images/button/s-arrow-o.gif);
}
/* line 738, ../../../ext-theme-neutral/sass/src/button/Button.scss */
.x-btn-default-medium-over .x-btn-split-bottom {
  background-image: url(images/button/s-arrow-bo.gif);
}

/* line 753, ../../../ext-theme-neutral/sass/src/button/Button.scss */
.x-btn-default-medium-disabled .x-btn-inner,
.x-btn-default-medium-disabled .x-btn-icon-el {
  filter: progid:DXImageTransform.Microsoft.Alpha(Opacity=50);
  opacity: 0.5;
}

/*<if slicer>*/
/* line 78, ../../../ext-theme-base/sass/etc/mixins/slicer.scss */
.x-btn-default-medium-over:after {
  display: none;
  content: "x-slicer:stretch:bottom, corners:url(images/btn/btn-default-medium-over-corners.gif), sides:url(images/btn/btn-default-medium-over-sides.gif), frame-bg:url(images/btn/btn-default-medium-over-fbg.gif), bg:url(images/btn/btn-default-medium-over-bg.gif)";
}

/*</if slicer>*/
/* */
/*<if slicer>*/
/* line 78, ../../../ext-theme-base/sass/etc/mixins/slicer.scss */
.x-btn-default-medium-focus:after {
  display: none;
  content: "x-slicer:stretch:bottom, corners:url(images/btn/btn-default-medium-focus-corners.gif), sides:url(images/btn/btn-default-medium-focus-sides.gif), frame-bg:url(images/btn/btn-default-medium-focus-fbg.gif), bg:url(images/btn/btn-default-medium-focus-bg.gif)";
}

/*</if slicer>*/
/* */
/*<if slicer>*/
/* line 78, ../../../ext-theme-base/sass/etc/mixins/slicer.scss */
.x-btn-default-medium-pressed:after {
  display: none;
  content: "x-slicer:stretch:bottom, corners:url(images/btn/btn-default-medium-pressed-corners.gif), sides:url(images/btn/btn-default-medium-pressed-sides.gif), frame-bg:url(images/btn/btn-default-medium-pressed-fbg.gif), bg:url(images/btn/btn-default-medium-pressed-bg.gif)";
}

/*</if slicer>*/
/* */
/*<if slicer>*/
/* line 78, ../../../ext-theme-base/sass/etc/mixins/slicer.scss */
.x-btn-default-medium-disabled:after {
  display: none;
  content: "x-slicer:stretch:bottom, corners:url(images/btn/btn-default-medium-disabled-corners.gif), sides:url(images/btn/btn-default-medium-disabled-sides.gif), frame-bg:url(images/btn/btn-default-medium-disabled-fbg.gif), bg:url(images/btn/btn-default-medium-disabled-bg.gif)";
}

/*</if slicer>*/
/* */
/* line 246, ../../../ext-theme-neutral/sass/src/button/Button.scss */
.x-btn-default-large {
  border-color: #06070a;
}

/* line 137, ../../../ext-theme-base/sass/etc/mixins/frame.scss */
.x-btn-default-large {
  -webkit-border-radius: 3px;
  -moz-border-radius: 3px;
  -ms-border-radius: 3px;
  -o-border-radius: 3px;
  border-radius: 3px;
  padding: 3px 3px 3px 3px;
  border-width: 1px;
  border-style: solid;
  background-image: none;
  background-color: #2a3142;
  background-image: -webkit-gradient(linear, 50% 0%, 50% 100%, color-stop(0%, #2a3142), color-stop(48%, #252c3b), color-stop(52%, #13171f), color-stop(100%, #171b25));
  background-image: -webkit-linear-gradient(top, #2a3142, #252c3b 48%, #13171f 52%, #171b25);
  background-image: -moz-linear-gradient(top, #2a3142, #252c3b 48%, #13171f 52%, #171b25);
  background-image: -o-linear-gradient(top, #2a3142, #252c3b 48%, #13171f 52%, #171b25);
  background-image: linear-gradient(top, #2a3142, #252c3b 48%, #13171f 52%, #171b25);
}

/* line 189, ../../../ext-theme-base/sass/etc/mixins/frame.scss */
.x-btn-default-large-mc {
  background-image: url(images/btn/btn-default-large-fbg.gif);
  background-position: 0 top;
  background-color: #2a3142;
}

/* line 212, ../../../ext-theme-base/sass/etc/mixins/frame.scss */
.x-nlg .x-btn-default-large {
  background-image: url(images/btn/btn-default-large-bg.gif);
  background-position: 0 top;
}

/* line 235, ../../../ext-theme-base/sass/etc/mixins/frame.scss */
.x-nbr .x-btn-default-large {
  padding: 0 !important;
  border-width: 0 !important;
  -webkit-border-radius: 0px;
  -moz-border-radius: 0px;
  -ms-border-radius: 0px;
  -o-border-radius: 0px;
  border-radius: 0px;
  background-color: transparent;
  background-image: none;
}

/* line 255, ../../../ext-theme-base/sass/etc/mixins/frame.scss */
body.x-nbr .x-btn-default-large-frameInfo {
  font-family: th-3-3-3-3-1-1-1-1-3-3-3-3;
}

/* line 322, ../../../ext-theme-base/sass/etc/mixins/frame.scss */
.x-btn-default-large-tl {
  background-position: 0 -6px;
}

/* line 326, ../../../ext-theme-base/sass/etc/mixins/frame.scss */
.x-btn-default-large-tr {
  background-position: right -9px;
}

/* line 330, ../../../ext-theme-base/sass/etc/mixins/frame.scss */
.x-btn-default-large-bl {
  background-position: 0 -12px;
}

/* line 334, ../../../ext-theme-base/sass/etc/mixins/frame.scss */
.x-btn-default-large-br {
  background-position: right -15px;
}

/* line 338, ../../../ext-theme-base/sass/etc/mixins/frame.scss */
.x-btn-default-large-ml {
  background-position: 0 top;
}

/* line 342, ../../../ext-theme-base/sass/etc/mixins/frame.scss */
.x-btn-default-large-mr {
  background-position: right top;
}

/* line 346, ../../../ext-theme-base/sass/etc/mixins/frame.scss */
.x-btn-default-large-tc {
  background-position: 0 0;
}

/* line 350, ../../../ext-theme-base/sass/etc/mixins/frame.scss */
.x-btn-default-large-bc {
  background-position: 0 -3px;
}

/* line 357, ../../../ext-theme-base/sass/etc/mixins/frame.scss */
.x-btn-default-large-tr,
.x-btn-default-large-br,
.x-btn-default-large-mr {
  padding-right: 3px;
}

/* line 363, ../../../ext-theme-base/sass/etc/mixins/frame.scss */
.x-btn-default-large-tl,
.x-btn-default-large-bl,
.x-btn-default-large-ml {
  padding-left: 3px;
}

/* line 367, ../../../ext-theme-base/sass/etc/mixins/frame.scss */
.x-btn-default-large-tc {
  height: 3px;
}

/* line 370, ../../../ext-theme-base/sass/etc/mixins/frame.scss */
.x-btn-default-large-bc {
  height: 3px;
}

/* line 381, ../../../ext-theme-base/sass/etc/mixins/frame.scss */
.x-btn-default-large-tl,
.x-btn-default-large-bl,
.x-btn-default-large-tr,
.x-btn-default-large-br,
.x-btn-default-large-tc,
.x-btn-default-large-bc,
.x-btn-default-large-ml,
.x-btn-default-large-mr {
  zoom: 1;
  background-image: url(images/btn/btn-default-large-corners.gif);
}

/* line 425, ../../../ext-theme-base/sass/etc/mixins/frame.scss */
.x-btn-default-large-ml,
.x-btn-default-large-mr {
  zoom: 1;
  background-image: url(images/btn/btn-default-large-sides.gif);
}

/* line 437, ../../../ext-theme-base/sass/etc/mixins/frame.scss */
.x-btn-default-large-mc {
  padding: 1px 1px 1px 1px;
}

/* line 446, ../../../ext-theme-base/sass/etc/mixins/frame.scss */
.x-strict .x-ie7 .x-btn-default-large-tl,
.x-strict .x-ie7 .x-btn-default-large-bl {
  position: relative;
  right: 0;
}

/*<if slicer>*/
/* line 78, ../../../ext-theme-base/sass/etc/mixins/slicer.scss */
.x-btn-default-large:after {
  display: none;
  content: "x-slicer:stretch:bottom, frame-bg:url(images/btn/btn-default-large-fbg.gif), bg:url(images/btn/btn-default-large-bg.gif), corners:url(images/btn/btn-default-large-corners.gif), sides:url(images/btn/btn-default-large-sides.gif)";
}

/*</if slicer>*/
/* */
/* line 253, ../../../ext-theme-neutral/sass/src/button/Button.scss */
.x-btn-default-large .x-btn-inner {
  font-size: 14px;
  font-weight: normal;
  font-family: tahoma, arial, verdana, sans-serif;
  color: white;
  padding: 0 3px;
}
/* line 261, ../../../ext-theme-neutral/sass/src/button/Button.scss */
.x-btn-default-large .x-btn-arrow {
  background-image: url(images/button/arrow.gif);
}
/* line 269, ../../../ext-theme-neutral/sass/src/button/Button.scss */
.x-btn-default-large .x-btn-arrow-right {
  padding-right: 14px;
}
/* line 280, ../../../ext-theme-neutral/sass/src/button/Button.scss */
.x-btn-default-large .x-btn-arrow-bottom {
  padding-bottom: 12px;
}
/* line 284, ../../../ext-theme-neutral/sass/src/button/Button.scss */
.x-btn-default-large .x-btn-glyph {
  font-size: 32px;
  line-height: 32px;
  color: white;
  opacity: 0.5;
}
/* line 303, ../../../ext-theme-neutral/sass/src/button/Button.scss */
.x-ie8m .x-btn-default-large .x-btn-glyph {
  color: #9498a0;
}

/* line 309, ../../../ext-theme-neutral/sass/src/button/Button.scss */
.x-btn-default-large-disabled {
  border-color: #565656;
  background-image: none;
  background-color: #6b6b6b;
  background-image: -webkit-gradient(linear, 50% 0%, 50% 100%, color-stop(0%, #6b6b6b), color-stop(48%, #656565), color-stop(52%, #4e4e4e), color-stop(100%, #535353));
  background-image: -webkit-linear-gradient(top, #6b6b6b, #656565 48%, #4e4e4e 52%, #535353);
  background-image: -moz-linear-gradient(top, #6b6b6b, #656565 48%, #4e4e4e 52%, #535353);
  background-image: -o-linear-gradient(top, #6b6b6b, #656565 48%, #4e4e4e 52%, #535353);
  background-image: linear-gradient(top, #6b6b6b, #656565 48%, #4e4e4e 52%, #535353);
}

/* line 335, ../../../ext-theme-neutral/sass/src/button/Button.scss */
.x-btn-default-large-icon .x-btn-button,
.x-btn-default-large-noicon .x-btn-button {
  height: 32px;
}
/* line 339, ../../../ext-theme-neutral/sass/src/button/Button.scss */
.x-btn-default-large-icon .x-btn-inner,
.x-btn-default-large-noicon .x-btn-inner {
  line-height: 32px;
}

/* line 349, ../../../ext-theme-neutral/sass/src/button/Button.scss */
.x-btn-default-large-icon .x-btn-arrow-right .x-btn-inner,
.x-btn-default-large-noicon .x-btn-arrow-right .x-btn-inner,
.x-btn-default-large-icon-text-left .x-btn-arrow-right .x-btn-inner {
  padding-right: 0;
}

/* line 364, ../../../ext-theme-neutral/sass/src/button/Button.scss */
.x-btn-default-large-icon .x-btn-inner {
  width: 32px;
  padding: 0;
}
/* line 370, ../../../ext-theme-neutral/sass/src/button/Button.scss */
.x-btn-default-large-icon .x-btn-icon-el {
  width: 32px;
  height: 32px;
}

/* line 377, ../../../ext-theme-neutral/sass/src/button/Button.scss */
.x-btn-default-large-icon-text-left .x-btn-button {
  height: 32px;
}
/* line 382, ../../../ext-theme-neutral/sass/src/button/Button.scss */
.x-btn-default-large-icon-text-left .x-btn-inner {
  line-height: 32px;
  padding-left: 36px;
}
/* line 398, ../../../ext-theme-neutral/sass/src/button/Button.scss */
.x-btn-default-large-icon-text-left .x-btn-icon-el {
  width: 32px;
  right: auto;
}
/* line 403, ../../../ext-theme-neutral/sass/src/button/Button.scss */
.x-ie6 .x-btn-default-large-icon-text-left .x-btn-icon-el, .x-quirks .x-btn-default-large-icon-text-left .x-btn-icon-el {
  height: 32px;
}

/* line 417, ../../../ext-theme-neutral/sass/src/button/Button.scss */
.x-btn-default-large-icon-text-right .x-btn-button {
  height: 32px;
}
/* line 422, ../../../ext-theme-neutral/sass/src/button/Button.scss */
.x-btn-default-large-icon-text-right .x-btn-inner {
  line-height: 32px;
  padding-right: 36px;
}
/* line 434, ../../../ext-theme-neutral/sass/src/button/Button.scss */
.x-btn-default-large-icon-text-right .x-btn-icon-el {
  width: 32px;
  left: auto;
}
/* line 439, ../../../ext-theme-neutral/sass/src/button/Button.scss */
.x-ie6 .x-btn-default-large-icon-text-right .x-btn-icon-el, .x-quirks .x-btn-default-large-icon-text-right .x-btn-icon-el {
  height: 32px;
}

/* line 453, ../../../ext-theme-neutral/sass/src/button/Button.scss */
.x-btn-default-large-icon-text-top .x-btn-inner {
  padding-top: 36px;
}
/* line 457, ../../../ext-theme-neutral/sass/src/button/Button.scss */
.x-btn-default-large-icon-text-top .x-btn-icon-el {
  height: 32px;
  bottom: auto;
}
/* line 465, ../../../ext-theme-neutral/sass/src/button/Button.scss */
.x-ie6 .x-btn-default-large-icon-text-top .x-btn-icon-el, .x-quirks .x-ie .x-btn-default-large-icon-text-top .x-btn-icon-el {
  width: 100%;
}

/* line 473, ../../../ext-theme-neutral/sass/src/button/Button.scss */
.x-btn-default-large-icon-text-bottom .x-btn-inner {
  padding-bottom: 36px;
}
/* line 477, ../../../ext-theme-neutral/sass/src/button/Button.scss */
.x-btn-default-large-icon-text-bottom .x-btn-icon-el {
  height: 32px;
  top: auto;
}
/* line 485, ../../../ext-theme-neutral/sass/src/button/Button.scss */
.x-ie6 .x-btn-default-large-icon-text-bottom .x-btn-icon-el, .x-quirks .x-ie .x-btn-default-large-icon-text-bottom .x-btn-icon-el {
  width: 100%;
}

/* line 492, ../../../ext-theme-neutral/sass/src/button/Button.scss */
.x-btn-default-large-over {
  border-color: #947518;
  background-image: none;
  background-color: #ed9200;
  background-image: -webkit-gradient(linear, 50% 0%, 50% 100%, color-stop(0%, #ed9200), color-stop(48%, #e29200), color-stop(52%, #9d7921), color-stop(100%, #ab821b));
  background-image: -webkit-linear-gradient(top, #ed9200, #e29200 48%, #9d7921 52%, #ab821b);
  background-image: -moz-linear-gradient(top, #ed9200, #e29200 48%, #9d7921 52%, #ab821b);
  background-image: -o-linear-gradient(top, #ed9200, #e29200 48%, #9d7921 52%, #ab821b);
  background-image: linear-gradient(top, #ed9200, #e29200 48%, #9d7921 52%, #ab821b);
}

/* line 516, ../../../ext-theme-neutral/sass/src/button/Button.scss */
.x-btn-default-large-focus {
  border-color: #947518;
  background-image: none;
  background-color: #ed9200;
  background-image: -webkit-gradient(linear, 50% 0%, 50% 100%, color-stop(0%, #ed9200), color-stop(48%, #e29200), color-stop(52%, #9d7921), color-stop(100%, #ab821b));
  background-image: -webkit-linear-gradient(top, #ed9200, #e29200 48%, #9d7921 52%, #ab821b);
  background-image: -moz-linear-gradient(top, #ed9200, #e29200 48%, #9d7921 52%, #ab821b);
  background-image: -o-linear-gradient(top, #ed9200, #e29200 48%, #9d7921 52%, #ab821b);
  background-image: linear-gradient(top, #ed9200, #e29200 48%, #9d7921 52%, #ab821b);
}

/* line 541, ../../../ext-theme-neutral/sass/src/button/Button.scss */
.x-btn-default-large-menu-active,
.x-btn-default-large-pressed {
  border-color: #c9750f;
  background-image: none;
  background-color: #da7b19;
  background-image: -webkit-gradient(linear, 50% 0%, 50% 100%, color-stop(0%, #da7b19), color-stop(48%, #e17b1d), color-stop(52%, #db6800), color-stop(100%, #e66e00));
  background-image: -webkit-linear-gradient(top, #da7b19, #e17b1d 48%, #db6800 52%, #e66e00);
  background-image: -moz-linear-gradient(top, #da7b19, #e17b1d 48%, #db6800 52%, #e66e00);
  background-image: -o-linear-gradient(top, #da7b19, #e17b1d 48%, #db6800 52%, #e66e00);
  background-image: linear-gradient(top, #da7b19, #e17b1d 48%, #db6800 52%, #e66e00);
}

/* line 573, ../../../ext-theme-neutral/sass/src/button/Button.scss */
.x-btn-default-large-over .x-frame-tl,
.x-btn-default-large-over .x-frame-bl,
.x-btn-default-large-over .x-frame-tr,
.x-btn-default-large-over .x-frame-br,
.x-btn-default-large-over .x-frame-tc,
.x-btn-default-large-over .x-frame-bc {
  background-image: url(images/btn/btn-default-large-over-corners.gif);
}
/* line 577, ../../../ext-theme-neutral/sass/src/button/Button.scss */
.x-btn-default-large-over .x-frame-ml,
.x-btn-default-large-over .x-frame-mr {
  background-image: url(images/btn/btn-default-large-over-sides.gif);
}
/* line 580, ../../../ext-theme-neutral/sass/src/button/Button.scss */
.x-btn-default-large-over .x-frame-mc {
  background-color: #ed9200;
  background-image: url(images/btn/btn-default-large-over-fbg.gif);
}

/* line 595, ../../../ext-theme-neutral/sass/src/button/Button.scss */
.x-btn-default-large-focus .x-frame-tl,
.x-btn-default-large-focus .x-frame-bl,
.x-btn-default-large-focus .x-frame-tr,
.x-btn-default-large-focus .x-frame-br,
.x-btn-default-large-focus .x-frame-tc,
.x-btn-default-large-focus .x-frame-bc {
  background-image: url(images/btn/btn-default-large-focus-corners.gif);
}
/* line 599, ../../../ext-theme-neutral/sass/src/button/Button.scss */
.x-btn-default-large-focus .x-frame-ml,
.x-btn-default-large-focus .x-frame-mr {
  background-image: url(images/btn/btn-default-large-focus-sides.gif);
}
/* line 602, ../../../ext-theme-neutral/sass/src/button/Button.scss */
.x-btn-default-large-focus .x-frame-mc {
  background-color: #ed9200;
  background-image: url(images/btn/btn-default-large-focus-fbg.gif);
}

/* line 618, ../../../ext-theme-neutral/sass/src/button/Button.scss */
.x-btn-default-large-menu-active .x-frame-tl,
.x-btn-default-large-menu-active .x-frame-bl,
.x-btn-default-large-menu-active .x-frame-tr,
.x-btn-default-large-menu-active .x-frame-br,
.x-btn-default-large-menu-active .x-frame-tc,
.x-btn-default-large-menu-active .x-frame-bc,
.x-btn-default-large-pressed .x-frame-tl,
.x-btn-default-large-pressed .x-frame-bl,
.x-btn-default-large-pressed .x-frame-tr,
.x-btn-default-large-pressed .x-frame-br,
.x-btn-default-large-pressed .x-frame-tc,
.x-btn-default-large-pressed .x-frame-bc {
  background-image: url(images/btn/btn-default-large-pressed-corners.gif);
}
/* line 622, ../../../ext-theme-neutral/sass/src/button/Button.scss */
.x-btn-default-large-menu-active .x-frame-ml,
.x-btn-default-large-menu-active .x-frame-mr,
.x-btn-default-large-pressed .x-frame-ml,
.x-btn-default-large-pressed .x-frame-mr {
  background-image: url(images/btn/btn-default-large-pressed-sides.gif);
}
/* line 625, ../../../ext-theme-neutral/sass/src/button/Button.scss */
.x-btn-default-large-menu-active .x-frame-mc,
.x-btn-default-large-pressed .x-frame-mc {
  background-color: #da7b19;
  background-image: url(images/btn/btn-default-large-pressed-fbg.gif);
}

/* line 640, ../../../ext-theme-neutral/sass/src/button/Button.scss */
.x-btn-default-large-disabled .x-frame-tl,
.x-btn-default-large-disabled .x-frame-bl,
.x-btn-default-large-disabled .x-frame-tr,
.x-btn-default-large-disabled .x-frame-br,
.x-btn-default-large-disabled .x-frame-tc,
.x-btn-default-large-disabled .x-frame-bc {
  background-image: url(images/btn/btn-default-large-disabled-corners.gif);
}
/* line 644, ../../../ext-theme-neutral/sass/src/button/Button.scss */
.x-btn-default-large-disabled .x-frame-ml,
.x-btn-default-large-disabled .x-frame-mr {
  background-image: url(images/btn/btn-default-large-disabled-sides.gif);
}
/* line 647, ../../../ext-theme-neutral/sass/src/button/Button.scss */
.x-btn-default-large-disabled .x-frame-mc {
  background-color: #6b6b6b;
  background-image: url(images/btn/btn-default-large-disabled-fbg.gif);
}

/* line 659, ../../../ext-theme-neutral/sass/src/button/Button.scss */
.x-nlg .x-btn-default-large-over {
  background-image: url(images/btn/btn-default-large-over-bg.gif);
}

/* line 667, ../../../ext-theme-neutral/sass/src/button/Button.scss */
.x-nlg .x-btn-default-large-focus {
  background-image: url(images/btn/btn-default-large-focus-bg.gif);
}

/* line 676, ../../../ext-theme-neutral/sass/src/button/Button.scss */
.x-nlg .x-btn-default-large-menu-active,
.x-nlg .x-btn-default-large-pressed {
  background-image: url(images/btn/btn-default-large-pressed-bg.gif);
}

/* line 684, ../../../ext-theme-neutral/sass/src/button/Button.scss */
.x-nlg .x-btn-default-large-disabled {
  background-image: url(images/btn/btn-default-large-disabled-bg.gif);
}

/* line 691, ../../../ext-theme-neutral/sass/src/button/Button.scss */
.x-nbr .x-btn-default-large {
  background-image: none;
}

/* line 709, ../../../ext-theme-neutral/sass/src/button/Button.scss */
.x-btn-default-large .x-btn-split-right {
  background-image: url(images/button/s-arrow.gif);
  padding-right: 18px;
}
/* line 722, ../../../ext-theme-neutral/sass/src/button/Button.scss */
.x-btn-default-large .x-btn-split-bottom {
  background-image: url(images/button/s-arrow-b.gif);
  padding-bottom: 16px;
}

/* line 730, ../../../ext-theme-neutral/sass/src/button/Button.scss */
.x-btn-default-large-over .x-btn-split-right {
  background-image: url(images/button/s-arrow-o.gif);
}
/* line 738, ../../../ext-theme-neutral/sass/src/button/Button.scss */
.x-btn-default-large-over .x-btn-split-bottom {
  background-image: url(images/button/s-arrow-bo.gif);
}

/* line 753, ../../../ext-theme-neutral/sass/src/button/Button.scss */
.x-btn-default-large-disabled .x-btn-inner,
.x-btn-default-large-disabled .x-btn-icon-el {
  filter: progid:DXImageTransform.Microsoft.Alpha(Opacity=50);
  opacity: 0.5;
}

/*<if slicer>*/
/* line 78, ../../../ext-theme-base/sass/etc/mixins/slicer.scss */
.x-btn-default-large-over:after {
  display: none;
  content: "x-slicer:stretch:bottom, corners:url(images/btn/btn-default-large-over-corners.gif), sides:url(images/btn/btn-default-large-over-sides.gif), frame-bg:url(images/btn/btn-default-large-over-fbg.gif), bg:url(images/btn/btn-default-large-over-bg.gif)";
}

/*</if slicer>*/
/* */
/*<if slicer>*/
/* line 78, ../../../ext-theme-base/sass/etc/mixins/slicer.scss */
.x-btn-default-large-focus:after {
  display: none;
  content: "x-slicer:stretch:bottom, corners:url(images/btn/btn-default-large-focus-corners.gif), sides:url(images/btn/btn-default-large-focus-sides.gif), frame-bg:url(images/btn/btn-default-large-focus-fbg.gif), bg:url(images/btn/btn-default-large-focus-bg.gif)";
}

/*</if slicer>*/
/* */
/*<if slicer>*/
/* line 78, ../../../ext-theme-base/sass/etc/mixins/slicer.scss */
.x-btn-default-large-pressed:after {
  display: none;
  content: "x-slicer:stretch:bottom, corners:url(images/btn/btn-default-large-pressed-corners.gif), sides:url(images/btn/btn-default-large-pressed-sides.gif), frame-bg:url(images/btn/btn-default-large-pressed-fbg.gif), bg:url(images/btn/btn-default-large-pressed-bg.gif)";
}

/*</if slicer>*/
/* */
/*<if slicer>*/
/* line 78, ../../../ext-theme-base/sass/etc/mixins/slicer.scss */
.x-btn-default-large-disabled:after {
  display: none;
  content: "x-slicer:stretch:bottom, corners:url(images/btn/btn-default-large-disabled-corners.gif), sides:url(images/btn/btn-default-large-disabled-sides.gif), frame-bg:url(images/btn/btn-default-large-disabled-fbg.gif), bg:url(images/btn/btn-default-large-disabled-bg.gif)";
}

/*</if slicer>*/
/* */
/* line 246, ../../../ext-theme-neutral/sass/src/button/Button.scss */
.x-btn-default-toolbar-small {
  border-color: transparent;
}

/* line 137, ../../../ext-theme-base/sass/etc/mixins/frame.scss */
.x-btn-default-toolbar-small {
  -webkit-border-radius: 3px;
  -moz-border-radius: 3px;
  -ms-border-radius: 3px;
  -o-border-radius: 3px;
  border-radius: 3px;
  padding: 2px 2px 2px 2px;
  border-width: 1px;
  border-style: solid;
  background-color: transparent;
}

/* line 189, ../../../ext-theme-base/sass/etc/mixins/frame.scss */
.x-btn-default-toolbar-small-mc {
  background-color: transparent;
}

/* line 235, ../../../ext-theme-base/sass/etc/mixins/frame.scss */
.x-nbr .x-btn-default-toolbar-small {
  padding: 0 !important;
  border-width: 0 !important;
  -webkit-border-radius: 0px;
  -moz-border-radius: 0px;
  -ms-border-radius: 0px;
  -o-border-radius: 0px;
  border-radius: 0px;
  background-color: transparent;
}

/* line 255, ../../../ext-theme-base/sass/etc/mixins/frame.scss */
body.x-nbr .x-btn-default-toolbar-small-frameInfo {
  font-family: th-3-3-3-3-1-1-1-1-2-2-2-2;
}

/* line 322, ../../../ext-theme-base/sass/etc/mixins/frame.scss */
.x-btn-default-toolbar-small-tl {
  background-position: 0 -6px;
}

/* line 326, ../../../ext-theme-base/sass/etc/mixins/frame.scss */
.x-btn-default-toolbar-small-tr {
  background-position: right -9px;
}

/* line 330, ../../../ext-theme-base/sass/etc/mixins/frame.scss */
.x-btn-default-toolbar-small-bl {
  background-position: 0 -12px;
}

/* line 334, ../../../ext-theme-base/sass/etc/mixins/frame.scss */
.x-btn-default-toolbar-small-br {
  background-position: right -15px;
}

/* line 338, ../../../ext-theme-base/sass/etc/mixins/frame.scss */
.x-btn-default-toolbar-small-ml {
  background-position: 0 top;
}

/* line 342, ../../../ext-theme-base/sass/etc/mixins/frame.scss */
.x-btn-default-toolbar-small-mr {
  background-position: right top;
}

/* line 346, ../../../ext-theme-base/sass/etc/mixins/frame.scss */
.x-btn-default-toolbar-small-tc {
  background-position: 0 0;
}

/* line 350, ../../../ext-theme-base/sass/etc/mixins/frame.scss */
.x-btn-default-toolbar-small-bc {
  background-position: 0 -3px;
}

/* line 357, ../../../ext-theme-base/sass/etc/mixins/frame.scss */
.x-btn-default-toolbar-small-tr,
.x-btn-default-toolbar-small-br,
.x-btn-default-toolbar-small-mr {
  padding-right: 3px;
}

/* line 363, ../../../ext-theme-base/sass/etc/mixins/frame.scss */
.x-btn-default-toolbar-small-tl,
.x-btn-default-toolbar-small-bl,
.x-btn-default-toolbar-small-ml {
  padding-left: 3px;
}

/* line 367, ../../../ext-theme-base/sass/etc/mixins/frame.scss */
.x-btn-default-toolbar-small-tc {
  height: 3px;
}

/* line 370, ../../../ext-theme-base/sass/etc/mixins/frame.scss */
.x-btn-default-toolbar-small-bc {
  height: 3px;
}

/* line 381, ../../../ext-theme-base/sass/etc/mixins/frame.scss */
.x-btn-default-toolbar-small-tl,
.x-btn-default-toolbar-small-bl,
.x-btn-default-toolbar-small-tr,
.x-btn-default-toolbar-small-br,
.x-btn-default-toolbar-small-tc,
.x-btn-default-toolbar-small-bc,
.x-btn-default-toolbar-small-ml,
.x-btn-default-toolbar-small-mr {
  zoom: 1;
}

/* line 425, ../../../ext-theme-base/sass/etc/mixins/frame.scss */
.x-btn-default-toolbar-small-ml,
.x-btn-default-toolbar-small-mr {
  zoom: 1;
}

/* line 437, ../../../ext-theme-base/sass/etc/mixins/frame.scss */
.x-btn-default-toolbar-small-mc {
  padding: 0px 0px 0px 0px;
}

/* line 446, ../../../ext-theme-base/sass/etc/mixins/frame.scss */
.x-strict .x-ie7 .x-btn-default-toolbar-small-tl,
.x-strict .x-ie7 .x-btn-default-toolbar-small-bl {
  position: relative;
  right: 0;
}

/* line 253, ../../../ext-theme-neutral/sass/src/button/Button.scss */
.x-btn-default-toolbar-small .x-btn-inner {
  font-size: 14px;
  font-weight: normal;
  font-family: tahoma, arial, verdana, sans-serif;
  color: white;
  padding: 0 4px;
}
/* line 261, ../../../ext-theme-neutral/sass/src/button/Button.scss */
.x-btn-default-toolbar-small .x-btn-arrow {
  background-image: url(images/button/arrow.gif);
}
/* line 269, ../../../ext-theme-neutral/sass/src/button/Button.scss */
.x-btn-default-toolbar-small .x-btn-arrow-right {
  padding-right: 14px;
}
/* line 280, ../../../ext-theme-neutral/sass/src/button/Button.scss */
.x-btn-default-toolbar-small .x-btn-arrow-bottom {
  padding-bottom: 12px;
}
/* line 284, ../../../ext-theme-neutral/sass/src/button/Button.scss */
.x-btn-default-toolbar-small .x-btn-glyph {
  font-size: 16px;
  line-height: 16px;
  color: white;
  opacity: 0.5;
}
/* line 303, ../../../ext-theme-neutral/sass/src/button/Button.scss */
.x-ie8m .x-btn-default-toolbar-small .x-btn-glyph {
  color: white;
}

/* line 309, ../../../ext-theme-neutral/sass/src/button/Button.scss */
.x-btn-default-toolbar-small-disabled {
  border-color: #565656;
  background-image: none;
  background-color: transparent;
}

/* line 335, ../../../ext-theme-neutral/sass/src/button/Button.scss */
.x-btn-default-toolbar-small-icon .x-btn-button,
.x-btn-default-toolbar-small-noicon .x-btn-button {
  height: 16px;
}
/* line 339, ../../../ext-theme-neutral/sass/src/button/Button.scss */
.x-btn-default-toolbar-small-icon .x-btn-inner,
.x-btn-default-toolbar-small-noicon .x-btn-inner {
  line-height: 16px;
}

/* line 349, ../../../ext-theme-neutral/sass/src/button/Button.scss */
.x-btn-default-toolbar-small-icon .x-btn-arrow-right .x-btn-inner,
.x-btn-default-toolbar-small-noicon .x-btn-arrow-right .x-btn-inner,
.x-btn-default-toolbar-small-icon-text-left .x-btn-arrow-right .x-btn-inner {
  padding-right: 0;
}

/* line 364, ../../../ext-theme-neutral/sass/src/button/Button.scss */
.x-btn-default-toolbar-small-icon .x-btn-inner {
  width: 16px;
  padding: 0;
}
/* line 370, ../../../ext-theme-neutral/sass/src/button/Button.scss */
.x-btn-default-toolbar-small-icon .x-btn-icon-el {
  width: 16px;
  height: 16px;
}

/* line 377, ../../../ext-theme-neutral/sass/src/button/Button.scss */
.x-btn-default-toolbar-small-icon-text-left .x-btn-button {
  height: 16px;
}
/* line 382, ../../../ext-theme-neutral/sass/src/button/Button.scss */
.x-btn-default-toolbar-small-icon-text-left .x-btn-inner {
  line-height: 16px;
  padding-left: 20px;
}
/* line 398, ../../../ext-theme-neutral/sass/src/button/Button.scss */
.x-btn-default-toolbar-small-icon-text-left .x-btn-icon-el {
  width: 16px;
  right: auto;
}
/* line 403, ../../../ext-theme-neutral/sass/src/button/Button.scss */
.x-ie6 .x-btn-default-toolbar-small-icon-text-left .x-btn-icon-el, .x-quirks .x-btn-default-toolbar-small-icon-text-left .x-btn-icon-el {
  height: 16px;
}

/* line 417, ../../../ext-theme-neutral/sass/src/button/Button.scss */
.x-btn-default-toolbar-small-icon-text-right .x-btn-button {
  height: 16px;
}
/* line 422, ../../../ext-theme-neutral/sass/src/button/Button.scss */
.x-btn-default-toolbar-small-icon-text-right .x-btn-inner {
  line-height: 16px;
  padding-right: 20px;
}
/* line 434, ../../../ext-theme-neutral/sass/src/button/Button.scss */
.x-btn-default-toolbar-small-icon-text-right .x-btn-icon-el {
  width: 16px;
  left: auto;
}
/* line 439, ../../../ext-theme-neutral/sass/src/button/Button.scss */
.x-ie6 .x-btn-default-toolbar-small-icon-text-right .x-btn-icon-el, .x-quirks .x-btn-default-toolbar-small-icon-text-right .x-btn-icon-el {
  height: 16px;
}

/* line 453, ../../../ext-theme-neutral/sass/src/button/Button.scss */
.x-btn-default-toolbar-small-icon-text-top .x-btn-inner {
  padding-top: 20px;
}
/* line 457, ../../../ext-theme-neutral/sass/src/button/Button.scss */
.x-btn-default-toolbar-small-icon-text-top .x-btn-icon-el {
  height: 16px;
  bottom: auto;
}
/* line 465, ../../../ext-theme-neutral/sass/src/button/Button.scss */
.x-ie6 .x-btn-default-toolbar-small-icon-text-top .x-btn-icon-el, .x-quirks .x-ie .x-btn-default-toolbar-small-icon-text-top .x-btn-icon-el {
  width: 100%;
}

/* line 473, ../../../ext-theme-neutral/sass/src/button/Button.scss */
.x-btn-default-toolbar-small-icon-text-bottom .x-btn-inner {
  padding-bottom: 20px;
}
/* line 477, ../../../ext-theme-neutral/sass/src/button/Button.scss */
.x-btn-default-toolbar-small-icon-text-bottom .x-btn-icon-el {
  height: 16px;
  top: auto;
}
/* line 485, ../../../ext-theme-neutral/sass/src/button/Button.scss */
.x-ie6 .x-btn-default-toolbar-small-icon-text-bottom .x-btn-icon-el, .x-quirks .x-ie .x-btn-default-toolbar-small-icon-text-bottom .x-btn-icon-el {
  width: 100%;
}

/* line 492, ../../../ext-theme-neutral/sass/src/button/Button.scss */
.x-btn-default-toolbar-small-over {
  border-color: #d97e27;
  background-image: none;
  background-color: #ed9200;
}

/* line 516, ../../../ext-theme-neutral/sass/src/button/Button.scss */
.x-btn-default-toolbar-small-focus {
  border-color: #d97e27;
  background-image: none;
  background-color: #ed9200;
}

/* line 541, ../../../ext-theme-neutral/sass/src/button/Button.scss */
.x-btn-default-toolbar-small-menu-active,
.x-btn-default-toolbar-small-pressed {
  border-color: #c86e19;
  background-image: none;
  background-color: #db7b1f;
}

/* line 573, ../../../ext-theme-neutral/sass/src/button/Button.scss */
.x-btn-default-toolbar-small-over .x-frame-tl,
.x-btn-default-toolbar-small-over .x-frame-bl,
.x-btn-default-toolbar-small-over .x-frame-tr,
.x-btn-default-toolbar-small-over .x-frame-br,
.x-btn-default-toolbar-small-over .x-frame-tc,
.x-btn-default-toolbar-small-over .x-frame-bc {
  background-image: url(images/btn/btn-default-toolbar-small-over-corners.gif);
}
/* line 577, ../../../ext-theme-neutral/sass/src/button/Button.scss */
.x-btn-default-toolbar-small-over .x-frame-ml,
.x-btn-default-toolbar-small-over .x-frame-mr {
  background-image: url(images/btn/btn-default-toolbar-small-over-sides.gif);
}
/* line 580, ../../../ext-theme-neutral/sass/src/button/Button.scss */
.x-btn-default-toolbar-small-over .x-frame-mc {
  background-color: #ed9200;
}

/* line 595, ../../../ext-theme-neutral/sass/src/button/Button.scss */
.x-btn-default-toolbar-small-focus .x-frame-tl,
.x-btn-default-toolbar-small-focus .x-frame-bl,
.x-btn-default-toolbar-small-focus .x-frame-tr,
.x-btn-default-toolbar-small-focus .x-frame-br,
.x-btn-default-toolbar-small-focus .x-frame-tc,
.x-btn-default-toolbar-small-focus .x-frame-bc {
  background-image: url(images/btn/btn-default-toolbar-small-focus-corners.gif);
}
/* line 599, ../../../ext-theme-neutral/sass/src/button/Button.scss */
.x-btn-default-toolbar-small-focus .x-frame-ml,
.x-btn-default-toolbar-small-focus .x-frame-mr {
  background-image: url(images/btn/btn-default-toolbar-small-focus-sides.gif);
}
/* line 602, ../../../ext-theme-neutral/sass/src/button/Button.scss */
.x-btn-default-toolbar-small-focus .x-frame-mc {
  background-color: #ed9200;
}

/* line 618, ../../../ext-theme-neutral/sass/src/button/Button.scss */
.x-btn-default-toolbar-small-menu-active .x-frame-tl,
.x-btn-default-toolbar-small-menu-active .x-frame-bl,
.x-btn-default-toolbar-small-menu-active .x-frame-tr,
.x-btn-default-toolbar-small-menu-active .x-frame-br,
.x-btn-default-toolbar-small-menu-active .x-frame-tc,
.x-btn-default-toolbar-small-menu-active .x-frame-bc,
.x-btn-default-toolbar-small-pressed .x-frame-tl,
.x-btn-default-toolbar-small-pressed .x-frame-bl,
.x-btn-default-toolbar-small-pressed .x-frame-tr,
.x-btn-default-toolbar-small-pressed .x-frame-br,
.x-btn-default-toolbar-small-pressed .x-frame-tc,
.x-btn-default-toolbar-small-pressed .x-frame-bc {
  background-image: url(images/btn/btn-default-toolbar-small-pressed-corners.gif);
}
/* line 622, ../../../ext-theme-neutral/sass/src/button/Button.scss */
.x-btn-default-toolbar-small-menu-active .x-frame-ml,
.x-btn-default-toolbar-small-menu-active .x-frame-mr,
.x-btn-default-toolbar-small-pressed .x-frame-ml,
.x-btn-default-toolbar-small-pressed .x-frame-mr {
  background-image: url(images/btn/btn-default-toolbar-small-pressed-sides.gif);
}
/* line 625, ../../../ext-theme-neutral/sass/src/button/Button.scss */
.x-btn-default-toolbar-small-menu-active .x-frame-mc,
.x-btn-default-toolbar-small-pressed .x-frame-mc {
  background-color: #db7b1f;
}

/* line 640, ../../../ext-theme-neutral/sass/src/button/Button.scss */
.x-btn-default-toolbar-small-disabled .x-frame-tl,
.x-btn-default-toolbar-small-disabled .x-frame-bl,
.x-btn-default-toolbar-small-disabled .x-frame-tr,
.x-btn-default-toolbar-small-disabled .x-frame-br,
.x-btn-default-toolbar-small-disabled .x-frame-tc,
.x-btn-default-toolbar-small-disabled .x-frame-bc {
  background-image: url(images/btn/btn-default-toolbar-small-disabled-corners.gif);
}
/* line 644, ../../../ext-theme-neutral/sass/src/button/Button.scss */
.x-btn-default-toolbar-small-disabled .x-frame-ml,
.x-btn-default-toolbar-small-disabled .x-frame-mr {
  background-image: url(images/btn/btn-default-toolbar-small-disabled-sides.gif);
}
/* line 647, ../../../ext-theme-neutral/sass/src/button/Button.scss */
.x-btn-default-toolbar-small-disabled .x-frame-mc {
  background-color: transparent;
}

/* line 691, ../../../ext-theme-neutral/sass/src/button/Button.scss */
.x-nbr .x-btn-default-toolbar-small {
  background-image: none;
}

/* line 709, ../../../ext-theme-neutral/sass/src/button/Button.scss */
.x-btn-default-toolbar-small .x-btn-split-right {
  background-image: url(images/button/s-arrow-noline.gif);
  padding-right: 18px;
}
/* line 722, ../../../ext-theme-neutral/sass/src/button/Button.scss */
.x-btn-default-toolbar-small .x-btn-split-bottom {
  background-image: url(images/button/s-arrow-b-noline.gif);
  padding-bottom: 16px;
}

/* line 730, ../../../ext-theme-neutral/sass/src/button/Button.scss */
.x-btn-default-toolbar-small-over .x-btn-split-right {
  background-image: url(images/button/s-arrow-o.gif);
}
/* line 738, ../../../ext-theme-neutral/sass/src/button/Button.scss */
.x-btn-default-toolbar-small-over .x-btn-split-bottom {
  background-image: url(images/button/s-arrow-bo.gif);
}

/* line 745, ../../../ext-theme-neutral/sass/src/button/Button.scss */
.x-btn-default-toolbar-small-disabled {
  filter: progid:DXImageTransform.Microsoft.Alpha(Opacity=50);
  opacity: 0.5;
}

/*<if slicer>*/
/* line 78, ../../../ext-theme-base/sass/etc/mixins/slicer.scss */
.x-btn-default-toolbar-small-over:after {
  display: none;
  content: "x-slicer:stretch:bottom, corners:url(images/btn/btn-default-toolbar-small-over-corners.gif), sides:url(images/btn/btn-default-toolbar-small-over-sides.gif)";
}

/*</if slicer>*/
/* */
/*<if slicer>*/
/* line 78, ../../../ext-theme-base/sass/etc/mixins/slicer.scss */
.x-btn-default-toolbar-small-focus:after {
  display: none;
  content: "x-slicer:stretch:bottom, corners:url(images/btn/btn-default-toolbar-small-focus-corners.gif), sides:url(images/btn/btn-default-toolbar-small-focus-sides.gif)";
}

/*</if slicer>*/
/* */
/*<if slicer>*/
/* line 78, ../../../ext-theme-base/sass/etc/mixins/slicer.scss */
.x-btn-default-toolbar-small-pressed:after {
  display: none;
  content: "x-slicer:stretch:bottom, corners:url(images/btn/btn-default-toolbar-small-pressed-corners.gif), sides:url(images/btn/btn-default-toolbar-small-pressed-sides.gif)";
}

/*</if slicer>*/
/* */
/*<if slicer>*/
/* line 78, ../../../ext-theme-base/sass/etc/mixins/slicer.scss */
.x-btn-default-toolbar-small-disabled:after {
  display: none;
  content: "x-slicer:stretch:bottom, corners:url(images/btn/btn-default-toolbar-small-disabled-corners.gif), sides:url(images/btn/btn-default-toolbar-small-disabled-sides.gif)";
}

/*</if slicer>*/
/* */
/* line 246, ../../../ext-theme-neutral/sass/src/button/Button.scss */
.x-btn-default-toolbar-medium {
  border-color: transparent;
}

/* line 137, ../../../ext-theme-base/sass/etc/mixins/frame.scss */
.x-btn-default-toolbar-medium {
  -webkit-border-radius: 3px;
  -moz-border-radius: 3px;
  -ms-border-radius: 3px;
  -o-border-radius: 3px;
  border-radius: 3px;
  padding: 3px 3px 3px 3px;
  border-width: 1px;
  border-style: solid;
  background-color: transparent;
}

/* line 189, ../../../ext-theme-base/sass/etc/mixins/frame.scss */
.x-btn-default-toolbar-medium-mc {
  background-color: transparent;
}

/* line 235, ../../../ext-theme-base/sass/etc/mixins/frame.scss */
.x-nbr .x-btn-default-toolbar-medium {
  padding: 0 !important;
  border-width: 0 !important;
  -webkit-border-radius: 0px;
  -moz-border-radius: 0px;
  -ms-border-radius: 0px;
  -o-border-radius: 0px;
  border-radius: 0px;
  background-color: transparent;
}

/* line 255, ../../../ext-theme-base/sass/etc/mixins/frame.scss */
body.x-nbr .x-btn-default-toolbar-medium-frameInfo {
  font-family: th-3-3-3-3-1-1-1-1-3-3-3-3;
}

/* line 322, ../../../ext-theme-base/sass/etc/mixins/frame.scss */
.x-btn-default-toolbar-medium-tl {
  background-position: 0 -6px;
}

/* line 326, ../../../ext-theme-base/sass/etc/mixins/frame.scss */
.x-btn-default-toolbar-medium-tr {
  background-position: right -9px;
}

/* line 330, ../../../ext-theme-base/sass/etc/mixins/frame.scss */
.x-btn-default-toolbar-medium-bl {
  background-position: 0 -12px;
}

/* line 334, ../../../ext-theme-base/sass/etc/mixins/frame.scss */
.x-btn-default-toolbar-medium-br {
  background-position: right -15px;
}

/* line 338, ../../../ext-theme-base/sass/etc/mixins/frame.scss */
.x-btn-default-toolbar-medium-ml {
  background-position: 0 top;
}

/* line 342, ../../../ext-theme-base/sass/etc/mixins/frame.scss */
.x-btn-default-toolbar-medium-mr {
  background-position: right top;
}

/* line 346, ../../../ext-theme-base/sass/etc/mixins/frame.scss */
.x-btn-default-toolbar-medium-tc {
  background-position: 0 0;
}

/* line 350, ../../../ext-theme-base/sass/etc/mixins/frame.scss */
.x-btn-default-toolbar-medium-bc {
  background-position: 0 -3px;
}

/* line 357, ../../../ext-theme-base/sass/etc/mixins/frame.scss */
.x-btn-default-toolbar-medium-tr,
.x-btn-default-toolbar-medium-br,
.x-btn-default-toolbar-medium-mr {
  padding-right: 3px;
}

/* line 363, ../../../ext-theme-base/sass/etc/mixins/frame.scss */
.x-btn-default-toolbar-medium-tl,
.x-btn-default-toolbar-medium-bl,
.x-btn-default-toolbar-medium-ml {
  padding-left: 3px;
}

/* line 367, ../../../ext-theme-base/sass/etc/mixins/frame.scss */
.x-btn-default-toolbar-medium-tc {
  height: 3px;
}

/* line 370, ../../../ext-theme-base/sass/etc/mixins/frame.scss */
.x-btn-default-toolbar-medium-bc {
  height: 3px;
}

/* line 381, ../../../ext-theme-base/sass/etc/mixins/frame.scss */
.x-btn-default-toolbar-medium-tl,
.x-btn-default-toolbar-medium-bl,
.x-btn-default-toolbar-medium-tr,
.x-btn-default-toolbar-medium-br,
.x-btn-default-toolbar-medium-tc,
.x-btn-default-toolbar-medium-bc,
.x-btn-default-toolbar-medium-ml,
.x-btn-default-toolbar-medium-mr {
  zoom: 1;
}

/* line 425, ../../../ext-theme-base/sass/etc/mixins/frame.scss */
.x-btn-default-toolbar-medium-ml,
.x-btn-default-toolbar-medium-mr {
  zoom: 1;
}

/* line 437, ../../../ext-theme-base/sass/etc/mixins/frame.scss */
.x-btn-default-toolbar-medium-mc {
  padding: 1px 1px 1px 1px;
}

/* line 446, ../../../ext-theme-base/sass/etc/mixins/frame.scss */
.x-strict .x-ie7 .x-btn-default-toolbar-medium-tl,
.x-strict .x-ie7 .x-btn-default-toolbar-medium-bl {
  position: relative;
  right: 0;
}

/* line 253, ../../../ext-theme-neutral/sass/src/button/Button.scss */
.x-btn-default-toolbar-medium .x-btn-inner {
  font-size: 14px;
  font-weight: normal;
  font-family: tahoma, arial, verdana, sans-serif;
  color: white;
  padding: 0 3px;
}
/* line 261, ../../../ext-theme-neutral/sass/src/button/Button.scss */
.x-btn-default-toolbar-medium .x-btn-arrow {
  background-image: url(images/button/arrow.gif);
}
/* line 269, ../../../ext-theme-neutral/sass/src/button/Button.scss */
.x-btn-default-toolbar-medium .x-btn-arrow-right {
  padding-right: 14px;
}
/* line 280, ../../../ext-theme-neutral/sass/src/button/Button.scss */
.x-btn-default-toolbar-medium .x-btn-arrow-bottom {
  padding-bottom: 12px;
}
/* line 284, ../../../ext-theme-neutral/sass/src/button/Button.scss */
.x-btn-default-toolbar-medium .x-btn-glyph {
  font-size: 24px;
  line-height: 24px;
  color: white;
  opacity: 0.5;
}
/* line 303, ../../../ext-theme-neutral/sass/src/button/Button.scss */
.x-ie8m .x-btn-default-toolbar-medium .x-btn-glyph {
  color: white;
}

/* line 309, ../../../ext-theme-neutral/sass/src/button/Button.scss */
.x-btn-default-toolbar-medium-disabled {
  border-color: #565656;
  background-image: none;
  background-color: transparent;
}

/* line 335, ../../../ext-theme-neutral/sass/src/button/Button.scss */
.x-btn-default-toolbar-medium-icon .x-btn-button,
.x-btn-default-toolbar-medium-noicon .x-btn-button {
  height: 24px;
}
/* line 339, ../../../ext-theme-neutral/sass/src/button/Button.scss */
.x-btn-default-toolbar-medium-icon .x-btn-inner,
.x-btn-default-toolbar-medium-noicon .x-btn-inner {
  line-height: 24px;
}

/* line 349, ../../../ext-theme-neutral/sass/src/button/Button.scss */
.x-btn-default-toolbar-medium-icon .x-btn-arrow-right .x-btn-inner,
.x-btn-default-toolbar-medium-noicon .x-btn-arrow-right .x-btn-inner,
.x-btn-default-toolbar-medium-icon-text-left .x-btn-arrow-right .x-btn-inner {
  padding-right: 0;
}

/* line 364, ../../../ext-theme-neutral/sass/src/button/Button.scss */
.x-btn-default-toolbar-medium-icon .x-btn-inner {
  width: 24px;
  padding: 0;
}
/* line 370, ../../../ext-theme-neutral/sass/src/button/Button.scss */
.x-btn-default-toolbar-medium-icon .x-btn-icon-el {
  width: 24px;
  height: 24px;
}

/* line 377, ../../../ext-theme-neutral/sass/src/button/Button.scss */
.x-btn-default-toolbar-medium-icon-text-left .x-btn-button {
  height: 24px;
}
/* line 382, ../../../ext-theme-neutral/sass/src/button/Button.scss */
.x-btn-default-toolbar-medium-icon-text-left .x-btn-inner {
  line-height: 24px;
  padding-left: 28px;
}
/* line 398, ../../../ext-theme-neutral/sass/src/button/Button.scss */
.x-btn-default-toolbar-medium-icon-text-left .x-btn-icon-el {
  width: 24px;
  right: auto;
}
/* line 403, ../../../ext-theme-neutral/sass/src/button/Button.scss */
.x-ie6 .x-btn-default-toolbar-medium-icon-text-left .x-btn-icon-el, .x-quirks .x-btn-default-toolbar-medium-icon-text-left .x-btn-icon-el {
  height: 24px;
}

/* line 417, ../../../ext-theme-neutral/sass/src/button/Button.scss */
.x-btn-default-toolbar-medium-icon-text-right .x-btn-button {
  height: 24px;
}
/* line 422, ../../../ext-theme-neutral/sass/src/button/Button.scss */
.x-btn-default-toolbar-medium-icon-text-right .x-btn-inner {
  line-height: 24px;
  padding-right: 28px;
}
/* line 434, ../../../ext-theme-neutral/sass/src/button/Button.scss */
.x-btn-default-toolbar-medium-icon-text-right .x-btn-icon-el {
  width: 24px;
  left: auto;
}
/* line 439, ../../../ext-theme-neutral/sass/src/button/Button.scss */
.x-ie6 .x-btn-default-toolbar-medium-icon-text-right .x-btn-icon-el, .x-quirks .x-btn-default-toolbar-medium-icon-text-right .x-btn-icon-el {
  height: 24px;
}

/* line 453, ../../../ext-theme-neutral/sass/src/button/Button.scss */
.x-btn-default-toolbar-medium-icon-text-top .x-btn-inner {
  padding-top: 28px;
}
/* line 457, ../../../ext-theme-neutral/sass/src/button/Button.scss */
.x-btn-default-toolbar-medium-icon-text-top .x-btn-icon-el {
  height: 24px;
  bottom: auto;
}
/* line 465, ../../../ext-theme-neutral/sass/src/button/Button.scss */
.x-ie6 .x-btn-default-toolbar-medium-icon-text-top .x-btn-icon-el, .x-quirks .x-ie .x-btn-default-toolbar-medium-icon-text-top .x-btn-icon-el {
  width: 100%;
}

/* line 473, ../../../ext-theme-neutral/sass/src/button/Button.scss */
.x-btn-default-toolbar-medium-icon-text-bottom .x-btn-inner {
  padding-bottom: 28px;
}
/* line 477, ../../../ext-theme-neutral/sass/src/button/Button.scss */
.x-btn-default-toolbar-medium-icon-text-bottom .x-btn-icon-el {
  height: 24px;
  top: auto;
}
/* line 485, ../../../ext-theme-neutral/sass/src/button/Button.scss */
.x-ie6 .x-btn-default-toolbar-medium-icon-text-bottom .x-btn-icon-el, .x-quirks .x-ie .x-btn-default-toolbar-medium-icon-text-bottom .x-btn-icon-el {
  width: 100%;
}

/* line 492, ../../../ext-theme-neutral/sass/src/button/Button.scss */
.x-btn-default-toolbar-medium-over {
  border-color: #d97e27;
  background-image: none;
  background-color: #ed9200;
}

/* line 516, ../../../ext-theme-neutral/sass/src/button/Button.scss */
.x-btn-default-toolbar-medium-focus {
  border-color: #d97e27;
  background-image: none;
  background-color: #ed9200;
}

/* line 541, ../../../ext-theme-neutral/sass/src/button/Button.scss */
.x-btn-default-toolbar-medium-menu-active,
.x-btn-default-toolbar-medium-pressed {
  border-color: #c86e19;
  background-image: none;
  background-color: #db7b1f;
}

/* line 573, ../../../ext-theme-neutral/sass/src/button/Button.scss */
.x-btn-default-toolbar-medium-over .x-frame-tl,
.x-btn-default-toolbar-medium-over .x-frame-bl,
.x-btn-default-toolbar-medium-over .x-frame-tr,
.x-btn-default-toolbar-medium-over .x-frame-br,
.x-btn-default-toolbar-medium-over .x-frame-tc,
.x-btn-default-toolbar-medium-over .x-frame-bc {
  background-image: url(images/btn/btn-default-toolbar-medium-over-corners.gif);
}
/* line 577, ../../../ext-theme-neutral/sass/src/button/Button.scss */
.x-btn-default-toolbar-medium-over .x-frame-ml,
.x-btn-default-toolbar-medium-over .x-frame-mr {
  background-image: url(images/btn/btn-default-toolbar-medium-over-sides.gif);
}
/* line 580, ../../../ext-theme-neutral/sass/src/button/Button.scss */
.x-btn-default-toolbar-medium-over .x-frame-mc {
  background-color: #ed9200;
}

/* line 595, ../../../ext-theme-neutral/sass/src/button/Button.scss */
.x-btn-default-toolbar-medium-focus .x-frame-tl,
.x-btn-default-toolbar-medium-focus .x-frame-bl,
.x-btn-default-toolbar-medium-focus .x-frame-tr,
.x-btn-default-toolbar-medium-focus .x-frame-br,
.x-btn-default-toolbar-medium-focus .x-frame-tc,
.x-btn-default-toolbar-medium-focus .x-frame-bc {
  background-image: url(images/btn/btn-default-toolbar-medium-focus-corners.gif);
}
/* line 599, ../../../ext-theme-neutral/sass/src/button/Button.scss */
.x-btn-default-toolbar-medium-focus .x-frame-ml,
.x-btn-default-toolbar-medium-focus .x-frame-mr {
  background-image: url(images/btn/btn-default-toolbar-medium-focus-sides.gif);
}
/* line 602, ../../../ext-theme-neutral/sass/src/button/Button.scss */
.x-btn-default-toolbar-medium-focus .x-frame-mc {
  background-color: #ed9200;
}

/* line 618, ../../../ext-theme-neutral/sass/src/button/Button.scss */
.x-btn-default-toolbar-medium-menu-active .x-frame-tl,
.x-btn-default-toolbar-medium-menu-active .x-frame-bl,
.x-btn-default-toolbar-medium-menu-active .x-frame-tr,
.x-btn-default-toolbar-medium-menu-active .x-frame-br,
.x-btn-default-toolbar-medium-menu-active .x-frame-tc,
.x-btn-default-toolbar-medium-menu-active .x-frame-bc,
.x-btn-default-toolbar-medium-pressed .x-frame-tl,
.x-btn-default-toolbar-medium-pressed .x-frame-bl,
.x-btn-default-toolbar-medium-pressed .x-frame-tr,
.x-btn-default-toolbar-medium-pressed .x-frame-br,
.x-btn-default-toolbar-medium-pressed .x-frame-tc,
.x-btn-default-toolbar-medium-pressed .x-frame-bc {
  background-image: url(images/btn/btn-default-toolbar-medium-pressed-corners.gif);
}
/* line 622, ../../../ext-theme-neutral/sass/src/button/Button.scss */
.x-btn-default-toolbar-medium-menu-active .x-frame-ml,
.x-btn-default-toolbar-medium-menu-active .x-frame-mr,
.x-btn-default-toolbar-medium-pressed .x-frame-ml,
.x-btn-default-toolbar-medium-pressed .x-frame-mr {
  background-image: url(images/btn/btn-default-toolbar-medium-pressed-sides.gif);
}
/* line 625, ../../../ext-theme-neutral/sass/src/button/Button.scss */
.x-btn-default-toolbar-medium-menu-active .x-frame-mc,
.x-btn-default-toolbar-medium-pressed .x-frame-mc {
  background-color: #db7b1f;
}

/* line 640, ../../../ext-theme-neutral/sass/src/button/Button.scss */
.x-btn-default-toolbar-medium-disabled .x-frame-tl,
.x-btn-default-toolbar-medium-disabled .x-frame-bl,
.x-btn-default-toolbar-medium-disabled .x-frame-tr,
.x-btn-default-toolbar-medium-disabled .x-frame-br,
.x-btn-default-toolbar-medium-disabled .x-frame-tc,
.x-btn-default-toolbar-medium-disabled .x-frame-bc {
  background-image: url(images/btn/btn-default-toolbar-medium-disabled-corners.gif);
}
/* line 644, ../../../ext-theme-neutral/sass/src/button/Button.scss */
.x-btn-default-toolbar-medium-disabled .x-frame-ml,
.x-btn-default-toolbar-medium-disabled .x-frame-mr {
  background-image: url(images/btn/btn-default-toolbar-medium-disabled-sides.gif);
}
/* line 647, ../../../ext-theme-neutral/sass/src/button/Button.scss */
.x-btn-default-toolbar-medium-disabled .x-frame-mc {
  background-color: transparent;
}

/* line 691, ../../../ext-theme-neutral/sass/src/button/Button.scss */
.x-nbr .x-btn-default-toolbar-medium {
  background-image: none;
}

/* line 709, ../../../ext-theme-neutral/sass/src/button/Button.scss */
.x-btn-default-toolbar-medium .x-btn-split-right {
  background-image: url(images/button/s-arrow-noline.gif);
  padding-right: 18px;
}
/* line 722, ../../../ext-theme-neutral/sass/src/button/Button.scss */
.x-btn-default-toolbar-medium .x-btn-split-bottom {
  background-image: url(images/button/s-arrow-b-noline.gif);
  padding-bottom: 16px;
}

/* line 730, ../../../ext-theme-neutral/sass/src/button/Button.scss */
.x-btn-default-toolbar-medium-over .x-btn-split-right {
  background-image: url(images/button/s-arrow-o.gif);
}
/* line 738, ../../../ext-theme-neutral/sass/src/button/Button.scss */
.x-btn-default-toolbar-medium-over .x-btn-split-bottom {
  background-image: url(images/button/s-arrow-bo.gif);
}

/* line 745, ../../../ext-theme-neutral/sass/src/button/Button.scss */
.x-btn-default-toolbar-medium-disabled {
  filter: progid:DXImageTransform.Microsoft.Alpha(Opacity=50);
  opacity: 0.5;
}

/*<if slicer>*/
/* line 78, ../../../ext-theme-base/sass/etc/mixins/slicer.scss */
.x-btn-default-toolbar-medium-over:after {
  display: none;
  content: "x-slicer:stretch:bottom, corners:url(images/btn/btn-default-toolbar-medium-over-corners.gif), sides:url(images/btn/btn-default-toolbar-medium-over-sides.gif)";
}

/*</if slicer>*/
/* */
/*<if slicer>*/
/* line 78, ../../../ext-theme-base/sass/etc/mixins/slicer.scss */
.x-btn-default-toolbar-medium-focus:after {
  display: none;
  content: "x-slicer:stretch:bottom, corners:url(images/btn/btn-default-toolbar-medium-focus-corners.gif), sides:url(images/btn/btn-default-toolbar-medium-focus-sides.gif)";
}

/*</if slicer>*/
/* */
/*<if slicer>*/
/* line 78, ../../../ext-theme-base/sass/etc/mixins/slicer.scss */
.x-btn-default-toolbar-medium-pressed:after {
  display: none;
  content: "x-slicer:stretch:bottom, corners:url(images/btn/btn-default-toolbar-medium-pressed-corners.gif), sides:url(images/btn/btn-default-toolbar-medium-pressed-sides.gif)";
}

/*</if slicer>*/
/* */
/*<if slicer>*/
/* line 78, ../../../ext-theme-base/sass/etc/mixins/slicer.scss */
.x-btn-default-toolbar-medium-disabled:after {
  display: none;
  content: "x-slicer:stretch:bottom, corners:url(images/btn/btn-default-toolbar-medium-disabled-corners.gif), sides:url(images/btn/btn-default-toolbar-medium-disabled-sides.gif)";
}

/*</if slicer>*/
/* */
/* line 246, ../../../ext-theme-neutral/sass/src/button/Button.scss */
.x-btn-default-toolbar-large {
  border-color: transparent;
}

/* line 137, ../../../ext-theme-base/sass/etc/mixins/frame.scss */
.x-btn-default-toolbar-large {
  -webkit-border-radius: 3px;
  -moz-border-radius: 3px;
  -ms-border-radius: 3px;
  -o-border-radius: 3px;
  border-radius: 3px;
  padding: 3px 3px 3px 3px;
  border-width: 1px;
  border-style: solid;
  background-color: transparent;
}

/* line 189, ../../../ext-theme-base/sass/etc/mixins/frame.scss */
.x-btn-default-toolbar-large-mc {
  background-color: transparent;
}

/* line 235, ../../../ext-theme-base/sass/etc/mixins/frame.scss */
.x-nbr .x-btn-default-toolbar-large {
  padding: 0 !important;
  border-width: 0 !important;
  -webkit-border-radius: 0px;
  -moz-border-radius: 0px;
  -ms-border-radius: 0px;
  -o-border-radius: 0px;
  border-radius: 0px;
  background-color: transparent;
}

/* line 255, ../../../ext-theme-base/sass/etc/mixins/frame.scss */
body.x-nbr .x-btn-default-toolbar-large-frameInfo {
  font-family: th-3-3-3-3-1-1-1-1-3-3-3-3;
}

/* line 322, ../../../ext-theme-base/sass/etc/mixins/frame.scss */
.x-btn-default-toolbar-large-tl {
  background-position: 0 -6px;
}

/* line 326, ../../../ext-theme-base/sass/etc/mixins/frame.scss */
.x-btn-default-toolbar-large-tr {
  background-position: right -9px;
}

/* line 330, ../../../ext-theme-base/sass/etc/mixins/frame.scss */
.x-btn-default-toolbar-large-bl {
  background-position: 0 -12px;
}

/* line 334, ../../../ext-theme-base/sass/etc/mixins/frame.scss */
.x-btn-default-toolbar-large-br {
  background-position: right -15px;
}

/* line 338, ../../../ext-theme-base/sass/etc/mixins/frame.scss */
.x-btn-default-toolbar-large-ml {
  background-position: 0 top;
}

/* line 342, ../../../ext-theme-base/sass/etc/mixins/frame.scss */
.x-btn-default-toolbar-large-mr {
  background-position: right top;
}

/* line 346, ../../../ext-theme-base/sass/etc/mixins/frame.scss */
.x-btn-default-toolbar-large-tc {
  background-position: 0 0;
}

/* line 350, ../../../ext-theme-base/sass/etc/mixins/frame.scss */
.x-btn-default-toolbar-large-bc {
  background-position: 0 -3px;
}

/* line 357, ../../../ext-theme-base/sass/etc/mixins/frame.scss */
.x-btn-default-toolbar-large-tr,
.x-btn-default-toolbar-large-br,
.x-btn-default-toolbar-large-mr {
  padding-right: 3px;
}

/* line 363, ../../../ext-theme-base/sass/etc/mixins/frame.scss */
.x-btn-default-toolbar-large-tl,
.x-btn-default-toolbar-large-bl,
.x-btn-default-toolbar-large-ml {
  padding-left: 3px;
}

/* line 367, ../../../ext-theme-base/sass/etc/mixins/frame.scss */
.x-btn-default-toolbar-large-tc {
  height: 3px;
}

/* line 370, ../../../ext-theme-base/sass/etc/mixins/frame.scss */
.x-btn-default-toolbar-large-bc {
  height: 3px;
}

/* line 381, ../../../ext-theme-base/sass/etc/mixins/frame.scss */
.x-btn-default-toolbar-large-tl,
.x-btn-default-toolbar-large-bl,
.x-btn-default-toolbar-large-tr,
.x-btn-default-toolbar-large-br,
.x-btn-default-toolbar-large-tc,
.x-btn-default-toolbar-large-bc,
.x-btn-default-toolbar-large-ml,
.x-btn-default-toolbar-large-mr {
  zoom: 1;
}

/* line 425, ../../../ext-theme-base/sass/etc/mixins/frame.scss */
.x-btn-default-toolbar-large-ml,
.x-btn-default-toolbar-large-mr {
  zoom: 1;
}

/* line 437, ../../../ext-theme-base/sass/etc/mixins/frame.scss */
.x-btn-default-toolbar-large-mc {
  padding: 1px 1px 1px 1px;
}

/* line 446, ../../../ext-theme-base/sass/etc/mixins/frame.scss */
.x-strict .x-ie7 .x-btn-default-toolbar-large-tl,
.x-strict .x-ie7 .x-btn-default-toolbar-large-bl {
  position: relative;
  right: 0;
}

/* line 253, ../../../ext-theme-neutral/sass/src/button/Button.scss */
.x-btn-default-toolbar-large .x-btn-inner {
  font-size: 14px;
  font-weight: normal;
  font-family: tahoma, arial, verdana, sans-serif;
  color: white;
  padding: 0 3px;
}
/* line 261, ../../../ext-theme-neutral/sass/src/button/Button.scss */
.x-btn-default-toolbar-large .x-btn-arrow {
  background-image: url(images/button/arrow.gif);
}
/* line 269, ../../../ext-theme-neutral/sass/src/button/Button.scss */
.x-btn-default-toolbar-large .x-btn-arrow-right {
  padding-right: 14px;
}
/* line 280, ../../../ext-theme-neutral/sass/src/button/Button.scss */
.x-btn-default-toolbar-large .x-btn-arrow-bottom {
  padding-bottom: 12px;
}
/* line 284, ../../../ext-theme-neutral/sass/src/button/Button.scss */
.x-btn-default-toolbar-large .x-btn-glyph {
  font-size: 32px;
  line-height: 32px;
  color: white;
  opacity: 0.5;
}
/* line 303, ../../../ext-theme-neutral/sass/src/button/Button.scss */
.x-ie8m .x-btn-default-toolbar-large .x-btn-glyph {
  color: white;
}

/* line 309, ../../../ext-theme-neutral/sass/src/button/Button.scss */
.x-btn-default-toolbar-large-disabled {
  border-color: #565656;
  background-image: none;
  background-color: transparent;
}

/* line 335, ../../../ext-theme-neutral/sass/src/button/Button.scss */
.x-btn-default-toolbar-large-icon .x-btn-button,
.x-btn-default-toolbar-large-noicon .x-btn-button {
  height: 32px;
}
/* line 339, ../../../ext-theme-neutral/sass/src/button/Button.scss */
.x-btn-default-toolbar-large-icon .x-btn-inner,
.x-btn-default-toolbar-large-noicon .x-btn-inner {
  line-height: 32px;
}

/* line 349, ../../../ext-theme-neutral/sass/src/button/Button.scss */
.x-btn-default-toolbar-large-icon .x-btn-arrow-right .x-btn-inner,
.x-btn-default-toolbar-large-noicon .x-btn-arrow-right .x-btn-inner,
.x-btn-default-toolbar-large-icon-text-left .x-btn-arrow-right .x-btn-inner {
  padding-right: 0;
}

/* line 364, ../../../ext-theme-neutral/sass/src/button/Button.scss */
.x-btn-default-toolbar-large-icon .x-btn-inner {
  width: 32px;
  padding: 0;
}
/* line 370, ../../../ext-theme-neutral/sass/src/button/Button.scss */
.x-btn-default-toolbar-large-icon .x-btn-icon-el {
  width: 32px;
  height: 32px;
}

/* line 377, ../../../ext-theme-neutral/sass/src/button/Button.scss */
.x-btn-default-toolbar-large-icon-text-left .x-btn-button {
  height: 32px;
}
/* line 382, ../../../ext-theme-neutral/sass/src/button/Button.scss */
.x-btn-default-toolbar-large-icon-text-left .x-btn-inner {
  line-height: 32px;
  padding-left: 36px;
}
/* line 398, ../../../ext-theme-neutral/sass/src/button/Button.scss */
.x-btn-default-toolbar-large-icon-text-left .x-btn-icon-el {
  width: 32px;
  right: auto;
}
/* line 403, ../../../ext-theme-neutral/sass/src/button/Button.scss */
.x-ie6 .x-btn-default-toolbar-large-icon-text-left .x-btn-icon-el, .x-quirks .x-btn-default-toolbar-large-icon-text-left .x-btn-icon-el {
  height: 32px;
}

/* line 417, ../../../ext-theme-neutral/sass/src/button/Button.scss */
.x-btn-default-toolbar-large-icon-text-right .x-btn-button {
  height: 32px;
}
/* line 422, ../../../ext-theme-neutral/sass/src/button/Button.scss */
.x-btn-default-toolbar-large-icon-text-right .x-btn-inner {
  line-height: 32px;
  padding-right: 36px;
}
/* line 434, ../../../ext-theme-neutral/sass/src/button/Button.scss */
.x-btn-default-toolbar-large-icon-text-right .x-btn-icon-el {
  width: 32px;
  left: auto;
}
/* line 439, ../../../ext-theme-neutral/sass/src/button/Button.scss */
.x-ie6 .x-btn-default-toolbar-large-icon-text-right .x-btn-icon-el, .x-quirks .x-btn-default-toolbar-large-icon-text-right .x-btn-icon-el {
  height: 32px;
}

/* line 453, ../../../ext-theme-neutral/sass/src/button/Button.scss */
.x-btn-default-toolbar-large-icon-text-top .x-btn-inner {
  padding-top: 36px;
}
/* line 457, ../../../ext-theme-neutral/sass/src/button/Button.scss */
.x-btn-default-toolbar-large-icon-text-top .x-btn-icon-el {
  height: 32px;
  bottom: auto;
}
/* line 465, ../../../ext-theme-neutral/sass/src/button/Button.scss */
.x-ie6 .x-btn-default-toolbar-large-icon-text-top .x-btn-icon-el, .x-quirks .x-ie .x-btn-default-toolbar-large-icon-text-top .x-btn-icon-el {
  width: 100%;
}

/* line 473, ../../../ext-theme-neutral/sass/src/button/Button.scss */
.x-btn-default-toolbar-large-icon-text-bottom .x-btn-inner {
  padding-bottom: 36px;
}
/* line 477, ../../../ext-theme-neutral/sass/src/button/Button.scss */
.x-btn-default-toolbar-large-icon-text-bottom .x-btn-icon-el {
  height: 32px;
  top: auto;
}
/* line 485, ../../../ext-theme-neutral/sass/src/button/Button.scss */
.x-ie6 .x-btn-default-toolbar-large-icon-text-bottom .x-btn-icon-el, .x-quirks .x-ie .x-btn-default-toolbar-large-icon-text-bottom .x-btn-icon-el {
  width: 100%;
}

/* line 492, ../../../ext-theme-neutral/sass/src/button/Button.scss */
.x-btn-default-toolbar-large-over {
  border-color: #d97e27;
  background-image: none;
  background-color: #ed9200;
}

/* line 516, ../../../ext-theme-neutral/sass/src/button/Button.scss */
.x-btn-default-toolbar-large-focus {
  border-color: #d97e27;
  background-image: none;
  background-color: #ed9200;
}

/* line 541, ../../../ext-theme-neutral/sass/src/button/Button.scss */
.x-btn-default-toolbar-large-menu-active,
.x-btn-default-toolbar-large-pressed {
  border-color: #c86e19;
  background-image: none;
  background-color: #db7b1f;
}

/* line 573, ../../../ext-theme-neutral/sass/src/button/Button.scss */
.x-btn-default-toolbar-large-over .x-frame-tl,
.x-btn-default-toolbar-large-over .x-frame-bl,
.x-btn-default-toolbar-large-over .x-frame-tr,
.x-btn-default-toolbar-large-over .x-frame-br,
.x-btn-default-toolbar-large-over .x-frame-tc,
.x-btn-default-toolbar-large-over .x-frame-bc {
  background-image: url(images/btn/btn-default-toolbar-large-over-corners.gif);
}
/* line 577, ../../../ext-theme-neutral/sass/src/button/Button.scss */
.x-btn-default-toolbar-large-over .x-frame-ml,
.x-btn-default-toolbar-large-over .x-frame-mr {
  background-image: url(images/btn/btn-default-toolbar-large-over-sides.gif);
}
/* line 580, ../../../ext-theme-neutral/sass/src/button/Button.scss */
.x-btn-default-toolbar-large-over .x-frame-mc {
  background-color: #ed9200;
}

/* line 595, ../../../ext-theme-neutral/sass/src/button/Button.scss */
.x-btn-default-toolbar-large-focus .x-frame-tl,
.x-btn-default-toolbar-large-focus .x-frame-bl,
.x-btn-default-toolbar-large-focus .x-frame-tr,
.x-btn-default-toolbar-large-focus .x-frame-br,
.x-btn-default-toolbar-large-focus .x-frame-tc,
.x-btn-default-toolbar-large-focus .x-frame-bc {
  background-image: url(images/btn/btn-default-toolbar-large-focus-corners.gif);
}
/* line 599, ../../../ext-theme-neutral/sass/src/button/Button.scss */
.x-btn-default-toolbar-large-focus .x-frame-ml,
.x-btn-default-toolbar-large-focus .x-frame-mr {
  background-image: url(images/btn/btn-default-toolbar-large-focus-sides.gif);
}
/* line 602, ../../../ext-theme-neutral/sass/src/button/Button.scss */
.x-btn-default-toolbar-large-focus .x-frame-mc {
  background-color: #ed9200;
}

/* line 618, ../../../ext-theme-neutral/sass/src/button/Button.scss */
.x-btn-default-toolbar-large-menu-active .x-frame-tl,
.x-btn-default-toolbar-large-menu-active .x-frame-bl,
.x-btn-default-toolbar-large-menu-active .x-frame-tr,
.x-btn-default-toolbar-large-menu-active .x-frame-br,
.x-btn-default-toolbar-large-menu-active .x-frame-tc,
.x-btn-default-toolbar-large-menu-active .x-frame-bc,
.x-btn-default-toolbar-large-pressed .x-frame-tl,
.x-btn-default-toolbar-large-pressed .x-frame-bl,
.x-btn-default-toolbar-large-pressed .x-frame-tr,
.x-btn-default-toolbar-large-pressed .x-frame-br,
.x-btn-default-toolbar-large-pressed .x-frame-tc,
.x-btn-default-toolbar-large-pressed .x-frame-bc {
  background-image: url(images/btn/btn-default-toolbar-large-pressed-corners.gif);
}
/* line 622, ../../../ext-theme-neutral/sass/src/button/Button.scss */
.x-btn-default-toolbar-large-menu-active .x-frame-ml,
.x-btn-default-toolbar-large-menu-active .x-frame-mr,
.x-btn-default-toolbar-large-pressed .x-frame-ml,
.x-btn-default-toolbar-large-pressed .x-frame-mr {
  background-image: url(images/btn/btn-default-toolbar-large-pressed-sides.gif);
}
/* line 625, ../../../ext-theme-neutral/sass/src/button/Button.scss */
.x-btn-default-toolbar-large-menu-active .x-frame-mc,
.x-btn-default-toolbar-large-pressed .x-frame-mc {
  background-color: #db7b1f;
}

/* line 640, ../../../ext-theme-neutral/sass/src/button/Button.scss */
.x-btn-default-toolbar-large-disabled .x-frame-tl,
.x-btn-default-toolbar-large-disabled .x-frame-bl,
.x-btn-default-toolbar-large-disabled .x-frame-tr,
.x-btn-default-toolbar-large-disabled .x-frame-br,
.x-btn-default-toolbar-large-disabled .x-frame-tc,
.x-btn-default-toolbar-large-disabled .x-frame-bc {
  background-image: url(images/btn/btn-default-toolbar-large-disabled-corners.gif);
}
/* line 644, ../../../ext-theme-neutral/sass/src/button/Button.scss */
.x-btn-default-toolbar-large-disabled .x-frame-ml,
.x-btn-default-toolbar-large-disabled .x-frame-mr {
  background-image: url(images/btn/btn-default-toolbar-large-disabled-sides.gif);
}
/* line 647, ../../../ext-theme-neutral/sass/src/button/Button.scss */
.x-btn-default-toolbar-large-disabled .x-frame-mc {
  background-color: transparent;
}

/* line 691, ../../../ext-theme-neutral/sass/src/button/Button.scss */
.x-nbr .x-btn-default-toolbar-large {
  background-image: none;
}

/* line 709, ../../../ext-theme-neutral/sass/src/button/Button.scss */
.x-btn-default-toolbar-large .x-btn-split-right {
  background-image: url(images/button/s-arrow-noline.gif);
  padding-right: 18px;
}
/* line 722, ../../../ext-theme-neutral/sass/src/button/Button.scss */
.x-btn-default-toolbar-large .x-btn-split-bottom {
  background-image: url(images/button/s-arrow-b-noline.gif);
  padding-bottom: 16px;
}

/* line 730, ../../../ext-theme-neutral/sass/src/button/Button.scss */
.x-btn-default-toolbar-large-over .x-btn-split-right {
  background-image: url(images/button/s-arrow-o.gif);
}
/* line 738, ../../../ext-theme-neutral/sass/src/button/Button.scss */
.x-btn-default-toolbar-large-over .x-btn-split-bottom {
  background-image: url(images/button/s-arrow-bo.gif);
}

/* line 745, ../../../ext-theme-neutral/sass/src/button/Button.scss */
.x-btn-default-toolbar-large-disabled {
  filter: progid:DXImageTransform.Microsoft.Alpha(Opacity=50);
  opacity: 0.5;
}

/*<if slicer>*/
/* line 78, ../../../ext-theme-base/sass/etc/mixins/slicer.scss */
.x-btn-default-toolbar-large-over:after {
  display: none;
  content: "x-slicer:stretch:bottom, corners:url(images/btn/btn-default-toolbar-large-over-corners.gif), sides:url(images/btn/btn-default-toolbar-large-over-sides.gif)";
}

/*</if slicer>*/
/* */
/*<if slicer>*/
/* line 78, ../../../ext-theme-base/sass/etc/mixins/slicer.scss */
.x-btn-default-toolbar-large-focus:after {
  display: none;
  content: "x-slicer:stretch:bottom, corners:url(images/btn/btn-default-toolbar-large-focus-corners.gif), sides:url(images/btn/btn-default-toolbar-large-focus-sides.gif)";
}

/*</if slicer>*/
/* */
/*<if slicer>*/
/* line 78, ../../../ext-theme-base/sass/etc/mixins/slicer.scss */
.x-btn-default-toolbar-large-pressed:after {
  display: none;
  content: "x-slicer:stretch:bottom, corners:url(images/btn/btn-default-toolbar-large-pressed-corners.gif), sides:url(images/btn/btn-default-toolbar-large-pressed-sides.gif)";
}

/*</if slicer>*/
/* */
/*<if slicer>*/
/* line 78, ../../../ext-theme-base/sass/etc/mixins/slicer.scss */
.x-btn-default-toolbar-large-disabled:after {
  display: none;
  content: "x-slicer:stretch:bottom, corners:url(images/btn/btn-default-toolbar-large-disabled-corners.gif), sides:url(images/btn/btn-default-toolbar-large-disabled-sides.gif)";
}

/*</if slicer>*/
/* */
/* line 1161, ../../../ext-theme-neutral/sass/src/button/Button.scss */
.x-btn-icon-text-left .x-btn-icon-el {
  background-position: left center;
}

/* line 1173, ../../../ext-theme-neutral/sass/src/button/Button.scss */
.x-btn-icon-text-right .x-btn-icon-el {
  background-position: right center;
}

/* line 1184, ../../../ext-theme-neutral/sass/src/button/Button.scss */
.x-btn-icon-text-top .x-btn-icon-el {
  background-position: center top;
}

/* line 1188, ../../../ext-theme-neutral/sass/src/button/Button.scss */
.x-btn-icon-text-bottom .x-btn-icon-el {
  background-position: center bottom;
}

/* line 1192, ../../../ext-theme-neutral/sass/src/button/Button.scss */
.x-btn-arrow-right {
  background-position: right center;
}

/* line 1202, ../../../ext-theme-neutral/sass/src/button/Button.scss */
.x-btn-arrow-bottom {
  background-position: center bottom;
}

/* line 1206, ../../../ext-theme-neutral/sass/src/button/Button.scss */
.x-btn-arrow {
  background-repeat: no-repeat;
}

/* line 1211, ../../../ext-theme-neutral/sass/src/button/Button.scss */
.x-btn-split {
  display: block;
  background-repeat: no-repeat;
}

/* line 1216, ../../../ext-theme-neutral/sass/src/button/Button.scss */
.x-btn-split-right {
  background-position: right center;
}

/* line 1226, ../../../ext-theme-neutral/sass/src/button/Button.scss */
.x-btn-split-bottom {
  background-position: center bottom;
}

/* line 1230, ../../../ext-theme-neutral/sass/src/button/Button.scss */
.x-cycle-fixed-width .x-btn-inner {
  text-align: inherit;
}

/**
 * Creates a visual theme for a Toolbar.
 * @param {String} $ui
 * The name of the UI
 *
 * @param {color} [$background-color=$toolbar-background-color]
 * The background color of the toolbar
 *
 * @param {string/list} [$background-gradient=$toolbar-background-gradient]
 * The background gradient of the toolbar
 *
 * @param {color} [$border-color=$toolbar-border-color]
 * The border color of the toolbar
 *
 * @param {number} [$border-width=$toolbar-border-width]
 * The border-width of the toolbar
 *
 * @param {string} [$scroller-cursor=$toolbar-scroller-cursor]
 * The cursor of Toolbar scrollers
 *
 * @param {string} [$scroller-cursor-disabled=$toolbar-scroller-cursor-disabled]
 * The cursor of disabled Toolbar scrollers
 *
 * @param {number} [$scroller-opacity-disabled=$toolbar-scroller-opacity-disabled]
 * The opacity of disabled Toolbar scrollers
 *
 * @param {string} [$tool-background-image=$toolbar-tool-background-image]
 * The sprite to use for {@link Ext.panel.Tool Tools} on a Toolbar
 *
 * @member Ext.toolbar.Toolbar
 */
/* line 94, ../../../ext-theme-neutral/sass/src/toolbar/Toolbar.scss */
.x-toolbar {
  font-size: 14px;
  border-style: solid;
  padding: 2px 0 2px 2px;
}

/* line 101, ../../../ext-theme-neutral/sass/src/toolbar/Toolbar.scss */
.x-toolbar-item {
  margin: 0 2px 0 0;
}

/* line 112, ../../../ext-theme-neutral/sass/src/toolbar/Toolbar.scss */
.x-toolbar-text {
  margin: 0 6px 0 4px;
  color: white;
  line-height: 16px;
  font-family: tahoma, arial, verdana, sans-serif;
  font-size: 14px;
  font-weight: normal;
}

/* line 121, ../../../ext-theme-neutral/sass/src/toolbar/Toolbar.scss */
.x-toolbar-separator-horizontal {
  margin: 0 2px 0 0;
  height: 14px;
  border-style: solid;
  border-width: 0 1px;
  border-left-color: #1b1b29;
  border-right-color: #5d5d6e;
}

/* line 137, ../../../ext-theme-neutral/sass/src/toolbar/Toolbar.scss */
.x-toolbar-footer {
  background: transparent;
  border: 0;
  margin: 3px 0 0;
  padding: 2px 0 2px 6px;
}
/* line 144, ../../../ext-theme-neutral/sass/src/toolbar/Toolbar.scss */
.x-toolbar-footer .x-toolbar-item {
  margin: 0 6px 0 0;
}

/* line 149, ../../../ext-theme-neutral/sass/src/toolbar/Toolbar.scss */
.x-toolbar-spacer {
  width: 2px;
}

/* line 154, ../../../ext-theme-neutral/sass/src/toolbar/Toolbar.scss */
.x-toolbar-more-icon {
  background-image: url(images/toolbar/more.gif) !important;
  background-position: center center !important;
  background-repeat: no-repeat;
}

/* line 45, ../../../ext-theme-neutral/sass/src/toolbar/Toolbar.scss */
.x-toolbar-default {
  border-color: #18181a;
  border-width: 1px;
  background-image: none;
  background-color: #3a3e4f;
  background-image: -webkit-gradient(linear, 50% 0%, 50% 100%, color-stop(0%, #404558), color-stop(100%, #3a3e4f));
  background-image: -webkit-linear-gradient(top, #404558, #3a3e4f);
  background-image: -moz-linear-gradient(top, #404558, #3a3e4f);
  background-image: -o-linear-gradient(top, #404558, #3a3e4f);
  background-image: linear-gradient(top, #404558, #3a3e4f);
}
/* line 51, ../../../ext-theme-neutral/sass/src/toolbar/Toolbar.scss */
.x-toolbar-default .x-box-scroller {
  cursor: pointer;
}
/* line 55, ../../../ext-theme-neutral/sass/src/toolbar/Toolbar.scss */
.x-toolbar-default .x-box-scroller-disabled {
  filter: progid:DXImageTransform.Microsoft.Alpha(Opacity=50);
  opacity: 0.5;
  cursor: default;
}

/* line 82, ../../../ext-theme-neutral/sass/src/toolbar/Toolbar.scss */
.x-nlg .x-toolbar-default {
  background-image: url(images/toolbar/toolbar-default-bg.gif) !important;
  background-repeat: repeat-x;
}

/*<if slicer>*/
/* line 78, ../../../ext-theme-base/sass/etc/mixins/slicer.scss */
.x-toolbar-default:after {
  display: none;
  content: "x-slicer:bg:url(images/toolbar/toolbar-default-bg.gif), stretch:bottom";
}

/*</if slicer>*/
/* */
/* line 166, ../../../ext-theme-neutral/sass/src/toolbar/Toolbar.scss */
.x-toolbar-scroll-left {
  background-image: url(images/toolbar/scroll-left.gif);
  background-position: -14px 0;
  width: 14px;
  height: 22px;
  border-style: solid;
  border-color: #8db2e3;
  border-width: 0 0 1px;
  margin-top: 0;
}

/* line 177, ../../../ext-theme-neutral/sass/src/toolbar/Toolbar.scss */
.x-toolbar-scroll-left-hover {
  background-position: 0 0;
}

/* line 181, ../../../ext-theme-neutral/sass/src/toolbar/Toolbar.scss */
.x-toolbar-scroll-right {
  background-image: url(images/toolbar/scroll-right.gif);
  width: 14px;
  height: 22px;
  border-style: solid;
  border-color: #8db2e3;
  border-width: 0 0 1px;
  margin-top: 0;
}

/* line 191, ../../../ext-theme-neutral/sass/src/toolbar/Toolbar.scss */
.x-toolbar-scroll-right-hover {
  background-position: -14px 0;
}

/* line 195, ../../../ext-theme-neutral/sass/src/toolbar/Toolbar.scss */
.x-toolbar .x-box-menu-after {
  margin: 0 2px 0 2px;
}

/* line 199, ../../../ext-theme-neutral/sass/src/toolbar/Toolbar.scss */
.x-toolbar-vertical {
  padding: 2px 2px 0 2px;
}
/* line 202, ../../../ext-theme-neutral/sass/src/toolbar/Toolbar.scss */
.x-toolbar-vertical .x-toolbar-item {
  margin: 0 0 2px 0;
}
/* line 206, ../../../ext-theme-neutral/sass/src/toolbar/Toolbar.scss */
.x-toolbar-vertical .x-toolbar-text {
  margin: 4px 0 6px 0;
}
/* line 210, ../../../ext-theme-neutral/sass/src/toolbar/Toolbar.scss */
.x-toolbar-vertical .x-toolbar-separator-vertical {
  margin: 0 5px 2px;
  border-style: solid none;
  border-width: 1px 0;
  border-top-color: #1b1b29;
  border-bottom-color: #5d5d6e;
}
/* line 219, ../../../ext-theme-neutral/sass/src/toolbar/Toolbar.scss */
.x-toolbar-vertical .x-box-menu-after,
.x-toolbar-vertical .x-rtl.x-box-menu-after {
  margin: 2px 0 2px 0;
  display: block;
  float: none;
}

/* line 2, ../../../ext-theme-neutral/sass/src/panel/Header.scss */
.x-header-draggable .x-header-body,
.x-header-ghost {
  cursor: move;
}

/* line 6, ../../../ext-theme-neutral/sass/src/panel/Header.scss */
.x-header-text {
  white-space: nowrap;
}

/**
 * Creates a visual theme for a Panel
 *
 * @param {string} $ui-label
 * The name of the UI being created. Can not included spaces or special punctuation
 * (used in CSS class names).
 * 
 * @param {color} [$ui-border-color=$panel-border-color]
 * The border-color of the Panel
 *
 * @param {number} [$ui-border-radius=$panel-border-radius]
 * The border-radius of the Panel
 *
 * @param {number} [$ui-border-width=$panel-border-width]
 * The border-width of the Panel
 *
 * @param {number} [$ui-padding=$panel-padding]
 * The padding of the Panel
 *
 * @param {color} [$ui-header-color=$panel-header-color]
 * The text color of the Header
 *
 * @param {string} [$ui-header-font-family=$panel-header-font-family]
 * The font-family of the Header
 *
 * @param {number} [$ui-header-font-size=$panel-header-font-size]
 * The font-size of the Header
 *
 * @param {string} [$ui-header-font-weight=$panel-header-font-weight]
 * The font-weight of the Header
 *
 * @param {number} [$ui-header-line-height=$panel-header-line-height]
 * The line-height of the Header
 *
 * @param {color} [$ui-header-border-color=$panel-header-border-color]
 * The border-color of the Header
 *
 * @param {number} [$ui-header-border-width=$panel-header-border-width]
 * The border-width of the Header
 *
 * @param {string} [$ui-header-border-style=$panel-header-border-style]
 * The border-style of the Header
 *
 * @param {color} [$ui-header-background-color=$panel-header-background-color]
 * The background-color of the Header
 *
 * @param {string/list} [$ui-header-background-gradient=$panel-header-background-gradient]
 * The background-gradient of the Header. Can be either the name of a predefined gradient
 * or a list of color stops. Used as the `$type` parameter for {@link Global_CSS#background-gradient}.
 *
 * @param {color} [$ui-header-inner-border-color=$panel-header-inner-border-color]
 * The inner border-color of the Header
 *
 * @param {number} [$ui-header-inner-border-width=$panel-header-inner-border-width]
 * The inner border-width of the Header
 *
 * @param {number/list} [$ui-header-text-padding=$panel-header-text-padding]
 * The padding of the Header's text element
 *
 * @param {string} [$ui-header-text-transform=$panel-header-text-transform]
 * The text-transform of the Header
 *
 * @param {number/list} [$ui-header-padding=$panel-header-padding]
 * The padding of the Header
 *
 * @param {number} [$ui-header-icon-width=$panel-header-icon-width]
 * The width of the Header icon
 *
 * @param {number} [$ui-header-icon-height=$panel-header-icon-height]
 * The height of the Header icon
 *
 * @param {number} [$ui-header-icon-spacing=$panel-header-icon-spacing]
 * The space between the Header icon and text
 *
 * @param {list} [$ui-header-icon-background-position=$panel-header-icon-background-position]
 * The background-position of the Header icon
 *
 * @param {color} [$ui-header-glyph-color=$panel-header-glyph-color]
 * The color of the Header glyph icon
 *
 * @param {number} [$ui-header-glyph-opacity=$panel-header-glyph-opacity]
 * The opacity of the Header glyph icon
 *
 * @param {number} [$ui-tool-spacing=$panel-tool-spacing]
 * The space between the Panel {@link Ext.panel.Tool Tools}
 *
 * @param {string} [$ui-tool-background-image=$panel-tool-background-image]
 * The background sprite to use for Panel {@link Ext.panel.Tool Tools}
 *
 * @param {color} [$ui-body-color=$panel-body-color]
 * The color of text inside the Panel body
 *
 * @param {color} [$ui-body-border-color=$panel-body-border-color]
 * The border-color of the Panel body
 *
 * @param {number} [$ui-body-border-width=$panel-body-border-width]
 * The border-width of the Panel body
 *
 * @param {string} [$ui-body-border-style=$panel-body-border-style]
 * The border-style of the Panel body
 *
 * @param {color} [$ui-body-background-color=$panel-body-background-color]
 * The background-color of the Panel body
 *
 * @param {number} [$ui-body-font-size=$panel-body-font-size]
 * The font-size of the Panel body
 *
 * @param {string} [$ui-body-font-weight=$panel-body-font-weight]
 * The font-weight of the Panel body
 *
 * @param {string} [$ui-background-stretch-top=$panel-background-stretch-top]
 * The direction to strech the background-gradient of top docked Headers when slicing images
 * for IE using Sencha Cmd
 *
 * @param {string} [$ui-background-stretch-bottom=$panel-background-stretch-bottom]
 * The direction to strech the background-gradient of bottom docked Headers when slicing images
 * for IE using Sencha Cmd
 *
 * @param {string} [$ui-background-stretch-right=$panel-background-stretch-right]
 * The direction to strech the background-gradient of right docked Headers when slicing images
 * for IE using Sencha Cmd
 *
 * @param {string} [$ui-background-stretch-left=$panel-background-stretch-left]
 * The direction to strech the background-gradient of left docked Headers when slicing images
 * for IE using Sencha Cmd
 *
 * @param {boolean} [$ui-include-border-management-rules=$panel-include-border-management-rules]
 * True to include neptune style border management rules.
 *
 * @param {color} [$ui-wrap-border-color=$panel-wrap-border-color]
 * The color to apply to the border that wraps the body and docked items in a framed
 * panel. The presence of the wrap border in a framed panel is controlled by the
 * {@link #border} config. Only applicable when `$ui-include-border-management-rules` is
 * `true`.
 *
 * @param {color} [$ui-wrap-border-width=$panel-wrap-border-width]
 * The width to apply to the border that wraps the body and docked items in a framed
 * panel. The presence of the wrap border in a framed panel is controlled by the
 * {@link #border} config. Only applicable when `$ui-include-border-management-rules` is
 * `true`.
 *
 * @member Ext.panel.Panel
 */
/* line 736, ../../../ext-theme-neutral/sass/src/panel/Panel.scss */
.x-panel-ghost {
  filter: progid:DXImageTransform.Microsoft.Alpha(Opacity=65);
  opacity: 0.65;
}

/* line 206, ../../../ext-theme-neutral/sass/src/panel/Panel.scss */
.x-panel-default {
  border-color: #18181a;
  padding: 0;
}

/* line 212, ../../../ext-theme-neutral/sass/src/panel/Panel.scss */
.x-panel-header-default {
  font-size: 14px;
  border: 1px solid #18181a;
}

/* line 232, ../../../ext-theme-neutral/sass/src/panel/Panel.scss */
.x-panel-header-default-horizontal {
  padding: 4px 5px 4px 5px;
}

/* line 236, ../../../ext-theme-neutral/sass/src/panel/Panel.scss */
.x-panel-header-default-horizontal-noborder {
  padding: 5px 6px 4px 6px;
}

/* line 240, ../../../ext-theme-neutral/sass/src/panel/Panel.scss */
.x-panel-header-default-vertical {
  padding: 5px 4px 5px 4px;
}

/* line 244, ../../../ext-theme-neutral/sass/src/panel/Panel.scss */
.x-panel-header-default-vertical-noborder {
  padding: 6px 5px 6px 4px;
}

/* line 260, ../../../ext-theme-neutral/sass/src/panel/Panel.scss */
.x-panel-header-text-container-default {
  color: white;
  font-size: 14px;
  font-weight: bold;
  font-family: tahoma, arial, verdana, sans-serif;
  line-height: 15px;
  padding: 0 2px 1px;
  text-transform: none;
}

/* line 272, ../../../ext-theme-neutral/sass/src/panel/Panel.scss */
.x-panel-body-default {
  background: #232d38;
  border-color: #18181a;
  color: white;
  font-size: 15px;
  font-size: normal;
  border-width: 1px;
  border-style: solid;
}

/* line 432, ../../../ext-theme-neutral/sass/src/panel/Panel.scss */
.x-panel-header-default {
  background-image: none;
  background-color: #3a4155;
  background-image: -webkit-gradient(linear, 50% 0%, 50% 100%, color-stop(0%, #434a5e), color-stop(45%, #3c4255), color-stop(46%, #2a2f3e), color-stop(50%, #2a2f3e), color-stop(51%, #313646), color-stop(100%, #3a4155));
  background-image: -webkit-linear-gradient(top, #434a5e, #3c4255 45%, #2a2f3e 46%, #2a2f3e 50%, #313646 51%, #3a4155);
  background-image: -moz-linear-gradient(top, #434a5e, #3c4255 45%, #2a2f3e 46%, #2a2f3e 50%, #313646 51%, #3a4155);
  background-image: -o-linear-gradient(top, #434a5e, #3c4255 45%, #2a2f3e 46%, #2a2f3e 50%, #313646 51%, #3a4155);
  background-image: linear-gradient(top, #434a5e, #3c4255 45%, #2a2f3e 46%, #2a2f3e 50%, #313646 51%, #3a4155);
}

/* line 436, ../../../ext-theme-neutral/sass/src/panel/Panel.scss */
.x-panel-header-default-vertical {
  background-image: none;
  background-color: #3a4155;
  background-image: -webkit-gradient(linear, 100% 50%, 0% 50%, color-stop(0%, #434a5e), color-stop(45%, #3c4255), color-stop(46%, #2a2f3e), color-stop(50%, #2a2f3e), color-stop(51%, #313646), color-stop(100%, #3a4155));
  background-image: -webkit-linear-gradient(right, #434a5e, #3c4255 45%, #2a2f3e 46%, #2a2f3e 50%, #313646 51%, #3a4155);
  background-image: -moz-linear-gradient(right, #434a5e, #3c4255 45%, #2a2f3e 46%, #2a2f3e 50%, #313646 51%, #3a4155);
  background-image: -o-linear-gradient(right, #434a5e, #3c4255 45%, #2a2f3e 46%, #2a2f3e 50%, #313646 51%, #3a4155);
  background-image: linear-gradient(right, #434a5e, #3c4255 45%, #2a2f3e 46%, #2a2f3e 50%, #313646 51%, #3a4155);
}

/* line 454, ../../../ext-theme-neutral/sass/src/panel/Panel.scss */
.x-nlg .x-panel-header-default-top {
  background: url(images/panel-header/panel-header-default-top-bg.gif);
}
/* line 459, ../../../ext-theme-neutral/sass/src/panel/Panel.scss */
.x-nlg .x-panel-header-default-bottom {
  background: url(images/panel-header/panel-header-default-bottom-bg.gif);
}
/* line 464, ../../../ext-theme-neutral/sass/src/panel/Panel.scss */
.x-nlg .x-panel-header-default-left {
  background: url(images/panel-header/panel-header-default-left-bg.gif) top right;
}
/* line 469, ../../../ext-theme-neutral/sass/src/panel/Panel.scss */
.x-nlg .x-panel-header-default-right {
  background: url(images/panel-header/panel-header-default-right-bg.gif) top right;
}

/* line 494, ../../../ext-theme-neutral/sass/src/panel/Panel.scss */
.x-panel .x-panel-header-default-collapsed-border-top {
  border-bottom-width: 1px !important;
}
/* line 498, ../../../ext-theme-neutral/sass/src/panel/Panel.scss */
.x-panel .x-panel-header-default-collapsed-border-right {
  border-left-width: 1px !important;
}
/* line 502, ../../../ext-theme-neutral/sass/src/panel/Panel.scss */
.x-panel .x-panel-header-default-collapsed-border-bottom {
  border-top-width: 1px !important;
}
/* line 506, ../../../ext-theme-neutral/sass/src/panel/Panel.scss */
.x-panel .x-panel-header-default-collapsed-border-left {
  border-right-width: 1px !important;
}

/*<if slicer>*/
/* line 78, ../../../ext-theme-base/sass/etc/mixins/slicer.scss */
.x-panel-header-default-top:after {
  display: none;
  content: "x-slicer:bg:url(images/panel-header/panel-header-default-top-bg.gif), stretch:bottom";
}

/*</if slicer>*/
/* */
/*<if slicer>*/
/* line 78, ../../../ext-theme-base/sass/etc/mixins/slicer.scss */
.x-panel-header-default-bottom:after {
  display: none;
  content: "x-slicer:bg:url(images/panel-header/panel-header-default-bottom-bg.gif), stretch:bottom";
}

/*</if slicer>*/
/* */
/*<if slicer>*/
/* line 78, ../../../ext-theme-base/sass/etc/mixins/slicer.scss */
.x-panel-header-default-left:after {
  display: none;
  content: "x-slicer:bg:url(images/panel-header/panel-header-default-left-bg.gif), stretch:left";
}

/*</if slicer>*/
/* */
/*<if slicer>*/
/* line 78, ../../../ext-theme-base/sass/etc/mixins/slicer.scss */
.x-panel-header-default-right:after {
  display: none;
  content: "x-slicer:bg:url(images/panel-header/panel-header-default-right-bg.gif), stretch:left";
}

/*</if slicer>*/
/* */
/* line 522, ../../../ext-theme-neutral/sass/src/panel/Panel.scss */
.x-panel-header-default-vertical .x-panel-header-text-container {
  -webkit-transform: rotate(90deg);
  -webkit-transform-origin: 0 0;
  -moz-transform: rotate(90deg);
  -moz-transform-origin: 0 0;
  -o-transform: rotate(90deg);
  -o-transform-origin: 0 0;
  transform: rotate(90deg);
  transform-origin: 0 0;
}
/* line 36, ../../../ext-theme-base/sass/etc/mixins/rotate-element.scss */
.x-ie9m .x-panel-header-default-vertical .x-panel-header-text-container {
  background-color: #3a4155;
  filter: progid:DXImageTransform.Microsoft.BasicImage(rotation=1), progid:DXImageTransform.Microsoft.Chroma(color=#3a4155);
}

/* line 533, ../../../ext-theme-neutral/sass/src/panel/Panel.scss */
.x-panel-header-default-top {
  -webkit-box-shadow: #606877 0 1px 0px 0 inset;
  -moz-box-shadow: #606877 0 1px 0px 0 inset;
  box-shadow: #606877 0 1px 0px 0 inset;
}

/* line 537, ../../../ext-theme-neutral/sass/src/panel/Panel.scss */
.x-panel-header-default-right {
  -webkit-box-shadow: #606877 -1px 0 0px 0 inset;
  -moz-box-shadow: #606877 -1px 0 0px 0 inset;
  box-shadow: #606877 -1px 0 0px 0 inset;
}

/* line 541, ../../../ext-theme-neutral/sass/src/panel/Panel.scss */
.x-panel-header-default-bottom {
  -webkit-box-shadow: #606877 0 -1px 0px 0 inset;
  -moz-box-shadow: #606877 0 -1px 0px 0 inset;
  box-shadow: #606877 0 -1px 0px 0 inset;
}

/* line 545, ../../../ext-theme-neutral/sass/src/panel/Panel.scss */
.x-panel-header-default-left {
  -webkit-box-shadow: #606877 1px 0 0px 0 inset;
  -moz-box-shadow: #606877 1px 0 0px 0 inset;
  box-shadow: #606877 1px 0 0px 0 inset;
}

/* line 551, ../../../ext-theme-neutral/sass/src/panel/Panel.scss */
.x-panel-header-default .x-panel-header-icon {
  width: 16px;
  height: 16px;
  background-position: center center;
}
/* line 556, ../../../ext-theme-neutral/sass/src/panel/Panel.scss */
.x-panel-header-default .x-panel-header-glyph {
  color: white;
  font-size: 16px;
  line-height: 16px;
  opacity: 0.5;
}
/* line 572, ../../../ext-theme-neutral/sass/src/panel/Panel.scss */
.x-ie8m .x-panel-header-default .x-panel-header-glyph {
  color: #9ca0aa;
}

/* line 580, ../../../ext-theme-neutral/sass/src/panel/Panel.scss */
.x-panel-header-default-horizontal .x-panel-header-icon-before-title {
  margin: 0 2px 0 0;
}
/* line 590, ../../../ext-theme-neutral/sass/src/panel/Panel.scss */
.x-panel-header-default-horizontal .x-panel-header-icon-after-title {
  margin: 0 0 0 2px;
}

/* line 602, ../../../ext-theme-neutral/sass/src/panel/Panel.scss */
.x-panel-header-default-vertical .x-panel-header-icon-before-title {
  margin: 0 0 2px 0;
}
/* line 612, ../../../ext-theme-neutral/sass/src/panel/Panel.scss */
.x-panel-header-default-vertical .x-panel-header-icon-after-title {
  margin: 2px 0 0 0;
}

/* line 625, ../../../ext-theme-neutral/sass/src/panel/Panel.scss */
.x-panel-header-default-horizontal .x-tool-after-title {
  margin: 0 0 0 2px;
}
/* line 635, ../../../ext-theme-neutral/sass/src/panel/Panel.scss */
.x-panel-header-default-horizontal .x-tool-before-title {
  margin: 0 2px 0 0;
}

/* line 647, ../../../ext-theme-neutral/sass/src/panel/Panel.scss */
.x-panel-header-default-vertical .x-tool-after-title {
  margin: 2px 0 0 0;
}
/* line 657, ../../../ext-theme-neutral/sass/src/panel/Panel.scss */
.x-panel-header-default-vertical .x-tool-before-title {
  margin: 0 0 2px 0;
}

/* line 687, ../../../ext-theme-neutral/sass/src/panel/Panel.scss */
.x-panel-default-resizable .x-panel-handle {
  filter: progid:DXImageTransform.Microsoft.Alpha(Opacity=0);
  opacity: 0;
}

/* line 206, ../../../ext-theme-neutral/sass/src/panel/Panel.scss */
.x-panel-default-framed {
  border-color: #18181a;
  padding: 4px;
}

/* line 212, ../../../ext-theme-neutral/sass/src/panel/Panel.scss */
.x-panel-header-default-framed {
  font-size: 14px;
  border: 1px solid #18181a;
}

/* line 232, ../../../ext-theme-neutral/sass/src/panel/Panel.scss */
.x-panel-header-default-framed-horizontal {
  padding: 4px 5px 4px 5px;
}

/* line 236, ../../../ext-theme-neutral/sass/src/panel/Panel.scss */
.x-panel-header-default-framed-horizontal-noborder {
  padding: 5px 6px 4px 6px;
}

/* line 240, ../../../ext-theme-neutral/sass/src/panel/Panel.scss */
.x-panel-header-default-framed-vertical {
  padding: 5px 4px 5px 4px;
}

/* line 244, ../../../ext-theme-neutral/sass/src/panel/Panel.scss */
.x-panel-header-default-framed-vertical-noborder {
  padding: 6px 5px 6px 4px;
}

/* line 260, ../../../ext-theme-neutral/sass/src/panel/Panel.scss */
.x-panel-header-text-container-default-framed {
  color: white;
  font-size: 14px;
  font-weight: bold;
  font-family: tahoma, arial, verdana, sans-serif;
  line-height: 15px;
  padding: 0 2px 1px;
  text-transform: none;
}

/* line 272, ../../../ext-theme-neutral/sass/src/panel/Panel.scss */
.x-panel-body-default-framed {
  background: #3f4757;
  border-color: #18181a;
  color: white;
  font-size: 15px;
  font-size: normal;
  border-width: 0;
  border-style: solid;
}

/* line 137, ../../../ext-theme-base/sass/etc/mixins/frame.scss */
.x-panel-default-framed {
  -webkit-border-radius: 3px;
  -moz-border-radius: 3px;
  -ms-border-radius: 3px;
  -o-border-radius: 3px;
  border-radius: 3px;
  padding: 4px 4px 4px 4px;
  border-width: 1px;
  border-style: solid;
  background-color: #3f4757;
}

/* line 189, ../../../ext-theme-base/sass/etc/mixins/frame.scss */
.x-panel-default-framed-mc {
  background-color: #3f4757;
}

/* line 235, ../../../ext-theme-base/sass/etc/mixins/frame.scss */
.x-nbr .x-panel-default-framed {
  padding: 0 !important;
  border-width: 0 !important;
  -webkit-border-radius: 0px;
  -moz-border-radius: 0px;
  -ms-border-radius: 0px;
  -o-border-radius: 0px;
  border-radius: 0px;
  background-color: transparent;
}

/* line 255, ../../../ext-theme-base/sass/etc/mixins/frame.scss */
body.x-nbr .x-panel-default-framed-frameInfo {
  font-family: dh-3-3-3-3-1-1-1-1-4-4-4-4;
}

/* line 322, ../../../ext-theme-base/sass/etc/mixins/frame.scss */
.x-panel-default-framed-tl {
  background-position: 0 -6px;
}

/* line 326, ../../../ext-theme-base/sass/etc/mixins/frame.scss */
.x-panel-default-framed-tr {
  background-position: right -9px;
}

/* line 330, ../../../ext-theme-base/sass/etc/mixins/frame.scss */
.x-panel-default-framed-bl {
  background-position: 0 -12px;
}

/* line 334, ../../../ext-theme-base/sass/etc/mixins/frame.scss */
.x-panel-default-framed-br {
  background-position: right -15px;
}

/* line 338, ../../../ext-theme-base/sass/etc/mixins/frame.scss */
.x-panel-default-framed-ml {
  background-position: 0 top;
}

/* line 342, ../../../ext-theme-base/sass/etc/mixins/frame.scss */
.x-panel-default-framed-mr {
  background-position: right top;
}

/* line 346, ../../../ext-theme-base/sass/etc/mixins/frame.scss */
.x-panel-default-framed-tc {
  background-position: 0 0;
}

/* line 350, ../../../ext-theme-base/sass/etc/mixins/frame.scss */
.x-panel-default-framed-bc {
  background-position: 0 -3px;
}

/* line 357, ../../../ext-theme-base/sass/etc/mixins/frame.scss */
.x-panel-default-framed-tr,
.x-panel-default-framed-br,
.x-panel-default-framed-mr {
  padding-right: 3px;
}

/* line 363, ../../../ext-theme-base/sass/etc/mixins/frame.scss */
.x-panel-default-framed-tl,
.x-panel-default-framed-bl,
.x-panel-default-framed-ml {
  padding-left: 3px;
}

/* line 367, ../../../ext-theme-base/sass/etc/mixins/frame.scss */
.x-panel-default-framed-tc {
  height: 3px;
}

/* line 370, ../../../ext-theme-base/sass/etc/mixins/frame.scss */
.x-panel-default-framed-bc {
  height: 3px;
}

/* line 381, ../../../ext-theme-base/sass/etc/mixins/frame.scss */
.x-panel-default-framed-tl,
.x-panel-default-framed-bl,
.x-panel-default-framed-tr,
.x-panel-default-framed-br,
.x-panel-default-framed-tc,
.x-panel-default-framed-bc,
.x-panel-default-framed-ml,
.x-panel-default-framed-mr {
  zoom: 1;
  background-image: url(images/panel/panel-default-framed-corners.gif);
}

/* line 425, ../../../ext-theme-base/sass/etc/mixins/frame.scss */
.x-panel-default-framed-ml,
.x-panel-default-framed-mr {
  zoom: 1;
  background-image: url(images/panel/panel-default-framed-sides.gif);
  background-repeat: repeat-y;
}

/* line 437, ../../../ext-theme-base/sass/etc/mixins/frame.scss */
.x-panel-default-framed-mc {
  padding: 2px 2px 2px 2px;
}

/* line 446, ../../../ext-theme-base/sass/etc/mixins/frame.scss */
.x-strict .x-ie7 .x-panel-default-framed-tl,
.x-strict .x-ie7 .x-panel-default-framed-bl {
  position: relative;
  right: 0;
}

/*<if slicer>*/
/* line 78, ../../../ext-theme-base/sass/etc/mixins/slicer.scss */
.x-panel-default-framed:after {
  display: none;
  content: "x-slicer:corners:url(images/panel/panel-default-framed-corners.gif), sides:url(images/panel/panel-default-framed-sides.gif)";
}

/*</if slicer>*/
/* */
/* line 137, ../../../ext-theme-base/sass/etc/mixins/frame.scss */
.x-panel-header-default-framed-top {
  -moz-border-radius-topleft: 3px;
  -webkit-border-top-left-radius: 3px;
  border-top-left-radius: 3px;
  -moz-border-radius-topright: 3px;
  -webkit-border-top-right-radius: 3px;
  border-top-right-radius: 3px;
  -moz-border-radius-bottomright: 0;
  -webkit-border-bottom-right-radius: 0;
  border-bottom-right-radius: 0;
  -moz-border-radius-bottomleft: 0;
  -webkit-border-bottom-left-radius: 0;
  border-bottom-left-radius: 0;
  padding: 4px 5px 4px 5px;
  border-width: 1px 1px 0 1px;
  border-style: solid;
  background-image: none;
  background-color: #3a4155;
  background-image: -webkit-gradient(linear, 50% 0%, 50% 100%, color-stop(0%, #434a5e), color-stop(45%, #3c4255), color-stop(46%, #2a2f3e), color-stop(50%, #2a2f3e), color-stop(51%, #313646), color-stop(100%, #3a4155));
  background-image: -webkit-linear-gradient(top, #434a5e, #3c4255 45%, #2a2f3e 46%, #2a2f3e 50%, #313646 51%, #3a4155);
  background-image: -moz-linear-gradient(top, #434a5e, #3c4255 45%, #2a2f3e 46%, #2a2f3e 50%, #313646 51%, #3a4155);
  background-image: -o-linear-gradient(top, #434a5e, #3c4255 45%, #2a2f3e 46%, #2a2f3e 50%, #313646 51%, #3a4155);
  background-image: linear-gradient(top, #434a5e, #3c4255 45%, #2a2f3e 46%, #2a2f3e 50%, #313646 51%, #3a4155);
}

/* line 189, ../../../ext-theme-base/sass/etc/mixins/frame.scss */
.x-panel-header-default-framed-top-mc {
  background-image: url(images/panel-header/panel-header-default-framed-top-fbg.gif);
  background-position: 0 top;
  background-color: #3a4155;
}

/* line 212, ../../../ext-theme-base/sass/etc/mixins/frame.scss */
.x-nlg .x-panel-header-default-framed-top {
  background-image: url(images/panel-header/panel-header-default-framed-top-bg.gif);
  background-position: 0 top;
}

/* line 235, ../../../ext-theme-base/sass/etc/mixins/frame.scss */
.x-nbr .x-panel-header-default-framed-top {
  padding: 0 !important;
  border-width: 0 !important;
  -webkit-border-radius: 0px;
  -moz-border-radius: 0px;
  -ms-border-radius: 0px;
  -o-border-radius: 0px;
  border-radius: 0px;
  background-color: transparent;
  background-image: none;
}

/* line 255, ../../../ext-theme-base/sass/etc/mixins/frame.scss */
body.x-nbr .x-panel-header-default-framed-top-frameInfo {
  font-family: dh-3-3-0-0-1-1-0-1-4-5-4-5;
}

/* line 322, ../../../ext-theme-base/sass/etc/mixins/frame.scss */
.x-panel-header-default-framed-top-tl {
  background-position: 0 -6px;
}

/* line 326, ../../../ext-theme-base/sass/etc/mixins/frame.scss */
.x-panel-header-default-framed-top-tr {
  background-position: right -9px;
}

/* line 330, ../../../ext-theme-base/sass/etc/mixins/frame.scss */
.x-panel-header-default-framed-top-bl {
  background-position: 0 -12px;
}

/* line 334, ../../../ext-theme-base/sass/etc/mixins/frame.scss */
.x-panel-header-default-framed-top-br {
  background-position: right -15px;
}

/* line 338, ../../../ext-theme-base/sass/etc/mixins/frame.scss */
.x-panel-header-default-framed-top-ml {
  background-position: 0 top;
}

/* line 342, ../../../ext-theme-base/sass/etc/mixins/frame.scss */
.x-panel-header-default-framed-top-mr {
  background-position: right top;
}

/* line 346, ../../../ext-theme-base/sass/etc/mixins/frame.scss */
.x-panel-header-default-framed-top-tc {
  background-position: 0 0;
}

/* line 350, ../../../ext-theme-base/sass/etc/mixins/frame.scss */
.x-panel-header-default-framed-top-bc {
  background-position: 0 -3px;
}

/* line 357, ../../../ext-theme-base/sass/etc/mixins/frame.scss */
.x-panel-header-default-framed-top-tr,
.x-panel-header-default-framed-top-br,
.x-panel-header-default-framed-top-mr {
  padding-right: 3px;
}

/* line 363, ../../../ext-theme-base/sass/etc/mixins/frame.scss */
.x-panel-header-default-framed-top-tl,
.x-panel-header-default-framed-top-bl,
.x-panel-header-default-framed-top-ml {
  padding-left: 3px;
}

/* line 367, ../../../ext-theme-base/sass/etc/mixins/frame.scss */
.x-panel-header-default-framed-top-tc {
  height: 3px;
}

/* line 370, ../../../ext-theme-base/sass/etc/mixins/frame.scss */
.x-panel-header-default-framed-top-bc {
  height: 0;
}

/* line 381, ../../../ext-theme-base/sass/etc/mixins/frame.scss */
.x-panel-header-default-framed-top-tl,
.x-panel-header-default-framed-top-bl,
.x-panel-header-default-framed-top-tr,
.x-panel-header-default-framed-top-br,
.x-panel-header-default-framed-top-tc,
.x-panel-header-default-framed-top-bc,
.x-panel-header-default-framed-top-ml,
.x-panel-header-default-framed-top-mr {
  zoom: 1;
  background-image: url(images/panel-header/panel-header-default-framed-top-corners.gif);
}

/* line 425, ../../../ext-theme-base/sass/etc/mixins/frame.scss */
.x-panel-header-default-framed-top-ml,
.x-panel-header-default-framed-top-mr {
  zoom: 1;
  background-image: url(images/panel-header/panel-header-default-framed-top-sides.gif);
}

/* line 437, ../../../ext-theme-base/sass/etc/mixins/frame.scss */
.x-panel-header-default-framed-top-mc {
  padding: 2px 3px 4px 3px;
}

/* line 446, ../../../ext-theme-base/sass/etc/mixins/frame.scss */
.x-strict .x-ie7 .x-panel-header-default-framed-top-tl,
.x-strict .x-ie7 .x-panel-header-default-framed-top-bl {
  position: relative;
  right: 0;
}

/*<if slicer>*/
/* line 78, ../../../ext-theme-base/sass/etc/mixins/slicer.scss */
.x-panel-header-default-framed-top:after {
  display: none;
  content: "x-slicer:stretch:bottom, frame-bg:url(images/panel-header/panel-header-default-framed-top-fbg.gif), bg:url(images/panel-header/panel-header-default-framed-top-bg.gif), corners:url(images/panel-header/panel-header-default-framed-top-corners.gif), sides:url(images/panel-header/panel-header-default-framed-top-sides.gif)";
}

/*</if slicer>*/
/* */
/* line 137, ../../../ext-theme-base/sass/etc/mixins/frame.scss */
.x-panel-header-default-framed-right {
  -moz-border-radius-topleft: 0;
  -webkit-border-top-left-radius: 0;
  border-top-left-radius: 0;
  -moz-border-radius-topright: 3px;
  -webkit-border-top-right-radius: 3px;
  border-top-right-radius: 3px;
  -moz-border-radius-bottomright: 3px;
  -webkit-border-bottom-right-radius: 3px;
  border-bottom-right-radius: 3px;
  -moz-border-radius-bottomleft: 0;
  -webkit-border-bottom-left-radius: 0;
  border-bottom-left-radius: 0;
  padding: 5px 4px 5px 4px;
  border-width: 1px 1px 1px 0;
  border-style: solid;
  background-image: none;
  background-color: #3a4155;
  background-image: -webkit-gradient(linear, 100% 50%, 0% 50%, color-stop(0%, #434a5e), color-stop(45%, #3c4255), color-stop(46%, #2a2f3e), color-stop(50%, #2a2f3e), color-stop(51%, #313646), color-stop(100%, #3a4155));
  background-image: -webkit-linear-gradient(right, #434a5e, #3c4255 45%, #2a2f3e 46%, #2a2f3e 50%, #313646 51%, #3a4155);
  background-image: -moz-linear-gradient(right, #434a5e, #3c4255 45%, #2a2f3e 46%, #2a2f3e 50%, #313646 51%, #3a4155);
  background-image: -o-linear-gradient(right, #434a5e, #3c4255 45%, #2a2f3e 46%, #2a2f3e 50%, #313646 51%, #3a4155);
  background-image: linear-gradient(right, #434a5e, #3c4255 45%, #2a2f3e 46%, #2a2f3e 50%, #313646 51%, #3a4155);
}

/* line 189, ../../../ext-theme-base/sass/etc/mixins/frame.scss */
.x-panel-header-default-framed-right-mc {
  background-image: url(images/panel-header/panel-header-default-framed-right-fbg.gif);
  background-position: right 0;
  background-color: #3a4155;
}

/* line 212, ../../../ext-theme-base/sass/etc/mixins/frame.scss */
.x-nlg .x-panel-header-default-framed-right {
  background-image: url(images/panel-header/panel-header-default-framed-right-bg.gif);
  background-position: right 0;
}

/* line 235, ../../../ext-theme-base/sass/etc/mixins/frame.scss */
.x-nbr .x-panel-header-default-framed-right {
  padding: 0 !important;
  border-width: 0 !important;
  -webkit-border-radius: 0px;
  -moz-border-radius: 0px;
  -ms-border-radius: 0px;
  -o-border-radius: 0px;
  border-radius: 0px;
  background-color: transparent;
  background-image: none;
}

/* line 255, ../../../ext-theme-base/sass/etc/mixins/frame.scss */
body.x-nbr .x-panel-header-default-framed-right-frameInfo {
  font-family: dv-0-3-3-0-1-1-1-0-5-4-5-4;
}

/* line 279, ../../../ext-theme-base/sass/etc/mixins/frame.scss */
.x-panel-header-default-framed-right-tl {
  background-position: 0 0;
}

/* line 283, ../../../ext-theme-base/sass/etc/mixins/frame.scss */
.x-panel-header-default-framed-right-tr {
  background-position: 0 -3px;
}

/* line 287, ../../../ext-theme-base/sass/etc/mixins/frame.scss */
.x-panel-header-default-framed-right-bl {
  background-position: 0 -6px;
}

/* line 291, ../../../ext-theme-base/sass/etc/mixins/frame.scss */
.x-panel-header-default-framed-right-br {
  background-position: 0 -9px;
}

/* line 295, ../../../ext-theme-base/sass/etc/mixins/frame.scss */
.x-panel-header-default-framed-right-ml {
  background-position: -3px 0;
}

/* line 299, ../../../ext-theme-base/sass/etc/mixins/frame.scss */
.x-panel-header-default-framed-right-mr {
  background-position: right 0;
}

/* line 303, ../../../ext-theme-base/sass/etc/mixins/frame.scss */
.x-panel-header-default-framed-right-tc {
  background-position: right 0;
}

/* line 307, ../../../ext-theme-base/sass/etc/mixins/frame.scss */
.x-panel-header-default-framed-right-bc {
  background-position: right -3px;
}

/* line 357, ../../../ext-theme-base/sass/etc/mixins/frame.scss */
.x-panel-header-default-framed-right-tr,
.x-panel-header-default-framed-right-br,
.x-panel-header-default-framed-right-mr {
  padding-right: 3px;
}

/* line 363, ../../../ext-theme-base/sass/etc/mixins/frame.scss */
.x-panel-header-default-framed-right-tl,
.x-panel-header-default-framed-right-bl,
.x-panel-header-default-framed-right-ml {
  padding-left: 0;
}

/* line 367, ../../../ext-theme-base/sass/etc/mixins/frame.scss */
.x-panel-header-default-framed-right-tc {
  height: 3px;
}

/* line 370, ../../../ext-theme-base/sass/etc/mixins/frame.scss */
.x-panel-header-default-framed-right-bc {
  height: 3px;
}

/* line 381, ../../../ext-theme-base/sass/etc/mixins/frame.scss */
.x-panel-header-default-framed-right-tl,
.x-panel-header-default-framed-right-bl,
.x-panel-header-default-framed-right-tr,
.x-panel-header-default-framed-right-br,
.x-panel-header-default-framed-right-tc,
.x-panel-header-default-framed-right-bc,
.x-panel-header-default-framed-right-ml,
.x-panel-header-default-framed-right-mr {
  zoom: 1;
  background-image: url(images/panel-header/panel-header-default-framed-right-corners.gif);
}

/* line 406, ../../../ext-theme-base/sass/etc/mixins/frame.scss */
.x-panel-header-default-framed-right-tc,
.x-panel-header-default-framed-right-bc {
  zoom: 1;
  background-image: url(images/panel-header/panel-header-default-framed-right-sides.gif);
  background-repeat: repeat-x;
}

/* line 437, ../../../ext-theme-base/sass/etc/mixins/frame.scss */
.x-panel-header-default-framed-right-mc {
  padding: 3px 2px 3px 4px;
}

/* line 446, ../../../ext-theme-base/sass/etc/mixins/frame.scss */
.x-strict .x-ie7 .x-panel-header-default-framed-right-tl,
.x-strict .x-ie7 .x-panel-header-default-framed-right-bl {
  position: relative;
  right: 0;
}

/*<if slicer>*/
/* line 78, ../../../ext-theme-base/sass/etc/mixins/slicer.scss */
.x-panel-header-default-framed-right:after {
  display: none;
  content: "x-slicer:stretch:left, frame-bg:url(images/panel-header/panel-header-default-framed-right-fbg.gif), bg:url(images/panel-header/panel-header-default-framed-right-bg.gif), corners:url(images/panel-header/panel-header-default-framed-right-corners.gif), sides:url(images/panel-header/panel-header-default-framed-right-sides.gif)";
}

/*</if slicer>*/
/* */
/* line 137, ../../../ext-theme-base/sass/etc/mixins/frame.scss */
.x-panel-header-default-framed-bottom {
  -moz-border-radius-topleft: 0;
  -webkit-border-top-left-radius: 0;
  border-top-left-radius: 0;
  -moz-border-radius-topright: 0;
  -webkit-border-top-right-radius: 0;
  border-top-right-radius: 0;
  -moz-border-radius-bottomright: 3px;
  -webkit-border-bottom-right-radius: 3px;
  border-bottom-right-radius: 3px;
  -moz-border-radius-bottomleft: 3px;
  -webkit-border-bottom-left-radius: 3px;
  border-bottom-left-radius: 3px;
  padding: 4px 5px 4px 5px;
  border-width: 0 1px 1px 1px;
  border-style: solid;
  background-image: none;
  background-color: #3a4155;
  background-image: -webkit-gradient(linear, 50% 0%, 50% 100%, color-stop(0%, #434a5e), color-stop(45%, #3c4255), color-stop(46%, #2a2f3e), color-stop(50%, #2a2f3e), color-stop(51%, #313646), color-stop(100%, #3a4155));
  background-image: -webkit-linear-gradient(top, #434a5e, #3c4255 45%, #2a2f3e 46%, #2a2f3e 50%, #313646 51%, #3a4155);
  background-image: -moz-linear-gradient(top, #434a5e, #3c4255 45%, #2a2f3e 46%, #2a2f3e 50%, #313646 51%, #3a4155);
  background-image: -o-linear-gradient(top, #434a5e, #3c4255 45%, #2a2f3e 46%, #2a2f3e 50%, #313646 51%, #3a4155);
  background-image: linear-gradient(top, #434a5e, #3c4255 45%, #2a2f3e 46%, #2a2f3e 50%, #313646 51%, #3a4155);
}

/* line 189, ../../../ext-theme-base/sass/etc/mixins/frame.scss */
.x-panel-header-default-framed-bottom-mc {
  background-image: url(images/panel-header/panel-header-default-framed-bottom-fbg.gif);
  background-position: 0 bottom;
  background-color: #3a4155;
}

/* line 212, ../../../ext-theme-base/sass/etc/mixins/frame.scss */
.x-nlg .x-panel-header-default-framed-bottom {
  background-image: url(images/panel-header/panel-header-default-framed-bottom-bg.gif);
  background-position: 0 bottom;
}

/* line 235, ../../../ext-theme-base/sass/etc/mixins/frame.scss */
.x-nbr .x-panel-header-default-framed-bottom {
  padding: 0 !important;
  border-width: 0 !important;
  -webkit-border-radius: 0px;
  -moz-border-radius: 0px;
  -ms-border-radius: 0px;
  -o-border-radius: 0px;
  border-radius: 0px;
  background-color: transparent;
  background-image: none;
}

/* line 255, ../../../ext-theme-base/sass/etc/mixins/frame.scss */
body.x-nbr .x-panel-header-default-framed-bottom-frameInfo {
  font-family: dh-0-0-3-3-0-1-1-1-4-5-4-5;
}

/* line 322, ../../../ext-theme-base/sass/etc/mixins/frame.scss */
.x-panel-header-default-framed-bottom-tl {
  background-position: 0 -6px;
}

/* line 326, ../../../ext-theme-base/sass/etc/mixins/frame.scss */
.x-panel-header-default-framed-bottom-tr {
  background-position: right -9px;
}

/* line 330, ../../../ext-theme-base/sass/etc/mixins/frame.scss */
.x-panel-header-default-framed-bottom-bl {
  background-position: 0 -12px;
}

/* line 334, ../../../ext-theme-base/sass/etc/mixins/frame.scss */
.x-panel-header-default-framed-bottom-br {
  background-position: right -15px;
}

/* line 338, ../../../ext-theme-base/sass/etc/mixins/frame.scss */
.x-panel-header-default-framed-bottom-ml {
  background-position: 0 bottom;
}

/* line 342, ../../../ext-theme-base/sass/etc/mixins/frame.scss */
.x-panel-header-default-framed-bottom-mr {
  background-position: right bottom;
}

/* line 346, ../../../ext-theme-base/sass/etc/mixins/frame.scss */
.x-panel-header-default-framed-bottom-tc {
  background-position: 0 0;
}

/* line 350, ../../../ext-theme-base/sass/etc/mixins/frame.scss */
.x-panel-header-default-framed-bottom-bc {
  background-position: 0 -3px;
}

/* line 357, ../../../ext-theme-base/sass/etc/mixins/frame.scss */
.x-panel-header-default-framed-bottom-tr,
.x-panel-header-default-framed-bottom-br,
.x-panel-header-default-framed-bottom-mr {
  padding-right: 3px;
}

/* line 363, ../../../ext-theme-base/sass/etc/mixins/frame.scss */
.x-panel-header-default-framed-bottom-tl,
.x-panel-header-default-framed-bottom-bl,
.x-panel-header-default-framed-bottom-ml {
  padding-left: 3px;
}

/* line 367, ../../../ext-theme-base/sass/etc/mixins/frame.scss */
.x-panel-header-default-framed-bottom-tc {
  height: 0;
}

/* line 370, ../../../ext-theme-base/sass/etc/mixins/frame.scss */
.x-panel-header-default-framed-bottom-bc {
  height: 3px;
}

/* line 381, ../../../ext-theme-base/sass/etc/mixins/frame.scss */
.x-panel-header-default-framed-bottom-tl,
.x-panel-header-default-framed-bottom-bl,
.x-panel-header-default-framed-bottom-tr,
.x-panel-header-default-framed-bottom-br,
.x-panel-header-default-framed-bottom-tc,
.x-panel-header-default-framed-bottom-bc,
.x-panel-header-default-framed-bottom-ml,
.x-panel-header-default-framed-bottom-mr {
  zoom: 1;
  background-image: url(images/panel-header/panel-header-default-framed-bottom-corners.gif);
}

/* line 425, ../../../ext-theme-base/sass/etc/mixins/frame.scss */
.x-panel-header-default-framed-bottom-ml,
.x-panel-header-default-framed-bottom-mr {
  zoom: 1;
  background-image: url(images/panel-header/panel-header-default-framed-bottom-sides.gif);
}

/* line 437, ../../../ext-theme-base/sass/etc/mixins/frame.scss */
.x-panel-header-default-framed-bottom-mc {
  padding: 4px 3px 2px 3px;
}

/* line 446, ../../../ext-theme-base/sass/etc/mixins/frame.scss */
.x-strict .x-ie7 .x-panel-header-default-framed-bottom-tl,
.x-strict .x-ie7 .x-panel-header-default-framed-bottom-bl {
  position: relative;
  right: 0;
}

/*<if slicer>*/
/* line 78, ../../../ext-theme-base/sass/etc/mixins/slicer.scss */
.x-panel-header-default-framed-bottom:after {
  display: none;
  content: "x-slicer:stretch:top, frame-bg:url(images/panel-header/panel-header-default-framed-bottom-fbg.gif), bg:url(images/panel-header/panel-header-default-framed-bottom-bg.gif), corners:url(images/panel-header/panel-header-default-framed-bottom-corners.gif), sides:url(images/panel-header/panel-header-default-framed-bottom-sides.gif)";
}

/*</if slicer>*/
/* */
/* line 137, ../../../ext-theme-base/sass/etc/mixins/frame.scss */
.x-panel-header-default-framed-left {
  -moz-border-radius-topleft: 3px;
  -webkit-border-top-left-radius: 3px;
  border-top-left-radius: 3px;
  -moz-border-radius-topright: 0;
  -webkit-border-top-right-radius: 0;
  border-top-right-radius: 0;
  -moz-border-radius-bottomright: 0;
  -webkit-border-bottom-right-radius: 0;
  border-bottom-right-radius: 0;
  -moz-border-radius-bottomleft: 3px;
  -webkit-border-bottom-left-radius: 3px;
  border-bottom-left-radius: 3px;
  padding: 5px 4px 5px 4px;
  border-width: 1px 0 1px 1px;
  border-style: solid;
  background-image: none;
  background-color: #3a4155;
  background-image: -webkit-gradient(linear, 100% 50%, 0% 50%, color-stop(0%, #434a5e), color-stop(45%, #3c4255), color-stop(46%, #2a2f3e), color-stop(50%, #2a2f3e), color-stop(51%, #313646), color-stop(100%, #3a4155));
  background-image: -webkit-linear-gradient(right, #434a5e, #3c4255 45%, #2a2f3e 46%, #2a2f3e 50%, #313646 51%, #3a4155);
  background-image: -moz-linear-gradient(right, #434a5e, #3c4255 45%, #2a2f3e 46%, #2a2f3e 50%, #313646 51%, #3a4155);
  background-image: -o-linear-gradient(right, #434a5e, #3c4255 45%, #2a2f3e 46%, #2a2f3e 50%, #313646 51%, #3a4155);
  background-image: linear-gradient(right, #434a5e, #3c4255 45%, #2a2f3e 46%, #2a2f3e 50%, #313646 51%, #3a4155);
}

/* line 189, ../../../ext-theme-base/sass/etc/mixins/frame.scss */
.x-panel-header-default-framed-left-mc {
  background-image: url(images/panel-header/panel-header-default-framed-left-fbg.gif);
  background-position: left 0;
  background-color: #3a4155;
}

/* line 212, ../../../ext-theme-base/sass/etc/mixins/frame.scss */
.x-nlg .x-panel-header-default-framed-left {
  background-image: url(images/panel-header/panel-header-default-framed-left-bg.gif);
  background-position: left 0;
}

/* line 235, ../../../ext-theme-base/sass/etc/mixins/frame.scss */
.x-nbr .x-panel-header-default-framed-left {
  padding: 0 !important;
  border-width: 0 !important;
  -webkit-border-radius: 0px;
  -moz-border-radius: 0px;
  -ms-border-radius: 0px;
  -o-border-radius: 0px;
  border-radius: 0px;
  background-color: transparent;
  background-image: none;
}

/* line 255, ../../../ext-theme-base/sass/etc/mixins/frame.scss */
body.x-nbr .x-panel-header-default-framed-left-frameInfo {
  font-family: dv-3-0-0-3-1-0-1-1-5-4-5-4;
}

/* line 279, ../../../ext-theme-base/sass/etc/mixins/frame.scss */
.x-panel-header-default-framed-left-tl {
  background-position: 0 0;
}

/* line 283, ../../../ext-theme-base/sass/etc/mixins/frame.scss */
.x-panel-header-default-framed-left-tr {
  background-position: 0 -3px;
}

/* line 287, ../../../ext-theme-base/sass/etc/mixins/frame.scss */
.x-panel-header-default-framed-left-bl {
  background-position: 0 -6px;
}

/* line 291, ../../../ext-theme-base/sass/etc/mixins/frame.scss */
.x-panel-header-default-framed-left-br {
  background-position: 0 -9px;
}

/* line 295, ../../../ext-theme-base/sass/etc/mixins/frame.scss */
.x-panel-header-default-framed-left-ml {
  background-position: -3px 0;
}

/* line 299, ../../../ext-theme-base/sass/etc/mixins/frame.scss */
.x-panel-header-default-framed-left-mr {
  background-position: right 0;
}

/* line 303, ../../../ext-theme-base/sass/etc/mixins/frame.scss */
.x-panel-header-default-framed-left-tc {
  background-position: left 0;
}

/* line 307, ../../../ext-theme-base/sass/etc/mixins/frame.scss */
.x-panel-header-default-framed-left-bc {
  background-position: left -3px;
}

/* line 357, ../../../ext-theme-base/sass/etc/mixins/frame.scss */
.x-panel-header-default-framed-left-tr,
.x-panel-header-default-framed-left-br,
.x-panel-header-default-framed-left-mr {
  padding-right: 0;
}

/* line 363, ../../../ext-theme-base/sass/etc/mixins/frame.scss */
.x-panel-header-default-framed-left-tl,
.x-panel-header-default-framed-left-bl,
.x-panel-header-default-framed-left-ml {
  padding-left: 3px;
}

/* line 367, ../../../ext-theme-base/sass/etc/mixins/frame.scss */
.x-panel-header-default-framed-left-tc {
  height: 3px;
}

/* line 370, ../../../ext-theme-base/sass/etc/mixins/frame.scss */
.x-panel-header-default-framed-left-bc {
  height: 3px;
}

/* line 381, ../../../ext-theme-base/sass/etc/mixins/frame.scss */
.x-panel-header-default-framed-left-tl,
.x-panel-header-default-framed-left-bl,
.x-panel-header-default-framed-left-tr,
.x-panel-header-default-framed-left-br,
.x-panel-header-default-framed-left-tc,
.x-panel-header-default-framed-left-bc,
.x-panel-header-default-framed-left-ml,
.x-panel-header-default-framed-left-mr {
  zoom: 1;
  background-image: url(images/panel-header/panel-header-default-framed-left-corners.gif);
}

/* line 406, ../../../ext-theme-base/sass/etc/mixins/frame.scss */
.x-panel-header-default-framed-left-tc,
.x-panel-header-default-framed-left-bc {
  zoom: 1;
  background-image: url(images/panel-header/panel-header-default-framed-left-sides.gif);
  background-repeat: repeat-x;
}

/* line 437, ../../../ext-theme-base/sass/etc/mixins/frame.scss */
.x-panel-header-default-framed-left-mc {
  padding: 3px 4px 3px 2px;
}

/* line 446, ../../../ext-theme-base/sass/etc/mixins/frame.scss */
.x-strict .x-ie7 .x-panel-header-default-framed-left-tl,
.x-strict .x-ie7 .x-panel-header-default-framed-left-bl {
  position: relative;
  right: 0;
}

/*<if slicer>*/
/* line 78, ../../../ext-theme-base/sass/etc/mixins/slicer.scss */
.x-panel-header-default-framed-left:after {
  display: none;
  content: "x-slicer:stretch:right, frame-bg:url(images/panel-header/panel-header-default-framed-left-fbg.gif), bg:url(images/panel-header/panel-header-default-framed-left-bg.gif), corners:url(images/panel-header/panel-header-default-framed-left-corners.gif), sides:url(images/panel-header/panel-header-default-framed-left-sides.gif)";
}

/*</if slicer>*/
/* */
/* line 137, ../../../ext-theme-base/sass/etc/mixins/frame.scss */
.x-panel-header-default-framed-collapsed-top {
  -moz-border-radius-topleft: 3px;
  -webkit-border-top-left-radius: 3px;
  border-top-left-radius: 3px;
  -moz-border-radius-topright: 3px;
  -webkit-border-top-right-radius: 3px;
  border-top-right-radius: 3px;
  -moz-border-radius-bottomright: 3px;
  -webkit-border-bottom-right-radius: 3px;
  border-bottom-right-radius: 3px;
  -moz-border-radius-bottomleft: 3px;
  -webkit-border-bottom-left-radius: 3px;
  border-bottom-left-radius: 3px;
  padding: 4px 5px 4px 5px;
  border-width: 1px;
  border-style: solid;
  background-image: none;
  background-color: #3a4155;
  background-image: -webkit-gradient(linear, 50% 0%, 50% 100%, color-stop(0%, #434a5e), color-stop(45%, #3c4255), color-stop(46%, #2a2f3e), color-stop(50%, #2a2f3e), color-stop(51%, #313646), color-stop(100%, #3a4155));
  background-image: -webkit-linear-gradient(top, #434a5e, #3c4255 45%, #2a2f3e 46%, #2a2f3e 50%, #313646 51%, #3a4155);
  background-image: -moz-linear-gradient(top, #434a5e, #3c4255 45%, #2a2f3e 46%, #2a2f3e 50%, #313646 51%, #3a4155);
  background-image: -o-linear-gradient(top, #434a5e, #3c4255 45%, #2a2f3e 46%, #2a2f3e 50%, #313646 51%, #3a4155);
  background-image: linear-gradient(top, #434a5e, #3c4255 45%, #2a2f3e 46%, #2a2f3e 50%, #313646 51%, #3a4155);
}

/* line 189, ../../../ext-theme-base/sass/etc/mixins/frame.scss */
.x-panel-header-default-framed-collapsed-top-mc {
  background-image: url(images/panel-header/panel-header-default-framed-collapsed-top-fbg.gif);
  background-position: 0 top;
  background-color: #3a4155;
}

/* line 212, ../../../ext-theme-base/sass/etc/mixins/frame.scss */
.x-nlg .x-panel-header-default-framed-collapsed-top {
  background-image: url(images/panel-header/panel-header-default-framed-collapsed-top-bg.gif);
  background-position: 0 top;
}

/* line 235, ../../../ext-theme-base/sass/etc/mixins/frame.scss */
.x-nbr .x-panel-header-default-framed-collapsed-top {
  padding: 0 !important;
  border-width: 0 !important;
  -webkit-border-radius: 0px;
  -moz-border-radius: 0px;
  -ms-border-radius: 0px;
  -o-border-radius: 0px;
  border-radius: 0px;
  background-color: transparent;
  background-image: none;
}

/* line 255, ../../../ext-theme-base/sass/etc/mixins/frame.scss */
body.x-nbr .x-panel-header-default-framed-collapsed-top-frameInfo {
  font-family: dh-3-3-3-3-1-1-1-1-4-5-4-5;
}

/* line 322, ../../../ext-theme-base/sass/etc/mixins/frame.scss */
.x-panel-header-default-framed-collapsed-top-tl {
  background-position: 0 -6px;
}

/* line 326, ../../../ext-theme-base/sass/etc/mixins/frame.scss */
.x-panel-header-default-framed-collapsed-top-tr {
  background-position: right -9px;
}

/* line 330, ../../../ext-theme-base/sass/etc/mixins/frame.scss */
.x-panel-header-default-framed-collapsed-top-bl {
  background-position: 0 -12px;
}

/* line 334, ../../../ext-theme-base/sass/etc/mixins/frame.scss */
.x-panel-header-default-framed-collapsed-top-br {
  background-position: right -15px;
}

/* line 338, ../../../ext-theme-base/sass/etc/mixins/frame.scss */
.x-panel-header-default-framed-collapsed-top-ml {
  background-position: 0 top;
}

/* line 342, ../../../ext-theme-base/sass/etc/mixins/frame.scss */
.x-panel-header-default-framed-collapsed-top-mr {
  background-position: right top;
}

/* line 346, ../../../ext-theme-base/sass/etc/mixins/frame.scss */
.x-panel-header-default-framed-collapsed-top-tc {
  background-position: 0 0;
}

/* line 350, ../../../ext-theme-base/sass/etc/mixins/frame.scss */
.x-panel-header-default-framed-collapsed-top-bc {
  background-position: 0 -3px;
}

/* line 357, ../../../ext-theme-base/sass/etc/mixins/frame.scss */
.x-panel-header-default-framed-collapsed-top-tr,
.x-panel-header-default-framed-collapsed-top-br,
.x-panel-header-default-framed-collapsed-top-mr {
  padding-right: 3px;
}

/* line 363, ../../../ext-theme-base/sass/etc/mixins/frame.scss */
.x-panel-header-default-framed-collapsed-top-tl,
.x-panel-header-default-framed-collapsed-top-bl,
.x-panel-header-default-framed-collapsed-top-ml {
  padding-left: 3px;
}

/* line 367, ../../../ext-theme-base/sass/etc/mixins/frame.scss */
.x-panel-header-default-framed-collapsed-top-tc {
  height: 3px;
}

/* line 370, ../../../ext-theme-base/sass/etc/mixins/frame.scss */
.x-panel-header-default-framed-collapsed-top-bc {
  height: 3px;
}

/* line 381, ../../../ext-theme-base/sass/etc/mixins/frame.scss */
.x-panel-header-default-framed-collapsed-top-tl,
.x-panel-header-default-framed-collapsed-top-bl,
.x-panel-header-default-framed-collapsed-top-tr,
.x-panel-header-default-framed-collapsed-top-br,
.x-panel-header-default-framed-collapsed-top-tc,
.x-panel-header-default-framed-collapsed-top-bc,
.x-panel-header-default-framed-collapsed-top-ml,
.x-panel-header-default-framed-collapsed-top-mr {
  zoom: 1;
  background-image: url(images/panel-header/panel-header-default-framed-collapsed-top-corners.gif);
}

/* line 425, ../../../ext-theme-base/sass/etc/mixins/frame.scss */
.x-panel-header-default-framed-collapsed-top-ml,
.x-panel-header-default-framed-collapsed-top-mr {
  zoom: 1;
  background-image: url(images/panel-header/panel-header-default-framed-collapsed-top-sides.gif);
}

/* line 437, ../../../ext-theme-base/sass/etc/mixins/frame.scss */
.x-panel-header-default-framed-collapsed-top-mc {
  padding: 2px 3px 2px 3px;
}

/* line 446, ../../../ext-theme-base/sass/etc/mixins/frame.scss */
.x-strict .x-ie7 .x-panel-header-default-framed-collapsed-top-tl,
.x-strict .x-ie7 .x-panel-header-default-framed-collapsed-top-bl {
  position: relative;
  right: 0;
}

/*<if slicer>*/
/* line 78, ../../../ext-theme-base/sass/etc/mixins/slicer.scss */
.x-panel-header-default-framed-collapsed-top:after {
  display: none;
  content: "x-slicer:stretch:bottom, frame-bg:url(images/panel-header/panel-header-default-framed-collapsed-top-fbg.gif), bg:url(images/panel-header/panel-header-default-framed-collapsed-top-bg.gif), corners:url(images/panel-header/panel-header-default-framed-collapsed-top-corners.gif), sides:url(images/panel-header/panel-header-default-framed-collapsed-top-sides.gif)";
}

/*</if slicer>*/
/* */
/* line 137, ../../../ext-theme-base/sass/etc/mixins/frame.scss */
.x-panel-header-default-framed-collapsed-right {
  -moz-border-radius-topleft: 3px;
  -webkit-border-top-left-radius: 3px;
  border-top-left-radius: 3px;
  -moz-border-radius-topright: 3px;
  -webkit-border-top-right-radius: 3px;
  border-top-right-radius: 3px;
  -moz-border-radius-bottomright: 3px;
  -webkit-border-bottom-right-radius: 3px;
  border-bottom-right-radius: 3px;
  -moz-border-radius-bottomleft: 3px;
  -webkit-border-bottom-left-radius: 3px;
  border-bottom-left-radius: 3px;
  padding: 5px 4px 5px 4px;
  border-width: 1px;
  border-style: solid;
  background-image: none;
  background-color: #3a4155;
  background-image: -webkit-gradient(linear, 100% 50%, 0% 50%, color-stop(0%, #434a5e), color-stop(45%, #3c4255), color-stop(46%, #2a2f3e), color-stop(50%, #2a2f3e), color-stop(51%, #313646), color-stop(100%, #3a4155));
  background-image: -webkit-linear-gradient(right, #434a5e, #3c4255 45%, #2a2f3e 46%, #2a2f3e 50%, #313646 51%, #3a4155);
  background-image: -moz-linear-gradient(right, #434a5e, #3c4255 45%, #2a2f3e 46%, #2a2f3e 50%, #313646 51%, #3a4155);
  background-image: -o-linear-gradient(right, #434a5e, #3c4255 45%, #2a2f3e 46%, #2a2f3e 50%, #313646 51%, #3a4155);
  background-image: linear-gradient(right, #434a5e, #3c4255 45%, #2a2f3e 46%, #2a2f3e 50%, #313646 51%, #3a4155);
}

/* line 189, ../../../ext-theme-base/sass/etc/mixins/frame.scss */
.x-panel-header-default-framed-collapsed-right-mc {
  background-image: url(images/panel-header/panel-header-default-framed-collapsed-right-fbg.gif);
  background-position: right 0;
  background-color: #3a4155;
}

/* line 212, ../../../ext-theme-base/sass/etc/mixins/frame.scss */
.x-nlg .x-panel-header-default-framed-collapsed-right {
  background-image: url(images/panel-header/panel-header-default-framed-collapsed-right-bg.gif);
  background-position: right 0;
}

/* line 235, ../../../ext-theme-base/sass/etc/mixins/frame.scss */
.x-nbr .x-panel-header-default-framed-collapsed-right {
  padding: 0 !important;
  border-width: 0 !important;
  -webkit-border-radius: 0px;
  -moz-border-radius: 0px;
  -ms-border-radius: 0px;
  -o-border-radius: 0px;
  border-radius: 0px;
  background-color: transparent;
  background-image: none;
}

/* line 255, ../../../ext-theme-base/sass/etc/mixins/frame.scss */
body.x-nbr .x-panel-header-default-framed-collapsed-right-frameInfo {
  font-family: dv-3-3-3-3-1-1-1-1-5-4-5-4;
}

/* line 279, ../../../ext-theme-base/sass/etc/mixins/frame.scss */
.x-panel-header-default-framed-collapsed-right-tl {
  background-position: 0 0;
}

/* line 283, ../../../ext-theme-base/sass/etc/mixins/frame.scss */
.x-panel-header-default-framed-collapsed-right-tr {
  background-position: 0 -3px;
}

/* line 287, ../../../ext-theme-base/sass/etc/mixins/frame.scss */
.x-panel-header-default-framed-collapsed-right-bl {
  background-position: 0 -6px;
}

/* line 291, ../../../ext-theme-base/sass/etc/mixins/frame.scss */
.x-panel-header-default-framed-collapsed-right-br {
  background-position: 0 -9px;
}

/* line 295, ../../../ext-theme-base/sass/etc/mixins/frame.scss */
.x-panel-header-default-framed-collapsed-right-ml {
  background-position: -3px 0;
}

/* line 299, ../../../ext-theme-base/sass/etc/mixins/frame.scss */
.x-panel-header-default-framed-collapsed-right-mr {
  background-position: right 0;
}

/* line 303, ../../../ext-theme-base/sass/etc/mixins/frame.scss */
.x-panel-header-default-framed-collapsed-right-tc {
  background-position: right 0;
}

/* line 307, ../../../ext-theme-base/sass/etc/mixins/frame.scss */
.x-panel-header-default-framed-collapsed-right-bc {
  background-position: right -3px;
}

/* line 357, ../../../ext-theme-base/sass/etc/mixins/frame.scss */
.x-panel-header-default-framed-collapsed-right-tr,
.x-panel-header-default-framed-collapsed-right-br,
.x-panel-header-default-framed-collapsed-right-mr {
  padding-right: 3px;
}

/* line 363, ../../../ext-theme-base/sass/etc/mixins/frame.scss */
.x-panel-header-default-framed-collapsed-right-tl,
.x-panel-header-default-framed-collapsed-right-bl,
.x-panel-header-default-framed-collapsed-right-ml {
  padding-left: 3px;
}

/* line 367, ../../../ext-theme-base/sass/etc/mixins/frame.scss */
.x-panel-header-default-framed-collapsed-right-tc {
  height: 3px;
}

/* line 370, ../../../ext-theme-base/sass/etc/mixins/frame.scss */
.x-panel-header-default-framed-collapsed-right-bc {
  height: 3px;
}

/* line 381, ../../../ext-theme-base/sass/etc/mixins/frame.scss */
.x-panel-header-default-framed-collapsed-right-tl,
.x-panel-header-default-framed-collapsed-right-bl,
.x-panel-header-default-framed-collapsed-right-tr,
.x-panel-header-default-framed-collapsed-right-br,
.x-panel-header-default-framed-collapsed-right-tc,
.x-panel-header-default-framed-collapsed-right-bc,
.x-panel-header-default-framed-collapsed-right-ml,
.x-panel-header-default-framed-collapsed-right-mr {
  zoom: 1;
  background-image: url(images/panel-header/panel-header-default-framed-collapsed-right-corners.gif);
}

/* line 406, ../../../ext-theme-base/sass/etc/mixins/frame.scss */
.x-panel-header-default-framed-collapsed-right-tc,
.x-panel-header-default-framed-collapsed-right-bc {
  zoom: 1;
  background-image: url(images/panel-header/panel-header-default-framed-collapsed-right-sides.gif);
  background-repeat: repeat-x;
}

/* line 437, ../../../ext-theme-base/sass/etc/mixins/frame.scss */
.x-panel-header-default-framed-collapsed-right-mc {
  padding: 3px 2px 3px 2px;
}

/* line 446, ../../../ext-theme-base/sass/etc/mixins/frame.scss */
.x-strict .x-ie7 .x-panel-header-default-framed-collapsed-right-tl,
.x-strict .x-ie7 .x-panel-header-default-framed-collapsed-right-bl {
  position: relative;
  right: 0;
}

/*<if slicer>*/
/* line 78, ../../../ext-theme-base/sass/etc/mixins/slicer.scss */
.x-panel-header-default-framed-collapsed-right:after {
  display: none;
  content: "x-slicer:stretch:left, frame-bg:url(images/panel-header/panel-header-default-framed-collapsed-right-fbg.gif), bg:url(images/panel-header/panel-header-default-framed-collapsed-right-bg.gif), corners:url(images/panel-header/panel-header-default-framed-collapsed-right-corners.gif), sides:url(images/panel-header/panel-header-default-framed-collapsed-right-sides.gif)";
}

/*</if slicer>*/
/* */
/* line 137, ../../../ext-theme-base/sass/etc/mixins/frame.scss */
.x-panel-header-default-framed-collapsed-bottom {
  -moz-border-radius-topleft: 3px;
  -webkit-border-top-left-radius: 3px;
  border-top-left-radius: 3px;
  -moz-border-radius-topright: 3px;
  -webkit-border-top-right-radius: 3px;
  border-top-right-radius: 3px;
  -moz-border-radius-bottomright: 3px;
  -webkit-border-bottom-right-radius: 3px;
  border-bottom-right-radius: 3px;
  -moz-border-radius-bottomleft: 3px;
  -webkit-border-bottom-left-radius: 3px;
  border-bottom-left-radius: 3px;
  padding: 4px 5px 4px 5px;
  border-width: 1px;
  border-style: solid;
  background-image: none;
  background-color: #3a4155;
  background-image: -webkit-gradient(linear, 50% 0%, 50% 100%, color-stop(0%, #434a5e), color-stop(45%, #3c4255), color-stop(46%, #2a2f3e), color-stop(50%, #2a2f3e), color-stop(51%, #313646), color-stop(100%, #3a4155));
  background-image: -webkit-linear-gradient(top, #434a5e, #3c4255 45%, #2a2f3e 46%, #2a2f3e 50%, #313646 51%, #3a4155);
  background-image: -moz-linear-gradient(top, #434a5e, #3c4255 45%, #2a2f3e 46%, #2a2f3e 50%, #313646 51%, #3a4155);
  background-image: -o-linear-gradient(top, #434a5e, #3c4255 45%, #2a2f3e 46%, #2a2f3e 50%, #313646 51%, #3a4155);
  background-image: linear-gradient(top, #434a5e, #3c4255 45%, #2a2f3e 46%, #2a2f3e 50%, #313646 51%, #3a4155);
}

/* line 189, ../../../ext-theme-base/sass/etc/mixins/frame.scss */
.x-panel-header-default-framed-collapsed-bottom-mc {
  background-image: url(images/panel-header/panel-header-default-framed-collapsed-bottom-fbg.gif);
  background-position: 0 bottom;
  background-color: #3a4155;
}

/* line 212, ../../../ext-theme-base/sass/etc/mixins/frame.scss */
.x-nlg .x-panel-header-default-framed-collapsed-bottom {
  background-image: url(images/panel-header/panel-header-default-framed-collapsed-bottom-bg.gif);
  background-position: 0 bottom;
}

/* line 235, ../../../ext-theme-base/sass/etc/mixins/frame.scss */
.x-nbr .x-panel-header-default-framed-collapsed-bottom {
  padding: 0 !important;
  border-width: 0 !important;
  -webkit-border-radius: 0px;
  -moz-border-radius: 0px;
  -ms-border-radius: 0px;
  -o-border-radius: 0px;
  border-radius: 0px;
  background-color: transparent;
  background-image: none;
}

/* line 255, ../../../ext-theme-base/sass/etc/mixins/frame.scss */
body.x-nbr .x-panel-header-default-framed-collapsed-bottom-frameInfo {
  font-family: dh-3-3-3-3-1-1-1-1-4-5-4-5;
}

/* line 322, ../../../ext-theme-base/sass/etc/mixins/frame.scss */
.x-panel-header-default-framed-collapsed-bottom-tl {
  background-position: 0 -6px;
}

/* line 326, ../../../ext-theme-base/sass/etc/mixins/frame.scss */
.x-panel-header-default-framed-collapsed-bottom-tr {
  background-position: right -9px;
}

/* line 330, ../../../ext-theme-base/sass/etc/mixins/frame.scss */
.x-panel-header-default-framed-collapsed-bottom-bl {
  background-position: 0 -12px;
}

/* line 334, ../../../ext-theme-base/sass/etc/mixins/frame.scss */
.x-panel-header-default-framed-collapsed-bottom-br {
  background-position: right -15px;
}

/* line 338, ../../../ext-theme-base/sass/etc/mixins/frame.scss */
.x-panel-header-default-framed-collapsed-bottom-ml {
  background-position: 0 bottom;
}

/* line 342, ../../../ext-theme-base/sass/etc/mixins/frame.scss */
.x-panel-header-default-framed-collapsed-bottom-mr {
  background-position: right bottom;
}

/* line 346, ../../../ext-theme-base/sass/etc/mixins/frame.scss */
.x-panel-header-default-framed-collapsed-bottom-tc {
  background-position: 0 0;
}

/* line 350, ../../../ext-theme-base/sass/etc/mixins/frame.scss */
.x-panel-header-default-framed-collapsed-bottom-bc {
  background-position: 0 -3px;
}

/* line 357, ../../../ext-theme-base/sass/etc/mixins/frame.scss */
.x-panel-header-default-framed-collapsed-bottom-tr,
.x-panel-header-default-framed-collapsed-bottom-br,
.x-panel-header-default-framed-collapsed-bottom-mr {
  padding-right: 3px;
}

/* line 363, ../../../ext-theme-base/sass/etc/mixins/frame.scss */
.x-panel-header-default-framed-collapsed-bottom-tl,
.x-panel-header-default-framed-collapsed-bottom-bl,
.x-panel-header-default-framed-collapsed-bottom-ml {
  padding-left: 3px;
}

/* line 367, ../../../ext-theme-base/sass/etc/mixins/frame.scss */
.x-panel-header-default-framed-collapsed-bottom-tc {
  height: 3px;
}

/* line 370, ../../../ext-theme-base/sass/etc/mixins/frame.scss */
.x-panel-header-default-framed-collapsed-bottom-bc {
  height: 3px;
}

/* line 381, ../../../ext-theme-base/sass/etc/mixins/frame.scss */
.x-panel-header-default-framed-collapsed-bottom-tl,
.x-panel-header-default-framed-collapsed-bottom-bl,
.x-panel-header-default-framed-collapsed-bottom-tr,
.x-panel-header-default-framed-collapsed-bottom-br,
.x-panel-header-default-framed-collapsed-bottom-tc,
.x-panel-header-default-framed-collapsed-bottom-bc,
.x-panel-header-default-framed-collapsed-bottom-ml,
.x-panel-header-default-framed-collapsed-bottom-mr {
  zoom: 1;
  background-image: url(images/panel-header/panel-header-default-framed-collapsed-bottom-corners.gif);
}

/* line 425, ../../../ext-theme-base/sass/etc/mixins/frame.scss */
.x-panel-header-default-framed-collapsed-bottom-ml,
.x-panel-header-default-framed-collapsed-bottom-mr {
  zoom: 1;
  background-image: url(images/panel-header/panel-header-default-framed-collapsed-bottom-sides.gif);
}

/* line 437, ../../../ext-theme-base/sass/etc/mixins/frame.scss */
.x-panel-header-default-framed-collapsed-bottom-mc {
  padding: 2px 3px 2px 3px;
}

/* line 446, ../../../ext-theme-base/sass/etc/mixins/frame.scss */
.x-strict .x-ie7 .x-panel-header-default-framed-collapsed-bottom-tl,
.x-strict .x-ie7 .x-panel-header-default-framed-collapsed-bottom-bl {
  position: relative;
  right: 0;
}

/*<if slicer>*/
/* line 78, ../../../ext-theme-base/sass/etc/mixins/slicer.scss */
.x-panel-header-default-framed-collapsed-bottom:after {
  display: none;
  content: "x-slicer:stretch:top, frame-bg:url(images/panel-header/panel-header-default-framed-collapsed-bottom-fbg.gif), bg:url(images/panel-header/panel-header-default-framed-collapsed-bottom-bg.gif), corners:url(images/panel-header/panel-header-default-framed-collapsed-bottom-corners.gif), sides:url(images/panel-header/panel-header-default-framed-collapsed-bottom-sides.gif)";
}

/*</if slicer>*/
/* */
/* line 137, ../../../ext-theme-base/sass/etc/mixins/frame.scss */
.x-panel-header-default-framed-collapsed-left {
  -moz-border-radius-topleft: 3px;
  -webkit-border-top-left-radius: 3px;
  border-top-left-radius: 3px;
  -moz-border-radius-topright: 3px;
  -webkit-border-top-right-radius: 3px;
  border-top-right-radius: 3px;
  -moz-border-radius-bottomright: 3px;
  -webkit-border-bottom-right-radius: 3px;
  border-bottom-right-radius: 3px;
  -moz-border-radius-bottomleft: 3px;
  -webkit-border-bottom-left-radius: 3px;
  border-bottom-left-radius: 3px;
  padding: 5px 4px 5px 4px;
  border-width: 1px;
  border-style: solid;
  background-image: none;
  background-color: #3a4155;
  background-image: -webkit-gradient(linear, 100% 50%, 0% 50%, color-stop(0%, #434a5e), color-stop(45%, #3c4255), color-stop(46%, #2a2f3e), color-stop(50%, #2a2f3e), color-stop(51%, #313646), color-stop(100%, #3a4155));
  background-image: -webkit-linear-gradient(right, #434a5e, #3c4255 45%, #2a2f3e 46%, #2a2f3e 50%, #313646 51%, #3a4155);
  background-image: -moz-linear-gradient(right, #434a5e, #3c4255 45%, #2a2f3e 46%, #2a2f3e 50%, #313646 51%, #3a4155);
  background-image: -o-linear-gradient(right, #434a5e, #3c4255 45%, #2a2f3e 46%, #2a2f3e 50%, #313646 51%, #3a4155);
  background-image: linear-gradient(right, #434a5e, #3c4255 45%, #2a2f3e 46%, #2a2f3e 50%, #313646 51%, #3a4155);
}

/* line 189, ../../../ext-theme-base/sass/etc/mixins/frame.scss */
.x-panel-header-default-framed-collapsed-left-mc {
  background-image: url(images/panel-header/panel-header-default-framed-collapsed-left-fbg.gif);
  background-position: left 0;
  background-color: #3a4155;
}

/* line 212, ../../../ext-theme-base/sass/etc/mixins/frame.scss */
.x-nlg .x-panel-header-default-framed-collapsed-left {
  background-image: url(images/panel-header/panel-header-default-framed-collapsed-left-bg.gif);
  background-position: left 0;
}

/* line 235, ../../../ext-theme-base/sass/etc/mixins/frame.scss */
.x-nbr .x-panel-header-default-framed-collapsed-left {
  padding: 0 !important;
  border-width: 0 !important;
  -webkit-border-radius: 0px;
  -moz-border-radius: 0px;
  -ms-border-radius: 0px;
  -o-border-radius: 0px;
  border-radius: 0px;
  background-color: transparent;
  background-image: none;
}

/* line 255, ../../../ext-theme-base/sass/etc/mixins/frame.scss */
body.x-nbr .x-panel-header-default-framed-collapsed-left-frameInfo {
  font-family: dv-3-3-3-3-1-1-1-1-5-4-5-4;
}

/* line 279, ../../../ext-theme-base/sass/etc/mixins/frame.scss */
.x-panel-header-default-framed-collapsed-left-tl {
  background-position: 0 0;
}

/* line 283, ../../../ext-theme-base/sass/etc/mixins/frame.scss */
.x-panel-header-default-framed-collapsed-left-tr {
  background-position: 0 -3px;
}

/* line 287, ../../../ext-theme-base/sass/etc/mixins/frame.scss */
.x-panel-header-default-framed-collapsed-left-bl {
  background-position: 0 -6px;
}

/* line 291, ../../../ext-theme-base/sass/etc/mixins/frame.scss */
.x-panel-header-default-framed-collapsed-left-br {
  background-position: 0 -9px;
}

/* line 295, ../../../ext-theme-base/sass/etc/mixins/frame.scss */
.x-panel-header-default-framed-collapsed-left-ml {
  background-position: -3px 0;
}

/* line 299, ../../../ext-theme-base/sass/etc/mixins/frame.scss */
.x-panel-header-default-framed-collapsed-left-mr {
  background-position: right 0;
}

/* line 303, ../../../ext-theme-base/sass/etc/mixins/frame.scss */
.x-panel-header-default-framed-collapsed-left-tc {
  background-position: left 0;
}

/* line 307, ../../../ext-theme-base/sass/etc/mixins/frame.scss */
.x-panel-header-default-framed-collapsed-left-bc {
  background-position: left -3px;
}

/* line 357, ../../../ext-theme-base/sass/etc/mixins/frame.scss */
.x-panel-header-default-framed-collapsed-left-tr,
.x-panel-header-default-framed-collapsed-left-br,
.x-panel-header-default-framed-collapsed-left-mr {
  padding-right: 3px;
}

/* line 363, ../../../ext-theme-base/sass/etc/mixins/frame.scss */
.x-panel-header-default-framed-collapsed-left-tl,
.x-panel-header-default-framed-collapsed-left-bl,
.x-panel-header-default-framed-collapsed-left-ml {
  padding-left: 3px;
}

/* line 367, ../../../ext-theme-base/sass/etc/mixins/frame.scss */
.x-panel-header-default-framed-collapsed-left-tc {
  height: 3px;
}

/* line 370, ../../../ext-theme-base/sass/etc/mixins/frame.scss */
.x-panel-header-default-framed-collapsed-left-bc {
  height: 3px;
}

/* line 381, ../../../ext-theme-base/sass/etc/mixins/frame.scss */
.x-panel-header-default-framed-collapsed-left-tl,
.x-panel-header-default-framed-collapsed-left-bl,
.x-panel-header-default-framed-collapsed-left-tr,
.x-panel-header-default-framed-collapsed-left-br,
.x-panel-header-default-framed-collapsed-left-tc,
.x-panel-header-default-framed-collapsed-left-bc,
.x-panel-header-default-framed-collapsed-left-ml,
.x-panel-header-default-framed-collapsed-left-mr {
  zoom: 1;
  background-image: url(images/panel-header/panel-header-default-framed-collapsed-left-corners.gif);
}

/* line 406, ../../../ext-theme-base/sass/etc/mixins/frame.scss */
.x-panel-header-default-framed-collapsed-left-tc,
.x-panel-header-default-framed-collapsed-left-bc {
  zoom: 1;
  background-image: url(images/panel-header/panel-header-default-framed-collapsed-left-sides.gif);
  background-repeat: repeat-x;
}

/* line 437, ../../../ext-theme-base/sass/etc/mixins/frame.scss */
.x-panel-header-default-framed-collapsed-left-mc {
  padding: 3px 2px 3px 2px;
}

/* line 446, ../../../ext-theme-base/sass/etc/mixins/frame.scss */
.x-strict .x-ie7 .x-panel-header-default-framed-collapsed-left-tl,
.x-strict .x-ie7 .x-panel-header-default-framed-collapsed-left-bl {
  position: relative;
  right: 0;
}

/*<if slicer>*/
/* line 78, ../../../ext-theme-base/sass/etc/mixins/slicer.scss */
.x-panel-header-default-framed-collapsed-left:after {
  display: none;
  content: "x-slicer:stretch:right, frame-bg:url(images/panel-header/panel-header-default-framed-collapsed-left-fbg.gif), bg:url(images/panel-header/panel-header-default-framed-collapsed-left-bg.gif), corners:url(images/panel-header/panel-header-default-framed-collapsed-left-corners.gif), sides:url(images/panel-header/panel-header-default-framed-collapsed-left-sides.gif)";
}

/*</if slicer>*/
/* */
/* line 396, ../../../ext-theme-neutral/sass/src/panel/Panel.scss */
.x-panel .x-panel-header-default-framed-top {
  border-bottom-width: 1px !important;
}
/* line 400, ../../../ext-theme-neutral/sass/src/panel/Panel.scss */
.x-panel .x-panel-header-default-framed-right {
  border-left-width: 1px !important;
}
/* line 404, ../../../ext-theme-neutral/sass/src/panel/Panel.scss */
.x-panel .x-panel-header-default-framed-bottom {
  border-top-width: 1px !important;
}
/* line 408, ../../../ext-theme-neutral/sass/src/panel/Panel.scss */
.x-panel .x-panel-header-default-framed-left {
  border-right-width: 1px !important;
}

/* line 414, ../../../ext-theme-neutral/sass/src/panel/Panel.scss */
.x-nbr .x-panel-header-default-framed-collapsed-top {
  border-bottom-width: 0 !important;
}
/* line 418, ../../../ext-theme-neutral/sass/src/panel/Panel.scss */
.x-nbr .x-panel-header-default-framed-collapsed-right {
  border-left-width: 0 !important;
}
/* line 422, ../../../ext-theme-neutral/sass/src/panel/Panel.scss */
.x-nbr .x-panel-header-default-framed-collapsed-bottom {
  border-top-width: 0 !important;
}
/* line 426, ../../../ext-theme-neutral/sass/src/panel/Panel.scss */
.x-nbr .x-panel-header-default-framed-collapsed-left {
  border-right-width: 0 !important;
}

/* line 522, ../../../ext-theme-neutral/sass/src/panel/Panel.scss */
.x-panel-header-default-framed-vertical .x-panel-header-text-container {
  -webkit-transform: rotate(90deg);
  -webkit-transform-origin: 0 0;
  -moz-transform: rotate(90deg);
  -moz-transform-origin: 0 0;
  -o-transform: rotate(90deg);
  -o-transform-origin: 0 0;
  transform: rotate(90deg);
  transform-origin: 0 0;
}
/* line 36, ../../../ext-theme-base/sass/etc/mixins/rotate-element.scss */
.x-ie9m .x-panel-header-default-framed-vertical .x-panel-header-text-container {
  background-color: #3a4155;
  filter: progid:DXImageTransform.Microsoft.BasicImage(rotation=1), progid:DXImageTransform.Microsoft.Chroma(color=#3a4155);
}

/* line 533, ../../../ext-theme-neutral/sass/src/panel/Panel.scss */
.x-panel-header-default-framed-top {
  -webkit-box-shadow: #606877 0 1px 0px 0 inset, #606877 -1px 0 0px 0 inset, #606877 1px 0 0px 0 inset;
  -moz-box-shadow: #606877 0 1px 0px 0 inset, #606877 -1px 0 0px 0 inset, #606877 1px 0 0px 0 inset;
  box-shadow: #606877 0 1px 0px 0 inset, #606877 -1px 0 0px 0 inset, #606877 1px 0 0px 0 inset;
}

/* line 537, ../../../ext-theme-neutral/sass/src/panel/Panel.scss */
.x-panel-header-default-framed-right {
  -webkit-box-shadow: #606877 0 1px 0px 0 inset, #606877 0 -1px 0px 0 inset, #606877 -1px 0 0px 0 inset;
  -moz-box-shadow: #606877 0 1px 0px 0 inset, #606877 0 -1px 0px 0 inset, #606877 -1px 0 0px 0 inset;
  box-shadow: #606877 0 1px 0px 0 inset, #606877 0 -1px 0px 0 inset, #606877 -1px 0 0px 0 inset;
}

/* line 541, ../../../ext-theme-neutral/sass/src/panel/Panel.scss */
.x-panel-header-default-framed-bottom {
  -webkit-box-shadow: #606877 0 -1px 0px 0 inset, #606877 -1px 0 0px 0 inset, #606877 1px 0 0px 0 inset;
  -moz-box-shadow: #606877 0 -1px 0px 0 inset, #606877 -1px 0 0px 0 inset, #606877 1px 0 0px 0 inset;
  box-shadow: #606877 0 -1px 0px 0 inset, #606877 -1px 0 0px 0 inset, #606877 1px 0 0px 0 inset;
}

/* line 545, ../../../ext-theme-neutral/sass/src/panel/Panel.scss */
.x-panel-header-default-framed-left {
  -webkit-box-shadow: #606877 0 1px 0px 0 inset, #606877 0 -1px 0px 0 inset, #606877 1px 0 0px 0 inset;
  -moz-box-shadow: #606877 0 1px 0px 0 inset, #606877 0 -1px 0px 0 inset, #606877 1px 0 0px 0 inset;
  box-shadow: #606877 0 1px 0px 0 inset, #606877 0 -1px 0px 0 inset, #606877 1px 0 0px 0 inset;
}

/* line 551, ../../../ext-theme-neutral/sass/src/panel/Panel.scss */
.x-panel-header-default-framed .x-panel-header-icon {
  width: 16px;
  height: 16px;
  background-position: center center;
}
/* line 556, ../../../ext-theme-neutral/sass/src/panel/Panel.scss */
.x-panel-header-default-framed .x-panel-header-glyph {
  color: white;
  font-size: 16px;
  line-height: 16px;
  opacity: 0.5;
}
/* line 572, ../../../ext-theme-neutral/sass/src/panel/Panel.scss */
.x-ie8m .x-panel-header-default-framed .x-panel-header-glyph {
  color: #9ca0aa;
}

/* line 580, ../../../ext-theme-neutral/sass/src/panel/Panel.scss */
.x-panel-header-default-framed-horizontal .x-panel-header-icon-before-title {
  margin: 0 2px 0 0;
}
/* line 590, ../../../ext-theme-neutral/sass/src/panel/Panel.scss */
.x-panel-header-default-framed-horizontal .x-panel-header-icon-after-title {
  margin: 0 0 0 2px;
}

/* line 602, ../../../ext-theme-neutral/sass/src/panel/Panel.scss */
.x-panel-header-default-framed-vertical .x-panel-header-icon-before-title {
  margin: 0 0 2px 0;
}
/* line 612, ../../../ext-theme-neutral/sass/src/panel/Panel.scss */
.x-panel-header-default-framed-vertical .x-panel-header-icon-after-title {
  margin: 2px 0 0 0;
}

/* line 625, ../../../ext-theme-neutral/sass/src/panel/Panel.scss */
.x-panel-header-default-framed-horizontal .x-tool-after-title {
  margin: 0 0 0 2px;
}
/* line 635, ../../../ext-theme-neutral/sass/src/panel/Panel.scss */
.x-panel-header-default-framed-horizontal .x-tool-before-title {
  margin: 0 2px 0 0;
}

/* line 647, ../../../ext-theme-neutral/sass/src/panel/Panel.scss */
.x-panel-header-default-framed-vertical .x-tool-after-title {
  margin: 2px 0 0 0;
}
/* line 657, ../../../ext-theme-neutral/sass/src/panel/Panel.scss */
.x-panel-header-default-framed-vertical .x-tool-before-title {
  margin: 0 0 2px 0;
}

/* line 687, ../../../ext-theme-neutral/sass/src/panel/Panel.scss */
.x-panel-default-framed-resizable .x-panel-handle {
  filter: progid:DXImageTransform.Microsoft.Alpha(Opacity=0);
  opacity: 0;
}

/**
 * Creates a visual theme for a Ext.tip.Tip
 *
 * @param {string} $ui-label
 * The name of the UI being created. Can not included spaces or special punctuation
 * (used in CSS class names).
 *
 * @param {color} [$ui-border-color=$tip-border-color]
 * The border-color of the Tip
 *
 * @param {number} [$ui-border-width=$tip-border-width]
 * The border-width of the Tip
 *
 * @param {number} [$ui-border-radius=$tip-border-radius]
 * The border-radius of the Tip
 *
 * @param {color} [$ui-background-color=$tip-background-color]
 * The background-color of the Tip
 *
 * @param {string/list} [$ui-background-gradient=$tip-background-gradient]
 * The background-gradient of the Tip. Can be either the name of a predefined gradient or a
 * list of color stops. Used as the `$type` parameter for {@link Global_CSS#background-gradient}.
 *
 * @param {number} [$ui-tool-spacing=$tip-tool-spacing]
 * The space between {@link Ext.panel.Tool Tools} in the header
 *
 * @param {string} [$ui-tool-background-image=$tip-tool-background-image]
 * The sprite to use for the header {@link Ext.panel.Tool Tools}
 *
 * @param {number/list} [$ui-header-body-padding=$tip-header-body-padding]
 * The padding of the Tip header's body element
 *
 * @param {color} [$ui-header-color=$tip-header-color]
 * The text color of the Tip header
 *
 * @param {number} [$ui-header-font-size=$tip-header-font-size]
 * The font-size of the Tip header
 *
 * @param {string} [$ui-header-font-weight=$tip-header-font-weight]
 * The font-weight of the Tip header
 *
 * @param {number/list} [$ui-body-padding=$tip-body-padding]
 * The padding of the Tip body
 *
 * @param {color} [$ui-body-color=$tip-body-color]
 * The text color of the Tip body
 *
 * @param {number} [$ui-body-font-size=$tip-body-font-size]
 * The font-size of the Tip body
 *
 * @param {string} [$ui-body-font-weight=$tip-body-font-weight]
 * The font-weight of the Tip body
 *
 * @param {color} [$ui-body-link-color=$tip-body-link-color]
 * The text color of any anchor tags inside the Tip body
 *
 * @param {number} [$ui-inner-border-width=0]
 * The inner border-width of the Tip
 *
 * @param {color} [$ui-inner-border-color=#fff]
 * The inner border-color of the Tip
 *
 * @member Ext.tip.Tip
 */
/* line 167, ../../../ext-theme-neutral/sass/src/tip/Tip.scss */
.x-tip-anchor {
  position: absolute;
  overflow: hidden;
  height: 10px;
  width: 10px;
  border-style: solid;
  border-width: 5px;
  border-color: #122d5e;
  zoom: 1;
}
/* line 182, ../../../ext-theme-neutral/sass/src/tip/Tip.scss */
.x-content-box .x-tip-anchor {
  height: 0;
  width: 0;
}

/* line 189, ../../../ext-theme-neutral/sass/src/tip/Tip.scss */
.x-tip-anchor-top {
  border-top-color: transparent;
  border-left-color: transparent;
  border-right-color: transparent;
  _border-top-color: pink;
  _border-left-color: pink;
  _border-right-color: pink;
  _filter: chroma(color=pink);
}

/* line 202, ../../../ext-theme-neutral/sass/src/tip/Tip.scss */
.x-tip-anchor-bottom {
  border-bottom-color: transparent;
  border-left-color: transparent;
  border-right-color: transparent;
  _border-bottom-color: pink;
  _border-left-color: pink;
  _border-right-color: pink;
  _filter: chroma(color=pink);
}

/* line 215, ../../../ext-theme-neutral/sass/src/tip/Tip.scss */
.x-tip-anchor-left {
  border-top-color: transparent;
  border-bottom-color: transparent;
  border-left-color: transparent;
  _border-top-color: pink;
  _border-bottom-color: pink;
  _border-left-color: pink;
  _filter: chroma(color=pink);
}

/* line 228, ../../../ext-theme-neutral/sass/src/tip/Tip.scss */
.x-tip-anchor-right {
  border-top-color: transparent;
  border-bottom-color: transparent;
  border-right-color: transparent;
  _border-top-color: pink;
  _border-bottom-color: pink;
  _border-right-color: pink;
  _filter: chroma(color=pink);
}

/* line 137, ../../../ext-theme-base/sass/etc/mixins/frame.scss */
.x-tip-default {
  -webkit-border-radius: 3px;
  -moz-border-radius: 3px;
  -ms-border-radius: 3px;
  -o-border-radius: 3px;
  border-radius: 3px;
  padding: 2px 2px 2px 2px;
  border-width: 1px;
  border-style: solid;
  background-color: #5e6986;
}

/* line 189, ../../../ext-theme-base/sass/etc/mixins/frame.scss */
.x-tip-default-mc {
  background-color: #5e6986;
}

/* line 235, ../../../ext-theme-base/sass/etc/mixins/frame.scss */
.x-nbr .x-tip-default {
  padding: 0 !important;
  border-width: 0 !important;
  -webkit-border-radius: 0px;
  -moz-border-radius: 0px;
  -ms-border-radius: 0px;
  -o-border-radius: 0px;
  border-radius: 0px;
  background-color: transparent;
}

/* line 255, ../../../ext-theme-base/sass/etc/mixins/frame.scss */
body.x-nbr .x-tip-default-frameInfo {
  font-family: th-3-3-3-3-1-1-1-1-2-2-2-2;
}

/* line 322, ../../../ext-theme-base/sass/etc/mixins/frame.scss */
.x-tip-default-tl {
  background-position: 0 -6px;
}

/* line 326, ../../../ext-theme-base/sass/etc/mixins/frame.scss */
.x-tip-default-tr {
  background-position: right -9px;
}

/* line 330, ../../../ext-theme-base/sass/etc/mixins/frame.scss */
.x-tip-default-bl {
  background-position: 0 -12px;
}

/* line 334, ../../../ext-theme-base/sass/etc/mixins/frame.scss */
.x-tip-default-br {
  background-position: right -15px;
}

/* line 338, ../../../ext-theme-base/sass/etc/mixins/frame.scss */
.x-tip-default-ml {
  background-position: 0 top;
}

/* line 342, ../../../ext-theme-base/sass/etc/mixins/frame.scss */
.x-tip-default-mr {
  background-position: right top;
}

/* line 346, ../../../ext-theme-base/sass/etc/mixins/frame.scss */
.x-tip-default-tc {
  background-position: 0 0;
}

/* line 350, ../../../ext-theme-base/sass/etc/mixins/frame.scss */
.x-tip-default-bc {
  background-position: 0 -3px;
}

/* line 357, ../../../ext-theme-base/sass/etc/mixins/frame.scss */
.x-tip-default-tr,
.x-tip-default-br,
.x-tip-default-mr {
  padding-right: 3px;
}

/* line 363, ../../../ext-theme-base/sass/etc/mixins/frame.scss */
.x-tip-default-tl,
.x-tip-default-bl,
.x-tip-default-ml {
  padding-left: 3px;
}

/* line 367, ../../../ext-theme-base/sass/etc/mixins/frame.scss */
.x-tip-default-tc {
  height: 3px;
}

/* line 370, ../../../ext-theme-base/sass/etc/mixins/frame.scss */
.x-tip-default-bc {
  height: 3px;
}

/* line 381, ../../../ext-theme-base/sass/etc/mixins/frame.scss */
.x-tip-default-tl,
.x-tip-default-bl,
.x-tip-default-tr,
.x-tip-default-br,
.x-tip-default-tc,
.x-tip-default-bc,
.x-tip-default-ml,
.x-tip-default-mr {
  zoom: 1;
  background-image: url(images/tip/tip-default-corners.gif);
}

/* line 425, ../../../ext-theme-base/sass/etc/mixins/frame.scss */
.x-tip-default-ml,
.x-tip-default-mr {
  zoom: 1;
  background-image: url(images/tip/tip-default-sides.gif);
  background-repeat: repeat-y;
}

/* line 437, ../../../ext-theme-base/sass/etc/mixins/frame.scss */
.x-tip-default-mc {
  padding: 0px 0px 0px 0px;
}

/* line 446, ../../../ext-theme-base/sass/etc/mixins/frame.scss */
.x-strict .x-ie7 .x-tip-default-tl,
.x-strict .x-ie7 .x-tip-default-bl {
  position: relative;
  right: 0;
}

/*<if slicer>*/
/* line 78, ../../../ext-theme-base/sass/etc/mixins/slicer.scss */
.x-tip-default:after {
  display: none;
  content: "x-slicer:corners:url(images/tip/tip-default-corners.gif), sides:url(images/tip/tip-default-sides.gif)";
}

/*</if slicer>*/
/* */
/* line 100, ../../../ext-theme-neutral/sass/src/tip/Tip.scss */
.x-tip-default {
  border-color: #122d5e;
}
/* line 109, ../../../ext-theme-neutral/sass/src/tip/Tip.scss */
.x-tip-default .x-tool-img {
  background-color: #5e6986;
}

/* line 124, ../../../ext-theme-neutral/sass/src/tip/Tip.scss */
.x-tip-header-default .x-tool-after-title {
  margin: 0 0 0 6px;
}
/* line 134, ../../../ext-theme-neutral/sass/src/tip/Tip.scss */
.x-tip-header-default .x-tool-before-title {
  margin: 0 6px 0 0;
}

/* line 145, ../../../ext-theme-neutral/sass/src/tip/Tip.scss */
.x-tip-header-body-default {
  padding: 3px 3px 0 3px;
}

/* line 149, ../../../ext-theme-neutral/sass/src/tip/Tip.scss */
.x-tip-header-text-container-default {
  color: black;
  font-size: 14px;
  font-weight: bold;
}

/* line 155, ../../../ext-theme-neutral/sass/src/tip/Tip.scss */
.x-tip-body-default {
  padding: 3px;
  color: black;
  font-size: 14px;
  font-weight: normal;
}
/* line 160, ../../../ext-theme-neutral/sass/src/tip/Tip.scss */
.x-tip-body-default a {
  color: black;
}

/* line 137, ../../../ext-theme-base/sass/etc/mixins/frame.scss */
.x-tip-form-invalid {
  -webkit-border-radius: 5px;
  -moz-border-radius: 5px;
  -ms-border-radius: 5px;
  -o-border-radius: 5px;
  border-radius: 5px;
  padding: 4px 4px 4px 4px;
  border-width: 1px;
  border-style: solid;
  background-color: white;
}

/* line 189, ../../../ext-theme-base/sass/etc/mixins/frame.scss */
.x-tip-form-invalid-mc {
  background-color: white;
}

/* line 235, ../../../ext-theme-base/sass/etc/mixins/frame.scss */
.x-nbr .x-tip-form-invalid {
  padding: 0 !important;
  border-width: 0 !important;
  -webkit-border-radius: 0px;
  -moz-border-radius: 0px;
  -ms-border-radius: 0px;
  -o-border-radius: 0px;
  border-radius: 0px;
  background-color: transparent;
}

/* line 255, ../../../ext-theme-base/sass/etc/mixins/frame.scss */
body.x-nbr .x-tip-form-invalid-frameInfo {
  font-family: th-5-5-5-5-1-1-1-1-4-4-4-4;
}

/* line 322, ../../../ext-theme-base/sass/etc/mixins/frame.scss */
.x-tip-form-invalid-tl {
  background-position: 0 -10px;
}

/* line 326, ../../../ext-theme-base/sass/etc/mixins/frame.scss */
.x-tip-form-invalid-tr {
  background-position: right -15px;
}

/* line 330, ../../../ext-theme-base/sass/etc/mixins/frame.scss */
.x-tip-form-invalid-bl {
  background-position: 0 -20px;
}

/* line 334, ../../../ext-theme-base/sass/etc/mixins/frame.scss */
.x-tip-form-invalid-br {
  background-position: right -25px;
}

/* line 338, ../../../ext-theme-base/sass/etc/mixins/frame.scss */
.x-tip-form-invalid-ml {
  background-position: 0 top;
}

/* line 342, ../../../ext-theme-base/sass/etc/mixins/frame.scss */
.x-tip-form-invalid-mr {
  background-position: right top;
}

/* line 346, ../../../ext-theme-base/sass/etc/mixins/frame.scss */
.x-tip-form-invalid-tc {
  background-position: 0 0;
}

/* line 350, ../../../ext-theme-base/sass/etc/mixins/frame.scss */
.x-tip-form-invalid-bc {
  background-position: 0 -5px;
}

/* line 357, ../../../ext-theme-base/sass/etc/mixins/frame.scss */
.x-tip-form-invalid-tr,
.x-tip-form-invalid-br,
.x-tip-form-invalid-mr {
  padding-right: 5px;
}

/* line 363, ../../../ext-theme-base/sass/etc/mixins/frame.scss */
.x-tip-form-invalid-tl,
.x-tip-form-invalid-bl,
.x-tip-form-invalid-ml {
  padding-left: 5px;
}

/* line 367, ../../../ext-theme-base/sass/etc/mixins/frame.scss */
.x-tip-form-invalid-tc {
  height: 5px;
}

/* line 370, ../../../ext-theme-base/sass/etc/mixins/frame.scss */
.x-tip-form-invalid-bc {
  height: 5px;
}

/* line 381, ../../../ext-theme-base/sass/etc/mixins/frame.scss */
.x-tip-form-invalid-tl,
.x-tip-form-invalid-bl,
.x-tip-form-invalid-tr,
.x-tip-form-invalid-br,
.x-tip-form-invalid-tc,
.x-tip-form-invalid-bc,
.x-tip-form-invalid-ml,
.x-tip-form-invalid-mr {
  zoom: 1;
  background-image: url(images/tip/tip-form-invalid-corners.gif);
}

/* line 425, ../../../ext-theme-base/sass/etc/mixins/frame.scss */
.x-tip-form-invalid-ml,
.x-tip-form-invalid-mr {
  zoom: 1;
  background-image: url(images/tip/tip-form-invalid-sides.gif);
  background-repeat: repeat-y;
}

/* line 437, ../../../ext-theme-base/sass/etc/mixins/frame.scss */
.x-tip-form-invalid-mc {
  padding: 0px 0px 0px 0px;
}

/* line 446, ../../../ext-theme-base/sass/etc/mixins/frame.scss */
.x-strict .x-ie7 .x-tip-form-invalid-tl,
.x-strict .x-ie7 .x-tip-form-invalid-bl {
  position: relative;
  right: 0;
}

/*<if slicer>*/
/* line 78, ../../../ext-theme-base/sass/etc/mixins/slicer.scss */
.x-tip-form-invalid:after {
  display: none;
  content: "x-slicer:corners:url(images/tip/tip-form-invalid-corners.gif), sides:url(images/tip/tip-form-invalid-sides.gif)";
}

/*</if slicer>*/
/* */
/* line 100, ../../../ext-theme-neutral/sass/src/tip/Tip.scss */
.x-tip-form-invalid {
  border-color: #a1311f;
  -webkit-box-shadow: #d87166 0 1px 0px 0 inset, #d87166 0 -1px 0px 0 inset, #d87166 -1px 0 0px 0 inset, #d87166 1px 0 0px 0 inset;
  -moz-box-shadow: #d87166 0 1px 0px 0 inset, #d87166 0 -1px 0px 0 inset, #d87166 -1px 0 0px 0 inset, #d87166 1px 0 0px 0 inset;
  box-shadow: #d87166 0 1px 0px 0 inset, #d87166 0 -1px 0px 0 inset, #d87166 -1px 0 0px 0 inset, #d87166 1px 0 0px 0 inset;
}
/* line 109, ../../../ext-theme-neutral/sass/src/tip/Tip.scss */
.x-tip-form-invalid .x-tool-img {
  background-color: white;
}

/* line 124, ../../../ext-theme-neutral/sass/src/tip/Tip.scss */
.x-tip-header-form-invalid .x-tool-after-title {
  margin: 0 0 0 6px;
}
/* line 134, ../../../ext-theme-neutral/sass/src/tip/Tip.scss */
.x-tip-header-form-invalid .x-tool-before-title {
  margin: 0 6px 0 0;
}

/* line 145, ../../../ext-theme-neutral/sass/src/tip/Tip.scss */
.x-tip-header-body-form-invalid {
  padding: 3px 3px 0 3px;
}

/* line 149, ../../../ext-theme-neutral/sass/src/tip/Tip.scss */
.x-tip-header-text-container-form-invalid {
  color: black;
  font-size: 14px;
  font-weight: bold;
}

/* line 155, ../../../ext-theme-neutral/sass/src/tip/Tip.scss */
.x-tip-body-form-invalid {
  padding: 3px 3px 3px 22px;
  color: black;
  font-size: 14px;
  font-weight: normal;
}
/* line 160, ../../../ext-theme-neutral/sass/src/tip/Tip.scss */
.x-tip-body-form-invalid a {
  color: black;
}

/* line 265, ../../../ext-theme-neutral/sass/src/tip/Tip.scss */
.x-tip-body-form-invalid {
  background: 1px 1px no-repeat;
  background-image: url(images/form/exclamation.gif);
}
/* line 268, ../../../ext-theme-neutral/sass/src/tip/Tip.scss */
.x-tip-body-form-invalid li {
  margin-bottom: 4px;
}
/* line 270, ../../../ext-theme-neutral/sass/src/tip/Tip.scss */
.x-tip-body-form-invalid li.last {
  margin-bottom: 0;
}

/**
 * Creates a visual theme for a ButtonGroup.
 *
 * @param {string} $ui-label
 * The name of the UI being created. Can not included spaces or special punctuation
 * (used in CSS class names).
 *
 * @param {color} [$ui-background-color=$btn-group-background-color]
 * The background-color of the button group
 *
 * @param {color} [$ui-border-color=$btn-group-border-color]
 * The border-color of the button group
 *
 * @param {number} [$ui-border-width=$btn-group-border-width]
 * The border-width of the button group
 *
 * @param {number} [$ui-border-radius=$btn-group-border-radius]
 * The border-radius of the button group
 *
 * @param {color} [$ui-inner-border-color=$btn-group-inner-border-color]
 * The inner border-color of the button group
 *
 * @param {color} [$ui-header-background-color=$btn-group-header-background-color]
 * The background-color of the header
 *
 * @param {string} [$ui-header-font=$btn-group-header-font]
 * The font of the header
 *
 * @param {color} [$ui-header-color=$btn-group-header-color]
 * The text color of the header
 *
 * @param {number} [$ui-header-line-height=$btn-group-header-line-height]
 * The line-height of the header
 *
 * @param {number} [$ui-header-padding=$btn-group-header-padding]
 * The padding of the header
 *
 * @param {number} [$ui-body-padding=$btn-group-padding]
 * The padding of the body element
 *
 * @param {string} [$ui-tool-background-image=$btn-group-tool-background-image]
 * Sprite image to use for header {@link Ext.panel.Tool Tools}
 *
 * @member Ext.container.ButtonGroup
 */
/* line 89, ../../../ext-theme-neutral/sass/src/container/ButtonGroup.scss */
.x-btn-group-default {
  border-color: #606068;
  -webkit-box-shadow: #757478 0 1px 0px 0 inset, #757478 0 -1px 0px 0 inset, #757478 -1px 0 0px 0 inset, #757478 1px 0 0px 0 inset;
  -moz-box-shadow: #757478 0 1px 0px 0 inset, #757478 0 -1px 0px 0 inset, #757478 -1px 0 0px 0 inset, #757478 1px 0 0px 0 inset;
  box-shadow: #757478 0 1px 0px 0 inset, #757478 0 -1px 0px 0 inset, #757478 -1px 0 0px 0 inset, #757478 1px 0 0px 0 inset;
}

/* line 98, ../../../ext-theme-neutral/sass/src/container/ButtonGroup.scss */
.x-btn-group-header-default {
  margin: 2px 2px 0 2px;
  padding: 1px 0;
  line-height: 15px;
  background: #676772;
  -moz-border-radius-topleft: 0px;
  -webkit-border-top-left-radius: 0px;
  border-top-left-radius: 0px;
  -moz-border-radius-topright: 0px;
  -webkit-border-top-right-radius: 0px;
  border-top-right-radius: 0px;
}
/* line 109, ../../../ext-theme-neutral/sass/src/container/ButtonGroup.scss */
.x-btn-group-header-default .x-tool-img {
  background-color: #676772;
}

/* line 120, ../../../ext-theme-neutral/sass/src/container/ButtonGroup.scss */
.x-btn-group-header-text-container-default {
  font: normal 14px tahoma, arial, verdana, sans-serif;
  line-height: 15px;
  color: #d2d2d2;
}

/* line 126, ../../../ext-theme-neutral/sass/src/container/ButtonGroup.scss */
.x-btn-group-body-default {
  padding: 0 1px;
}
/* line 128, ../../../ext-theme-neutral/sass/src/container/ButtonGroup.scss */
.x-btn-group-body-default .x-table-layout {
  border-spacing: 0;
}

/* line 137, ../../../ext-theme-base/sass/etc/mixins/frame.scss */
.x-btn-group-default-framed {
  -webkit-border-radius: 2px;
  -moz-border-radius: 2px;
  -ms-border-radius: 2px;
  -o-border-radius: 2px;
  border-radius: 2px;
  padding: 1px 1px 1px 1px;
  border-width: 1px;
  border-style: solid;
  background-color: #4b515f;
}

/* line 189, ../../../ext-theme-base/sass/etc/mixins/frame.scss */
.x-btn-group-default-framed-mc {
  background-color: #4b515f;
}

/* line 235, ../../../ext-theme-base/sass/etc/mixins/frame.scss */
.x-nbr .x-btn-group-default-framed {
  padding: 0 !important;
  border-width: 0 !important;
  -webkit-border-radius: 0px;
  -moz-border-radius: 0px;
  -ms-border-radius: 0px;
  -o-border-radius: 0px;
  border-radius: 0px;
  background-color: transparent;
}

/* line 255, ../../../ext-theme-base/sass/etc/mixins/frame.scss */
body.x-nbr .x-btn-group-default-framed-frameInfo {
  font-family: dh-2-2-2-2-1-1-1-1-1-1-1-1;
}

/* line 322, ../../../ext-theme-base/sass/etc/mixins/frame.scss */
.x-btn-group-default-framed-tl {
  background-position: 0 -4px;
}

/* line 326, ../../../ext-theme-base/sass/etc/mixins/frame.scss */
.x-btn-group-default-framed-tr {
  background-position: right -6px;
}

/* line 330, ../../../ext-theme-base/sass/etc/mixins/frame.scss */
.x-btn-group-default-framed-bl {
  background-position: 0 -8px;
}

/* line 334, ../../../ext-theme-base/sass/etc/mixins/frame.scss */
.x-btn-group-default-framed-br {
  background-position: right -10px;
}

/* line 338, ../../../ext-theme-base/sass/etc/mixins/frame.scss */
.x-btn-group-default-framed-ml {
  background-position: 0 top;
}

/* line 342, ../../../ext-theme-base/sass/etc/mixins/frame.scss */
.x-btn-group-default-framed-mr {
  background-position: right top;
}

/* line 346, ../../../ext-theme-base/sass/etc/mixins/frame.scss */
.x-btn-group-default-framed-tc {
  background-position: 0 0;
}

/* line 350, ../../../ext-theme-base/sass/etc/mixins/frame.scss */
.x-btn-group-default-framed-bc {
  background-position: 0 -2px;
}

/* line 357, ../../../ext-theme-base/sass/etc/mixins/frame.scss */
.x-btn-group-default-framed-tr,
.x-btn-group-default-framed-br,
.x-btn-group-default-framed-mr {
  padding-right: 2px;
}

/* line 363, ../../../ext-theme-base/sass/etc/mixins/frame.scss */
.x-btn-group-default-framed-tl,
.x-btn-group-default-framed-bl,
.x-btn-group-default-framed-ml {
  padding-left: 2px;
}

/* line 367, ../../../ext-theme-base/sass/etc/mixins/frame.scss */
.x-btn-group-default-framed-tc {
  height: 2px;
}

/* line 370, ../../../ext-theme-base/sass/etc/mixins/frame.scss */
.x-btn-group-default-framed-bc {
  height: 2px;
}

/* line 381, ../../../ext-theme-base/sass/etc/mixins/frame.scss */
.x-btn-group-default-framed-tl,
.x-btn-group-default-framed-bl,
.x-btn-group-default-framed-tr,
.x-btn-group-default-framed-br,
.x-btn-group-default-framed-tc,
.x-btn-group-default-framed-bc,
.x-btn-group-default-framed-ml,
.x-btn-group-default-framed-mr {
  zoom: 1;
  background-image: url(images/btn-group/btn-group-default-framed-corners.gif);
}

/* line 425, ../../../ext-theme-base/sass/etc/mixins/frame.scss */
.x-btn-group-default-framed-ml,
.x-btn-group-default-framed-mr {
  zoom: 1;
  background-image: url(images/btn-group/btn-group-default-framed-sides.gif);
  background-repeat: repeat-y;
}

/* line 437, ../../../ext-theme-base/sass/etc/mixins/frame.scss */
.x-btn-group-default-framed-mc {
  padding: 0px 0px 0px 0px;
}

/* line 446, ../../../ext-theme-base/sass/etc/mixins/frame.scss */
.x-strict .x-ie7 .x-btn-group-default-framed-tl,
.x-strict .x-ie7 .x-btn-group-default-framed-bl {
  position: relative;
  right: 0;
}

/*<if slicer>*/
/* line 78, ../../../ext-theme-base/sass/etc/mixins/slicer.scss */
.x-btn-group-default-framed:after {
  display: none;
  content: "x-slicer:corners:url(images/btn-group/btn-group-default-framed-corners.gif), sides:url(images/btn-group/btn-group-default-framed-sides.gif)";
}

/*</if slicer>*/
/* */
/* line 137, ../../../ext-theme-base/sass/etc/mixins/frame.scss */
.x-btn-group-default-framed-notitle {
  -webkit-border-radius: 2px;
  -moz-border-radius: 2px;
  -ms-border-radius: 2px;
  -o-border-radius: 2px;
  border-radius: 2px;
  padding: 1px 1px 1px 1px;
  border-width: 1px;
  border-style: solid;
  background-color: #4b515f;
}

/* line 189, ../../../ext-theme-base/sass/etc/mixins/frame.scss */
.x-btn-group-default-framed-notitle-mc {
  background-color: #4b515f;
}

/* line 235, ../../../ext-theme-base/sass/etc/mixins/frame.scss */
.x-nbr .x-btn-group-default-framed-notitle {
  padding: 0 !important;
  border-width: 0 !important;
  -webkit-border-radius: 0px;
  -moz-border-radius: 0px;
  -ms-border-radius: 0px;
  -o-border-radius: 0px;
  border-radius: 0px;
  background-color: transparent;
}

/* line 255, ../../../ext-theme-base/sass/etc/mixins/frame.scss */
body.x-nbr .x-btn-group-default-framed-notitle-frameInfo {
  font-family: dh-2-2-2-2-1-1-1-1-1-1-1-1;
}

/* line 322, ../../../ext-theme-base/sass/etc/mixins/frame.scss */
.x-btn-group-default-framed-notitle-tl {
  background-position: 0 -4px;
}

/* line 326, ../../../ext-theme-base/sass/etc/mixins/frame.scss */
.x-btn-group-default-framed-notitle-tr {
  background-position: right -6px;
}

/* line 330, ../../../ext-theme-base/sass/etc/mixins/frame.scss */
.x-btn-group-default-framed-notitle-bl {
  background-position: 0 -8px;
}

/* line 334, ../../../ext-theme-base/sass/etc/mixins/frame.scss */
.x-btn-group-default-framed-notitle-br {
  background-position: right -10px;
}

/* line 338, ../../../ext-theme-base/sass/etc/mixins/frame.scss */
.x-btn-group-default-framed-notitle-ml {
  background-position: 0 top;
}

/* line 342, ../../../ext-theme-base/sass/etc/mixins/frame.scss */
.x-btn-group-default-framed-notitle-mr {
  background-position: right top;
}

/* line 346, ../../../ext-theme-base/sass/etc/mixins/frame.scss */
.x-btn-group-default-framed-notitle-tc {
  background-position: 0 0;
}

/* line 350, ../../../ext-theme-base/sass/etc/mixins/frame.scss */
.x-btn-group-default-framed-notitle-bc {
  background-position: 0 -2px;
}

/* line 357, ../../../ext-theme-base/sass/etc/mixins/frame.scss */
.x-btn-group-default-framed-notitle-tr,
.x-btn-group-default-framed-notitle-br,
.x-btn-group-default-framed-notitle-mr {
  padding-right: 2px;
}

/* line 363, ../../../ext-theme-base/sass/etc/mixins/frame.scss */
.x-btn-group-default-framed-notitle-tl,
.x-btn-group-default-framed-notitle-bl,
.x-btn-group-default-framed-notitle-ml {
  padding-left: 2px;
}

/* line 367, ../../../ext-theme-base/sass/etc/mixins/frame.scss */
.x-btn-group-default-framed-notitle-tc {
  height: 2px;
}

/* line 370, ../../../ext-theme-base/sass/etc/mixins/frame.scss */
.x-btn-group-default-framed-notitle-bc {
  height: 2px;
}

/* line 381, ../../../ext-theme-base/sass/etc/mixins/frame.scss */
.x-btn-group-default-framed-notitle-tl,
.x-btn-group-default-framed-notitle-bl,
.x-btn-group-default-framed-notitle-tr,
.x-btn-group-default-framed-notitle-br,
.x-btn-group-default-framed-notitle-tc,
.x-btn-group-default-framed-notitle-bc,
.x-btn-group-default-framed-notitle-ml,
.x-btn-group-default-framed-notitle-mr {
  zoom: 1;
  background-image: url(images/btn-group/btn-group-default-framed-notitle-corners.gif);
}

/* line 425, ../../../ext-theme-base/sass/etc/mixins/frame.scss */
.x-btn-group-default-framed-notitle-ml,
.x-btn-group-default-framed-notitle-mr {
  zoom: 1;
  background-image: url(images/btn-group/btn-group-default-framed-notitle-sides.gif);
  background-repeat: repeat-y;
}

/* line 437, ../../../ext-theme-base/sass/etc/mixins/frame.scss */
.x-btn-group-default-framed-notitle-mc {
  padding: 0px 0px 0px 0px;
}

/* line 446, ../../../ext-theme-base/sass/etc/mixins/frame.scss */
.x-strict .x-ie7 .x-btn-group-default-framed-notitle-tl,
.x-strict .x-ie7 .x-btn-group-default-framed-notitle-bl {
  position: relative;
  right: 0;
}

/*<if slicer>*/
/* line 78, ../../../ext-theme-base/sass/etc/mixins/slicer.scss */
.x-btn-group-default-framed-notitle:after {
  display: none;
  content: "x-slicer:corners:url(images/btn-group/btn-group-default-framed-notitle-corners.gif), sides:url(images/btn-group/btn-group-default-framed-notitle-sides.gif)";
}

/*</if slicer>*/
/* */
/* line 89, ../../../ext-theme-neutral/sass/src/container/ButtonGroup.scss */
.x-btn-group-default-framed {
  border-color: #606068;
  -webkit-box-shadow: #757478 0 1px 0px 0 inset, #757478 0 -1px 0px 0 inset, #757478 -1px 0 0px 0 inset, #757478 1px 0 0px 0 inset;
  -moz-box-shadow: #757478 0 1px 0px 0 inset, #757478 0 -1px 0px 0 inset, #757478 -1px 0 0px 0 inset, #757478 1px 0 0px 0 inset;
  box-shadow: #757478 0 1px 0px 0 inset, #757478 0 -1px 0px 0 inset, #757478 -1px 0 0px 0 inset, #757478 1px 0 0px 0 inset;
}

/* line 98, ../../../ext-theme-neutral/sass/src/container/ButtonGroup.scss */
.x-btn-group-header-default-framed {
  margin: 2px 2px 0 2px;
  padding: 1px 0;
  line-height: 15px;
  background: #676772;
  -moz-border-radius-topleft: 2px;
  -webkit-border-top-left-radius: 2px;
  border-top-left-radius: 2px;
  -moz-border-radius-topright: 2px;
  -webkit-border-top-right-radius: 2px;
  border-top-right-radius: 2px;
}
/* line 109, ../../../ext-theme-neutral/sass/src/container/ButtonGroup.scss */
.x-btn-group-header-default-framed .x-tool-img {
  background-color: #676772;
}

/* line 120, ../../../ext-theme-neutral/sass/src/container/ButtonGroup.scss */
.x-btn-group-header-text-container-default-framed {
  font: normal 14px tahoma, arial, verdana, sans-serif;
  line-height: 15px;
  color: #d2d2d2;
}

/* line 126, ../../../ext-theme-neutral/sass/src/container/ButtonGroup.scss */
.x-btn-group-body-default-framed {
  padding: 0 1px 0 1px;
}
/* line 128, ../../../ext-theme-neutral/sass/src/container/ButtonGroup.scss */
.x-btn-group-body-default-framed .x-table-layout {
  border-spacing: 0;
}

/**
 * Creates a visual theme for a Window
 *
 * @param {string} $ui-label
 * The name of the UI being created. Can not included spaces or special punctuation
 * (used in CSS class names).
 *
 * @param {number} [$ui-padding=$window-padding]
 * The padding of the Window
 *
 * @param {number} [$ui-border-radius=$window-border-radius]
 * The border-radius of the Window
 *
 * @param {color} [$ui-border-color=$window-border-color]
 * The border-color of the Window
 *
 * @param {number} [$ui-border-width=$window-border-width]
 * The border-width of the Window
 *
 * @param {color} [$ui-inner-border-color=$window-inner-border-color]
 * The inner border-color of the Window
 *
 * @param {number} [$ui-inner-border-width=$window-inner-border-width]
 * The inner border-width of the Window
 *
 * @param {color} [$ui-header-color=$window-header-color]
 * The text color of the Header
 *
 * @param {color} [$ui-header-background-color=$window-header-background-color]
 * The background-color of the Header
 *
 * @param {number/list} [$ui-header-padding=$window-header-padding]
 * The padding of the Header
 *
 * @param {string} [$ui-header-font-family=$window-header-font-family]
 * The font-family of the Header
 *
 * @param {number} [$ui-header-font-size=$window-header-font-size]
 * The font-size of the Header
 *
 * @param {string} [$ui-header-font-weight=$window-header-font-weight]
 * The font-weight of the Header
 *
 * @param {number} [$ui-header-line-height=$window-header-line-height]
 * The line-height of the Header
 *
 * @param {number/list} [$ui-header-text-padding=$window-header-text-padding]
 * The padding of the Header's text element
 *
 * @param {string} [$ui-header-text-transform=$window-header-text-transform]
 * The text-transform of the Header
 *
 * @param {color} [$ui-header-border-color=$ui-border-color]
 * The border-color of the Header
 *
 * @param {number} [$ui-header-border-width=$window-header-border-width]
 * The border-width of the Header
 *
 * @param {color} [$ui-header-inner-border-color=$window-header-inner-border-color]
 * The inner border-color of the Header
 *
 * @param {number} [$ui-header-inner-border-width=$window-header-inner-border-width]
 * The inner border-width of the Header
 *
 * @param {number} [$ui-header-icon-width=$window-header-icon-width]
 * The width of the Header icon
 *
 * @param {number} [$ui-header-icon-height=$window-header-icon-height]
 * The height of the Header icon
 *
 * @param {number} [$ui-header-icon-spacing=$window-header-icon-spacing]
 * The space between the Header icon and text
 *
 * @param {list} [$ui-header-icon-background-position=$window-header-icon-background-position]
 * The background-position of the Header icon
 *
 * @param {color} [$ui-header-glyph-color=$window-header-glyph-color]
 * The color of the Header glyph icon
 *
 * @param {number} [$ui-header-glyph-opacity=$window-header-glyph-opacity]
 * The opacity of the Header glyph icon
 *
 * @param {number} [$ui-tool-spacing=$window-tool-spacing]
 * The space between the {@link Ext.panel.Tool Tools}
 *
 * @param {string} [$ui-tool-background-image=$window-tool-background-image]
 * The background sprite to use for {@link Ext.panel.Tool Tools}
 *
 * @param {color} [$ui-body-border-color=$window-body-border-color]
 * The border-color of the Window body
 *
 * @param {color} [$ui-body-background-color=$window-body-background-color]
 * The background-color of the Window body
 *
 * @param {number} [$ui-body-border-width=$window-body-border-width]
 * The border-width of the Window body
 *
 * @param {string} [$ui-body-border-style=$window-body-border-style]
 * The border-style of the Window body
 *
 * @param {color} [$ui-body-color=$window-body-color]
 * The color of text inside the Window body
 *
 * @param {color} [$ui-background-color=$window-background-color]
 * The background-color of the Window
 *
 * @param {boolean} [$ui-force-header-border=$window-force-header-border]
 * True to force the window header to have a border on the side facing
 * the window body.  Overrides dock layout's border management border
 * removal rules.
 *
 * @param {boolean} [$ui-include-border-management-rules=$window-include-border-management-rules]
 * True to include neptune style border management rules.
 *
 * @param {color} [$ui-wrap-border-color=$window-wrap-border-color]
 * The color to apply to the border that wraps the body and docked items. The presence of
 * the wrap border is controlled by the {@link #border} config. Only applicable when
 * `$ui-include-border-management-rules` is `true`.
 *
 * @param {color} [$ui-wrap-border-width=$window-wrap-border-width]
 * The width to apply to the border that wraps the body and docked items. The presence of
 * the wrap border is controlled by the {@link #border} config. Only applicable when
 * `$ui-include-border-management-rules` is `true`.
 *
 * @member Ext.window.Window
 */
/* line 545, ../../../ext-theme-neutral/sass/src/window/Window.scss */
.x-window-ghost {
  filter: progid:DXImageTransform.Microsoft.Alpha(Opacity=65);
  opacity: 0.65;
}

/* line 174, ../../../ext-theme-neutral/sass/src/window/Window.scss */
.x-window-default {
  border-color: #282828;
  -webkit-border-radius: 5px;
  -moz-border-radius: 5px;
  -ms-border-radius: 5px;
  -o-border-radius: 5px;
  border-radius: 5px;
  -webkit-box-shadow: #414b5c 0 1px 0px 0 inset, #414b5c 0 -1px 0px 0 inset, #414b5c -1px 0 0px 0 inset, #414b5c 1px 0 0px 0 inset;
  -moz-box-shadow: #414b5c 0 1px 0px 0 inset, #414b5c 0 -1px 0px 0 inset, #414b5c -1px 0 0px 0 inset, #414b5c 1px 0 0px 0 inset;
  box-shadow: #414b5c 0 1px 0px 0 inset, #414b5c 0 -1px 0px 0 inset, #414b5c -1px 0 0px 0 inset, #414b5c 1px 0 0px 0 inset;
}

/* line 137, ../../../ext-theme-base/sass/etc/mixins/frame.scss */
.x-window-default {
  -webkit-border-radius: 5px;
  -moz-border-radius: 5px;
  -ms-border-radius: 5px;
  -o-border-radius: 5px;
  border-radius: 5px;
  padding: 4px 4px 4px 4px;
  border-width: 1px;
  border-style: solid;
  background-color: #3f4757;
}

/* line 189, ../../../ext-theme-base/sass/etc/mixins/frame.scss */
.x-window-default-mc {
  background-color: #3f4757;
}

/* line 235, ../../../ext-theme-base/sass/etc/mixins/frame.scss */
.x-nbr .x-window-default {
  padding: 0 !important;
  border-width: 0 !important;
  -webkit-border-radius: 0px;
  -moz-border-radius: 0px;
  -ms-border-radius: 0px;
  -o-border-radius: 0px;
  border-radius: 0px;
  background-color: transparent;
}

/* line 255, ../../../ext-theme-base/sass/etc/mixins/frame.scss */
body.x-nbr .x-window-default-frameInfo {
  font-family: dh-5-5-5-5-1-1-1-1-4-4-4-4;
}

/* line 322, ../../../ext-theme-base/sass/etc/mixins/frame.scss */
.x-window-default-tl {
  background-position: 0 -10px;
}

/* line 326, ../../../ext-theme-base/sass/etc/mixins/frame.scss */
.x-window-default-tr {
  background-position: right -15px;
}

/* line 330, ../../../ext-theme-base/sass/etc/mixins/frame.scss */
.x-window-default-bl {
  background-position: 0 -20px;
}

/* line 334, ../../../ext-theme-base/sass/etc/mixins/frame.scss */
.x-window-default-br {
  background-position: right -25px;
}

/* line 338, ../../../ext-theme-base/sass/etc/mixins/frame.scss */
.x-window-default-ml {
  background-position: 0 top;
}

/* line 342, ../../../ext-theme-base/sass/etc/mixins/frame.scss */
.x-window-default-mr {
  background-position: right top;
}

/* line 346, ../../../ext-theme-base/sass/etc/mixins/frame.scss */
.x-window-default-tc {
  background-position: 0 0;
}

/* line 350, ../../../ext-theme-base/sass/etc/mixins/frame.scss */
.x-window-default-bc {
  background-position: 0 -5px;
}

/* line 357, ../../../ext-theme-base/sass/etc/mixins/frame.scss */
.x-window-default-tr,
.x-window-default-br,
.x-window-default-mr {
  padding-right: 5px;
}

/* line 363, ../../../ext-theme-base/sass/etc/mixins/frame.scss */
.x-window-default-tl,
.x-window-default-bl,
.x-window-default-ml {
  padding-left: 5px;
}

/* line 367, ../../../ext-theme-base/sass/etc/mixins/frame.scss */
.x-window-default-tc {
  height: 5px;
}

/* line 370, ../../../ext-theme-base/sass/etc/mixins/frame.scss */
.x-window-default-bc {
  height: 5px;
}

/* line 381, ../../../ext-theme-base/sass/etc/mixins/frame.scss */
.x-window-default-tl,
.x-window-default-bl,
.x-window-default-tr,
.x-window-default-br,
.x-window-default-tc,
.x-window-default-bc,
.x-window-default-ml,
.x-window-default-mr {
  zoom: 1;
  background-image: url(images/window/window-default-corners.gif);
}

/* line 425, ../../../ext-theme-base/sass/etc/mixins/frame.scss */
.x-window-default-ml,
.x-window-default-mr {
  zoom: 1;
  background-image: url(images/window/window-default-sides.gif);
  background-repeat: repeat-y;
}

/* line 437, ../../../ext-theme-base/sass/etc/mixins/frame.scss */
.x-window-default-mc {
  padding: 0px 0px 0px 0px;
}

/* line 446, ../../../ext-theme-base/sass/etc/mixins/frame.scss */
.x-strict .x-ie7 .x-window-default-tl,
.x-strict .x-ie7 .x-window-default-bl {
  position: relative;
  right: 0;
}

/*<if slicer>*/
/* line 78, ../../../ext-theme-base/sass/etc/mixins/slicer.scss */
.x-window-default:after {
  display: none;
  content: "x-slicer:corners:url(images/window/window-default-corners.gif), sides:url(images/window/window-default-sides.gif)";
}

/*</if slicer>*/
/* */
/* line 195, ../../../ext-theme-neutral/sass/src/window/Window.scss */
.x-window-body-default {
  border-color: #18181a;
  border-width: 1px;
  border-style: solid;
  background: #1f2833;
  color: white;
}

/* line 206, ../../../ext-theme-neutral/sass/src/window/Window.scss */
.x-window-header-default {
  font-size: 14px;
  border-color: #282828;
  zoom: 1;
  background-color: #3f4757;
}
/* line 212, ../../../ext-theme-neutral/sass/src/window/Window.scss */
.x-window-header-default .x-tool-img {
  background-color: #3f4757;
}

/* line 223, ../../../ext-theme-neutral/sass/src/window/Window.scss */
.x-window-header-default-vertical .x-window-header-text-container {
  -webkit-transform: rotate(90deg);
  -webkit-transform-origin: 0 0;
  -moz-transform: rotate(90deg);
  -moz-transform-origin: 0 0;
  -o-transform: rotate(90deg);
  -o-transform-origin: 0 0;
  transform: rotate(90deg);
  transform-origin: 0 0;
}
/* line 36, ../../../ext-theme-base/sass/etc/mixins/rotate-element.scss */
.x-ie9m .x-window-header-default-vertical .x-window-header-text-container {
  background-color: #3f4757;
  filter: progid:DXImageTransform.Microsoft.BasicImage(rotation=1), progid:DXImageTransform.Microsoft.Chroma(color=#3f4757);
}

/* line 233, ../../../ext-theme-neutral/sass/src/window/Window.scss */
.x-window-header-text-container-default {
  color: white;
  font-weight: bold;
  line-height: 15px;
  font-family: tahoma, arial, verdana, sans-serif;
  font-size: 14px;
  padding: 0 2px 1px;
  text-transform: none;
}

/* line 137, ../../../ext-theme-base/sass/etc/mixins/frame.scss */
.x-window-header-default-top {
  -moz-border-radius-topleft: 5px;
  -webkit-border-top-left-radius: 5px;
  border-top-left-radius: 5px;
  -moz-border-radius-topright: 5px;
  -webkit-border-top-right-radius: 5px;
  border-top-right-radius: 5px;
  -moz-border-radius-bottomright: 0;
  -webkit-border-bottom-right-radius: 0;
  border-bottom-right-radius: 0;
  -moz-border-radius-bottomleft: 0;
  -webkit-border-bottom-left-radius: 0;
  border-bottom-left-radius: 0;
  padding: 4px 5px 0 5px;
  border-width: 1px 1px 0 1px;
  border-style: solid;
  background-color: #3f4757;
}

/* line 189, ../../../ext-theme-base/sass/etc/mixins/frame.scss */
.x-window-header-default-top-mc {
  background-color: #3f4757;
}

/* line 235, ../../../ext-theme-base/sass/etc/mixins/frame.scss */
.x-nbr .x-window-header-default-top {
  padding: 0 !important;
  border-width: 0 !important;
  -webkit-border-radius: 0px;
  -moz-border-radius: 0px;
  -ms-border-radius: 0px;
  -o-border-radius: 0px;
  border-radius: 0px;
  background-color: transparent;
}

/* line 255, ../../../ext-theme-base/sass/etc/mixins/frame.scss */
body.x-nbr .x-window-header-default-top-frameInfo {
  font-family: dh-5-5-0-0-1-1-0-1-4-5-0-5;
}

/* line 322, ../../../ext-theme-base/sass/etc/mixins/frame.scss */
.x-window-header-default-top-tl {
  background-position: 0 -10px;
}

/* line 326, ../../../ext-theme-base/sass/etc/mixins/frame.scss */
.x-window-header-default-top-tr {
  background-position: right -15px;
}

/* line 330, ../../../ext-theme-base/sass/etc/mixins/frame.scss */
.x-window-header-default-top-bl {
  background-position: 0 -20px;
}

/* line 334, ../../../ext-theme-base/sass/etc/mixins/frame.scss */
.x-window-header-default-top-br {
  background-position: right -25px;
}

/* line 338, ../../../ext-theme-base/sass/etc/mixins/frame.scss */
.x-window-header-default-top-ml {
  background-position: 0 top;
}

/* line 342, ../../../ext-theme-base/sass/etc/mixins/frame.scss */
.x-window-header-default-top-mr {
  background-position: right top;
}

/* line 346, ../../../ext-theme-base/sass/etc/mixins/frame.scss */
.x-window-header-default-top-tc {
  background-position: 0 0;
}

/* line 350, ../../../ext-theme-base/sass/etc/mixins/frame.scss */
.x-window-header-default-top-bc {
  background-position: 0 -5px;
}

/* line 357, ../../../ext-theme-base/sass/etc/mixins/frame.scss */
.x-window-header-default-top-tr,
.x-window-header-default-top-br,
.x-window-header-default-top-mr {
  padding-right: 5px;
}

/* line 363, ../../../ext-theme-base/sass/etc/mixins/frame.scss */
.x-window-header-default-top-tl,
.x-window-header-default-top-bl,
.x-window-header-default-top-ml {
  padding-left: 5px;
}

/* line 367, ../../../ext-theme-base/sass/etc/mixins/frame.scss */
.x-window-header-default-top-tc {
  height: 5px;
}

/* line 370, ../../../ext-theme-base/sass/etc/mixins/frame.scss */
.x-window-header-default-top-bc {
  height: 0;
}

/* line 381, ../../../ext-theme-base/sass/etc/mixins/frame.scss */
.x-window-header-default-top-tl,
.x-window-header-default-top-bl,
.x-window-header-default-top-tr,
.x-window-header-default-top-br,
.x-window-header-default-top-tc,
.x-window-header-default-top-bc,
.x-window-header-default-top-ml,
.x-window-header-default-top-mr {
  zoom: 1;
  background-image: url(images/window-header/window-header-default-top-corners.gif);
}

/* line 425, ../../../ext-theme-base/sass/etc/mixins/frame.scss */
.x-window-header-default-top-ml,
.x-window-header-default-top-mr {
  zoom: 1;
  background-image: url(images/window-header/window-header-default-top-sides.gif);
  background-repeat: repeat-y;
}

/* line 437, ../../../ext-theme-base/sass/etc/mixins/frame.scss */
.x-window-header-default-top-mc {
  padding: 0px 1px 0 1px;
}

/* line 446, ../../../ext-theme-base/sass/etc/mixins/frame.scss */
.x-strict .x-ie7 .x-window-header-default-top-tl,
.x-strict .x-ie7 .x-window-header-default-top-bl {
  position: relative;
  right: 0;
}

/*<if slicer>*/
/* line 78, ../../../ext-theme-base/sass/etc/mixins/slicer.scss */
.x-window-header-default-top:after {
  display: none;
  content: "x-slicer:corners:url(images/window-header/window-header-default-top-corners.gif), sides:url(images/window-header/window-header-default-top-sides.gif)";
}

/*</if slicer>*/
/* */
/* line 137, ../../../ext-theme-base/sass/etc/mixins/frame.scss */
.x-window-header-default-right {
  -moz-border-radius-topleft: 0;
  -webkit-border-top-left-radius: 0;
  border-top-left-radius: 0;
  -moz-border-radius-topright: 5px;
  -webkit-border-top-right-radius: 5px;
  border-top-right-radius: 5px;
  -moz-border-radius-bottomright: 5px;
  -webkit-border-bottom-right-radius: 5px;
  border-bottom-right-radius: 5px;
  -moz-border-radius-bottomleft: 0;
  -webkit-border-bottom-left-radius: 0;
  border-bottom-left-radius: 0;
  padding: 5px 4px 5px 0;
  border-width: 1px 1px 1px 0;
  border-style: solid;
  background-color: #3f4757;
}

/* line 189, ../../../ext-theme-base/sass/etc/mixins/frame.scss */
.x-window-header-default-right-mc {
  background-color: #3f4757;
}

/* line 235, ../../../ext-theme-base/sass/etc/mixins/frame.scss */
.x-nbr .x-window-header-default-right {
  padding: 0 !important;
  border-width: 0 !important;
  -webkit-border-radius: 0px;
  -moz-border-radius: 0px;
  -ms-border-radius: 0px;
  -o-border-radius: 0px;
  border-radius: 0px;
  background-color: transparent;
}

/* line 255, ../../../ext-theme-base/sass/etc/mixins/frame.scss */
body.x-nbr .x-window-header-default-right-frameInfo {
  font-family: dh-0-5-5-0-1-1-1-0-5-4-5-0;
}

/* line 322, ../../../ext-theme-base/sass/etc/mixins/frame.scss */
.x-window-header-default-right-tl {
  background-position: 0 -10px;
}

/* line 326, ../../../ext-theme-base/sass/etc/mixins/frame.scss */
.x-window-header-default-right-tr {
  background-position: right -15px;
}

/* line 330, ../../../ext-theme-base/sass/etc/mixins/frame.scss */
.x-window-header-default-right-bl {
  background-position: 0 -20px;
}

/* line 334, ../../../ext-theme-base/sass/etc/mixins/frame.scss */
.x-window-header-default-right-br {
  background-position: right -25px;
}

/* line 338, ../../../ext-theme-base/sass/etc/mixins/frame.scss */
.x-window-header-default-right-ml {
  background-position: 0 top;
}

/* line 342, ../../../ext-theme-base/sass/etc/mixins/frame.scss */
.x-window-header-default-right-mr {
  background-position: right top;
}

/* line 346, ../../../ext-theme-base/sass/etc/mixins/frame.scss */
.x-window-header-default-right-tc {
  background-position: 0 0;
}

/* line 350, ../../../ext-theme-base/sass/etc/mixins/frame.scss */
.x-window-header-default-right-bc {
  background-position: 0 -5px;
}

/* line 357, ../../../ext-theme-base/sass/etc/mixins/frame.scss */
.x-window-header-default-right-tr,
.x-window-header-default-right-br,
.x-window-header-default-right-mr {
  padding-right: 5px;
}

/* line 363, ../../../ext-theme-base/sass/etc/mixins/frame.scss */
.x-window-header-default-right-tl,
.x-window-header-default-right-bl,
.x-window-header-default-right-ml {
  padding-left: 0;
}

/* line 367, ../../../ext-theme-base/sass/etc/mixins/frame.scss */
.x-window-header-default-right-tc {
  height: 5px;
}

/* line 370, ../../../ext-theme-base/sass/etc/mixins/frame.scss */
.x-window-header-default-right-bc {
  height: 5px;
}

/* line 381, ../../../ext-theme-base/sass/etc/mixins/frame.scss */
.x-window-header-default-right-tl,
.x-window-header-default-right-bl,
.x-window-header-default-right-tr,
.x-window-header-default-right-br,
.x-window-header-default-right-tc,
.x-window-header-default-right-bc,
.x-window-header-default-right-ml,
.x-window-header-default-right-mr {
  zoom: 1;
  background-image: url(images/window-header/window-header-default-right-corners.gif);
}

/* line 425, ../../../ext-theme-base/sass/etc/mixins/frame.scss */
.x-window-header-default-right-ml,
.x-window-header-default-right-mr {
  zoom: 1;
  background-image: url(images/window-header/window-header-default-right-sides.gif);
  background-repeat: repeat-y;
}

/* line 437, ../../../ext-theme-base/sass/etc/mixins/frame.scss */
.x-window-header-default-right-mc {
  padding: 1px 0px 1px 0;
}

/* line 446, ../../../ext-theme-base/sass/etc/mixins/frame.scss */
.x-strict .x-ie7 .x-window-header-default-right-tl,
.x-strict .x-ie7 .x-window-header-default-right-bl {
  position: relative;
  right: 0;
}

/*<if slicer>*/
/* line 78, ../../../ext-theme-base/sass/etc/mixins/slicer.scss */
.x-window-header-default-right:after {
  display: none;
  content: "x-slicer:corners:url(images/window-header/window-header-default-right-corners.gif), sides:url(images/window-header/window-header-default-right-sides.gif)";
}

/*</if slicer>*/
/* */
/* line 137, ../../../ext-theme-base/sass/etc/mixins/frame.scss */
.x-window-header-default-bottom {
  -moz-border-radius-topleft: 0;
  -webkit-border-top-left-radius: 0;
  border-top-left-radius: 0;
  -moz-border-radius-topright: 0;
  -webkit-border-top-right-radius: 0;
  border-top-right-radius: 0;
  -moz-border-radius-bottomright: 5px;
  -webkit-border-bottom-right-radius: 5px;
  border-bottom-right-radius: 5px;
  -moz-border-radius-bottomleft: 5px;
  -webkit-border-bottom-left-radius: 5px;
  border-bottom-left-radius: 5px;
  padding: 0 5px 4px 5px;
  border-width: 0 1px 1px 1px;
  border-style: solid;
  background-color: #3f4757;
}

/* line 189, ../../../ext-theme-base/sass/etc/mixins/frame.scss */
.x-window-header-default-bottom-mc {
  background-color: #3f4757;
}

/* line 235, ../../../ext-theme-base/sass/etc/mixins/frame.scss */
.x-nbr .x-window-header-default-bottom {
  padding: 0 !important;
  border-width: 0 !important;
  -webkit-border-radius: 0px;
  -moz-border-radius: 0px;
  -ms-border-radius: 0px;
  -o-border-radius: 0px;
  border-radius: 0px;
  background-color: transparent;
}

/* line 255, ../../../ext-theme-base/sass/etc/mixins/frame.scss */
body.x-nbr .x-window-header-default-bottom-frameInfo {
  font-family: dh-0-0-5-5-0-1-1-1-0-5-4-5;
}

/* line 322, ../../../ext-theme-base/sass/etc/mixins/frame.scss */
.x-window-header-default-bottom-tl {
  background-position: 0 -10px;
}

/* line 326, ../../../ext-theme-base/sass/etc/mixins/frame.scss */
.x-window-header-default-bottom-tr {
  background-position: right -15px;
}

/* line 330, ../../../ext-theme-base/sass/etc/mixins/frame.scss */
.x-window-header-default-bottom-bl {
  background-position: 0 -20px;
}

/* line 334, ../../../ext-theme-base/sass/etc/mixins/frame.scss */
.x-window-header-default-bottom-br {
  background-position: right -25px;
}

/* line 338, ../../../ext-theme-base/sass/etc/mixins/frame.scss */
.x-window-header-default-bottom-ml {
  background-position: 0 top;
}

/* line 342, ../../../ext-theme-base/sass/etc/mixins/frame.scss */
.x-window-header-default-bottom-mr {
  background-position: right top;
}

/* line 346, ../../../ext-theme-base/sass/etc/mixins/frame.scss */
.x-window-header-default-bottom-tc {
  background-position: 0 0;
}

/* line 350, ../../../ext-theme-base/sass/etc/mixins/frame.scss */
.x-window-header-default-bottom-bc {
  background-position: 0 -5px;
}

/* line 357, ../../../ext-theme-base/sass/etc/mixins/frame.scss */
.x-window-header-default-bottom-tr,
.x-window-header-default-bottom-br,
.x-window-header-default-bottom-mr {
  padding-right: 5px;
}

/* line 363, ../../../ext-theme-base/sass/etc/mixins/frame.scss */
.x-window-header-default-bottom-tl,
.x-window-header-default-bottom-bl,
.x-window-header-default-bottom-ml {
  padding-left: 5px;
}

/* line 367, ../../../ext-theme-base/sass/etc/mixins/frame.scss */
.x-window-header-default-bottom-tc {
  height: 0;
}

/* line 370, ../../../ext-theme-base/sass/etc/mixins/frame.scss */
.x-window-header-default-bottom-bc {
  height: 5px;
}

/* line 381, ../../../ext-theme-base/sass/etc/mixins/frame.scss */
.x-window-header-default-bottom-tl,
.x-window-header-default-bottom-bl,
.x-window-header-default-bottom-tr,
.x-window-header-default-bottom-br,
.x-window-header-default-bottom-tc,
.x-window-header-default-bottom-bc,
.x-window-header-default-bottom-ml,
.x-window-header-default-bottom-mr {
  zoom: 1;
  background-image: url(images/window-header/window-header-default-bottom-corners.gif);
}

/* line 425, ../../../ext-theme-base/sass/etc/mixins/frame.scss */
.x-window-header-default-bottom-ml,
.x-window-header-default-bottom-mr {
  zoom: 1;
  background-image: url(images/window-header/window-header-default-bottom-sides.gif);
  background-repeat: repeat-y;
}

/* line 437, ../../../ext-theme-base/sass/etc/mixins/frame.scss */
.x-window-header-default-bottom-mc {
  padding: 0 1px 0px 1px;
}

/* line 446, ../../../ext-theme-base/sass/etc/mixins/frame.scss */
.x-strict .x-ie7 .x-window-header-default-bottom-tl,
.x-strict .x-ie7 .x-window-header-default-bottom-bl {
  position: relative;
  right: 0;
}

/*<if slicer>*/
/* line 78, ../../../ext-theme-base/sass/etc/mixins/slicer.scss */
.x-window-header-default-bottom:after {
  display: none;
  content: "x-slicer:corners:url(images/window-header/window-header-default-bottom-corners.gif), sides:url(images/window-header/window-header-default-bottom-sides.gif)";
}

/*</if slicer>*/
/* */
/* line 137, ../../../ext-theme-base/sass/etc/mixins/frame.scss */
.x-window-header-default-left {
  -moz-border-radius-topleft: 5px;
  -webkit-border-top-left-radius: 5px;
  border-top-left-radius: 5px;
  -moz-border-radius-topright: 0;
  -webkit-border-top-right-radius: 0;
  border-top-right-radius: 0;
  -moz-border-radius-bottomright: 0;
  -webkit-border-bottom-right-radius: 0;
  border-bottom-right-radius: 0;
  -moz-border-radius-bottomleft: 5px;
  -webkit-border-bottom-left-radius: 5px;
  border-bottom-left-radius: 5px;
  padding: 5px 0 5px 4px;
  border-width: 1px 0 1px 1px;
  border-style: solid;
  background-color: #3f4757;
}

/* line 189, ../../../ext-theme-base/sass/etc/mixins/frame.scss */
.x-window-header-default-left-mc {
  background-color: #3f4757;
}

/* line 235, ../../../ext-theme-base/sass/etc/mixins/frame.scss */
.x-nbr .x-window-header-default-left {
  padding: 0 !important;
  border-width: 0 !important;
  -webkit-border-radius: 0px;
  -moz-border-radius: 0px;
  -ms-border-radius: 0px;
  -o-border-radius: 0px;
  border-radius: 0px;
  background-color: transparent;
}

/* line 255, ../../../ext-theme-base/sass/etc/mixins/frame.scss */
body.x-nbr .x-window-header-default-left-frameInfo {
  font-family: dh-5-0-0-5-1-0-1-1-5-0-5-4;
}

/* line 322, ../../../ext-theme-base/sass/etc/mixins/frame.scss */
.x-window-header-default-left-tl {
  background-position: 0 -10px;
}

/* line 326, ../../../ext-theme-base/sass/etc/mixins/frame.scss */
.x-window-header-default-left-tr {
  background-position: right -15px;
}

/* line 330, ../../../ext-theme-base/sass/etc/mixins/frame.scss */
.x-window-header-default-left-bl {
  background-position: 0 -20px;
}

/* line 334, ../../../ext-theme-base/sass/etc/mixins/frame.scss */
.x-window-header-default-left-br {
  background-position: right -25px;
}

/* line 338, ../../../ext-theme-base/sass/etc/mixins/frame.scss */
.x-window-header-default-left-ml {
  background-position: 0 top;
}

/* line 342, ../../../ext-theme-base/sass/etc/mixins/frame.scss */
.x-window-header-default-left-mr {
  background-position: right top;
}

/* line 346, ../../../ext-theme-base/sass/etc/mixins/frame.scss */
.x-window-header-default-left-tc {
  background-position: 0 0;
}

/* line 350, ../../../ext-theme-base/sass/etc/mixins/frame.scss */
.x-window-header-default-left-bc {
  background-position: 0 -5px;
}

/* line 357, ../../../ext-theme-base/sass/etc/mixins/frame.scss */
.x-window-header-default-left-tr,
.x-window-header-default-left-br,
.x-window-header-default-left-mr {
  padding-right: 0;
}

/* line 363, ../../../ext-theme-base/sass/etc/mixins/frame.scss */
.x-window-header-default-left-tl,
.x-window-header-default-left-bl,
.x-window-header-default-left-ml {
  padding-left: 5px;
}

/* line 367, ../../../ext-theme-base/sass/etc/mixins/frame.scss */
.x-window-header-default-left-tc {
  height: 5px;
}

/* line 370, ../../../ext-theme-base/sass/etc/mixins/frame.scss */
.x-window-header-default-left-bc {
  height: 5px;
}

/* line 381, ../../../ext-theme-base/sass/etc/mixins/frame.scss */
.x-window-header-default-left-tl,
.x-window-header-default-left-bl,
.x-window-header-default-left-tr,
.x-window-header-default-left-br,
.x-window-header-default-left-tc,
.x-window-header-default-left-bc,
.x-window-header-default-left-ml,
.x-window-header-default-left-mr {
  zoom: 1;
  background-image: url(images/window-header/window-header-default-left-corners.gif);
}

/* line 425, ../../../ext-theme-base/sass/etc/mixins/frame.scss */
.x-window-header-default-left-ml,
.x-window-header-default-left-mr {
  zoom: 1;
  background-image: url(images/window-header/window-header-default-left-sides.gif);
  background-repeat: repeat-y;
}

/* line 437, ../../../ext-theme-base/sass/etc/mixins/frame.scss */
.x-window-header-default-left-mc {
  padding: 1px 0 1px 0px;
}

/* line 446, ../../../ext-theme-base/sass/etc/mixins/frame.scss */
.x-strict .x-ie7 .x-window-header-default-left-tl,
.x-strict .x-ie7 .x-window-header-default-left-bl {
  position: relative;
  right: 0;
}

/*<if slicer>*/
/* line 78, ../../../ext-theme-base/sass/etc/mixins/slicer.scss */
.x-window-header-default-left:after {
  display: none;
  content: "x-slicer:corners:url(images/window-header/window-header-default-left-corners.gif), sides:url(images/window-header/window-header-default-left-sides.gif)";
}

/*</if slicer>*/
/* */
/* line 137, ../../../ext-theme-base/sass/etc/mixins/frame.scss */
.x-window-header-default-collapsed-top {
  -webkit-border-radius: 5px;
  -moz-border-radius: 5px;
  -ms-border-radius: 5px;
  -o-border-radius: 5px;
  border-radius: 5px;
  padding: 4px 5px 4px 5px;
  border-width: 1px;
  border-style: solid;
  background-color: #3f4757;
}

/* line 189, ../../../ext-theme-base/sass/etc/mixins/frame.scss */
.x-window-header-default-collapsed-top-mc {
  background-color: #3f4757;
}

/* line 235, ../../../ext-theme-base/sass/etc/mixins/frame.scss */
.x-nbr .x-window-header-default-collapsed-top {
  padding: 0 !important;
  border-width: 0 !important;
  -webkit-border-radius: 0px;
  -moz-border-radius: 0px;
  -ms-border-radius: 0px;
  -o-border-radius: 0px;
  border-radius: 0px;
  background-color: transparent;
}

/* line 255, ../../../ext-theme-base/sass/etc/mixins/frame.scss */
body.x-nbr .x-window-header-default-collapsed-top-frameInfo {
  font-family: dh-5-5-5-5-1-1-1-1-4-5-4-5;
}

/* line 322, ../../../ext-theme-base/sass/etc/mixins/frame.scss */
.x-window-header-default-collapsed-top-tl {
  background-position: 0 -10px;
}

/* line 326, ../../../ext-theme-base/sass/etc/mixins/frame.scss */
.x-window-header-default-collapsed-top-tr {
  background-position: right -15px;
}

/* line 330, ../../../ext-theme-base/sass/etc/mixins/frame.scss */
.x-window-header-default-collapsed-top-bl {
  background-position: 0 -20px;
}

/* line 334, ../../../ext-theme-base/sass/etc/mixins/frame.scss */
.x-window-header-default-collapsed-top-br {
  background-position: right -25px;
}

/* line 338, ../../../ext-theme-base/sass/etc/mixins/frame.scss */
.x-window-header-default-collapsed-top-ml {
  background-position: 0 top;
}

/* line 342, ../../../ext-theme-base/sass/etc/mixins/frame.scss */
.x-window-header-default-collapsed-top-mr {
  background-position: right top;
}

/* line 346, ../../../ext-theme-base/sass/etc/mixins/frame.scss */
.x-window-header-default-collapsed-top-tc {
  background-position: 0 0;
}

/* line 350, ../../../ext-theme-base/sass/etc/mixins/frame.scss */
.x-window-header-default-collapsed-top-bc {
  background-position: 0 -5px;
}

/* line 357, ../../../ext-theme-base/sass/etc/mixins/frame.scss */
.x-window-header-default-collapsed-top-tr,
.x-window-header-default-collapsed-top-br,
.x-window-header-default-collapsed-top-mr {
  padding-right: 5px;
}

/* line 363, ../../../ext-theme-base/sass/etc/mixins/frame.scss */
.x-window-header-default-collapsed-top-tl,
.x-window-header-default-collapsed-top-bl,
.x-window-header-default-collapsed-top-ml {
  padding-left: 5px;
}

/* line 367, ../../../ext-theme-base/sass/etc/mixins/frame.scss */
.x-window-header-default-collapsed-top-tc {
  height: 5px;
}

/* line 370, ../../../ext-theme-base/sass/etc/mixins/frame.scss */
.x-window-header-default-collapsed-top-bc {
  height: 5px;
}

/* line 381, ../../../ext-theme-base/sass/etc/mixins/frame.scss */
.x-window-header-default-collapsed-top-tl,
.x-window-header-default-collapsed-top-bl,
.x-window-header-default-collapsed-top-tr,
.x-window-header-default-collapsed-top-br,
.x-window-header-default-collapsed-top-tc,
.x-window-header-default-collapsed-top-bc,
.x-window-header-default-collapsed-top-ml,
.x-window-header-default-collapsed-top-mr {
  zoom: 1;
  background-image: url(images/window-header/window-header-default-collapsed-top-corners.gif);
}

/* line 425, ../../../ext-theme-base/sass/etc/mixins/frame.scss */
.x-window-header-default-collapsed-top-ml,
.x-window-header-default-collapsed-top-mr {
  zoom: 1;
  background-image: url(images/window-header/window-header-default-collapsed-top-sides.gif);
  background-repeat: repeat-y;
}

/* line 437, ../../../ext-theme-base/sass/etc/mixins/frame.scss */
.x-window-header-default-collapsed-top-mc {
  padding: 0px 1px 0px 1px;
}

/* line 446, ../../../ext-theme-base/sass/etc/mixins/frame.scss */
.x-strict .x-ie7 .x-window-header-default-collapsed-top-tl,
.x-strict .x-ie7 .x-window-header-default-collapsed-top-bl {
  position: relative;
  right: 0;
}

/*<if slicer>*/
/* line 78, ../../../ext-theme-base/sass/etc/mixins/slicer.scss */
.x-window-header-default-collapsed-top:after {
  display: none;
  content: "x-slicer:corners:url(images/window-header/window-header-default-collapsed-top-corners.gif), sides:url(images/window-header/window-header-default-collapsed-top-sides.gif)";
}

/*</if slicer>*/
/* */
/* line 137, ../../../ext-theme-base/sass/etc/mixins/frame.scss */
.x-window-header-default-collapsed-right {
  -webkit-border-radius: 5px;
  -moz-border-radius: 5px;
  -ms-border-radius: 5px;
  -o-border-radius: 5px;
  border-radius: 5px;
  padding: 5px 4px 5px 4px;
  border-width: 1px;
  border-style: solid;
  background-color: #3f4757;
}

/* line 189, ../../../ext-theme-base/sass/etc/mixins/frame.scss */
.x-window-header-default-collapsed-right-mc {
  background-color: #3f4757;
}

/* line 235, ../../../ext-theme-base/sass/etc/mixins/frame.scss */
.x-nbr .x-window-header-default-collapsed-right {
  padding: 0 !important;
  border-width: 0 !important;
  -webkit-border-radius: 0px;
  -moz-border-radius: 0px;
  -ms-border-radius: 0px;
  -o-border-radius: 0px;
  border-radius: 0px;
  background-color: transparent;
}

/* line 255, ../../../ext-theme-base/sass/etc/mixins/frame.scss */
body.x-nbr .x-window-header-default-collapsed-right-frameInfo {
  font-family: dh-5-5-5-5-1-1-1-1-5-4-5-4;
}

/* line 322, ../../../ext-theme-base/sass/etc/mixins/frame.scss */
.x-window-header-default-collapsed-right-tl {
  background-position: 0 -10px;
}

/* line 326, ../../../ext-theme-base/sass/etc/mixins/frame.scss */
.x-window-header-default-collapsed-right-tr {
  background-position: right -15px;
}

/* line 330, ../../../ext-theme-base/sass/etc/mixins/frame.scss */
.x-window-header-default-collapsed-right-bl {
  background-position: 0 -20px;
}

/* line 334, ../../../ext-theme-base/sass/etc/mixins/frame.scss */
.x-window-header-default-collapsed-right-br {
  background-position: right -25px;
}

/* line 338, ../../../ext-theme-base/sass/etc/mixins/frame.scss */
.x-window-header-default-collapsed-right-ml {
  background-position: 0 top;
}

/* line 342, ../../../ext-theme-base/sass/etc/mixins/frame.scss */
.x-window-header-default-collapsed-right-mr {
  background-position: right top;
}

/* line 346, ../../../ext-theme-base/sass/etc/mixins/frame.scss */
.x-window-header-default-collapsed-right-tc {
  background-position: 0 0;
}

/* line 350, ../../../ext-theme-base/sass/etc/mixins/frame.scss */
.x-window-header-default-collapsed-right-bc {
  background-position: 0 -5px;
}

/* line 357, ../../../ext-theme-base/sass/etc/mixins/frame.scss */
.x-window-header-default-collapsed-right-tr,
.x-window-header-default-collapsed-right-br,
.x-window-header-default-collapsed-right-mr {
  padding-right: 5px;
}

/* line 363, ../../../ext-theme-base/sass/etc/mixins/frame.scss */
.x-window-header-default-collapsed-right-tl,
.x-window-header-default-collapsed-right-bl,
.x-window-header-default-collapsed-right-ml {
  padding-left: 5px;
}

/* line 367, ../../../ext-theme-base/sass/etc/mixins/frame.scss */
.x-window-header-default-collapsed-right-tc {
  height: 5px;
}

/* line 370, ../../../ext-theme-base/sass/etc/mixins/frame.scss */
.x-window-header-default-collapsed-right-bc {
  height: 5px;
}

/* line 381, ../../../ext-theme-base/sass/etc/mixins/frame.scss */
.x-window-header-default-collapsed-right-tl,
.x-window-header-default-collapsed-right-bl,
.x-window-header-default-collapsed-right-tr,
.x-window-header-default-collapsed-right-br,
.x-window-header-default-collapsed-right-tc,
.x-window-header-default-collapsed-right-bc,
.x-window-header-default-collapsed-right-ml,
.x-window-header-default-collapsed-right-mr {
  zoom: 1;
  background-image: url(images/window-header/window-header-default-collapsed-right-corners.gif);
}

/* line 425, ../../../ext-theme-base/sass/etc/mixins/frame.scss */
.x-window-header-default-collapsed-right-ml,
.x-window-header-default-collapsed-right-mr {
  zoom: 1;
  background-image: url(images/window-header/window-header-default-collapsed-right-sides.gif);
  background-repeat: repeat-y;
}

/* line 437, ../../../ext-theme-base/sass/etc/mixins/frame.scss */
.x-window-header-default-collapsed-right-mc {
  padding: 1px 0px 1px 0px;
}

/* line 446, ../../../ext-theme-base/sass/etc/mixins/frame.scss */
.x-strict .x-ie7 .x-window-header-default-collapsed-right-tl,
.x-strict .x-ie7 .x-window-header-default-collapsed-right-bl {
  position: relative;
  right: 0;
}

/*<if slicer>*/
/* line 78, ../../../ext-theme-base/sass/etc/mixins/slicer.scss */
.x-window-header-default-collapsed-right:after {
  display: none;
  content: "x-slicer:corners:url(images/window-header/window-header-default-collapsed-right-corners.gif), sides:url(images/window-header/window-header-default-collapsed-right-sides.gif)";
}

/*</if slicer>*/
/* */
/* line 137, ../../../ext-theme-base/sass/etc/mixins/frame.scss */
.x-window-header-default-collapsed-bottom {
  -webkit-border-radius: 5px;
  -moz-border-radius: 5px;
  -ms-border-radius: 5px;
  -o-border-radius: 5px;
  border-radius: 5px;
  padding: 4px 5px 4px 5px;
  border-width: 1px;
  border-style: solid;
  background-color: #3f4757;
}

/* line 189, ../../../ext-theme-base/sass/etc/mixins/frame.scss */
.x-window-header-default-collapsed-bottom-mc {
  background-color: #3f4757;
}

/* line 235, ../../../ext-theme-base/sass/etc/mixins/frame.scss */
.x-nbr .x-window-header-default-collapsed-bottom {
  padding: 0 !important;
  border-width: 0 !important;
  -webkit-border-radius: 0px;
  -moz-border-radius: 0px;
  -ms-border-radius: 0px;
  -o-border-radius: 0px;
  border-radius: 0px;
  background-color: transparent;
}

/* line 255, ../../../ext-theme-base/sass/etc/mixins/frame.scss */
body.x-nbr .x-window-header-default-collapsed-bottom-frameInfo {
  font-family: dh-5-5-5-5-1-1-1-1-4-5-4-5;
}

/* line 322, ../../../ext-theme-base/sass/etc/mixins/frame.scss */
.x-window-header-default-collapsed-bottom-tl {
  background-position: 0 -10px;
}

/* line 326, ../../../ext-theme-base/sass/etc/mixins/frame.scss */
.x-window-header-default-collapsed-bottom-tr {
  background-position: right -15px;
}

/* line 330, ../../../ext-theme-base/sass/etc/mixins/frame.scss */
.x-window-header-default-collapsed-bottom-bl {
  background-position: 0 -20px;
}

/* line 334, ../../../ext-theme-base/sass/etc/mixins/frame.scss */
.x-window-header-default-collapsed-bottom-br {
  background-position: right -25px;
}

/* line 338, ../../../ext-theme-base/sass/etc/mixins/frame.scss */
.x-window-header-default-collapsed-bottom-ml {
  background-position: 0 top;
}

/* line 342, ../../../ext-theme-base/sass/etc/mixins/frame.scss */
.x-window-header-default-collapsed-bottom-mr {
  background-position: right top;
}

/* line 346, ../../../ext-theme-base/sass/etc/mixins/frame.scss */
.x-window-header-default-collapsed-bottom-tc {
  background-position: 0 0;
}

/* line 350, ../../../ext-theme-base/sass/etc/mixins/frame.scss */
.x-window-header-default-collapsed-bottom-bc {
  background-position: 0 -5px;
}

/* line 357, ../../../ext-theme-base/sass/etc/mixins/frame.scss */
.x-window-header-default-collapsed-bottom-tr,
.x-window-header-default-collapsed-bottom-br,
.x-window-header-default-collapsed-bottom-mr {
  padding-right: 5px;
}

/* line 363, ../../../ext-theme-base/sass/etc/mixins/frame.scss */
.x-window-header-default-collapsed-bottom-tl,
.x-window-header-default-collapsed-bottom-bl,
.x-window-header-default-collapsed-bottom-ml {
  padding-left: 5px;
}

/* line 367, ../../../ext-theme-base/sass/etc/mixins/frame.scss */
.x-window-header-default-collapsed-bottom-tc {
  height: 5px;
}

/* line 370, ../../../ext-theme-base/sass/etc/mixins/frame.scss */
.x-window-header-default-collapsed-bottom-bc {
  height: 5px;
}

/* line 381, ../../../ext-theme-base/sass/etc/mixins/frame.scss */
.x-window-header-default-collapsed-bottom-tl,
.x-window-header-default-collapsed-bottom-bl,
.x-window-header-default-collapsed-bottom-tr,
.x-window-header-default-collapsed-bottom-br,
.x-window-header-default-collapsed-bottom-tc,
.x-window-header-default-collapsed-bottom-bc,
.x-window-header-default-collapsed-bottom-ml,
.x-window-header-default-collapsed-bottom-mr {
  zoom: 1;
  background-image: url(images/window-header/window-header-default-collapsed-bottom-corners.gif);
}

/* line 425, ../../../ext-theme-base/sass/etc/mixins/frame.scss */
.x-window-header-default-collapsed-bottom-ml,
.x-window-header-default-collapsed-bottom-mr {
  zoom: 1;
  background-image: url(images/window-header/window-header-default-collapsed-bottom-sides.gif);
  background-repeat: repeat-y;
}

/* line 437, ../../../ext-theme-base/sass/etc/mixins/frame.scss */
.x-window-header-default-collapsed-bottom-mc {
  padding: 0px 1px 0px 1px;
}

/* line 446, ../../../ext-theme-base/sass/etc/mixins/frame.scss */
.x-strict .x-ie7 .x-window-header-default-collapsed-bottom-tl,
.x-strict .x-ie7 .x-window-header-default-collapsed-bottom-bl {
  position: relative;
  right: 0;
}

/*<if slicer>*/
/* line 78, ../../../ext-theme-base/sass/etc/mixins/slicer.scss */
.x-window-header-default-collapsed-bottom:after {
  display: none;
  content: "x-slicer:corners:url(images/window-header/window-header-default-collapsed-bottom-corners.gif), sides:url(images/window-header/window-header-default-collapsed-bottom-sides.gif)";
}

/*</if slicer>*/
/* */
/* line 137, ../../../ext-theme-base/sass/etc/mixins/frame.scss */
.x-window-header-default-collapsed-left {
  -webkit-border-radius: 5px;
  -moz-border-radius: 5px;
  -ms-border-radius: 5px;
  -o-border-radius: 5px;
  border-radius: 5px;
  padding: 5px 4px 5px 4px;
  border-width: 1px;
  border-style: solid;
  background-color: #3f4757;
}

/* line 189, ../../../ext-theme-base/sass/etc/mixins/frame.scss */
.x-window-header-default-collapsed-left-mc {
  background-color: #3f4757;
}

/* line 235, ../../../ext-theme-base/sass/etc/mixins/frame.scss */
.x-nbr .x-window-header-default-collapsed-left {
  padding: 0 !important;
  border-width: 0 !important;
  -webkit-border-radius: 0px;
  -moz-border-radius: 0px;
  -ms-border-radius: 0px;
  -o-border-radius: 0px;
  border-radius: 0px;
  background-color: transparent;
}

/* line 255, ../../../ext-theme-base/sass/etc/mixins/frame.scss */
body.x-nbr .x-window-header-default-collapsed-left-frameInfo {
  font-family: dh-5-5-5-5-1-1-1-1-5-4-5-4;
}

/* line 322, ../../../ext-theme-base/sass/etc/mixins/frame.scss */
.x-window-header-default-collapsed-left-tl {
  background-position: 0 -10px;
}

/* line 326, ../../../ext-theme-base/sass/etc/mixins/frame.scss */
.x-window-header-default-collapsed-left-tr {
  background-position: right -15px;
}

/* line 330, ../../../ext-theme-base/sass/etc/mixins/frame.scss */
.x-window-header-default-collapsed-left-bl {
  background-position: 0 -20px;
}

/* line 334, ../../../ext-theme-base/sass/etc/mixins/frame.scss */
.x-window-header-default-collapsed-left-br {
  background-position: right -25px;
}

/* line 338, ../../../ext-theme-base/sass/etc/mixins/frame.scss */
.x-window-header-default-collapsed-left-ml {
  background-position: 0 top;
}

/* line 342, ../../../ext-theme-base/sass/etc/mixins/frame.scss */
.x-window-header-default-collapsed-left-mr {
  background-position: right top;
}

/* line 346, ../../../ext-theme-base/sass/etc/mixins/frame.scss */
.x-window-header-default-collapsed-left-tc {
  background-position: 0 0;
}

/* line 350, ../../../ext-theme-base/sass/etc/mixins/frame.scss */
.x-window-header-default-collapsed-left-bc {
  background-position: 0 -5px;
}

/* line 357, ../../../ext-theme-base/sass/etc/mixins/frame.scss */
.x-window-header-default-collapsed-left-tr,
.x-window-header-default-collapsed-left-br,
.x-window-header-default-collapsed-left-mr {
  padding-right: 5px;
}

/* line 363, ../../../ext-theme-base/sass/etc/mixins/frame.scss */
.x-window-header-default-collapsed-left-tl,
.x-window-header-default-collapsed-left-bl,
.x-window-header-default-collapsed-left-ml {
  padding-left: 5px;
}

/* line 367, ../../../ext-theme-base/sass/etc/mixins/frame.scss */
.x-window-header-default-collapsed-left-tc {
  height: 5px;
}

/* line 370, ../../../ext-theme-base/sass/etc/mixins/frame.scss */
.x-window-header-default-collapsed-left-bc {
  height: 5px;
}

/* line 381, ../../../ext-theme-base/sass/etc/mixins/frame.scss */
.x-window-header-default-collapsed-left-tl,
.x-window-header-default-collapsed-left-bl,
.x-window-header-default-collapsed-left-tr,
.x-window-header-default-collapsed-left-br,
.x-window-header-default-collapsed-left-tc,
.x-window-header-default-collapsed-left-bc,
.x-window-header-default-collapsed-left-ml,
.x-window-header-default-collapsed-left-mr {
  zoom: 1;
  background-image: url(images/window-header/window-header-default-collapsed-left-corners.gif);
}

/* line 425, ../../../ext-theme-base/sass/etc/mixins/frame.scss */
.x-window-header-default-collapsed-left-ml,
.x-window-header-default-collapsed-left-mr {
  zoom: 1;
  background-image: url(images/window-header/window-header-default-collapsed-left-sides.gif);
  background-repeat: repeat-y;
}

/* line 437, ../../../ext-theme-base/sass/etc/mixins/frame.scss */
.x-window-header-default-collapsed-left-mc {
  padding: 1px 0px 1px 0px;
}

/* line 446, ../../../ext-theme-base/sass/etc/mixins/frame.scss */
.x-strict .x-ie7 .x-window-header-default-collapsed-left-tl,
.x-strict .x-ie7 .x-window-header-default-collapsed-left-bl {
  position: relative;
  right: 0;
}

/*<if slicer>*/
/* line 78, ../../../ext-theme-base/sass/etc/mixins/slicer.scss */
.x-window-header-default-collapsed-left:after {
  display: none;
  content: "x-slicer:corners:url(images/window-header/window-header-default-collapsed-left-corners.gif), sides:url(images/window-header/window-header-default-collapsed-left-sides.gif)";
}

/*</if slicer>*/
/* */
/* line 337, ../../../ext-theme-neutral/sass/src/window/Window.scss */
.x-window-header-default-top {
  -webkit-box-shadow: #414b5c 0 1px 0px 0 inset, #414b5c -1px 0 0px 0 inset, #414b5c 1px 0 0px 0 inset;
  -moz-box-shadow: #414b5c 0 1px 0px 0 inset, #414b5c -1px 0 0px 0 inset, #414b5c 1px 0 0px 0 inset;
  box-shadow: #414b5c 0 1px 0px 0 inset, #414b5c -1px 0 0px 0 inset, #414b5c 1px 0 0px 0 inset;
}

/* line 341, ../../../ext-theme-neutral/sass/src/window/Window.scss */
.x-window-header-default-right {
  -webkit-box-shadow: #414b5c 0 1px 0px 0 inset, #414b5c 0 -1px 0px 0 inset, #414b5c -1px 0 0px 0 inset;
  -moz-box-shadow: #414b5c 0 1px 0px 0 inset, #414b5c 0 -1px 0px 0 inset, #414b5c -1px 0 0px 0 inset;
  box-shadow: #414b5c 0 1px 0px 0 inset, #414b5c 0 -1px 0px 0 inset, #414b5c -1px 0 0px 0 inset;
}

/* line 345, ../../../ext-theme-neutral/sass/src/window/Window.scss */
.x-window-header-default-bottom {
  -webkit-box-shadow: #414b5c 0 -1px 0px 0 inset, #414b5c -1px 0 0px 0 inset, #414b5c 1px 0 0px 0 inset;
  -moz-box-shadow: #414b5c 0 -1px 0px 0 inset, #414b5c -1px 0 0px 0 inset, #414b5c 1px 0 0px 0 inset;
  box-shadow: #414b5c 0 -1px 0px 0 inset, #414b5c -1px 0 0px 0 inset, #414b5c 1px 0 0px 0 inset;
}

/* line 349, ../../../ext-theme-neutral/sass/src/window/Window.scss */
.x-window-header-default-left {
  -webkit-box-shadow: #414b5c 0 1px 0px 0 inset, #414b5c 0 -1px 0px 0 inset, #414b5c 1px 0 0px 0 inset;
  -moz-box-shadow: #414b5c 0 1px 0px 0 inset, #414b5c 0 -1px 0px 0 inset, #414b5c 1px 0 0px 0 inset;
  box-shadow: #414b5c 0 1px 0px 0 inset, #414b5c 0 -1px 0px 0 inset, #414b5c 1px 0 0px 0 inset;
}

/* line 355, ../../../ext-theme-neutral/sass/src/window/Window.scss */
.x-window-header-default .x-window-header-icon {
  width: 16px;
  height: 16px;
  color: white;
  font-size: 16px;
  line-height: 16px;
  background-position: center center;
}
/* line 364, ../../../ext-theme-neutral/sass/src/window/Window.scss */
.x-window-header-default .x-window-header-glyph {
  color: white;
  font-size: 16px;
  line-height: 16px;
  opacity: 0.5;
}
/* line 380, ../../../ext-theme-neutral/sass/src/window/Window.scss */
.x-ie8m .x-window-header-default .x-window-header-glyph {
  color: #9fa3ab;
}

/* line 388, ../../../ext-theme-neutral/sass/src/window/Window.scss */
.x-window-header-default-horizontal .x-window-header-icon-before-title {
  margin: 0 2px 0 0;
}
[truncated: 173,028 more chars]
