# Supplementary material for: Combined Approach for Government E-Tendering Using GA and TOPSIS with Intuitionistic Fuzzy Information
Source: PLoS One. 2015 Jul 6;10(7):e0130767. doi: 10.1371/journal.pone.0130767 (PMC4493125; doi:10.1371/journal.pone.0130767)
Supplement: S1 Code — (ZIP) [file pone.0130767.s001.zip › Code/JAVA code/WebRoot/js/extjs/resources/ext-theme-access/ext-theme-access-all.css]

.x-body{margin:0}img{border:0}.x-border-box,.x-border-box *{box-sizing:border-box;-moz-box-sizing:border-box;-ms-box-sizing:border-box;-webkit-box-sizing:border-box}.x-rtl{direction:rtl}.x-ltr{direction:ltr}.x-clear{overflow:hidden;clear:both;font-size:0;line-height:0;display:table}.x-strict .x-ie7 .x-clear{height:0;width:0}.x-layer{position:absolute!important;overflow:hidden;zoom:1}.x-fixed-layer{position:fixed!important;overflow:hidden;zoom:1}.x-shim{position:absolute;left:0;top:0;overflow:hidden;filter:alpha(opacity=0);opacity:0}.x-hide-display{display:none!important}.x-hide-visibility{visibility:hidden!important}.x-ie6 .x-item-disabled{filter:none}.x-hidden,.x-hide-offsets{display:block!important;visibility:hidden!important;position:absolute!important;top:-10000px!important}.x-hide-nosize{height:0!important;width:0!important}.x-hide-clip{position:absolute!important;clip:rect(0,0,0,0);clip:rect(0 0 0 0)}.x-masked-relative{position:relative}.x-ie-shadow{background-color:#777;display:none;position:absolute;overflow:hidden;zoom:1}.x-unselectable{user-select:none;-o-user-select:none;-ms-user-select:none;-moz-user-select:-moz-none;-webkit-user-select:none;cursor:default}.x-selectable{cursor:auto;-moz-user-select:text;-webkit-user-select:text;-ms-user-select:text;user-select:text;-o-user-select:text}.x-list-plain{list-style-type:none;margin:0;padding:0}.x-table-plain{border-collapse:collapse;border-spacing:0;font-size:1em}.x-frame-tl,.x-frame-tr,.x-frame-tc,.x-frame-bl,.x-frame-br,.x-frame-bc{overflow:hidden;background-repeat:no-repeat}.x-frame-tc,.x-frame-bc{background-repeat:repeat-x}.x-frame-mc{background-repeat:repeat-x;overflow:hidden}.x-proxy-el{position:absolute;background:#b4b4b4;filter:alpha(opacity=80);opacity:.8}.x-css-shadow{position:absolute;-webkit-border-radius:5px;-moz-border-radius:5px;-ms-border-radius:5px;-o-border-radius:5px;border-radius:5px}.x-item-disabled,.x-item-disabled *{cursor:default}.x-box-item{position:absolute!important;left:0;top:0}div.x-editor{overflow:visible}.x-mask{z-index:100;position:absolute;width:100%;height:100%;zoom:1}.x-mask-shim{z-index:100;position:absolute;top:0;left:0;width:100%;height:100%}.x-mask-msg{z-index:20001;position:absolute}.x-progress{position:relative;border-style:solid;overflow:hidden}.x-progress-bar{overflow:hidden;position:absolute;width:0;height:100%}.x-progress-text{overflow:hidden;position:absolute}.x-btn{display:inline-block;position:relative;zoom:1;*display:inline;outline:0;cursor:pointer;white-space:nowrap;vertical-align:middle;text-decoration:none}.x-btn-wrap{position:relative;display:block}.x-btn-button{position:relative;display:block;text-decoration:none;overflow:hidden;zoom:1}.x-btn-inner{display:block;white-space:nowrap;overflow:hidden;zoom:1}.x-btn-icon-el{top:0;right:0;bottom:0;left:0;position:absolute;background-repeat:no-repeat;text-align:center}.x-btn-inner-center{text-align:center}.x-btn-inner-left{text-align:left}.x-btn-inner-right{text-align:right}.x-box-layout-ct{overflow:hidden;zoom:1}.x-box-target{position:absolute;width:20000px;top:0;left:0;height:1px}.x-box-inner{overflow:hidden;zoom:1;position:relative;left:0;top:0}.x-horizontal-box-overflow-body{float:left}.x-box-scroller{position:relative;background-repeat:no-repeat}.x-box-scroller-left,.x-box-scroller-right{float:left;height:100%;z-index:5}.x-box-scroller-top .x-box-scroller,.x-box-scroller-bottom .x-box-scroller{line-height:0;font-size:0;background-position:center 0}.x-box-menu-after{float:right}.x-toolbar-text{white-space:nowrap}.x-toolbar-separator{display:block;font-size:1px;overflow:hidden;cursor:default;border:0;width:0;height:0;line-height:0}.x-quirks .x-ie .x-toolbar .x-toolbar-separator-horizontal{width:2px}.x-toolbar-scroller{padding-left:0}.x-toolbar-plain{border:0}.x-docked{position:absolute!important;z-index:1}.x-docked-vertical{position:static}.x-docked-top{border-bottom-width:0!important}.x-docked-bottom{border-top-width:0!important}.x-docked-left{border-right-width:0!important}.x-docked-right{border-left-width:0!important}.x-docked-noborder-top{border-top-width:0!important}.x-docked-noborder-right{border-right-width:0!important}.x-docked-noborder-bottom{border-bottom-width:0!important}.x-docked-noborder-left{border-left-width:0!important}.x-noborder-l{border-left-width:0!important}.x-noborder-b{border-bottom-width:0!important}.x-noborder-bl{border-bottom-width:0!important;border-left-width:0!important}.x-noborder-r{border-right-width:0!important}.x-noborder-rl{border-right-width:0!important;border-left-width:0!important}.x-noborder-rb{border-right-width:0!important;border-bottom-width:0!important}.x-noborder-rbl{border-right-width:0!important;border-bottom-width:0!important;border-left-width:0!important}.x-noborder-t{border-top-width:0!important}.x-noborder-tl{border-top-width:0!important;border-left-width:0!important}.x-noborder-tb{border-top-width:0!important;border-bottom-width:0!important}.x-noborder-tbl{border-top-width:0!important;border-bottom-width:0!important;border-left-width:0!important}.x-noborder-tr{border-top-width:0!important;border-right-width:0!important}.x-noborder-trl{border-top-width:0!important;border-right-width:0!important;border-left-width:0!important}.x-noborder-trb{border-top-width:0!important;border-right-width:0!important;border-bottom-width:0!important}.x-noborder-trbl{border-width:0!important}.x-header-icon{background-repeat:no-repeat;background-position:0 0;vertical-align:middle;text-align:center}.x-header-text-container{overflow:hidden;-o-text-overflow:ellipsis;text-overflow:ellipsis}.x-dd-drag-proxy,.x-dd-drag-current{z-index:1000000!important;pointer-events:none}.x-dd-drag-repair .x-dd-drag-ghost{filter:alpha(opacity=60);opacity:.6}.x-dd-drag-repair .x-dd-drop-icon{display:none}.x-dd-drag-ghost{filter:alpha(opacity=85);opacity:.85;padding:5px;padding-left:20px;white-space:nowrap;color:#000;font:normal 14px tahoma,arial,verdana,sans-serif;border:1px solid;border-color:#ddd #bbb #bbb #ddd;background-color:#fff}.x-dd-drop-icon{position:absolute;top:3px;left:3px;display:block;width:16px;height:16px;background-color:transparent;background-position:center;background-repeat:no-repeat;z-index:1}.x-dd-drop-ok .x-dd-drop-icon{background-image:url(images/dd/drop-yes.gif)}.x-dd-drop-ok-add .x-dd-drop-icon{background-image:url(images/dd/drop-add.gif)}.x-dd-drop-nodrop div.x-dd-drop-icon{background-image:url(images/dd/drop-no.gif)}.x-panel,.x-plain{overflow:hidden;position:relative}.x-panel{outline:0}.x-ie .x-panel-header,.x-ie .x-panel-header-tl,.x-ie .x-panel-header-tc,.x-ie .x-panel-header-tr,.x-ie .x-panel-header-ml,.x-ie .x-panel-header-mc,.x-ie .x-panel-header-mr,.x-ie .x-panel-header-bl,.x-ie .x-panel-header-bc,.x-ie .x-panel-header-br{zoom:1}.x-ie8 td.x-frame-mc{vertical-align:top}.x-panel-body{overflow:hidden;position:relative}.x-nlg .x-panel-header-vertical .x-frame-mc{background-repeat:repeat-y}.x-panel-header-plain,.x-panel-body-plain{border:0;padding:0}.x-tip{position:absolute;overflow:visible}.x-tip-body{overflow:hidden;position:relative}.x-tip-anchor{position:absolute;overflow:hidden;border-style:solid}.x-table-layout{font-size:1em}.x-btn-group{position:relative;overflow:hidden}.x-btn-group-body{position:relative;zoom:1}.x-btn-group-body .x-table-layout-cell{vertical-align:top}.x-viewport,.x-viewport body{margin:0;padding:0;border:0 none;overflow:hidden;height:100%;position:static}.x-window{outline:0;overflow:hidden}.x-window .x-window-wrap{position:relative}.x-window-body{position:relative;overflow:hidden}.x-window-body-plain{background:transparent}.x-form-item-label{display:block}.x-form-item-label-right{text-align:right}.x-form-item-label-top{display:block;zoom:1}.x-form-invalid-icon{overflow:hidden}.x-form-invalid-icon ul{display:none}.x-form-textarea{overflow:auto;resize:none}.x-safari.x-mac .x-form-textarea{margin-bottom:-2px}.x-form-display-field-body{vertical-align:top}.x-form-cb-wrap{vertical-align:top}.x-form-cb{vertical-align:top;overflow:hidden;padding:0;border:0}.x-form-cb::-moz-focus-inner{padding:0;border:0}.x-form-cb-label{display:inline-block;zoom:1}.x-fieldset{display:block;position:relative}.x-fieldset-header{overflow:hidden}.x-fieldset-header .x-form-item,.x-fieldset-header .x-tool{float:left}.x-fieldset-header .x-form-cb-wrap{font-size:0;line-height:0}.x-fieldset-header .x-form-cb{margin:0}.x-fieldset-header-text{float:left}.x-webkit *:focus{outline:none!important}.x-form-item{vertical-align:top;table-layout:fixed}.x-form-item-body{position:relative}.x-form-form-item td{border-top:1px solid transparent}.x-form-trigger{cursor:pointer;overflow:hidden;background-repeat:no-repeat}.x-item-disabled .x-form-trigger{cursor:default}.x-trigger-noedit{cursor:default}.x-form-trigger-wrap{vertical-align:top;border-collapse:separate}.x-form-spinner-up,.x-form-spinner-down{font-size:0}.x-datepicker{position:relative}.x-datepicker-inner{table-layout:fixed;width:100%;border-collapse:separate}.x-datepicker-cell{padding:0}.x-datepicker-header{position:relative;zoom:1}.x-datepicker-arrow{position:absolute;outline:0;font-size:0}.x-datepicker-column-header{padding:0}.x-datepicker-date{display:block;zoom:1;text-decoration:none}.x-monthpicker{position:absolute;left:0;top:0}.x-monthpicker-body{height:100%}.x-monthpicker-months,.x-monthpicker-years{float:left;height:100%}.x-monthpicker-item{float:left}.x-monthpicker-item-inner{display:block;text-decoration:none}.x-monthpicker-yearnav-button-ct{float:left;text-align:center}.x-monthpicker-yearnav-button{display:inline-block;outline:0;font-size:0}.x-monthpicker-buttons{position:absolute;bottom:0;width:100%}.x-strict .x-ie6 .x-monthpicker-buttons{bottom:-1px}.x-form-file-btn{overflow:hidden}.x-form-file-input{border:0;position:absolute;cursor:pointer;top:-2px;right:-2px;filter:alpha(opacity=0);opacity:0;font-size:1000px}.x-form-item-hidden{margin:0}.x-color-picker-item{float:left;text-decoration:none}.x-color-picker-item-inner{display:block;font-size:1px}.x-html-editor-tb .x-toolbar{position:static!important}.x-htmleditor-iframe{display:block;overflow:auto}.x-fit-item{position:relative}.x-grid-row,.x-grid-data-row{outline:0}.x-grid-view{overflow:hidden;position:relative}.x-grid-table{table-layout:fixed;border-collapse:separate}.x-grid-td{overflow:hidden;border-width:0;vertical-align:top}.x-grid-cell-inner{overflow:hidden;white-space:nowrap;zoom:1}.x-grid-resize-marker{position:absolute;z-index:5;top:0}.col-move-top,.col-move-bottom{position:absolute;top:0;line-height:0;font-size:0;overflow:hidden;z-index:20000;background:no-repeat center top transparent}.x-grid-header-ct{cursor:default}.x-column-header{position:absolute;overflow:hidden;background-repeat:repeat-x}.x-column-header-inner{zoom:1;white-space:nowrap;position:relative;overflow:hidden}.x-column-header-text{white-space:nowrap;background-repeat:no-repeat;zoom:1;display:inline-block}.x-column-header-trigger{display:none;height:100%;background-repeat:no-repeat;position:absolute;right:0;top:0;z-index:2}.x-column-header-over .x-column-header-trigger,.x-column-header-open .x-column-header-trigger{display:block}.x-column-header-align-right{text-align:right}.x-column-header-align-left{text-align:left}.x-column-header-align-center{text-align:center}.x-grid-cell-inner-action-col{line-height:0;font-size:0}.x-grid-cell-inner-checkcolumn{line-height:0;font-size:0}.x-row-numberer .x-column-header-inner{text-overflow:clip}.x-grid-group,.x-grid-group-body,.x-grid-group-hd{zoom:1}.x-grid-group-hd{white-space:nowrap}.x-grid-row-body-hidden,.x-grid-group-collapsed{display:none}.x-grid-rowbody{zoom:1}.x-grid-row-body-hidden{display:none}td.x-grid-rowwrap .x-grid-table{border:0}td.x-grid-rowwrap .x-grid-cell{border-bottom:0;background-color:transparent}.x-grid-editor .x-form-cb-wrap{text-align:center}.x-grid-editor .x-form-display-field{margin:0;white-space:nowrap;overflow:hidden}.x-grid-editor div.x-form-action-col-field{line-height:0}.x-grid-row-editor{position:absolute;overflow:visible;z-index:1}.x-grid-row-editor-buttons{position:absolute;white-space:nowrap}.x-grid-row-expander{font-size:0;line-height:0}.x-abs-layout-ct{position:relative}.x-abs-layout-item{position:absolute!important}.x-splitter{font-size:1px}.x-splitter-horizontal{cursor:e-resize;cursor:row-resize}.x-splitter-vertical{cursor:e-resize;cursor:col-resize}.x-splitter-collapsed,.x-splitter-horizontal-noresize,.x-splitter-vertical-noresize{cursor:default}.x-splitter-active{z-index:4}.x-collapse-el{position:absolute;background-repeat:no-repeat}.x-border-layout-ct{overflow:hidden;zoom:1}.x-border-layout-ct{position:relative}.x-border-region-slide-in{z-index:5}.x-region-collapsed-placeholder{z-index:4}.x-column{float:left}.x-ie6 .x-column{display:inline}.x-quirks .x-ie .x-form-layout-table,.x-quirks .x-ie .x-form-layout-table tbody tr.x-form-item{position:relative}.x-form-layout-table{border-collapse:separate;border-spacing:0 2px}.x-ie6 .x-form-layout-table{border-collapse:collapse;border-spacing:0}.x-menu{outline:0}.x-menu-item{white-space:nowrap;overflow:hidden}.x-menu-item-cmp .x-field-label-cell{vertical-align:middle}.x-menu-icon-separator{position:absolute;top:0;z-index:0;height:100%;overflow:hidden}.x-menu-plain .x-menu-icon-separator{display:none}.x-menu-item-link{text-decoration:none;outline:0;zoom:1}.x-menu-item-text{zoom:1}.x-menu-item-icon,.x-menu-item-icon-right,.x-menu-item-arrow{position:absolute;text-align:center}.x-resizable-overlay{position:absolute;left:0;top:0;width:100%;height:100%;display:none;z-index:200000;background-color:#fff;filter:alpha(opacity=0);opacity:0}.x-slider{outline:0;zoom:1;position:relative}.x-slider-inner{position:relative;left:0;top:0;overflow:visible;zoom:1}.x-slider-vert .x-slider-inner{background:repeat-y 0 0}.x-slider-end{zoom:1}.x-slider-thumb{position:absolute;background:no-repeat 0 0}.x-slider-horz .x-slider-thumb{left:0}.x-slider-vert .x-slider-thumb{bottom:0}a.x-tab{text-decoration:none}.x-tab-bar{position:relative}.x-column-header-checkbox .x-column-header-text{display:block;background-repeat:no-repeat;font-size:0}.x-grid-cell-row-checker{vertical-align:middle;background-repeat:no-repeat;font-size:0}.x-tab{display:block;white-space:nowrap;z-index:1}.x-tab-active{z-index:3}.x-tab-wrap{display:block;position:relative}.x-tab-button{zoom:1;display:block;outline:0}.x-tab-inner{display:block;text-align:center;white-space:nowrap;text-overflow:ellipsis;-o-text-overflow:ellipsis;overflow:hidden;zoom:1}.x-btn-icon-el{top:0;right:0;bottom:0;left:0;position:absolute;background-repeat:no-repeat;text-align:center}.x-tab-bar{z-index:1}.x-tab-bar-body{z-index:2;position:relative}.x-tab-bar-strip{position:absolute;line-height:0;font-size:0;z-index:1}.x-tab-bar-horizontal .x-tab-bar-strip{width:100%;left:0}.x-tab-bar-vertical .x-tab-bar-strip{height:100%;top:0}.x-tab-bar-strip-top{bottom:0}.x-tab-bar-strip-bottom{top:0}.x-tab-bar-strip-left{right:0}.x-tab-bar-strip-right{left:0}.x-tab-bar-plain{background:transparent!important}.x-tab-icon-el{position:absolute;background-repeat:no-repeat;top:0;left:0;right:auto;bottom:0}.x-tab-close-btn{display:block;position:absolute;font-size:0;line-height:0;background:no-repeat}.x-tab-mc{overflow:visible}.x-autowidth-table .x-grid-table{table-layout:auto;width:auto!important}.x-tree-view{overflow:hidden}.x-tree-elbow-img,.x-tree-icon{background-repeat:no-repeat;background-position:0 center;vertical-align:top}.x-tree-checkbox{border:0;padding:0;vertical-align:top;position:relative;background-color:transparent}.x-tree-animator-wrap{overflow:hidden}.x-tree-node-text{zoom:1}.x-surface{display:-moz-inline-stack;display:inline-block;vertical-align:middle;*vertical-align:auto;zoom:1;*display:inline;overflow:hidden}.rvml{behavior:url(#default#VML)}.x-surface tspan{user-select:none;-o-user-select:none;-ms-user-select:none;-moz-user-select:-moz-none;-webkit-user-select:none;cursor:default}.x-vml-sprite{position:absolute;left:0;top:0;width:1px;height:1px}.x-vml-group{position:absolute;left:0;top:0;width:1000px;height:1000px}.x-vml-measure-span{position:absolute;left:-9999em;top:-9999em;padding:0;margin:0;display:inline}.x-vml-base{position:relative;top:0;left:0;overflow:hidden;display:inline-block}.x-vml-base{position:relative;top:0;left:0;overflow:hidden;display:inline-block}svg,vml{overflow:hidden}.x-body{color:white;font-size:15px;font-family:tahoma,arial,verdana,sans-serif;background:black}.x-animating-size,.x-collapsed{overflow:hidden!important}.x-editor .x-form-item-body{padding-bottom:0}.x-focus-element{position:absolute;top:-10px;left:-10px;width:0;height:0}.x-focus-frame{position:absolute;left:0;top:0;z-index:100000000;width:0;height:0}.x-focus-frame-top,.x-focus-frame-bottom,.x-focus-frame-left,.x-focus-frame-right{position:absolute;top:0;left:0}.x-focus-frame-top,.x-focus-frame-bottom{border-top:solid 2px #15428b;height:2px}.x-focus-frame-left,.x-focus-frame-right{border-left:solid 2px #15428b;width:2px}.x-mask{filter:alpha(opacity=50);opacity:.5;background:#ccc}.x-mask-msg{padding:2px;border-style:solid;border-width:1px;border-color:#223;background-image:none;background-color:#3f4757}.x-mask-msg-inner{padding:5px 10px;border-style:solid;border-width:1px;border-color:#556;background-color:#232d38;color:white;font:normal 14px tahoma,arial,verdana,sans-serif}.x-mask-msg-text{padding:5px 5px 5px 20px}.x-progress-default{background-color:#232d38;border-width:1px;height:20px;border-color:#18181a}.x-content-box .x-progress-default{height:18px}.x-progress-default .x-progress-bar-default{background-image:none;background-color:#ed9200;background-image:-webkit-gradient(linear,50% 0,50% 100%,color-stop(0%,#ffb43b),color-stop(50%,#ffa007),color-stop(51%,#ed9200),color-stop(100%,#d38200));background-image:-webkit-linear-gradient(top,#ffb43b,#ffa007 50%,#ed9200 51%,#d38200);background-image:-moz-linear-gradient(top,#ffb43b,#ffa007 50%,#ed9200 51%,#d38200);background-image:-o-linear-gradient(top,#ffb43b,#ffa007 50%,#ed9200 51%,#d38200);background-image:linear-gradient(top,#ffb43b,#ffa007 50%,#ed9200 51%,#d38200)}.x-nlg .x-progress-default .x-progress-bar-default{background:repeat-x;background-image:url(images/progress/progress-default-bg.gif)}.x-progress-default .x-progress-text{color:white;font-weight:bold;font-size:14px;text-align:center;line-height:18px}.x-progress-default .x-progress-text-back{color:#aaa;line-height:18px}.x-progress-default .x-progress-bar-default:after{display:none;content:"x-slicer:bg:url(images/progress/progress-default-bg.gif)"}.x-btn-default-small{border-color:#06070a}.x-btn-default-small{-webkit-border-radius:3px;-moz-border-radius:3px;-ms-border-radius:3px;-o-border-radius:3px;border-radius:3px;padding:2px 2px 2px 2px;border-width:1px;border-style:solid;background-image:none;background-color:#2a3142;background-image:-webkit-gradient(linear,50% 0,50% 100%,color-stop(0%,#2a3142),color-stop(48%,#252c3b),color-stop(52%,#13171f),color-stop(100%,#171b25));background-image:-webkit-linear-gradient(top,#2a3142,#252c3b 48%,#13171f 52%,#171b25);background-image:-moz-linear-gradient(top,#2a3142,#252c3b 48%,#13171f 52%,#171b25);background-image:-o-linear-gradient(top,#2a3142,#252c3b 48%,#13171f 52%,#171b25);background-image:linear-gradient(top,#2a3142,#252c3b 48%,#13171f 52%,#171b25)}.x-btn-default-small-mc{background-image:url(images/btn/btn-default-small-fbg.gif);background-position:0 top;background-color:#2a3142}.x-nlg .x-btn-default-small{background-image:url(images/btn/btn-default-small-bg.gif);background-position:0 top}.x-nbr .x-btn-default-small{padding:0!important;border-width:0!important;-webkit-border-radius:0;-moz-border-radius:0;-ms-border-radius:0;-o-border-radius:0;border-radius:0;background-color:transparent;background-image:none}body.x-nbr .x-btn-default-small-frameInfo{font-family:th-3-3-3-3-1-1-1-1-2-2-2-2}.x-btn-default-small-tl{background-position:0 -6px}.x-btn-default-small-tr{background-position:right -9px}.x-btn-default-small-bl{background-position:0 -12px}.x-btn-default-small-br{background-position:right -15px}.x-btn-default-small-ml{background-position:0 top}.x-btn-default-small-mr{background-position:right top}.x-btn-default-small-tc{background-position:0 0}.x-btn-default-small-bc{background-position:0 -3px}.x-btn-default-small-tr,.x-btn-default-small-br,.x-btn-default-small-mr{padding-right:3px}.x-btn-default-small-tl,.x-btn-default-small-bl,.x-btn-default-small-ml{padding-left:3px}.x-btn-default-small-tc{height:3px}.x-btn-default-small-bc{height:3px}.x-btn-default-small-tl,.x-btn-default-small-bl,.x-btn-default-small-tr,.x-btn-default-small-br,.x-btn-default-small-tc,.x-btn-default-small-bc,.x-btn-default-small-ml,.x-btn-default-small-mr{zoom:1;background-image:url(images/btn/btn-default-small-corners.gif)}.x-btn-default-small-ml,.x-btn-default-small-mr{zoom:1;background-image:url(images/btn/btn-default-small-sides.gif)}.x-btn-default-small-mc{padding:0}.x-strict .x-ie7 .x-btn-default-small-tl,.x-strict .x-ie7 .x-btn-default-small-bl{position:relative;right:0}.x-btn-default-small:after{display:none;content:"x-slicer:stretch:bottom, frame-bg:url(images/btn/btn-default-small-fbg.gif), bg:url(images/btn/btn-default-small-bg.gif), corners:url(images/btn/btn-default-small-corners.gif), sides:url(images/btn/btn-default-small-sides.gif)"}.x-btn-default-small .x-btn-inner{font-size:14px;font-weight:normal;font-family:tahoma,arial,verdana,sans-serif;color:white;padding:0 4px}.x-btn-default-small .x-btn-arrow{background-image:url(images/button/arrow.gif)}.x-btn-default-small .x-btn-arrow-right{padding-right:14px}.x-btn-default-small .x-btn-arrow-bottom{padding-bottom:12px}.x-btn-default-small .x-btn-glyph{font-size:16px;line-height:16px;color:white;opacity:.5}.x-ie8m .x-btn-default-small .x-btn-glyph{color:#9498a0}.x-btn-default-small-disabled{border-color:#565656;background-image:none;background-color:#6b6b6b;background-image:-webkit-gradient(linear,50% 0,50% 100%,color-stop(0%,#6b6b6b),color-stop(48%,#656565),color-stop(52%,#4e4e4e),color-stop(100%,#535353));background-image:-webkit-linear-gradient(top,#6b6b6b,#656565 48%,#4e4e4e 52%,#535353);background-image:-moz-linear-gradient(top,#6b6b6b,#656565 48%,#4e4e4e 52%,#535353);background-image:-o-linear-gradient(top,#6b6b6b,#656565 48%,#4e4e4e 52%,#535353);background-image:linear-gradient(top,#6b6b6b,#656565 48%,#4e4e4e 52%,#535353)}.x-btn-default-small-icon .x-btn-button,.x-btn-default-small-noicon .x-btn-button{height:16px}.x-btn-default-small-icon .x-btn-inner,.x-btn-default-small-noicon .x-btn-inner{line-height:16px}.x-btn-default-small-icon .x-btn-arrow-right .x-btn-inner,.x-btn-default-small-noicon .x-btn-arrow-right .x-btn-inner,.x-btn-default-small-icon-text-left .x-btn-arrow-right .x-btn-inner{padding-right:0}.x-btn-default-small-icon .x-btn-inner{width:16px;padding:0}.x-btn-default-small-icon .x-btn-icon-el{width:16px;height:16px}.x-btn-default-small-icon-text-left .x-btn-button{height:16px}.x-btn-default-small-icon-text-left .x-btn-inner{line-height:16px;padding-left:20px}.x-btn-default-small-icon-text-left .x-btn-icon-el{width:16px;right:auto}.x-ie6 .x-btn-default-small-icon-text-left .x-btn-icon-el,.x-quirks .x-btn-default-small-icon-text-left .x-btn-icon-el{height:16px}.x-btn-default-small-icon-text-right .x-btn-button{height:16px}.x-btn-default-small-icon-text-right .x-btn-inner{line-height:16px;padding-right:20px}.x-btn-default-small-icon-text-right .x-btn-icon-el{width:16px;left:auto}.x-ie6 .x-btn-default-small-icon-text-right .x-btn-icon-el,.x-quirks .x-btn-default-small-icon-text-right .x-btn-icon-el{height:16px}.x-btn-default-small-icon-text-top .x-btn-inner{padding-top:20px}.x-btn-default-small-icon-text-top .x-btn-icon-el{height:16px;bottom:auto}.x-ie6 .x-btn-default-small-icon-text-top .x-btn-icon-el,.x-quirks .x-ie .x-btn-default-small-icon-text-top .x-btn-icon-el{width:100%}.x-btn-default-small-icon-text-bottom .x-btn-inner{padding-bottom:20px}.x-btn-default-small-icon-text-bottom .x-btn-icon-el{height:16px;top:auto}.x-ie6 .x-btn-default-small-icon-text-bottom .x-btn-icon-el,.x-quirks .x-ie .x-btn-default-small-icon-text-bottom .x-btn-icon-el{width:100%}.x-btn-default-small-over{border-color:#947518;background-image:none;background-color:#ed9200;background-image:-webkit-gradient(linear,50% 0,50% 100%,color-stop(0%,#ed9200),color-stop(48%,#e29200),color-stop(52%,#9d7921),color-stop(100%,#ab821b));background-image:-webkit-linear-gradient(top,#ed9200,#e29200 48%,#9d7921 52%,#ab821b);background-image:-moz-linear-gradient(top,#ed9200,#e29200 48%,#9d7921 52%,#ab821b);background-image:-o-linear-gradient(top,#ed9200,#e29200 48%,#9d7921 52%,#ab821b);background-image:linear-gradient(top,#ed9200,#e29200 48%,#9d7921 52%,#ab821b)}.x-btn-default-small-focus{border-color:#947518;background-image:none;background-color:#ed9200;background-image:-webkit-gradient(linear,50% 0,50% 100%,color-stop(0%,#ed9200),color-stop(48%,#e29200),color-stop(52%,#9d7921),color-stop(100%,#ab821b));background-image:-webkit-linear-gradient(top,#ed9200,#e29200 48%,#9d7921 52%,#ab821b);background-image:-moz-linear-gradient(top,#ed9200,#e29200 48%,#9d7921 52%,#ab821b);background-image:-o-linear-gradient(top,#ed9200,#e29200 48%,#9d7921 52%,#ab821b);background-image:linear-gradient(top,#ed9200,#e29200 48%,#9d7921 52%,#ab821b)}.x-btn-default-small-menu-active,.x-btn-default-small-pressed{border-color:#c9750f;background-image:none;background-color:#da7b19;background-image:-webkit-gradient(linear,50% 0,50% 100%,color-stop(0%,#da7b19),color-stop(48%,#e17b1d),color-stop(52%,#db6800),color-stop(100%,#e66e00));background-image:-webkit-linear-gradient(top,#da7b19,#e17b1d 48%,#db6800 52%,#e66e00);background-image:-moz-linear-gradient(top,#da7b19,#e17b1d 48%,#db6800 52%,#e66e00);background-image:-o-linear-gradient(top,#da7b19,#e17b1d 48%,#db6800 52%,#e66e00);background-image:linear-gradient(top,#da7b19,#e17b1d 48%,#db6800 52%,#e66e00)}.x-btn-default-small-over .x-frame-tl,.x-btn-default-small-over .x-frame-bl,.x-btn-default-small-over .x-frame-tr,.x-btn-default-small-over .x-frame-br,.x-btn-default-small-over .x-frame-tc,.x-btn-default-small-over .x-frame-bc{background-image:url(images/btn/btn-default-small-over-corners.gif)}.x-btn-default-small-over .x-frame-ml,.x-btn-default-small-over .x-frame-mr{background-image:url(images/btn/btn-default-small-over-sides.gif)}.x-btn-default-small-over .x-frame-mc{background-color:#ed9200;background-image:url(images/btn/btn-default-small-over-fbg.gif)}.x-btn-default-small-focus .x-frame-tl,.x-btn-default-small-focus .x-frame-bl,.x-btn-default-small-focus .x-frame-tr,.x-btn-default-small-focus .x-frame-br,.x-btn-default-small-focus .x-frame-tc,.x-btn-default-small-focus .x-frame-bc{background-image:url(images/btn/btn-default-small-focus-corners.gif)}.x-btn-default-small-focus .x-frame-ml,.x-btn-default-small-focus .x-frame-mr{background-image:url(images/btn/btn-default-small-focus-sides.gif)}.x-btn-default-small-focus .x-frame-mc{background-color:#ed9200;background-image:url(images/btn/btn-default-small-focus-fbg.gif)}.x-btn-default-small-menu-active .x-frame-tl,.x-btn-default-small-menu-active .x-frame-bl,.x-btn-default-small-menu-active .x-frame-tr,.x-btn-default-small-menu-active .x-frame-br,.x-btn-default-small-menu-active .x-frame-tc,.x-btn-default-small-menu-active .x-frame-bc,.x-btn-default-small-pressed .x-frame-tl,.x-btn-default-small-pressed .x-frame-bl,.x-btn-default-small-pressed .x-frame-tr,.x-btn-default-small-pressed .x-frame-br,.x-btn-default-small-pressed .x-frame-tc,.x-btn-default-small-pressed .x-frame-bc{background-image:url(images/btn/btn-default-small-pressed-corners.gif)}.x-btn-default-small-menu-active .x-frame-ml,.x-btn-default-small-menu-active .x-frame-mr,.x-btn-default-small-pressed .x-frame-ml,.x-btn-default-small-pressed .x-frame-mr{background-image:url(images/btn/btn-default-small-pressed-sides.gif)}.x-btn-default-small-menu-active .x-frame-mc,.x-btn-default-small-pressed .x-frame-mc{background-color:#da7b19;background-image:url(images/btn/btn-default-small-pressed-fbg.gif)}.x-btn-default-small-disabled .x-frame-tl,.x-btn-default-small-disabled .x-frame-bl,.x-btn-default-small-disabled .x-frame-tr,.x-btn-default-small-disabled .x-frame-br,.x-btn-default-small-disabled .x-frame-tc,.x-btn-default-small-disabled .x-frame-bc{background-image:url(images/btn/btn-default-small-disabled-corners.gif)}.x-btn-default-small-disabled .x-frame-ml,.x-btn-default-small-disabled .x-frame-mr{background-image:url(images/btn/btn-default-small-disabled-sides.gif)}.x-btn-default-small-disabled .x-frame-mc{background-color:#6b6b6b;background-image:url(images/btn/btn-default-small-disabled-fbg.gif)}.x-nlg .x-btn-default-small-over{background-image:url(images/btn/btn-default-small-over-bg.gif)}.x-nlg .x-btn-default-small-focus{background-image:url(images/btn/btn-default-small-focus-bg.gif)}.x-nlg .x-btn-default-small-menu-active,.x-nlg .x-btn-default-small-pressed{background-image:url(images/btn/btn-default-small-pressed-bg.gif)}.x-nlg .x-btn-default-small-disabled{background-image:url(images/btn/btn-default-small-disabled-bg.gif)}.x-nbr .x-btn-default-small{background-image:none}.x-btn-default-small .x-btn-split-right{background-image:url(images/button/s-arrow.gif);padding-right:18px}.x-btn-default-small .x-btn-split-bottom{background-image:url(images/button/s-arrow-b.gif);padding-bottom:16px}.x-btn-default-small-over .x-btn-split-right{background-image:url(images/button/s-arrow-o.gif)}.x-btn-default-small-over .x-btn-split-bottom{background-image:url(images/button/s-arrow-bo.gif)}.x-btn-default-small-disabled .x-btn-inner,.x-btn-default-small-disabled .x-btn-icon-el{filter:alpha(opacity=50);opacity:.5}.x-btn-default-small-over:after{display:none;content:"x-slicer:stretch:bottom, corners:url(images/btn/btn-default-small-over-corners.gif), sides:url(images/btn/btn-default-small-over-sides.gif), frame-bg:url(images/btn/btn-default-small-over-fbg.gif), bg:url(images/btn/btn-default-small-over-bg.gif)"}.x-btn-default-small-focus:after{display:none;content:"x-slicer:stretch:bottom, corners:url(images/btn/btn-default-small-focus-corners.gif), sides:url(images/btn/btn-default-small-focus-sides.gif), frame-bg:url(images/btn/btn-default-small-focus-fbg.gif), bg:url(images/btn/btn-default-small-focus-bg.gif)"}.x-btn-default-small-pressed:after{display:none;content:"x-slicer:stretch:bottom, corners:url(images/btn/btn-default-small-pressed-corners.gif), sides:url(images/btn/btn-default-small-pressed-sides.gif), frame-bg:url(images/btn/btn-default-small-pressed-fbg.gif), bg:url(images/btn/btn-default-small-pressed-bg.gif)"}.x-btn-default-small-disabled:after{display:none;content:"x-slicer:stretch:bottom, corners:url(images/btn/btn-default-small-disabled-corners.gif), sides:url(images/btn/btn-default-small-disabled-sides.gif), frame-bg:url(images/btn/btn-default-small-disabled-fbg.gif), bg:url(images/btn/btn-default-small-disabled-bg.gif)"}.x-btn-default-medium{border-color:#06070a}.x-btn-default-medium{-webkit-border-radius:3px;-moz-border-radius:3px;-ms-border-radius:3px;-o-border-radius:3px;border-radius:3px;padding:3px 3px 3px 3px;border-width:1px;border-style:solid;background-image:none;background-color:#2a3142;background-image:-webkit-gradient(linear,50% 0,50% 100%,color-stop(0%,#2a3142),color-stop(48%,#252c3b),color-stop(52%,#13171f),color-stop(100%,#171b25));background-image:-webkit-linear-gradient(top,#2a3142,#252c3b 48%,#13171f 52%,#171b25);background-image:-moz-linear-gradient(top,#2a3142,#252c3b 48%,#13171f 52%,#171b25);background-image:-o-linear-gradient(top,#2a3142,#252c3b 48%,#13171f 52%,#171b25);background-image:linear-gradient(top,#2a3142,#252c3b 48%,#13171f 52%,#171b25)}.x-btn-default-medium-mc{background-image:url(images/btn/btn-default-medium-fbg.gif);background-position:0 top;background-color:#2a3142}.x-nlg .x-btn-default-medium{background-image:url(images/btn/btn-default-medium-bg.gif);background-position:0 top}.x-nbr .x-btn-default-medium{padding:0!important;border-width:0!important;-webkit-border-radius:0;-moz-border-radius:0;-ms-border-radius:0;-o-border-radius:0;border-radius:0;background-color:transparent;background-image:none}body.x-nbr .x-btn-default-medium-frameInfo{font-family:th-3-3-3-3-1-1-1-1-3-3-3-3}.x-btn-default-medium-tl{background-position:0 -6px}.x-btn-default-medium-tr{background-position:right -9px}.x-btn-default-medium-bl{background-position:0 -12px}.x-btn-default-medium-br{background-position:right -15px}.x-btn-default-medium-ml{background-position:0 top}.x-btn-default-medium-mr{background-position:right top}.x-btn-default-medium-tc{background-position:0 0}.x-btn-default-medium-bc{background-position:0 -3px}.x-btn-default-medium-tr,.x-btn-default-medium-br,.x-btn-default-medium-mr{padding-right:3px}.x-btn-default-medium-tl,.x-btn-default-medium-bl,.x-btn-default-medium-ml{padding-left:3px}.x-btn-default-medium-tc{height:3px}.x-btn-default-medium-bc{height:3px}.x-btn-default-medium-tl,.x-btn-default-medium-bl,.x-btn-default-medium-tr,.x-btn-default-medium-br,.x-btn-default-medium-tc,.x-btn-default-medium-bc,.x-btn-default-medium-ml,.x-btn-default-medium-mr{zoom:1;background-image:url(images/btn/btn-default-medium-corners.gif)}.x-btn-default-medium-ml,.x-btn-default-medium-mr{zoom:1;background-image:url(images/btn/btn-default-medium-sides.gif)}.x-btn-default-medium-mc{padding:1px 1px 1px 1px}.x-strict .x-ie7 .x-btn-default-medium-tl,.x-strict .x-ie7 .x-btn-default-medium-bl{position:relative;right:0}.x-btn-default-medium:after{display:none;content:"x-slicer:stretch:bottom, frame-bg:url(images/btn/btn-default-medium-fbg.gif), bg:url(images/btn/btn-default-medium-bg.gif), corners:url(images/btn/btn-default-medium-corners.gif), sides:url(images/btn/btn-default-medium-sides.gif)"}.x-btn-default-medium .x-btn-inner{font-size:14px;font-weight:normal;font-family:tahoma,arial,verdana,sans-serif;color:white;padding:0 3px}.x-btn-default-medium .x-btn-arrow{background-image:url(images/button/arrow.gif)}.x-btn-default-medium .x-btn-arrow-right{padding-right:14px}.x-btn-default-medium .x-btn-arrow-bottom{padding-bottom:12px}.x-btn-default-medium .x-btn-glyph{font-size:24px;line-height:24px;color:white;opacity:.5}.x-ie8m .x-btn-default-medium .x-btn-glyph{color:#9498a0}.x-btn-default-medium-disabled{border-color:#565656;background-image:none;background-color:#6b6b6b;background-image:-webkit-gradient(linear,50% 0,50% 100%,color-stop(0%,#6b6b6b),color-stop(48%,#656565),color-stop(52%,#4e4e4e),color-stop(100%,#535353));background-image:-webkit-linear-gradient(top,#6b6b6b,#656565 48%,#4e4e4e 52%,#535353);background-image:-moz-linear-gradient(top,#6b6b6b,#656565 48%,#4e4e4e 52%,#535353);background-image:-o-linear-gradient(top,#6b6b6b,#656565 48%,#4e4e4e 52%,#535353);background-image:linear-gradient(top,#6b6b6b,#656565 48%,#4e4e4e 52%,#535353)}.x-btn-default-medium-icon .x-btn-button,.x-btn-default-medium-noicon .x-btn-button{height:24px}.x-btn-default-medium-icon .x-btn-inner,.x-btn-default-medium-noicon .x-btn-inner{line-height:24px}.x-btn-default-medium-icon .x-btn-arrow-right .x-btn-inner,.x-btn-default-medium-noicon .x-btn-arrow-right .x-btn-inner,.x-btn-default-medium-icon-text-left .x-btn-arrow-right .x-btn-inner{padding-right:0}.x-btn-default-medium-icon .x-btn-inner{width:24px;padding:0}.x-btn-default-medium-icon .x-btn-icon-el{width:24px;height:24px}.x-btn-default-medium-icon-text-left .x-btn-button{height:24px}.x-btn-default-medium-icon-text-left .x-btn-inner{line-height:24px;padding-left:28px}.x-btn-default-medium-icon-text-left .x-btn-icon-el{width:24px;right:auto}.x-ie6 .x-btn-default-medium-icon-text-left .x-btn-icon-el,.x-quirks .x-btn-default-medium-icon-text-left .x-btn-icon-el{height:24px}.x-btn-default-medium-icon-text-right .x-btn-button{height:24px}.x-btn-default-medium-icon-text-right .x-btn-inner{line-height:24px;padding-right:28px}.x-btn-default-medium-icon-text-right .x-btn-icon-el{width:24px;left:auto}.x-ie6 .x-btn-default-medium-icon-text-right .x-btn-icon-el,.x-quirks .x-btn-default-medium-icon-text-right .x-btn-icon-el{height:24px}.x-btn-default-medium-icon-text-top .x-btn-inner{padding-top:28px}.x-btn-default-medium-icon-text-top .x-btn-icon-el{height:24px;bottom:auto}.x-ie6 .x-btn-default-medium-icon-text-top .x-btn-icon-el,.x-quirks .x-ie .x-btn-default-medium-icon-text-top .x-btn-icon-el{width:100%}.x-btn-default-medium-icon-text-bottom .x-btn-inner{padding-bottom:28px}.x-btn-default-medium-icon-text-bottom .x-btn-icon-el{height:24px;top:auto}.x-ie6 .x-btn-default-medium-icon-text-bottom .x-btn-icon-el,.x-quirks .x-ie .x-btn-default-medium-icon-text-bottom .x-btn-icon-el{width:100%}.x-btn-default-medium-over{border-color:#947518;background-image:none;background-color:#ed9200;background-image:-webkit-gradient(linear,50% 0,50% 100%,color-stop(0%,#ed9200),color-stop(48%,#e29200),color-stop(52%,#9d7921),color-stop(100%,#ab821b));background-image:-webkit-linear-gradient(top,#ed9200,#e29200 48%,#9d7921 52%,#ab821b);background-image:-moz-linear-gradient(top,#ed9200,#e29200 48%,#9d7921 52%,#ab821b);background-image:-o-linear-gradient(top,#ed9200,#e29200 48%,#9d7921 52%,#ab821b);background-image:linear-gradient(top,#ed9200,#e29200 48%,#9d7921 52%,#ab821b)}.x-btn-default-medium-focus{border-color:#947518;background-image:none;background-color:#ed9200;background-image:-webkit-gradient(linear,50% 0,50% 100%,color-stop(0%,#ed9200),color-stop(48%,#e29200),color-stop(52%,#9d7921),color-stop(100%,#ab821b));background-image:-webkit-linear-gradient(top,#ed9200,#e29200 48%,#9d7921 52%,#ab821b);background-image:-moz-linear-gradient(top,#ed9200,#e29200 48%,#9d7921 52%,#ab821b);background-image:-o-linear-gradient(top,#ed9200,#e29200 48%,#9d7921 52%,#ab821b);background-image:linear-gradient(top,#ed9200,#e29200 48%,#9d7921 52%,#ab821b)}.x-btn-default-medium-menu-active,.x-btn-default-medium-pressed{border-color:#c9750f;background-image:none;background-color:#da7b19;background-image:-webkit-gradient(linear,50% 0,50% 100%,color-stop(0%,#da7b19),color-stop(48%,#e17b1d),color-stop(52%,#db6800),color-stop(100%,#e66e00));background-image:-webkit-linear-gradient(top,#da7b19,#e17b1d 48%,#db6800 52%,#e66e00);background-image:-moz-linear-gradient(top,#da7b19,#e17b1d 48%,#db6800 52%,#e66e00);background-image:-o-linear-gradient(top,#da7b19,#e17b1d 48%,#db6800 52%,#e66e00);background-image:linear-gradient(top,#da7b19,#e17b1d 48%,#db6800 52%,#e66e00)}.x-btn-default-medium-over .x-frame-tl,.x-btn-default-medium-over .x-frame-bl,.x-btn-default-medium-over .x-frame-tr,.x-btn-default-medium-over .x-frame-br,.x-btn-default-medium-over .x-frame-tc,.x-btn-default-medium-over .x-frame-bc{background-image:url(images/btn/btn-default-medium-over-corners.gif)}.x-btn-default-medium-over .x-frame-ml,.x-btn-default-medium-over .x-frame-mr{background-image:url(images/btn/btn-default-medium-over-sides.gif)}.x-btn-default-medium-over .x-frame-mc{background-color:#ed9200;background-image:url(images/btn/btn-default-medium-over-fbg.gif)}.x-btn-default-medium-focus .x-frame-tl,.x-btn-default-medium-focus .x-frame-bl,.x-btn-default-medium-focus .x-frame-tr,.x-btn-default-medium-focus .x-frame-br,.x-btn-default-medium-focus .x-frame-tc,.x-btn-default-medium-focus .x-frame-bc{background-image:url(images/btn/btn-default-medium-focus-corners.gif)}.x-btn-default-medium-focus .x-frame-ml,.x-btn-default-medium-focus .x-frame-mr{background-image:url(images/btn/btn-default-medium-focus-sides.gif)}.x-btn-default-medium-focus .x-frame-mc{background-color:#ed9200;background-image:url(images/btn/btn-default-medium-focus-fbg.gif)}.x-btn-default-medium-menu-active .x-frame-tl,.x-btn-default-medium-menu-active .x-frame-bl,.x-btn-default-medium-menu-active .x-frame-tr,.x-btn-default-medium-menu-active .x-frame-br,.x-btn-default-medium-menu-active .x-frame-tc,.x-btn-default-medium-menu-active .x-frame-bc,.x-btn-default-medium-pressed .x-frame-tl,.x-btn-default-medium-pressed .x-frame-bl,.x-btn-default-medium-pressed .x-frame-tr,.x-btn-default-medium-pressed .x-frame-br,.x-btn-default-medium-pressed .x-frame-tc,.x-btn-default-medium-pressed .x-frame-bc{background-image:url(images/btn/btn-default-medium-pressed-corners.gif)}.x-btn-default-medium-menu-active .x-frame-ml,.x-btn-default-medium-menu-active .x-frame-mr,.x-btn-default-medium-pressed .x-frame-ml,.x-btn-default-medium-pressed .x-frame-mr{background-image:url(images/btn/btn-default-medium-pressed-sides.gif)}.x-btn-default-medium-menu-active .x-frame-mc,.x-btn-default-medium-pressed .x-frame-mc{background-color:#da7b19;background-image:url(images/btn/btn-default-medium-pressed-fbg.gif)}.x-btn-default-medium-disabled .x-frame-tl,.x-btn-default-medium-disabled .x-frame-bl,.x-btn-default-medium-disabled .x-frame-tr,.x-btn-default-medium-disabled .x-frame-br,.x-btn-default-medium-disabled .x-frame-tc,.x-btn-default-medium-disabled .x-frame-bc{background-image:url(images/btn/btn-default-medium-disabled-corners.gif)}.x-btn-default-medium-disabled .x-frame-ml,.x-btn-default-medium-disabled .x-frame-mr{background-image:url(images/btn/btn-default-medium-disabled-sides.gif)}.x-btn-default-medium-disabled .x-frame-mc{background-color:#6b6b6b;background-image:url(images/btn/btn-default-medium-disabled-fbg.gif)}.x-nlg .x-btn-default-medium-over{background-image:url(images/btn/btn-default-medium-over-bg.gif)}.x-nlg .x-btn-default-medium-focus{background-image:url(images/btn/btn-default-medium-focus-bg.gif)}.x-nlg .x-btn-default-medium-menu-active,.x-nlg .x-btn-default-medium-pressed{background-image:url(images/btn/btn-default-medium-pressed-bg.gif)}.x-nlg .x-btn-default-medium-disabled{background-image:url(images/btn/btn-default-medium-disabled-bg.gif)}.x-nbr .x-btn-default-medium{background-image:none}.x-btn-default-medium .x-btn-split-right{background-image:url(images/button/s-arrow.gif);padding-right:18px}.x-btn-default-medium .x-btn-split-bottom{background-image:url(images/button/s-arrow-b.gif);padding-bottom:16px}.x-btn-default-medium-over .x-btn-split-right{background-image:url(images/button/s-arrow-o.gif)}.x-btn-default-medium-over .x-btn-split-bottom{background-image:url(images/button/s-arrow-bo.gif)}.x-btn-default-medium-disabled .x-btn-inner,.x-btn-default-medium-disabled .x-btn-icon-el{filter:alpha(opacity=50);opacity:.5}.x-btn-default-medium-over:after{display:none;content:"x-slicer:stretch:bottom, corners:url(images/btn/btn-default-medium-over-corners.gif), sides:url(images/btn/btn-default-medium-over-sides.gif), frame-bg:url(images/btn/btn-default-medium-over-fbg.gif), bg:url(images/btn/btn-default-medium-over-bg.gif)"}.x-btn-default-medium-focus:after{display:none;content:"x-slicer:stretch:bottom, corners:url(images/btn/btn-default-medium-focus-corners.gif), sides:url(images/btn/btn-default-medium-focus-sides.gif), frame-bg:url(images/btn/btn-default-medium-focus-fbg.gif), bg:url(images/btn/btn-default-medium-focus-bg.gif)"}.x-btn-default-medium-pressed:after{display:none;content:"x-slicer:stretch:bottom, corners:url(images/btn/btn-default-medium-pressed-corners.gif), sides:url(images/btn/btn-default-medium-pressed-sides.gif), frame-bg:url(images/btn/btn-default-medium-pressed-fbg.gif), bg:url(images/btn/btn-default-medium-pressed-bg.gif)"}.x-btn-default-medium-disabled:after{display:none;content:"x-slicer:stretch:bottom, corners:url(images/btn/btn-default-medium-disabled-corners.gif), sides:url(images/btn/btn-default-medium-disabled-sides.gif), frame-bg:url(images/btn/btn-default-medium-disabled-fbg.gif), bg:url(images/btn/btn-default-medium-disabled-bg.gif)"}.x-btn-default-large{border-color:#06070a}.x-btn-default-large{-webkit-border-radius:3px;-moz-border-radius:3px;-ms-border-radius:3px;-o-border-radius:3px;border-radius:3px;padding:3px 3px 3px 3px;border-width:1px;border-style:solid;background-image:none;background-color:#2a3142;background-image:-webkit-gradient(linear,50% 0,50% 100%,color-stop(0%,#2a3142),color-stop(48%,#252c3b),color-stop(52%,#13171f),color-stop(100%,#171b25));background-image:-webkit-linear-gradient(top,#2a3142,#252c3b 48%,#13171f 52%,#171b25);background-image:-moz-linear-gradient(top,#2a3142,#252c3b 48%,#13171f 52%,#171b25);background-image:-o-linear-gradient(top,#2a3142,#252c3b 48%,#13171f 52%,#171b25);background-image:linear-gradient(top,#2a3142,#252c3b 48%,#13171f 52%,#171b25)}.x-btn-default-large-mc{background-image:url(images/btn/btn-default-large-fbg.gif);background-position:0 top;background-color:#2a3142}.x-nlg .x-btn-default-large{background-image:url(images/btn/btn-default-large-bg.gif);background-position:0 top}.x-nbr .x-btn-default-large{padding:0!important;border-width:0!important;-webkit-border-radius:0;-moz-border-radius:0;-ms-border-radius:0;-o-border-radius:0;border-radius:0;background-color:transparent;background-image:none}body.x-nbr .x-btn-default-large-frameInfo{font-family:th-3-3-3-3-1-1-1-1-3-3-3-3}.x-btn-default-large-tl{background-position:0 -6px}.x-btn-default-large-tr{background-position:right -9px}.x-btn-default-large-bl{background-position:0 -12px}.x-btn-default-large-br{background-position:right -15px}.x-btn-default-large-ml{background-position:0 top}.x-btn-default-large-mr{background-position:right top}.x-btn-default-large-tc{background-position:0 0}.x-btn-default-large-bc{background-position:0 -3px}.x-btn-default-large-tr,.x-btn-default-large-br,.x-btn-default-large-mr{padding-right:3px}.x-btn-default-large-tl,.x-btn-default-large-bl,.x-btn-default-large-ml{padding-left:3px}.x-btn-default-large-tc{height:3px}.x-btn-default-large-bc{height:3px}.x-btn-default-large-tl,.x-btn-default-large-bl,.x-btn-default-large-tr,.x-btn-default-large-br,.x-btn-default-large-tc,.x-btn-default-large-bc,.x-btn-default-large-ml,.x-btn-default-large-mr{zoom:1;background-image:url(images/btn/btn-default-large-corners.gif)}.x-btn-default-large-ml,.x-btn-default-large-mr{zoom:1;background-image:url(images/btn/btn-default-large-sides.gif)}.x-btn-default-large-mc{padding:1px 1px 1px 1px}.x-strict .x-ie7 .x-btn-default-large-tl,.x-strict .x-ie7 .x-btn-default-large-bl{position:relative;right:0}.x-btn-default-large:after{display:none;content:"x-slicer:stretch:bottom, frame-bg:url(images/btn/btn-default-large-fbg.gif), bg:url(images/btn/btn-default-large-bg.gif), corners:url(images/btn/btn-default-large-corners.gif), sides:url(images/btn/btn-default-large-sides.gif)"}.x-btn-default-large .x-btn-inner{font-size:14px;font-weight:normal;font-family:tahoma,arial,verdana,sans-serif;color:white;padding:0 3px}.x-btn-default-large .x-btn-arrow{background-image:url(images/button/arrow.gif)}.x-btn-default-large .x-btn-arrow-right{padding-right:14px}.x-btn-default-large .x-btn-arrow-bottom{padding-bottom:12px}.x-btn-default-large .x-btn-glyph{font-size:32px;line-height:32px;color:white;opacity:.5}.x-ie8m .x-btn-default-large .x-btn-glyph{color:#9498a0}.x-btn-default-large-disabled{border-color:#565656;background-image:none;background-color:#6b6b6b;background-image:-webkit-gradient(linear,50% 0,50% 100%,color-stop(0%,#6b6b6b),color-stop(48%,#656565),color-stop(52%,#4e4e4e),color-stop(100%,#535353));background-image:-webkit-linear-gradient(top,#6b6b6b,#656565 48%,#4e4e4e 52%,#535353);background-image:-moz-linear-gradient(top,#6b6b6b,#656565 48%,#4e4e4e 52%,#535353);background-image:-o-linear-gradient(top,#6b6b6b,#656565 48%,#4e4e4e 52%,#535353);background-image:linear-gradient(top,#6b6b6b,#656565 48%,#4e4e4e 52%,#535353)}.x-btn-default-large-icon .x-btn-button,.x-btn-default-large-noicon .x-btn-button{height:32px}.x-btn-default-large-icon .x-btn-inner,.x-btn-default-large-noicon .x-btn-inner{line-height:32px}.x-btn-default-large-icon .x-btn-arrow-right .x-btn-inner,.x-btn-default-large-noicon .x-btn-arrow-right .x-btn-inner,.x-btn-default-large-icon-text-left .x-btn-arrow-right .x-btn-inner{padding-right:0}.x-btn-default-large-icon .x-btn-inner{width:32px;padding:0}.x-btn-default-large-icon .x-btn-icon-el{width:32px;height:32px}.x-btn-default-large-icon-text-left .x-btn-button{height:32px}.x-btn-default-large-icon-text-left .x-btn-inner{line-height:32px;padding-left:36px}.x-btn-default-large-icon-text-left .x-btn-icon-el{width:32px;right:auto}.x-ie6 .x-btn-default-large-icon-text-left .x-btn-icon-el,.x-quirks .x-btn-default-large-icon-text-left .x-btn-icon-el{height:32px}.x-btn-default-large-icon-text-right .x-btn-button{height:32px}.x-btn-default-large-icon-text-right .x-btn-inner{line-height:32px;padding-right:36px}.x-btn-default-large-icon-text-right .x-btn-icon-el{width:32px;left:auto}.x-ie6 .x-btn-default-large-icon-text-right .x-btn-icon-el,.x-quirks .x-btn-default-large-icon-text-right .x-btn-icon-el{height:32px}.x-btn-default-large-icon-text-top .x-btn-inner{padding-top:36px}.x-btn-default-large-icon-text-top .x-btn-icon-el{height:32px;bottom:auto}.x-ie6 .x-btn-default-large-icon-text-top .x-btn-icon-el,.x-quirks .x-ie .x-btn-default-large-icon-text-top .x-btn-icon-el{width:100%}.x-btn-default-large-icon-text-bottom .x-btn-inner{padding-bottom:36px}.x-btn-default-large-icon-text-bottom .x-btn-icon-el{height:32px;top:auto}.x-ie6 .x-btn-default-large-icon-text-bottom .x-btn-icon-el,.x-quirks .x-ie .x-btn-default-large-icon-text-bottom .x-btn-icon-el{width:100%}.x-btn-default-large-over{border-color:#947518;background-image:none;background-color:#ed9200;background-image:-webkit-gradient(linear,50% 0,50% 100%,color-stop(0%,#ed9200),color-stop(48%,#e29200),color-stop(52%,#9d7921),color-stop(100%,#ab821b));background-image:-webkit-linear-gradient(top,#ed9200,#e29200 48%,#9d7921 52%,#ab821b);background-image:-moz-linear-gradient(top,#ed9200,#e29200 48%,#9d7921 52%,#ab821b);background-image:-o-linear-gradient(top,#ed9200,#e29200 48%,#9d7921 52%,#ab821b);background-image:linear-gradient(top,#ed9200,#e29200 48%,#9d7921 52%,#ab821b)}.x-btn-default-large-focus{border-color:#947518;background-image:none;background-color:#ed9200;background-image:-webkit-gradient(linear,50% 0,50% 100%,color-stop(0%,#ed9200),color-stop(48%,#e29200),color-stop(52%,#9d7921),color-stop(100%,#ab821b));background-image:-webkit-linear-gradient(top,#ed9200,#e29200 48%,#9d7921 52%,#ab821b);background-image:-moz-linear-gradient(top,#ed9200,#e29200 48%,#9d7921 52%,#ab821b);background-image:-o-linear-gradient(top,#ed9200,#e29200 48%,#9d7921 52%,#ab821b);background-image:linear-gradient(top,#ed9200,#e29200 48%,#9d7921 52%,#ab821b)}.x-btn-default-large-menu-active,.x-btn-default-large-pressed{border-color:#c9750f;background-image:none;background-color:#da7b19;background-image:-webkit-gradient(linear,50% 0,50% 100%,color-stop(0%,#da7b19),color-stop(48%,#e17b1d),color-stop(52%,#db6800),color-stop(100%,#e66e00));background-image:-webkit-linear-gradient(top,#da7b19,#e17b1d 48%,#db6800 52%,#e66e00);background-image:-moz-linear-gradient(top,#da7b19,#e17b1d 48%,#db6800 52%,#e66e00);background-image:-o-linear-gradient(top,#da7b19,#e17b1d 48%,#db6800 52%,#e66e00);background-image:linear-gradient(top,#da7b19,#e17b1d 48%,#db6800 52%,#e66e00)}.x-btn-default-large-over .x-frame-tl,.x-btn-default-large-over .x-frame-bl,.x-btn-default-large-over .x-frame-tr,.x-btn-default-large-over .x-frame-br,.x-btn-default-large-over .x-frame-tc,.x-btn-default-large-over .x-frame-bc{background-image:url(images/btn/btn-default-large-over-corners.gif)}.x-btn-default-large-over .x-frame-ml,.x-btn-default-large-over .x-frame-mr{background-image:url(images/btn/btn-default-large-over-sides.gif)}.x-btn-default-large-over .x-frame-mc{background-color:#ed9200;background-image:url(images/btn/btn-default-large-over-fbg.gif)}.x-btn-default-large-focus .x-frame-tl,.x-btn-default-large-focus .x-frame-bl,.x-btn-default-large-focus .x-frame-tr,.x-btn-default-large-focus .x-frame-br,.x-btn-default-large-focus .x-frame-tc,.x-btn-default-large-focus .x-frame-bc{background-image:url(images/btn/btn-default-large-focus-corners.gif)}.x-btn-default-large-focus .x-frame-ml,.x-btn-default-large-focus .x-frame-mr{background-image:url(images/btn/btn-default-large-focus-sides.gif)}.x-btn-default-large-focus .x-frame-mc{background-color:#ed9200;background-image:url(images/btn/btn-default-large-focus-fbg.gif)}.x-btn-default-large-menu-active .x-frame-tl,.x-btn-default-large-menu-active .x-frame-bl,.x-btn-default-large-menu-active .x-frame-tr,.x-btn-default-large-menu-active .x-frame-br,.x-btn-default-large-menu-active .x-frame-tc,.x-btn-default-large-menu-active .x-frame-bc,.x-btn-default-large-pressed .x-frame-tl,.x-btn-default-large-pressed .x-frame-bl,.x-btn-default-large-pressed .x-frame-tr,.x-btn-default-large-pressed .x-frame-br,.x-btn-default-large-pressed .x-frame-tc,.x-btn-default-large-pressed .x-frame-bc{background-image:url(images/btn/btn-default-large-pressed-corners.gif)}.x-btn-default-large-menu-active .x-frame-ml,.x-btn-default-large-menu-active .x-frame-mr,.x-btn-default-large-pressed .x-frame-ml,.x-btn-default-large-pressed .x-frame-mr{background-image:url(images/btn/btn-default-large-pressed-sides.gif)}.x-btn-default-large-menu-active .x-frame-mc,.x-btn-default-large-pressed .x-frame-mc{background-color:#da7b19;background-image:url(images/btn/btn-default-large-pressed-fbg.gif)}.x-btn-default-large-disabled .x-frame-tl,.x-btn-default-large-disabled .x-frame-bl,.x-btn-default-large-disabled .x-frame-tr,.x-btn-default-large-disabled .x-frame-br,.x-btn-default-large-disabled .x-frame-tc,.x-btn-default-large-disabled .x-frame-bc{background-image:url(images/btn/btn-default-large-disabled-corners.gif)}.x-btn-default-large-disabled .x-frame-ml,.x-btn-default-large-disabled .x-frame-mr{background-image:url(images/btn/btn-default-large-disabled-sides.gif)}.x-btn-default-large-disabled .x-frame-mc{background-color:#6b6b6b;background-image:url(images/btn/btn-default-large-disabled-fbg.gif)}.x-nlg .x-btn-default-large-over{background-image:url(images/btn/btn-default-large-over-bg.gif)}.x-nlg .x-btn-default-large-focus{background-image:url(images/btn/btn-default-large-focus-bg.gif)}.x-nlg .x-btn-default-large-menu-active,.x-nlg .x-btn-default-large-pressed{background-image:url(images/btn/btn-default-large-pressed-bg.gif)}.x-nlg .x-btn-default-large-disabled{background-image:url(images/btn/btn-default-large-disabled-bg.gif)}.x-nbr .x-btn-default-large{background-image:none}.x-btn-default-large .x-btn-split-right{background-image:url(images/button/s-arrow.gif);padding-right:18px}.x-btn-default-large .x-btn-split-bottom{background-image:url(images/button/s-arrow-b.gif);padding-bottom:16px}.x-btn-default-large-over .x-btn-split-right{background-image:url(images/button/s-arrow-o.gif)}.x-btn-default-large-over .x-btn-split-bottom{background-image:url(images/button/s-arrow-bo.gif)}.x-btn-default-large-disabled .x-btn-inner,.x-btn-default-large-disabled .x-btn-icon-el{filter:alpha(opacity=50);opacity:.5}.x-btn-default-large-over:after{display:none;content:"x-slicer:stretch:bottom, corners:url(images/btn/btn-default-large-over-corners.gif), sides:url(images/btn/btn-default-large-over-sides.gif), frame-bg:url(images/btn/btn-default-large-over-fbg.gif), bg:url(images/btn/btn-default-large-over-bg.gif)"}.x-btn-default-large-focus:after{display:none;content:"x-slicer:stretch:bottom, corners:url(images/btn/btn-default-large-focus-corners.gif), sides:url(images/btn/btn-default-large-focus-sides.gif), frame-bg:url(images/btn/btn-default-large-focus-fbg.gif), bg:url(images/btn/btn-default-large-focus-bg.gif)"}.x-btn-default-large-pressed:after{display:none;content:"x-slicer:stretch:bottom, corners:url(images/btn/btn-default-large-pressed-corners.gif), sides:url(images/btn/btn-default-large-pressed-sides.gif), frame-bg:url(images/btn/btn-default-large-pressed-fbg.gif), bg:url(images/btn/btn-default-large-pressed-bg.gif)"}.x-btn-default-large-disabled:after{display:none;content:"x-slicer:stretch:bottom, corners:url(images/btn/btn-default-large-disabled-corners.gif), sides:url(images/btn/btn-default-large-disabled-sides.gif), frame-bg:url(images/btn/btn-default-large-disabled-fbg.gif), bg:url(images/btn/btn-default-large-disabled-bg.gif)"}.x-btn-default-toolbar-small{border-color:transparent}.x-btn-default-toolbar-small{-webkit-border-radius:3px;-moz-border-radius:3px;-ms-border-radius:3px;-o-border-radius:3px;border-radius:3px;padding:2px 2px 2px 2px;border-width:1px;border-style:solid;background-color:transparent}.x-btn-default-toolbar-small-mc{background-color:transparent}.x-nbr .x-btn-default-toolbar-small{padding:0!important;border-width:0!important;-webkit-border-radius:0;-moz-border-radius:0;-ms-border-radius:0;-o-border-radius:0;border-radius:0;background-color:transparent}body.x-nbr .x-btn-default-toolbar-small-frameInfo{font-family:th-3-3-3-3-1-1-1-1-2-2-2-2}.x-btn-default-toolbar-small-tl{background-position:0 -6px}.x-btn-default-toolbar-small-tr{background-position:right -9px}.x-btn-default-toolbar-small-bl{background-position:0 -12px}.x-btn-default-toolbar-small-br{background-position:right -15px}.x-btn-default-toolbar-small-ml{background-position:0 top}.x-btn-default-toolbar-small-mr{background-position:right top}.x-btn-default-toolbar-small-tc{background-position:0 0}.x-btn-default-toolbar-small-bc{background-position:0 -3px}.x-btn-default-toolbar-small-tr,.x-btn-default-toolbar-small-br,.x-btn-default-toolbar-small-mr{padding-right:3px}.x-btn-default-toolbar-small-tl,.x-btn-default-toolbar-small-bl,.x-btn-default-toolbar-small-ml{padding-left:3px}.x-btn-default-toolbar-small-tc{height:3px}.x-btn-default-toolbar-small-bc{height:3px}.x-btn-default-toolbar-small-tl,.x-btn-default-toolbar-small-bl,.x-btn-default-toolbar-small-tr,.x-btn-default-toolbar-small-br,.x-btn-default-toolbar-small-tc,.x-btn-default-toolbar-small-bc,.x-btn-default-toolbar-small-ml,.x-btn-default-toolbar-small-mr{zoom:1}.x-btn-default-toolbar-small-ml,.x-btn-default-toolbar-small-mr{zoom:1}.x-btn-default-toolbar-small-mc{padding:0}.x-strict .x-ie7 .x-btn-default-toolbar-small-tl,.x-strict .x-ie7 .x-btn-default-toolbar-small-bl{position:relative;right:0}.x-btn-default-toolbar-small .x-btn-inner{font-size:14px;font-weight:normal;font-family:tahoma,arial,verdana,sans-serif;color:white;padding:0 4px}.x-btn-default-toolbar-small .x-btn-arrow{background-image:url(images/button/arrow.gif)}.x-btn-default-toolbar-small .x-btn-arrow-right{padding-right:14px}.x-btn-default-toolbar-small .x-btn-arrow-bottom{padding-bottom:12px}.x-btn-default-toolbar-small .x-btn-glyph{font-size:16px;line-height:16px;color:white;opacity:.5}.x-ie8m .x-btn-default-toolbar-small .x-btn-glyph{color:white}.x-btn-default-toolbar-small-disabled{border-color:#565656;background-image:none;background-color:transparent}.x-btn-default-toolbar-small-icon .x-btn-button,.x-btn-default-toolbar-small-noicon .x-btn-button{height:16px}.x-btn-default-toolbar-small-icon .x-btn-inner,.x-btn-default-toolbar-small-noicon .x-btn-inner{line-height:16px}.x-btn-default-toolbar-small-icon .x-btn-arrow-right .x-btn-inner,.x-btn-default-toolbar-small-noicon .x-btn-arrow-right .x-btn-inner,.x-btn-default-toolbar-small-icon-text-left .x-btn-arrow-right .x-btn-inner{padding-right:0}.x-btn-default-toolbar-small-icon .x-btn-inner{width:16px;padding:0}.x-btn-default-toolbar-small-icon .x-btn-icon-el{width:16px;height:16px}.x-btn-default-toolbar-small-icon-text-left .x-btn-button{height:16px}.x-btn-default-toolbar-small-icon-text-left .x-btn-inner{line-height:16px;padding-left:20px}.x-btn-default-toolbar-small-icon-text-left .x-btn-icon-el{width:16px;right:auto}.x-ie6 .x-btn-default-toolbar-small-icon-text-left .x-btn-icon-el,.x-quirks .x-btn-default-toolbar-small-icon-text-left .x-btn-icon-el{height:16px}.x-btn-default-toolbar-small-icon-text-right .x-btn-button{height:16px}.x-btn-default-toolbar-small-icon-text-right .x-btn-inner{line-height:16px;padding-right:20px}.x-btn-default-toolbar-small-icon-text-right .x-btn-icon-el{width:16px;left:auto}.x-ie6 .x-btn-default-toolbar-small-icon-text-right .x-btn-icon-el,.x-quirks .x-btn-default-toolbar-small-icon-text-right .x-btn-icon-el{height:16px}.x-btn-default-toolbar-small-icon-text-top .x-btn-inner{padding-top:20px}.x-btn-default-toolbar-small-icon-text-top .x-btn-icon-el{height:16px;bottom:auto}.x-ie6 .x-btn-default-toolbar-small-icon-text-top .x-btn-icon-el,.x-quirks .x-ie .x-btn-default-toolbar-small-icon-text-top .x-btn-icon-el{width:100%}.x-btn-default-toolbar-small-icon-text-bottom .x-btn-inner{padding-bottom:20px}.x-btn-default-toolbar-small-icon-text-bottom .x-btn-icon-el{height:16px;top:auto}.x-ie6 .x-btn-default-toolbar-small-icon-text-bottom .x-btn-icon-el,.x-quirks .x-ie .x-btn-default-toolbar-small-icon-text-bottom .x-btn-icon-el{width:100%}.x-btn-default-toolbar-small-over{border-color:#d97e27;background-image:none;background-color:#ed9200}.x-btn-default-toolbar-small-focus{border-color:#d97e27;background-image:none;background-color:#ed9200}.x-btn-default-toolbar-small-menu-active,.x-btn-default-toolbar-small-pressed{border-color:#c86e19;background-image:none;background-color:#db7b1f}.x-btn-default-toolbar-small-over .x-frame-tl,.x-btn-default-toolbar-small-over .x-frame-bl,.x-btn-default-toolbar-small-over .x-frame-tr,.x-btn-default-toolbar-small-over .x-frame-br,.x-btn-default-toolbar-small-over .x-frame-tc,.x-btn-default-toolbar-small-over .x-frame-bc{background-image:url(images/btn/btn-default-toolbar-small-over-corners.gif)}.x-btn-default-toolbar-small-over .x-frame-ml,.x-btn-default-toolbar-small-over .x-frame-mr{background-image:url(images/btn/btn-default-toolbar-small-over-sides.gif)}.x-btn-default-toolbar-small-over .x-frame-mc{background-color:#ed9200}.x-btn-default-toolbar-small-focus .x-frame-tl,.x-btn-default-toolbar-small-focus .x-frame-bl,.x-btn-default-toolbar-small-focus .x-frame-tr,.x-btn-default-toolbar-small-focus .x-frame-br,.x-btn-default-toolbar-small-focus .x-frame-tc,.x-btn-default-toolbar-small-focus .x-frame-bc{background-image:url(images/btn/btn-default-toolbar-small-focus-corners.gif)}.x-btn-default-toolbar-small-focus .x-frame-ml,.x-btn-default-toolbar-small-focus .x-frame-mr{background-image:url(images/btn/btn-default-toolbar-small-focus-sides.gif)}.x-btn-default-toolbar-small-focus .x-frame-mc{background-color:#ed9200}.x-btn-default-toolbar-small-menu-active .x-frame-tl,.x-btn-default-toolbar-small-menu-active .x-frame-bl,.x-btn-default-toolbar-small-menu-active .x-frame-tr,.x-btn-default-toolbar-small-menu-active .x-frame-br,.x-btn-default-toolbar-small-menu-active .x-frame-tc,.x-btn-default-toolbar-small-menu-active .x-frame-bc,.x-btn-default-toolbar-small-pressed .x-frame-tl,.x-btn-default-toolbar-small-pressed .x-frame-bl,.x-btn-default-toolbar-small-pressed .x-frame-tr,.x-btn-default-toolbar-small-pressed .x-frame-br,.x-btn-default-toolbar-small-pressed .x-frame-tc,.x-btn-default-toolbar-small-pressed .x-frame-bc{background-image:url(images/btn/btn-default-toolbar-small-pressed-corners.gif)}.x-btn-default-toolbar-small-menu-active .x-frame-ml,.x-btn-default-toolbar-small-menu-active .x-frame-mr,.x-btn-default-toolbar-small-pressed .x-frame-ml,.x-btn-default-toolbar-small-pressed .x-frame-mr{background-image:url(images/btn/btn-default-toolbar-small-pressed-sides.gif)}.x-btn-default-toolbar-small-menu-active .x-frame-mc,.x-btn-default-toolbar-small-pressed .x-frame-mc{background-color:#db7b1f}.x-btn-default-toolbar-small-disabled .x-frame-tl,.x-btn-default-toolbar-small-disabled .x-frame-bl,.x-btn-default-toolbar-small-disabled .x-frame-tr,.x-btn-default-toolbar-small-disabled .x-frame-br,.x-btn-default-toolbar-small-disabled .x-frame-tc,.x-btn-default-toolbar-small-disabled .x-frame-bc{background-image:url(images/btn/btn-default-toolbar-small-disabled-corners.gif)}.x-btn-default-toolbar-small-disabled .x-frame-ml,.x-btn-default-toolbar-small-disabled .x-frame-mr{background-image:url(images/btn/btn-default-toolbar-small-disabled-sides.gif)}.x-btn-default-toolbar-small-disabled .x-frame-mc{background-color:transparent}.x-nbr .x-btn-default-toolbar-small{background-image:none}.x-btn-default-toolbar-small .x-btn-split-right{background-image:url(images/button/s-arrow-noline.gif);padding-right:18px}.x-btn-default-toolbar-small .x-btn-split-bottom{background-image:url(images/button/s-arrow-b-noline.gif);padding-bottom:16px}.x-btn-default-toolbar-small-over .x-btn-split-right{background-image:url(images/button/s-arrow-o.gif)}.x-btn-default-toolbar-small-over .x-btn-split-bottom{background-image:url(images/button/s-arrow-bo.gif)}.x-btn-default-toolbar-small-disabled{filter:alpha(opacity=50);opacity:.5}.x-btn-default-toolbar-small-over:after{display:none;content:"x-slicer:stretch:bottom, corners:url(images/btn/btn-default-toolbar-small-over-corners.gif), sides:url(images/btn/btn-default-toolbar-small-over-sides.gif)"}.x-btn-default-toolbar-small-focus:after{display:none;content:"x-slicer:stretch:bottom, corners:url(images/btn/btn-default-toolbar-small-focus-corners.gif), sides:url(images/btn/btn-default-toolbar-small-focus-sides.gif)"}.x-btn-default-toolbar-small-pressed:after{display:none;content:"x-slicer:stretch:bottom, corners:url(images/btn/btn-default-toolbar-small-pressed-corners.gif), sides:url(images/btn/btn-default-toolbar-small-pressed-sides.gif)"}.x-btn-default-toolbar-small-disabled:after{display:none;content:"x-slicer:stretch:bottom, corners:url(images/btn/btn-default-toolbar-small-disabled-corners.gif), sides:url(images/btn/btn-default-toolbar-small-disabled-sides.gif)"}.x-btn-default-toolbar-medium{border-color:transparent}.x-btn-default-toolbar-medium{-webkit-border-radius:3px;-moz-border-radius:3px;-ms-border-radius:3px;-o-border-radius:3px;border-radius:3px;padding:3px 3px 3px 3px;border-width:1px;border-style:solid;background-color:transparent}.x-btn-default-toolbar-medium-mc{background-color:transparent}.x-nbr .x-btn-default-toolbar-medium{padding:0!important;border-width:0!important;-webkit-border-radius:0;-moz-border-radius:0;-ms-border-radius:0;-o-border-radius:0;border-radius:0;background-color:transparent}body.x-nbr .x-btn-default-toolbar-medium-frameInfo{font-family:th-3-3-3-3-1-1-1-1-3-3-3-3}.x-btn-default-toolbar-medium-tl{background-position:0 -6px}.x-btn-default-toolbar-medium-tr{background-position:right -9px}.x-btn-default-toolbar-medium-bl{background-position:0 -12px}.x-btn-default-toolbar-medium-br{background-position:right -15px}.x-btn-default-toolbar-medium-ml{background-position:0 top}.x-btn-default-toolbar-medium-mr{background-position:right top}.x-btn-default-toolbar-medium-tc{background-position:0 0}.x-btn-default-toolbar-medium-bc{background-position:0 -3px}.x-btn-default-toolbar-medium-tr,.x-btn-default-toolbar-medium-br,.x-btn-default-toolbar-medium-mr{padding-right:3px}.x-btn-default-toolbar-medium-tl,.x-btn-default-toolbar-medium-bl,.x-btn-default-toolbar-medium-ml{padding-left:3px}.x-btn-default-toolbar-medium-tc{height:3px}.x-btn-default-toolbar-medium-bc{height:3px}.x-btn-default-toolbar-medium-tl,.x-btn-default-toolbar-medium-bl,.x-btn-default-toolbar-medium-tr,.x-btn-default-toolbar-medium-br,.x-btn-default-toolbar-medium-tc,.x-btn-default-toolbar-medium-bc,.x-btn-default-toolbar-medium-ml,.x-btn-default-toolbar-medium-mr{zoom:1}.x-btn-default-toolbar-medium-ml,.x-btn-default-toolbar-medium-mr{zoom:1}.x-btn-default-toolbar-medium-mc{padding:1px 1px 1px 1px}.x-strict .x-ie7 .x-btn-default-toolbar-medium-tl,.x-strict .x-ie7 .x-btn-default-toolbar-medium-bl{position:relative;right:0}.x-btn-default-toolbar-medium .x-btn-inner{font-size:14px;font-weight:normal;font-family:tahoma,arial,verdana,sans-serif;color:white;padding:0 3px}.x-btn-default-toolbar-medium .x-btn-arrow{background-image:url(images/button/arrow.gif)}.x-btn-default-toolbar-medium .x-btn-arrow-right{padding-right:14px}.x-btn-default-toolbar-medium .x-btn-arrow-bottom{padding-bottom:12px}.x-btn-default-toolbar-medium .x-btn-glyph{font-size:24px;line-height:24px;color:white;opacity:.5}.x-ie8m .x-btn-default-toolbar-medium .x-btn-glyph{color:white}.x-btn-default-toolbar-medium-disabled{border-color:#565656;background-image:none;background-color:transparent}.x-btn-default-toolbar-medium-icon .x-btn-button,.x-btn-default-toolbar-medium-noicon .x-btn-button{height:24px}.x-btn-default-toolbar-medium-icon .x-btn-inner,.x-btn-default-toolbar-medium-noicon .x-btn-inner{line-height:24px}.x-btn-default-toolbar-medium-icon .x-btn-arrow-right .x-btn-inner,.x-btn-default-toolbar-medium-noicon .x-btn-arrow-right .x-btn-inner,.x-btn-default-toolbar-medium-icon-text-left .x-btn-arrow-right .x-btn-inner{padding-right:0}.x-btn-default-toolbar-medium-icon .x-btn-inner{width:24px;padding:0}.x-btn-default-toolbar-medium-icon .x-btn-icon-el{width:24px;height:24px}.x-btn-default-toolbar-medium-icon-text-left .x-btn-button{height:24px}.x-btn-default-toolbar-medium-icon-text-left .x-btn-inner{line-height:24px;padding-left:28px}.x-btn-default-toolbar-medium-icon-text-left .x-btn-icon-el{width:24px;right:auto}.x-ie6 .x-btn-default-toolbar-medium-icon-text-left .x-btn-icon-el,.x-quirks .x-btn-default-toolbar-medium-icon-text-left .x-btn-icon-el{height:24px}.x-btn-default-toolbar-medium-icon-text-right .x-btn-button{height:24px}.x-btn-default-toolbar-medium-icon-text-right .x-btn-inner{line-height:24px;padding-right:28px}.x-btn-default-toolbar-medium-icon-text-right .x-btn-icon-el{width:24px;left:auto}.x-ie6 .x-btn-default-toolbar-medium-icon-text-right .x-btn-icon-el,.x-quirks .x-btn-default-toolbar-medium-icon-text-right .x-btn-icon-el{height:24px}.x-btn-default-toolbar-medium-icon-text-top .x-btn-inner{padding-top:28px}.x-btn-default-toolbar-medium-icon-text-top .x-btn-icon-el{height:24px;bottom:auto}.x-ie6 .x-btn-default-toolbar-medium-icon-text-top .x-btn-icon-el,.x-quirks .x-ie .x-btn-default-toolbar-medium-icon-text-top .x-btn-icon-el{width:100%}.x-btn-default-toolbar-medium-icon-text-bottom .x-btn-inner{padding-bottom:28px}.x-btn-default-toolbar-medium-icon-text-bottom .x-btn-icon-el{height:24px;top:auto}.x-ie6 .x-btn-default-toolbar-medium-icon-text-bottom .x-btn-icon-el,.x-quirks .x-ie .x-btn-default-toolbar-medium-icon-text-bottom .x-btn-icon-el{width:100%}.x-btn-default-toolbar-medium-over{border-color:#d97e27;background-image:none;background-color:#ed9200}.x-btn-default-toolbar-medium-focus{border-color:#d97e27;background-image:none;background-color:#ed9200}.x-btn-default-toolbar-medium-menu-active,.x-btn-default-toolbar-medium-pressed{border-color:#c86e19;background-image:none;background-color:#db7b1f}.x-btn-default-toolbar-medium-over .x-frame-tl,.x-btn-default-toolbar-medium-over .x-frame-bl,.x-btn-default-toolbar-medium-over .x-frame-tr,.x-btn-default-toolbar-medium-over .x-frame-br,.x-btn-default-toolbar-medium-over .x-frame-tc,.x-btn-default-toolbar-medium-over .x-frame-bc{background-image:url(images/btn/btn-default-toolbar-medium-over-corners.gif)}.x-btn-default-toolbar-medium-over .x-frame-ml,.x-btn-default-toolbar-medium-over .x-frame-mr{background-image:url(images/btn/btn-default-toolbar-medium-over-sides.gif)}.x-btn-default-toolbar-medium-over .x-frame-mc{background-color:#ed9200}.x-btn-default-toolbar-medium-focus .x-frame-tl,.x-btn-default-toolbar-medium-focus .x-frame-bl,.x-btn-default-toolbar-medium-focus .x-frame-tr,.x-btn-default-toolbar-medium-focus .x-frame-br,.x-btn-default-toolbar-medium-focus .x-frame-tc,.x-btn-default-toolbar-medium-focus .x-frame-bc{background-image:url(images/btn/btn-default-toolbar-medium-focus-corners.gif)}.x-btn-default-toolbar-medium-focus .x-frame-ml,.x-btn-default-toolbar-medium-focus .x-frame-mr{background-image:url(images/btn/btn-default-toolbar-medium-focus-sides.gif)}.x-btn-default-toolbar-medium-focus .x-frame-mc{background-color:#ed9200}.x-btn-default-toolbar-medium-menu-active .x-frame-tl,.x-btn-default-toolbar-medium-menu-active .x-frame-bl,.x-btn-default-toolbar-medium-menu-active .x-frame-tr,.x-btn-default-toolbar-medium-menu-active .x-frame-br,.x-btn-default-toolbar-medium-menu-active .x-frame-tc,.x-btn-default-toolbar-medium-menu-active .x-frame-bc,.x-btn-default-toolbar-medium-pressed .x-frame-tl,.x-btn-default-toolbar-medium-pressed .x-frame-bl,.x-btn-default-toolbar-medium-pressed .x-frame-tr,.x-btn-default-toolbar-medium-pressed .x-frame-br,.x-btn-default-toolbar-medium-pressed .x-frame-tc,.x-btn-default-toolbar-medium-pressed .x-frame-bc{background-image:url(images/btn/btn-default-toolbar-medium-pressed-corners.gif)}.x-btn-default-toolbar-medium-menu-active .x-frame-ml,.x-btn-default-toolbar-medium-menu-active .x-frame-mr,.x-btn-default-toolbar-medium-pressed .x-frame-ml,.x-btn-default-toolbar-medium-pressed .x-frame-mr{background-image:url(images/btn/btn-default-toolbar-medium-pressed-sides.gif)}.x-btn-default-toolbar-medium-menu-active .x-frame-mc,.x-btn-default-toolbar-medium-pressed .x-frame-mc{background-color:#db7b1f}.x-btn-default-toolbar-medium-disabled .x-frame-tl,.x-btn-default-toolbar-medium-disabled .x-frame-bl,.x-btn-default-toolbar-medium-disabled .x-frame-tr,.x-btn-default-toolbar-medium-disabled .x-frame-br,.x-btn-default-toolbar-medium-disabled .x-frame-tc,.x-btn-default-toolbar-medium-disabled .x-frame-bc{background-image:url(images/btn/btn-default-toolbar-medium-disabled-corners.gif)}.x-btn-default-toolbar-medium-disabled .x-frame-ml,.x-btn-default-toolbar-medium-disabled .x-frame-mr{background-image:url(images/btn/btn-default-toolbar-medium-disabled-sides.gif)}.x-btn-default-toolbar-medium-disabled .x-frame-mc{background-color:transparent}.x-nbr .x-btn-default-toolbar-medium{background-image:none}.x-btn-default-toolbar-medium .x-btn-split-right{background-image:url(images/button/s-arrow-noline.gif);padding-right:18px}.x-btn-default-toolbar-medium .x-btn-split-bottom{background-image:url(images/button/s-arrow-b-noline.gif);padding-bottom:16px}.x-btn-default-toolbar-medium-over .x-btn-split-right{background-image:url(images/button/s-arrow-o.gif)}.x-btn-default-toolbar-medium-over .x-btn-split-bottom{background-image:url(images/button/s-arrow-bo.gif)}.x-btn-default-toolbar-medium-disabled{filter:alpha(opacity=50);opacity:.5}.x-btn-default-toolbar-medium-over:after{display:none;content:"x-slicer:stretch:bottom, corners:url(images/btn/btn-default-toolbar-medium-over-corners.gif), sides:url(images/btn/btn-default-toolbar-medium-over-sides.gif)"}.x-btn-default-toolbar-medium-focus:after{display:none;content:"x-slicer:stretch:bottom, corners:url(images/btn/btn-default-toolbar-medium-focus-corners.gif), sides:url(images/btn/btn-default-toolbar-medium-focus-sides.gif)"}.x-btn-default-toolbar-medium-pressed:after{display:none;content:"x-slicer:stretch:bottom, corners:url(images/btn/btn-default-toolbar-medium-pressed-corners.gif), sides:url(images/btn/btn-default-toolbar-medium-pressed-sides.gif)"}.x-btn-default-toolbar-medium-disabled:after{display:none;content:"x-slicer:stretch:bottom, corners:url(images/btn/btn-default-toolbar-medium-disabled-corners.gif), sides:url(images/btn/btn-default-toolbar-medium-disabled-sides.gif)"}.x-btn-default-toolbar-large{border-color:transparent}.x-btn-default-toolbar-large{-webkit-border-radius:3px;-moz-border-radius:3px;-ms-border-radius:3px;-o-border-radius:3px;border-radius:3px;padding:3px 3px 3px 3px;border-width:1px;border-style:solid;background-color:transparent}.x-btn-default-toolbar-large-mc{background-color:transparent}.x-nbr .x-btn-default-toolbar-large{padding:0!important;border-width:0!important;-webkit-border-radius:0;-moz-border-radius:0;-ms-border-radius:0;-o-border-radius:0;border-radius:0;background-color:transparent}body.x-nbr .x-btn-default-toolbar-large-frameInfo{font-family:th-3-3-3-3-1-1-1-1-3-3-3-3}.x-btn-default-toolbar-large-tl{background-position:0 -6px}.x-btn-default-toolbar-large-tr{background-position:right -9px}.x-btn-default-toolbar-large-bl{background-position:0 -12px}.x-btn-default-toolbar-large-br{background-position:right -15px}.x-btn-default-toolbar-large-ml{background-position:0 top}.x-btn-default-toolbar-large-mr{background-position:right top}.x-btn-default-toolbar-large-tc{background-position:0 0}.x-btn-default-toolbar-large-bc{background-position:0 -3px}.x-btn-default-toolbar-large-tr,.x-btn-default-toolbar-large-br,.x-btn-default-toolbar-large-mr{padding-right:3px}.x-btn-default-toolbar-large-tl,.x-btn-default-toolbar-large-bl,.x-btn-default-toolbar-large-ml{padding-left:3px}.x-btn-default-toolbar-large-tc{height:3px}.x-btn-default-toolbar-large-bc{height:3px}.x-btn-default-toolbar-large-tl,.x-btn-default-toolbar-large-bl,.x-btn-default-toolbar-large-tr,.x-btn-default-toolbar-large-br,.x-btn-default-toolbar-large-tc,.x-btn-default-toolbar-large-bc,.x-btn-default-toolbar-large-ml,.x-btn-default-toolbar-large-mr{zoom:1}.x-btn-default-toolbar-large-ml,.x-btn-default-toolbar-large-mr{zoom:1}.x-btn-default-toolbar-large-mc{padding:1px 1px 1px 1px}.x-strict .x-ie7 .x-btn-default-toolbar-large-tl,.x-strict .x-ie7 .x-btn-default-toolbar-large-bl{position:relative;right:0}.x-btn-default-toolbar-large .x-btn-inner{font-size:14px;font-weight:normal;font-family:tahoma,arial,verdana,sans-serif;color:white;padding:0 3px}.x-btn-default-toolbar-large .x-btn-arrow{background-image:url(images/button/arrow.gif)}.x-btn-default-toolbar-large .x-btn-arrow-right{padding-right:14px}.x-btn-default-toolbar-large .x-btn-arrow-bottom{padding-bottom:12px}.x-btn-default-toolbar-large .x-btn-glyph{font-size:32px;line-height:32px;color:white;opacity:.5}.x-ie8m .x-btn-default-toolbar-large .x-btn-glyph{color:white}.x-btn-default-toolbar-large-disabled{border-color:#565656;background-image:none;background-color:transparent}.x-btn-default-toolbar-large-icon .x-btn-button,.x-btn-default-toolbar-large-noicon .x-btn-button{height:32px}.x-btn-default-toolbar-large-icon .x-btn-inner,.x-btn-default-toolbar-large-noicon .x-btn-inner{line-height:32px}.x-btn-default-toolbar-large-icon .x-btn-arrow-right .x-btn-inner,.x-btn-default-toolbar-large-noicon .x-btn-arrow-right .x-btn-inner,.x-btn-default-toolbar-large-icon-text-left .x-btn-arrow-right .x-btn-inner{padding-right:0}.x-btn-default-toolbar-large-icon .x-btn-inner{width:32px;padding:0}.x-btn-default-toolbar-large-icon .x-btn-icon-el{width:32px;height:32px}.x-btn-default-toolbar-large-icon-text-left .x-btn-button{height:32px}.x-btn-default-toolbar-large-icon-text-left .x-btn-inner{line-height:32px;padding-left:36px}.x-btn-default-toolbar-large-icon-text-left .x-btn-icon-el{width:32px;right:auto}.x-ie6 .x-btn-default-toolbar-large-icon-text-left .x-btn-icon-el,.x-quirks .x-btn-default-toolbar-large-icon-text-left .x-btn-icon-el{height:32px}.x-btn-default-toolbar-large-icon-text-right .x-btn-button{height:32px}.x-btn-default-toolbar-large-icon-text-right .x-btn-inner{line-height:32px;padding-right:36px}.x-btn-default-toolbar-large-icon-text-right .x-btn-icon-el{width:32px;left:auto}.x-ie6 .x-btn-default-toolbar-large-icon-text-right .x-btn-icon-el,.x-quirks .x-btn-default-toolbar-large-icon-text-right .x-btn-icon-el{height:32px}.x-btn-default-toolbar-large-icon-text-top .x-btn-inner{padding-top:36px}.x-btn-default-toolbar-large-icon-text-top .x-btn-icon-el{height:32px;bottom:auto}.x-ie6 .x-btn-default-toolbar-large-icon-text-top .x-btn-icon-el,.x-quirks .x-ie .x-btn-default-toolbar-large-icon-text-top .x-btn-icon-el{width:100%}.x-btn-default-toolbar-large-icon-text-bottom .x-btn-inner{padding-bottom:36px}.x-btn-default-toolbar-large-icon-text-bottom .x-btn-icon-el{height:32px;top:auto}.x-ie6 .x-btn-default-toolbar-large-icon-text-bottom .x-btn-icon-el,.x-quirks .x-ie .x-btn-default-toolbar-large-icon-text-bottom .x-btn-icon-el{width:100%}.x-btn-default-toolbar-large-over{border-color:#d97e27;background-image:none;background-color:#ed9200}.x-btn-default-toolbar-large-focus{border-color:#d97e27;background-image:none;background-color:#ed9200}.x-btn-default-toolbar-large-menu-active,.x-btn-default-toolbar-large-pressed{border-color:#c86e19;background-image:none;background-color:#db7b1f}.x-btn-default-toolbar-large-over .x-frame-tl,.x-btn-default-toolbar-large-over .x-frame-bl,.x-btn-default-toolbar-large-over .x-frame-tr,.x-btn-default-toolbar-large-over .x-frame-br,.x-btn-default-toolbar-large-over .x-frame-tc,.x-btn-default-toolbar-large-over .x-frame-bc{background-image:url(images/btn/btn-default-toolbar-large-over-corners.gif)}.x-btn-default-toolbar-large-over .x-frame-ml,.x-btn-default-toolbar-large-over .x-frame-mr{background-image:url(images/btn/btn-default-toolbar-large-over-sides.gif)}.x-btn-default-toolbar-large-over .x-frame-mc{background-color:#ed9200}.x-btn-default-toolbar-large-focus .x-frame-tl,.x-btn-default-toolbar-large-focus .x-frame-bl,.x-btn-default-toolbar-large-focus .x-frame-tr,.x-btn-default-toolbar-large-focus .x-frame-br,.x-btn-default-toolbar-large-focus .x-frame-tc,.x-btn-default-toolbar-large-focus .x-frame-bc{background-image:url(images/btn/btn-default-toolbar-large-focus-corners.gif)}.x-btn-default-toolbar-large-focus .x-frame-ml,.x-btn-default-toolbar-large-focus .x-frame-mr{background-image:url(images/btn/btn-default-toolbar-large-focus-sides.gif)}.x-btn-default-toolbar-large-focus .x-frame-mc{background-color:#ed9200}.x-btn-default-toolbar-large-menu-active .x-frame-tl,.x-btn-default-toolbar-large-menu-active .x-frame-bl,.x-btn-default-toolbar-large-menu-active .x-frame-tr,.x-btn-default-toolbar-large-menu-active .x-frame-br,.x-btn-default-toolbar-large-menu-active .x-frame-tc,.x-btn-default-toolbar-large-menu-active .x-frame-bc,.x-btn-default-toolbar-large-pressed .x-frame-tl,.x-btn-default-toolbar-large-pressed .x-frame-bl,.x-btn-default-toolbar-large-pressed .x-frame-tr,.x-btn-default-toolbar-large-pressed .x-frame-br,.x-btn-default-toolbar-large-pressed .x-frame-tc,.x-btn-default-toolbar-large-pressed .x-frame-bc{background-image:url(images/btn/btn-default-toolbar-large-pressed-corners.gif)}.x-btn-default-toolbar-large-menu-active .x-frame-ml,.x-btn-default-toolbar-large-menu-active .x-frame-mr,.x-btn-default-toolbar-large-pressed .x-frame-ml,.x-btn-default-toolbar-large-pressed .x-frame-mr{background-image:url(images/btn/btn-default-toolbar-large-pressed-sides.gif)}.x-btn-default-toolbar-large-menu-active .x-frame-mc,.x-btn-default-toolbar-large-pressed .x-frame-mc{background-color:#db7b1f}.x-btn-default-toolbar-large-disabled .x-frame-tl,.x-btn-default-toolbar-large-disabled .x-frame-bl,.x-btn-default-toolbar-large-disabled .x-frame-tr,.x-btn-default-toolbar-large-disabled .x-frame-br,.x-btn-default-toolbar-large-disabled .x-frame-tc,.x-btn-default-toolbar-large-disabled .x-frame-bc{background-image:url(images/btn/btn-default-toolbar-large-disabled-corners.gif)}.x-btn-default-toolbar-large-disabled .x-frame-ml,.x-btn-default-toolbar-large-disabled .x-frame-mr{background-image:url(images/btn/btn-default-toolbar-large-disabled-sides.gif)}.x-btn-default-toolbar-large-disabled .x-frame-mc{background-color:transparent}.x-nbr .x-btn-default-toolbar-large{background-image:none}.x-btn-default-toolbar-large .x-btn-split-right{background-image:url(images/button/s-arrow-noline.gif);padding-right:18px}.x-btn-default-toolbar-large .x-btn-split-bottom{background-image:url(images/button/s-arrow-b-noline.gif);padding-bottom:16px}.x-btn-default-toolbar-large-over .x-btn-split-right{background-image:url(images/button/s-arrow-o.gif)}.x-btn-default-toolbar-large-over .x-btn-split-bottom{background-image:url(images/button/s-arrow-bo.gif)}.x-btn-default-toolbar-large-disabled{filter:alpha(opacity=50);opacity:.5}.x-btn-default-toolbar-large-over:after{display:none;content:"x-slicer:stretch:bottom, corners:url(images/btn/btn-default-toolbar-large-over-corners.gif), sides:url(images/btn/btn-default-toolbar-large-over-sides.gif)"}.x-btn-default-toolbar-large-focus:after{display:none;content:"x-slicer:stretch:bottom, corners:url(images/btn/btn-default-toolbar-large-focus-corners.gif), sides:url(images/btn/btn-default-toolbar-large-focus-sides.gif)"}.x-btn-default-toolbar-large-pressed:after{display:none;content:"x-slicer:stretch:bottom, corners:url(images/btn/btn-default-toolbar-large-pressed-corners.gif), sides:url(images/btn/btn-default-toolbar-large-pressed-sides.gif)"}.x-btn-default-toolbar-large-disabled:after{display:none;content:"x-slicer:stretch:bottom, corners:url(images/btn/btn-default-toolbar-large-disabled-corners.gif), sides:url(images/btn/btn-default-toolbar-large-disabled-sides.gif)"}.x-btn-icon-text-left .x-btn-icon-el{background-position:left center}.x-btn-icon-text-right .x-btn-icon-el{background-position:right center}.x-btn-icon-text-top .x-btn-icon-el{background-position:center top}.x-btn-icon-text-bottom .x-btn-icon-el{background-position:center bottom}.x-btn-arrow-right{background-position:right center}.x-btn-arrow-bottom{background-position:center bottom}.x-btn-arrow{background-repeat:no-repeat}.x-btn-split{display:block;background-repeat:no-repeat}.x-btn-split-right{background-position:right center}.x-btn-split-bottom{background-position:center bottom}.x-cycle-fixed-width .x-btn-inner{text-align:inherit}.x-toolbar{font-size:14px;border-style:solid;padding:2px 0 2px 2px}.x-toolbar-item{margin:0 2px 0 0}.x-toolbar-text{margin:0 6px 0 4px;color:white;line-height:16px;font-family:tahoma,arial,verdana,sans-serif;font-size:14px;font-weight:normal}.x-toolbar-separator-horizontal{margin:0 2px 0 0;height:14px;border-style:solid;border-width:0 1px;border-left-color:#1b1b29;border-right-color:#5d5d6e}.x-toolbar-footer{background:transparent;border:0;margin:3px 0 0;padding:2px 0 2px 6px}.x-toolbar-footer .x-toolbar-item{margin:0 6px 0 0}.x-toolbar-spacer{width:2px}.x-toolbar-more-icon{background-image:url(images/toolbar/more.gif)!important;background-position:center center!important;background-repeat:no-repeat}.x-toolbar-default{border-color:#18181a;border-width:1px;background-image:none;background-color:#3a3e4f;background-image:-webkit-gradient(linear,50% 0,50% 100%,color-stop(0%,#404558),color-stop(100%,#3a3e4f));background-image:-webkit-linear-gradient(top,#404558,#3a3e4f);background-image:-moz-linear-gradient(top,#404558,#3a3e4f);background-image:-o-linear-gradient(top,#404558,#3a3e4f);background-image:linear-gradient(top,#404558,#3a3e4f)}.x-toolbar-default .x-box-scroller{cursor:pointer}.x-toolbar-default .x-box-scroller-disabled{filter:alpha(opacity=50);opacity:.5;cursor:default}.x-nlg .x-toolbar-default{background-image:url(images/toolbar/toolbar-default-bg.gif)!important;background-repeat:repeat-x}.x-toolbar-default:after{display:none;content:"x-slicer:bg:url(images/toolbar/toolbar-default-bg.gif), stretch:bottom"}.x-toolbar-scroll-left{background-image:url(images/toolbar/scroll-left.gif);background-position:-14px 0;width:14px;height:22px;border-style:solid;border-color:#8db2e3;border-width:0 0 1px;margin-top:0}.x-toolbar-scroll-left-hover{background-position:0 0}.x-toolbar-scroll-right{background-image:url(images/toolbar/scroll-right.gif);width:14px;height:22px;border-style:solid;border-color:#8db2e3;border-width:0 0 1px;margin-top:0}.x-toolbar-scroll-right-hover{background-position:-14px 0}.x-toolbar .x-box-menu-after{margin:0 2px 0 2px}.x-toolbar-vertical{padding:2px 2px 0 2px}.x-toolbar-vertical .x-toolbar-item{margin:0 0 2px 0}.x-toolbar-vertical .x-toolbar-text{margin:4px 0 6px 0}.x-toolbar-vertical .x-toolbar-separator-vertical{margin:0 5px 2px;border-style:solid none;border-width:1px 0;border-top-color:#1b1b29;border-bottom-color:#5d5d6e}.x-toolbar-vertical .x-box-menu-after,.x-toolbar-vertical .x-rtl.x-box-menu-after{margin:2px 0 2px 0;display:block;float:none}.x-header-draggable .x-header-body,.x-header-ghost{cursor:move}.x-header-text{white-space:nowrap}.x-panel-ghost{filter:alpha(opacity=65);opacity:.65}.x-panel-default{border-color:#18181a;padding:0}.x-panel-header-default{font-size:14px;border:1px solid #18181a}.x-panel-header-default-horizontal{padding:4px 5px 4px 5px}.x-panel-header-default-horizontal-noborder{padding:5px 6px 4px 6px}.x-panel-header-default-vertical{padding:5px 4px 5px 4px}.x-panel-header-default-vertical-noborder{padding:6px 5px 6px 4px}.x-panel-header-text-container-default{color:white;font-size:14px;font-weight:bold;font-family:tahoma,arial,verdana,sans-serif;line-height:15px;padding:0 2px 1px;text-transform:none}.x-panel-body-default{background:#232d38;border-color:#18181a;color:white;font-size:15px;font-size:normal;border-width:1px;border-style:solid}.x-panel-header-default{background-image:none;background-color:#3a4155;background-image:-webkit-gradient(linear,50% 0,50% 100%,color-stop(0%,#434a5e),color-stop(45%,#3c4255),color-stop(46%,#2a2f3e),color-stop(50%,#2a2f3e),color-stop(51%,#313646),color-stop(100%,#3a4155));background-image:-webkit-linear-gradient(top,#434a5e,#3c4255 45%,#2a2f3e 46%,#2a2f3e 50%,#313646 51%,#3a4155);background-image:-moz-linear-gradient(top,#434a5e,#3c4255 45%,#2a2f3e 46%,#2a2f3e 50%,#313646 51%,#3a4155);background-image:-o-linear-gradient(top,#434a5e,#3c4255 45%,#2a2f3e 46%,#2a2f3e 50%,#313646 51%,#3a4155);background-image:linear-gradient(top,#434a5e,#3c4255 45%,#2a2f3e 46%,#2a2f3e 50%,#313646 51%,#3a4155)}.x-panel-header-default-vertical{background-image:none;background-color:#3a4155;background-image:-webkit-gradient(linear,100% 50%,0% 50%,color-stop(0%,#434a5e),color-stop(45%,#3c4255),color-stop(46%,#2a2f3e),color-stop(50%,#2a2f3e),color-stop(51%,#313646),color-stop(100%,#3a4155));background-image:-webkit-linear-gradient(right,#434a5e,#3c4255 45%,#2a2f3e 46%,#2a2f3e 50%,#313646 51%,#3a4155);background-image:-moz-linear-gradient(right,#434a5e,#3c4255 45%,#2a2f3e 46%,#2a2f3e 50%,#313646 51%,#3a4155);background-image:-o-linear-gradient(right,#434a5e,#3c4255 45%,#2a2f3e 46%,#2a2f3e 50%,#313646 51%,#3a4155);background-image:linear-gradient(right,#434a5e,#3c4255 45%,#2a2f3e 46%,#2a2f3e 50%,#313646 51%,#3a4155)}.x-nlg .x-panel-header-default-top{background:url(images/panel-header/panel-header-default-top-bg.gif)}.x-nlg .x-panel-header-default-bottom{background:url(images/panel-header/panel-header-default-bottom-bg.gif)}.x-nlg .x-panel-header-default-left{background:url(images/panel-header/panel-header-default-left-bg.gif) top right}.x-nlg .x-panel-header-default-right{background:url(images/panel-header/panel-header-default-right-bg.gif) top right}.x-panel .x-panel-header-default-collapsed-border-top{border-bottom-width:1px!important}.x-panel .x-panel-header-default-collapsed-border-right{border-left-width:1px!important}.x-panel .x-panel-header-default-collapsed-border-bottom{border-top-width:1px!important}.x-panel .x-panel-header-default-collapsed-border-left{border-right-width:1px!important}.x-panel-header-default-top:after{display:none;content:"x-slicer:bg:url(images/panel-header/panel-header-default-top-bg.gif), stretch:bottom"}.x-panel-header-default-bottom:after{display:none;content:"x-slicer:bg:url(images/panel-header/panel-header-default-bottom-bg.gif), stretch:bottom"}.x-panel-header-default-left:after{display:none;content:"x-slicer:bg:url(images/panel-header/panel-header-default-left-bg.gif), stretch:left"}.x-panel-header-default-right:after{display:none;content:"x-slicer:bg:url(images/panel-header/panel-header-default-right-bg.gif), stretch:left"}.x-panel-header-default-vertical .x-panel-header-text-container{-webkit-transform:rotate(90deg);-webkit-transform-origin:0 0;-moz-transform:rotate(90deg);-moz-transform-origin:0 0;-o-transform:rotate(90deg);-o-transform-origin:0 0;transform:rotate(90deg);transform-origin:0 0}.x-ie9m .x-panel-header-default-vertical .x-panel-header-text-container{background-color:#3a4155;filter:progid:DXImageTransform.Microsoft.BasicImage(rotation=1),progid:DXImageTransform.Microsoft.Chroma(color=#3a4155)}.x-panel-header-default-top{-webkit-box-shadow:#606877 0 1px 0 0 inset;-moz-box-shadow:#606877 0 1px 0 0 inset;box-shadow:#606877 0 1px 0 0 inset}.x-panel-header-default-right{-webkit-box-shadow:#606877 -1px 0 0 0 inset;-moz-box-shadow:#606877 -1px 0 0 0 inset;box-shadow:#606877 -1px 0 0 0 inset}.x-panel-header-default-bottom{-webkit-box-shadow:#606877 0 -1px 0 0 inset;-moz-box-shadow:#606877 0 -1px 0 0 inset;box-shadow:#606877 0 -1px 0 0 inset}.x-panel-header-default-left{-webkit-box-shadow:#606877 1px 0 0 0 inset;-moz-box-shadow:#606877 1px 0 0 0 inset;box-shadow:#606877 1px 0 0 0 inset}.x-panel-header-default .x-panel-header-icon{width:16px;height:16px;background-position:center center}.x-panel-header-default .x-panel-header-glyph{color:white;font-size:16px;line-height:16px;opacity:.5}.x-ie8m .x-panel-header-default .x-panel-header-glyph{color:#9ca0aa}.x-panel-header-default-horizontal .x-panel-header-icon-before-title{margin:0 2px 0 0}.x-panel-header-default-horizontal .x-panel-header-icon-after-title{margin:0 0 0 2px}.x-panel-header-default-vertical .x-panel-header-icon-before-title{margin:0 0 2px 0}.x-panel-header-default-vertical .x-panel-header-icon-after-title{margin:2px 0 0 0}.x-panel-header-default-horizontal .x-tool-after-title{margin:0 0 0 2px}.x-panel-header-default-horizontal .x-tool-before-title{margin:0 2px 0 0}.x-panel-header-default-vertical .x-tool-after-title{margin:2px 0 0 0}.x-panel-header-default-vertical .x-tool-before-title{margin:0 0 2px 0}.x-panel-default-resizable .x-panel-handle{filter:alpha(opacity=0);opacity:0}.x-panel-default-framed{border-color:#18181a;padding:4px}.x-panel-header-default-framed{font-size:14px;border:1px solid #18181a}.x-panel-header-default-framed-horizontal{padding:4px 5px 4px 5px}.x-panel-header-default-framed-horizontal-noborder{padding:5px 6px 4px 6px}.x-panel-header-default-framed-vertical{padding:5px 4px 5px 4px}.x-panel-header-default-framed-vertical-noborder{padding:6px 5px 6px 4px}.x-panel-header-text-container-default-framed{color:white;font-size:14px;font-weight:bold;font-family:tahoma,arial,verdana,sans-serif;line-height:15px;padding:0 2px 1px;text-transform:none}.x-panel-body-default-framed{background:#3f4757;border-color:#18181a;color:white;font-size:15px;font-size:normal;border-width:0;border-style:solid}.x-panel-default-framed{-webkit-border-radius:3px;-moz-border-radius:3px;-ms-border-radius:3px;-o-border-radius:3px;border-radius:3px;padding:4px 4px 4px 4px;border-width:1px;border-style:solid;background-color:#3f4757}.x-panel-default-framed-mc{background-color:#3f4757}.x-nbr .x-panel-default-framed{padding:0!important;border-width:0!important;-webkit-border-radius:0;-moz-border-radius:0;-ms-border-radius:0;-o-border-radius:0;border-radius:0;background-color:transparent}body.x-nbr .x-panel-default-framed-frameInfo{font-family:dh-3-3-3-3-1-1-1-1-4-4-4-4}.x-panel-default-framed-tl{background-position:0 -6px}.x-panel-default-framed-tr{background-position:right -9px}.x-panel-default-framed-bl{background-position:0 -12px}.x-panel-default-framed-br{background-position:right -15px}.x-panel-default-framed-ml{background-position:0 top}.x-panel-default-framed-mr{background-position:right top}.x-panel-default-framed-tc{background-position:0 0}.x-panel-default-framed-bc{background-position:0 -3px}.x-panel-default-framed-tr,.x-panel-default-framed-br,.x-panel-default-framed-mr{padding-right:3px}.x-panel-default-framed-tl,.x-panel-default-framed-bl,.x-panel-default-framed-ml{padding-left:3px}.x-panel-default-framed-tc{height:3px}.x-panel-default-framed-bc{height:3px}.x-panel-default-framed-tl,.x-panel-default-framed-bl,.x-panel-default-framed-tr,.x-panel-default-framed-br,.x-panel-default-framed-tc,.x-panel-default-framed-bc,.x-panel-default-framed-ml,.x-panel-default-framed-mr{zoom:1;background-image:url(images/panel/panel-default-framed-corners.gif)}.x-panel-default-framed-ml,.x-panel-default-framed-mr{zoom:1;background-image:url(images/panel/panel-default-framed-sides.gif);background-repeat:repeat-y}.x-panel-default-framed-mc{padding:2px 2px 2px 2px}.x-strict .x-ie7 .x-panel-default-framed-tl,.x-strict .x-ie7 .x-panel-default-framed-bl{position:relative;right:0}.x-panel-default-framed:after{display:none;content:"x-slicer:corners:url(images/panel/panel-default-framed-corners.gif), sides:url(images/panel/panel-default-framed-sides.gif)"}.x-panel-header-default-framed-top{-moz-border-radius-topleft:3px;-webkit-border-top-left-radius:3px;border-top-left-radius:3px;-moz-border-radius-topright:3px;-webkit-border-top-right-radius:3px;border-top-right-radius:3px;-moz-border-radius-bottomright:0;-webkit-border-bottom-right-radius:0;border-bottom-right-radius:0;-moz-border-radius-bottomleft:0;-webkit-border-bottom-left-radius:0;border-bottom-left-radius:0;padding:4px 5px 4px 5px;border-width:1px 1px 0 1px;border-style:solid;background-image:none;background-color:#3a4155;background-image:-webkit-gradient(linear,50% 0,50% 100%,color-stop(0%,#434a5e),color-stop(45%,#3c4255),color-stop(46%,#2a2f3e),color-stop(50%,#2a2f3e),color-stop(51%,#313646),color-stop(100%,#3a4155));background-image:-webkit-linear-gradient(top,#434a5e,#3c4255 45%,#2a2f3e 46%,#2a2f3e 50%,#313646 51%,#3a4155);background-image:-moz-linear-gradient(top,#434a5e,#3c4255 45%,#2a2f3e 46%,#2a2f3e 50%,#313646 51%,#3a4155);background-image:-o-linear-gradient(top,#434a5e,#3c4255 45%,#2a2f3e 46%,#2a2f3e 50%,#313646 51%,#3a4155);background-image:linear-gradient(top,#434a5e,#3c4255 45%,#2a2f3e 46%,#2a2f3e 50%,#313646 51%,#3a4155)}.x-panel-header-default-framed-top-mc{background-image:url(images/panel-header/panel-header-default-framed-top-fbg.gif);background-position:0 top;background-color:#3a4155}.x-nlg .x-panel-header-default-framed-top{background-image:url(images/panel-header/panel-header-default-framed-top-bg.gif);background-position:0 top}.x-nbr .x-panel-header-default-framed-top{padding:0!important;border-width:0!important;-webkit-border-radius:0;-moz-border-radius:0;-ms-border-radius:0;-o-border-radius:0;border-radius:0;background-color:transparent;background-image:none}body.x-nbr .x-panel-header-default-framed-top-frameInfo{font-family:dh-3-3-0-0-1-1-0-1-4-5-4-5}.x-panel-header-default-framed-top-tl{background-position:0 -6px}.x-panel-header-default-framed-top-tr{background-position:right -9px}.x-panel-header-default-framed-top-bl{background-position:0 -12px}.x-panel-header-default-framed-top-br{background-position:right -15px}.x-panel-header-default-framed-top-ml{background-position:0 top}.x-panel-header-default-framed-top-mr{background-position:right top}.x-panel-header-default-framed-top-tc{background-position:0 0}.x-panel-header-default-framed-top-bc{background-position:0 -3px}.x-panel-header-default-framed-top-tr,.x-panel-header-default-framed-top-br,.x-panel-header-default-framed-top-mr{padding-right:3px}.x-panel-header-default-framed-top-tl,.x-panel-header-default-framed-top-bl,.x-panel-header-default-framed-top-ml{padding-left:3px}.x-panel-header-default-framed-top-tc{height:3px}.x-panel-header-default-framed-top-bc{height:0}.x-panel-header-default-framed-top-tl,.x-panel-header-default-framed-top-bl,.x-panel-header-default-framed-top-tr,.x-panel-header-default-framed-top-br,.x-panel-header-default-framed-top-tc,.x-panel-header-default-framed-top-bc,.x-panel-header-default-framed-top-ml,.x-panel-header-default-framed-top-mr{zoom:1;background-image:url(images/panel-header/panel-header-default-framed-top-corners.gif)}.x-panel-header-default-framed-top-ml,.x-panel-header-default-framed-top-mr{zoom:1;background-image:url(images/panel-header/panel-header-default-framed-top-sides.gif)}.x-panel-header-default-framed-top-mc{padding:2px 3px 4px 3px}.x-strict .x-ie7 .x-panel-header-default-framed-top-tl,.x-strict .x-ie7 .x-panel-header-default-framed-top-bl{position:relative;right:0}.x-panel-header-default-framed-top:after{display:none;content:"x-slicer:stretch:bottom, frame-bg:url(images/panel-header/panel-header-default-framed-top-fbg.gif), bg:url(images/panel-header/panel-header-default-framed-top-bg.gif), corners:url(images/panel-header/panel-header-default-framed-top-corners.gif), sides:url(images/panel-header/panel-header-default-framed-top-sides.gif)"}.x-panel-header-default-framed-right{-moz-border-radius-topleft:0;-webkit-border-top-left-radius:0;border-top-left-radius:0;-moz-border-radius-topright:3px;-webkit-border-top-right-radius:3px;border-top-right-radius:3px;-moz-border-radius-bottomright:3px;-webkit-border-bottom-right-radius:3px;border-bottom-right-radius:3px;-moz-border-radius-bottomleft:0;-webkit-border-bottom-left-radius:0;border-bottom-left-radius:0;padding:5px 4px 5px 4px;border-width:1px 1px 1px 0;border-style:solid;background-image:none;background-color:#3a4155;background-image:-webkit-gradient(linear,100% 50%,0% 50%,color-stop(0%,#434a5e),color-stop(45%,#3c4255),color-stop(46%,#2a2f3e),color-stop(50%,#2a2f3e),color-stop(51%,#313646),color-stop(100%,#3a4155));background-image:-webkit-linear-gradient(right,#434a5e,#3c4255 45%,#2a2f3e 46%,#2a2f3e 50%,#313646 51%,#3a4155);background-image:-moz-linear-gradient(right,#434a5e,#3c4255 45%,#2a2f3e 46%,#2a2f3e 50%,#313646 51%,#3a4155);background-image:-o-linear-gradient(right,#434a5e,#3c4255 45%,#2a2f3e 46%,#2a2f3e 50%,#313646 51%,#3a4155);background-image:linear-gradient(right,#434a5e,#3c4255 45%,#2a2f3e 46%,#2a2f3e 50%,#313646 51%,#3a4155)}.x-panel-header-default-framed-right-mc{background-image:url(images/panel-header/panel-header-default-framed-right-fbg.gif);background-position:right 0;background-color:#3a4155}.x-nlg .x-panel-header-default-framed-right{background-image:url(images/panel-header/panel-header-default-framed-right-bg.gif);background-position:right 0}.x-nbr .x-panel-header-default-framed-right{padding:0!important;border-width:0!important;-webkit-border-radius:0;-moz-border-radius:0;-ms-border-radius:0;-o-border-radius:0;border-radius:0;background-color:transparent;background-image:none}body.x-nbr .x-panel-header-default-framed-right-frameInfo{font-family:dv-0-3-3-0-1-1-1-0-5-4-5-4}.x-panel-header-default-framed-right-tl{background-position:0 0}.x-panel-header-default-framed-right-tr{background-position:0 -3px}.x-panel-header-default-framed-right-bl{background-position:0 -6px}.x-panel-header-default-framed-right-br{background-position:0 -9px}.x-panel-header-default-framed-right-ml{background-position:-3px 0}.x-panel-header-default-framed-right-mr{background-position:right 0}.x-panel-header-default-framed-right-tc{background-position:right 0}.x-panel-header-default-framed-right-bc{background-position:right -3px}.x-panel-header-default-framed-right-tr,.x-panel-header-default-framed-right-br,.x-panel-header-default-framed-right-mr{padding-right:3px}.x-panel-header-default-framed-right-tl,.x-panel-header-default-framed-right-bl,.x-panel-header-default-framed-right-ml{padding-left:0}.x-panel-header-default-framed-right-tc{height:3px}.x-panel-header-default-framed-right-bc{height:3px}.x-panel-header-default-framed-right-tl,.x-panel-header-default-framed-right-bl,.x-panel-header-default-framed-right-tr,.x-panel-header-default-framed-right-br,.x-panel-header-default-framed-right-tc,.x-panel-header-default-framed-right-bc,.x-panel-header-default-framed-right-ml,.x-panel-header-default-framed-right-mr{zoom:1;background-image:url(images/panel-header/panel-header-default-framed-right-corners.gif)}.x-panel-header-default-framed-right-tc,.x-panel-header-default-framed-right-bc{zoom:1;background-image:url(images/panel-header/panel-header-default-framed-right-sides.gif);background-repeat:repeat-x}.x-panel-header-default-framed-right-mc{padding:3px 2px 3px 4px}.x-strict .x-ie7 .x-panel-header-default-framed-right-tl,.x-strict .x-ie7 .x-panel-header-default-framed-right-bl{position:relative;right:0}.x-panel-header-default-framed-right:after{display:none;content:"x-slicer:stretch:left, frame-bg:url(images/panel-header/panel-header-default-framed-right-fbg.gif), bg:url(images/panel-header/panel-header-default-framed-right-bg.gif), corners:url(images/panel-header/panel-header-default-framed-right-corners.gif), sides:url(images/panel-header/panel-header-default-framed-right-sides.gif)"}.x-panel-header-default-framed-bottom{-moz-border-radius-topleft:0;-webkit-border-top-left-radius:0;border-top-left-radius:0;-moz-border-radius-topright:0;-webkit-border-top-right-radius:0;border-top-right-radius:0;-moz-border-radius-bottomright:3px;-webkit-border-bottom-right-radius:3px;border-bottom-right-radius:3px;-moz-border-radius-bottomleft:3px;-webkit-border-bottom-left-radius:3px;border-bottom-left-radius:3px;padding:4px 5px 4px 5px;border-width:0 1px 1px 1px;border-style:solid;background-image:none;background-color:#3a4155;background-image:-webkit-gradient(linear,50% 0,50% 100%,color-stop(0%,#434a5e),color-stop(45%,#3c4255),color-stop(46%,#2a2f3e),color-stop(50%,#2a2f3e),color-stop(51%,#313646),color-stop(100%,#3a4155));background-image:-webkit-linear-gradient(top,#434a5e,#3c4255 45%,#2a2f3e 46%,#2a2f3e 50%,#313646 51%,#3a4155);background-image:-moz-linear-gradient(top,#434a5e,#3c4255 45%,#2a2f3e 46%,#2a2f3e 50%,#313646 51%,#3a4155);background-image:-o-linear-gradient(top,#434a5e,#3c4255 45%,#2a2f3e 46%,#2a2f3e 50%,#313646 51%,#3a4155);background-image:linear-gradient(top,#434a5e,#3c4255 45%,#2a2f3e 46%,#2a2f3e 50%,#313646 51%,#3a4155)}.x-panel-header-default-framed-bottom-mc{background-image:url(images/panel-header/panel-header-default-framed-bottom-fbg.gif);background-position:0 bottom;background-color:#3a4155}.x-nlg .x-panel-header-default-framed-bottom{background-image:url(images/panel-header/panel-header-default-framed-bottom-bg.gif);background-position:0 bottom}.x-nbr .x-panel-header-default-framed-bottom{padding:0!important;border-width:0!important;-webkit-border-radius:0;-moz-border-radius:0;-ms-border-radius:0;-o-border-radius:0;border-radius:0;background-color:transparent;background-image:none}body.x-nbr .x-panel-header-default-framed-bottom-frameInfo{font-family:dh-0-0-3-3-0-1-1-1-4-5-4-5}.x-panel-header-default-framed-bottom-tl{background-position:0 -6px}.x-panel-header-default-framed-bottom-tr{background-position:right -9px}.x-panel-header-default-framed-bottom-bl{background-position:0 -12px}.x-panel-header-default-framed-bottom-br{background-position:right -15px}.x-panel-header-default-framed-bottom-ml{background-position:0 bottom}.x-panel-header-default-framed-bottom-mr{background-position:right bottom}.x-panel-header-default-framed-bottom-tc{background-position:0 0}.x-panel-header-default-framed-bottom-bc{background-position:0 -3px}.x-panel-header-default-framed-bottom-tr,.x-panel-header-default-framed-bottom-br,.x-panel-header-default-framed-bottom-mr{padding-right:3px}.x-panel-header-default-framed-bottom-tl,.x-panel-header-default-framed-bottom-bl,.x-panel-header-default-framed-bottom-ml{padding-left:3px}.x-panel-header-default-framed-bottom-tc{height:0}.x-panel-header-default-framed-bottom-bc{height:3px}.x-panel-header-default-framed-bottom-tl,.x-panel-header-default-framed-bottom-bl,.x-panel-header-default-framed-bottom-tr,.x-panel-header-default-framed-bottom-br,.x-panel-header-default-framed-bottom-tc,.x-panel-header-default-framed-bottom-bc,.x-panel-header-default-framed-bottom-ml,.x-panel-header-default-framed-bottom-mr{zoom:1;background-image:url(images/panel-header/panel-header-default-framed-bottom-corners.gif)}.x-panel-header-default-framed-bottom-ml,.x-panel-header-default-framed-bottom-mr{zoom:1;background-image:url(images/panel-header/panel-header-default-framed-bottom-sides.gif)}.x-panel-header-default-framed-bottom-mc{padding:4px 3px 2px 3px}.x-strict .x-ie7 .x-panel-header-default-framed-bottom-tl,.x-strict .x-ie7 .x-panel-header-default-framed-bottom-bl{position:relative;right:0}.x-panel-header-default-framed-bottom:after{display:none;content:"x-slicer:stretch:top, frame-bg:url(images/panel-header/panel-header-default-framed-bottom-fbg.gif), bg:url(images/panel-header/panel-header-default-framed-bottom-bg.gif), corners:url(images/panel-header/panel-header-default-framed-bottom-corners.gif), sides:url(images/panel-header/panel-header-default-framed-bottom-sides.gif)"}.x-panel-header-default-framed-left{-moz-border-radius-topleft:3px;-webkit-border-top-left-radius:3px;border-top-left-radius:3px;-moz-border-radius-topright:0;-webkit-border-top-right-radius:0;border-top-right-radius:0;-moz-border-radius-bottomright:0;-webkit-border-bottom-right-radius:0;border-bottom-right-radius:0;-moz-border-radius-bottomleft:3px;-webkit-border-bottom-left-radius:3px;border-bottom-left-radius:3px;padding:5px 4px 5px 4px;border-width:1px 0 1px 1px;border-style:solid;background-image:none;background-color:#3a4155;background-image:-webkit-gradient(linear,100% 50%,0% 50%,color-stop(0%,#434a5e),color-stop(45%,#3c4255),color-stop(46%,#2a2f3e),color-stop(50%,#2a2f3e),color-stop(51%,#313646),color-stop(100%,#3a4155));background-image:-webkit-linear-gradient(right,#434a5e,#3c4255 45%,#2a2f3e 46%,#2a2f3e 50%,#313646 51%,#3a4155);background-image:-moz-linear-gradient(right,#434a5e,#3c4255 45%,#2a2f3e 46%,#2a2f3e 50%,#313646 51%,#3a4155);background-image:-o-linear-gradient(right,#434a5e,#3c4255 45%,#2a2f3e 46%,#2a2f3e 50%,#313646 51%,#3a4155);background-image:linear-gradient(right,#434a5e,#3c4255 45%,#2a2f3e 46%,#2a2f3e 50%,#313646 51%,#3a4155)}.x-panel-header-default-framed-left-mc{background-image:url(images/panel-header/panel-header-default-framed-left-fbg.gif);background-position:left 0;background-color:#3a4155}.x-nlg .x-panel-header-default-framed-left{background-image:url(images/panel-header/panel-header-default-framed-left-bg.gif);background-position:left 0}.x-nbr .x-panel-header-default-framed-left{padding:0!important;border-width:0!important;-webkit-border-radius:0;-moz-border-radius:0;-ms-border-radius:0;-o-border-radius:0;border-radius:0;background-color:transparent;background-image:none}body.x-nbr .x-panel-header-default-framed-left-frameInfo{font-family:dv-3-0-0-3-1-0-1-1-5-4-5-4}.x-panel-header-default-framed-left-tl{background-position:0 0}.x-panel-header-default-framed-left-tr{background-position:0 -3px}.x-panel-header-default-framed-left-bl{background-position:0 -6px}.x-panel-header-default-framed-left-br{background-position:0 -9px}.x-panel-header-default-framed-left-ml{background-position:-3px 0}.x-panel-header-default-framed-left-mr{background-position:right 0}.x-panel-header-default-framed-left-tc{background-position:left 0}.x-panel-header-default-framed-left-bc{background-position:left -3px}.x-panel-header-default-framed-left-tr,.x-panel-header-default-framed-left-br,.x-panel-header-default-framed-left-mr{padding-right:0}.x-panel-header-default-framed-left-tl,.x-panel-header-default-framed-left-bl,.x-panel-header-default-framed-left-ml{padding-left:3px}.x-panel-header-default-framed-left-tc{height:3px}.x-panel-header-default-framed-left-bc{height:3px}.x-panel-header-default-framed-left-tl,.x-panel-header-default-framed-left-bl,.x-panel-header-default-framed-left-tr,.x-panel-header-default-framed-left-br,.x-panel-header-default-framed-left-tc,.x-panel-header-default-framed-left-bc,.x-panel-header-default-framed-left-ml,.x-panel-header-default-framed-left-mr{zoom:1;background-image:url(images/panel-header/panel-header-default-framed-left-corners.gif)}.x-panel-header-default-framed-left-tc,.x-panel-header-default-framed-left-bc{zoom:1;background-image:url(images/panel-header/panel-header-default-framed-left-sides.gif);background-repeat:repeat-x}.x-panel-header-default-framed-left-mc{padding:3px 4px 3px 2px}.x-strict .x-ie7 .x-panel-header-default-framed-left-tl,.x-strict .x-ie7 .x-panel-header-default-framed-left-bl{position:relative;right:0}.x-panel-header-default-framed-left:after{display:none;content:"x-slicer:stretch:right, frame-bg:url(images/panel-header/panel-header-default-framed-left-fbg.gif), bg:url(images/panel-header/panel-header-default-framed-left-bg.gif), corners:url(images/panel-header/panel-header-default-framed-left-corners.gif), sides:url(images/panel-header/panel-header-default-framed-left-sides.gif)"}.x-panel-header-default-framed-collapsed-top{-moz-border-radius-topleft:3px;-webkit-border-top-left-radius:3px;border-top-left-radius:3px;-moz-border-radius-topright:3px;-webkit-border-top-right-radius:3px;border-top-right-radius:3px;-moz-border-radius-bottomright:3px;-webkit-border-bottom-right-radius:3px;border-bottom-right-radius:3px;-moz-border-radius-bottomleft:3px;-webkit-border-bottom-left-radius:3px;border-bottom-left-radius:3px;padding:4px 5px 4px 5px;border-width:1px;border-style:solid;background-image:none;background-color:#3a4155;background-image:-webkit-gradient(linear,50% 0,50% 100%,color-stop(0%,#434a5e),color-stop(45%,#3c4255),color-stop(46%,#2a2f3e),color-stop(50%,#2a2f3e),color-stop(51%,#313646),color-stop(100%,#3a4155));background-image:-webkit-linear-gradient(top,#434a5e,#3c4255 45%,#2a2f3e 46%,#2a2f3e 50%,#313646 51%,#3a4155);background-image:-moz-linear-gradient(top,#434a5e,#3c4255 45%,#2a2f3e 46%,#2a2f3e 50%,#313646 51%,#3a4155);background-image:-o-linear-gradient(top,#434a5e,#3c4255 45%,#2a2f3e 46%,#2a2f3e 50%,#313646 51%,#3a4155);background-image:linear-gradient(top,#434a5e,#3c4255 45%,#2a2f3e 46%,#2a2f3e 50%,#313646 51%,#3a4155)}.x-panel-header-default-framed-collapsed-top-mc{background-image:url(images/panel-header/panel-header-default-framed-collapsed-top-fbg.gif);background-position:0 top;background-color:#3a4155}.x-nlg .x-panel-header-default-framed-collapsed-top{background-image:url(images/panel-header/panel-header-default-framed-collapsed-top-bg.gif);background-position:0 top}.x-nbr .x-panel-header-default-framed-collapsed-top{padding:0!important;border-width:0!important;-webkit-border-radius:0;-moz-border-radius:0;-ms-border-radius:0;-o-border-radius:0;border-radius:0;background-color:transparent;background-image:none}body.x-nbr .x-panel-header-default-framed-collapsed-top-frameInfo{font-family:dh-3-3-3-3-1-1-1-1-4-5-4-5}.x-panel-header-default-framed-collapsed-top-tl{background-position:0 -6px}.x-panel-header-default-framed-collapsed-top-tr{background-position:right -9px}.x-panel-header-default-framed-collapsed-top-bl{background-position:0 -12px}.x-panel-header-default-framed-collapsed-top-br{background-position:right -15px}.x-panel-header-default-framed-collapsed-top-ml{background-position:0 top}.x-panel-header-default-framed-collapsed-top-mr{background-position:right top}.x-panel-header-default-framed-collapsed-top-tc{background-position:0 0}.x-panel-header-default-framed-collapsed-top-bc{background-position:0 -3px}.x-panel-header-default-framed-collapsed-top-tr,.x-panel-header-default-framed-collapsed-top-br,.x-panel-header-default-framed-collapsed-top-mr{padding-right:3px}.x-panel-header-default-framed-collapsed-top-tl,.x-panel-header-default-framed-collapsed-top-bl,.x-panel-header-default-framed-collapsed-top-ml{padding-left:3px}.x-panel-header-default-framed-collapsed-top-tc{height:3px}.x-panel-header-default-framed-collapsed-top-bc{height:3px}.x-panel-header-default-framed-collapsed-top-tl,.x-panel-header-default-framed-collapsed-top-bl,.x-panel-header-default-framed-collapsed-top-tr,.x-panel-header-default-framed-collapsed-top-br,.x-panel-header-default-framed-collapsed-top-tc,.x-panel-header-default-framed-collapsed-top-bc,.x-panel-header-default-framed-collapsed-top-ml,.x-panel-header-default-framed-collapsed-top-mr{zoom:1;background-image:url(images/panel-header/panel-header-default-framed-collapsed-top-corners.gif)}.x-panel-header-default-framed-collapsed-top-ml,.x-panel-header-default-framed-collapsed-top-mr{zoom:1;background-image:url(images/panel-header/panel-header-default-framed-collapsed-top-sides.gif)}.x-panel-header-default-framed-collapsed-top-mc{padding:2px 3px 2px 3px}.x-strict .x-ie7 .x-panel-header-default-framed-collapsed-top-tl,.x-strict .x-ie7 .x-panel-header-default-framed-collapsed-top-bl{position:relative;right:0}.x-panel-header-default-framed-collapsed-top:after{display:none;content:"x-slicer:stretch:bottom, frame-bg:url(images/panel-header/panel-header-default-framed-collapsed-top-fbg.gif), bg:url(images/panel-header/panel-header-default-framed-collapsed-top-bg.gif), corners:url(images/panel-header/panel-header-default-framed-collapsed-top-corners.gif), sides:url(images/panel-header/panel-header-default-framed-collapsed-top-sides.gif)"}.x-panel-header-default-framed-collapsed-right{-moz-border-radius-topleft:3px;-webkit-border-top-left-radius:3px;border-top-left-radius:3px;-moz-border-radius-topright:3px;-webkit-border-top-right-radius:3px;border-top-right-radius:3px;-moz-border-radius-bottomright:3px;-webkit-border-bottom-right-radius:3px;border-bottom-right-radius:3px;-moz-border-radius-bottomleft:3px;-webkit-border-bottom-left-radius:3px;border-bottom-left-radius:3px;padding:5px 4px 5px 4px;border-width:1px;border-style:solid;background-image:none;background-color:#3a4155;background-image:-webkit-gradient(linear,100% 50%,0% 50%,color-stop(0%,#434a5e),color-stop(45%,#3c4255),color-stop(46%,#2a2f3e),color-stop(50%,#2a2f3e),color-stop(51%,#313646),color-stop(100%,#3a4155));background-image:-webkit-linear-gradient(right,#434a5e,#3c4255 45%,#2a2f3e 46%,#2a2f3e 50%,#313646 51%,#3a4155);background-image:-moz-linear-gradient(right,#434a5e,#3c4255 45%,#2a2f3e 46%,#2a2f3e 50%,#313646 51%,#3a4155);background-image:-o-linear-gradient(right,#434a5e,#3c4255 45%,#2a2f3e 46%,#2a2f3e 50%,#313646 51%,#3a4155);background-image:linear-gradient(right,#434a5e,#3c4255 45%,#2a2f3e 46%,#2a2f3e 50%,#313646 51%,#3a4155)}.x-panel-header-default-framed-collapsed-right-mc{background-image:url(images/panel-header/panel-header-default-framed-collapsed-right-fbg.gif);background-position:right 0;background-color:#3a4155}.x-nlg .x-panel-header-default-framed-collapsed-right{background-image:url(images/panel-header/panel-header-default-framed-collapsed-right-bg.gif);background-position:right 0}.x-nbr .x-panel-header-default-framed-collapsed-right{padding:0!important;border-width:0!important;-webkit-border-radius:0;-moz-border-radius:0;-ms-border-radius:0;-o-border-radius:0;border-radius:0;background-color:transparent;background-image:none}body.x-nbr .x-panel-header-default-framed-collapsed-right-frameInfo{font-family:dv-3-3-3-3-1-1-1-1-5-4-5-4}.x-panel-header-default-framed-collapsed-right-tl{background-position:0 0}.x-panel-header-default-framed-collapsed-right-tr{background-position:0 -3px}.x-panel-header-default-framed-collapsed-right-bl{background-position:0 -6px}.x-panel-header-default-framed-collapsed-right-br{background-position:0 -9px}.x-panel-header-default-framed-collapsed-right-ml{background-position:-3px 0}.x-panel-header-default-framed-collapsed-right-mr{background-position:right 0}.x-panel-header-default-framed-collapsed-right-tc{background-position:right 0}.x-panel-header-default-framed-collapsed-right-bc{background-position:right -3px}.x-panel-header-default-framed-collapsed-right-tr,.x-panel-header-default-framed-collapsed-right-br,.x-panel-header-default-framed-collapsed-right-mr{padding-right:3px}.x-panel-header-default-framed-collapsed-right-tl,.x-panel-header-default-framed-collapsed-right-bl,.x-panel-header-default-framed-collapsed-right-ml{padding-left:3px}.x-panel-header-default-framed-collapsed-right-tc{height:3px}.x-panel-header-default-framed-collapsed-right-bc{height:3px}.x-panel-header-default-framed-collapsed-right-tl,.x-panel-header-default-framed-collapsed-right-bl,.x-panel-header-default-framed-collapsed-right-tr,.x-panel-header-default-framed-collapsed-right-br,.x-panel-header-default-framed-collapsed-right-tc,.x-panel-header-default-framed-collapsed-right-bc,.x-panel-header-default-framed-collapsed-right-ml,.x-panel-header-default-framed-collapsed-right-mr{zoom:1;background-image:url(images/panel-header/panel-header-default-framed-collapsed-right-corners.gif)}.x-panel-header-default-framed-collapsed-right-tc,.x-panel-header-default-framed-collapsed-right-bc{zoom:1;background-image:url(images/panel-header/panel-header-default-framed-collapsed-right-sides.gif);background-repeat:repeat-x}.x-panel-header-default-framed-collapsed-right-mc{padding:3px 2px 3px 2px}.x-strict .x-ie7 .x-panel-header-default-framed-collapsed-right-tl,.x-strict .x-ie7 .x-panel-header-default-framed-collapsed-right-bl{position:relative;right:0}.x-panel-header-default-framed-collapsed-right:after{display:none;content:"x-slicer:stretch:left, frame-bg:url(images/panel-header/panel-header-default-framed-collapsed-right-fbg.gif), bg:url(images/panel-header/panel-header-default-framed-collapsed-right-bg.gif), corners:url(images/panel-header/panel-header-default-framed-collapsed-right-corners.gif), sides:url(images/panel-header/panel-header-default-framed-collapsed-right-sides.gif)"}.x-panel-header-default-framed-collapsed-bottom{-moz-border-radius-topleft:3px;-webkit-border-top-left-radius:3px;border-top-left-radius:3px;-moz-border-radius-topright:3px;-webkit-border-top-right-radius:3px;border-top-right-radius:3px;-moz-border-radius-bottomright:3px;-webkit-border-bottom-right-radius:3px;border-bottom-right-radius:3px;-moz-border-radius-bottomleft:3px;-webkit-border-bottom-left-radius:3px;border-bottom-left-radius:3px;padding:4px 5px 4px 5px;border-width:1px;border-style:solid;background-image:none;background-color:#3a4155;background-image:-webkit-gradient(linear,50% 0,50% 100%,color-stop(0%,#434a5e),color-stop(45%,#3c4255),color-stop(46%,#2a2f3e),color-stop(50%,#2a2f3e),color-stop(51%,#313646),color-stop(100%,#3a4155));background-image:-webkit-linear-gradient(top,#434a5e,#3c4255 45%,#2a2f3e 46%,#2a2f3e 50%,#313646 51%,#3a4155);background-image:-moz-linear-gradient(top,#434a5e,#3c4255 45%,#2a2f3e 46%,#2a2f3e 50%,#313646 51%,#3a4155);background-image:-o-linear-gradient(top,#434a5e,#3c4255 45%,#2a2f3e 46%,#2a2f3e 50%,#313646 51%,#3a4155);background-image:linear-gradient(top,#434a5e,#3c4255 45%,#2a2f3e 46%,#2a2f3e 50%,#313646 51%,#3a4155)}.x-panel-header-default-framed-collapsed-bottom-mc{background-image:url(images/panel-header/panel-header-default-framed-collapsed-bottom-fbg.gif);background-position:0 bottom;background-color:#3a4155}.x-nlg .x-panel-header-default-framed-collapsed-bottom{background-image:url(images/panel-header/panel-header-default-framed-collapsed-bottom-bg.gif);background-position:0 bottom}.x-nbr .x-panel-header-default-framed-collapsed-bottom{padding:0!important;border-width:0!important;-webkit-border-radius:0;-moz-border-radius:0;-ms-border-radius:0;-o-border-radius:0;border-radius:0;background-color:transparent;background-image:none}body.x-nbr .x-panel-header-default-framed-collapsed-bottom-frameInfo{font-family:dh-3-3-3-3-1-1-1-1-4-5-4-5}.x-panel-header-default-framed-collapsed-bottom-tl{background-position:0 -6px}.x-panel-header-default-framed-collapsed-bottom-tr{background-position:right -9px}.x-panel-header-default-framed-collapsed-bottom-bl{background-position:0 -12px}.x-panel-header-default-framed-collapsed-bottom-br{background-position:right -15px}.x-panel-header-default-framed-collapsed-bottom-ml{background-position:0 bottom}.x-panel-header-default-framed-collapsed-bottom-mr{background-position:right bottom}.x-panel-header-default-framed-collapsed-bottom-tc{background-position:0 0}.x-panel-header-default-framed-collapsed-bottom-bc{background-position:0 -3px}.x-panel-header-default-framed-collapsed-bottom-tr,.x-panel-header-default-framed-collapsed-bottom-br,.x-panel-header-default-framed-collapsed-bottom-mr{padding-right:3px}.x-panel-header-default-framed-collapsed-bottom-tl,.x-panel-header-default-framed-collapsed-bottom-bl,.x-panel-header-default-framed-collapsed-bottom-ml{padding-left:3px}.x-panel-header-default-framed-collapsed-bottom-tc{height:3px}.x-panel-header-default-framed-collapsed-bottom-bc{height:3px}.x-panel-header-default-framed-collapsed-bottom-tl,.x-panel-header-default-framed-collapsed-bottom-bl,.x-panel-header-default-framed-collapsed-bottom-tr,.x-panel-header-default-framed-collapsed-bottom-br,.x-panel-header-default-framed-collapsed-bottom-tc,.x-panel-header-default-framed-collapsed-bottom-bc,.x-panel-header-default-framed-collapsed-bottom-ml,.x-panel-header-default-framed-collapsed-bottom-mr{zoom:1;background-image:url(images/panel-header/panel-header-default-framed-collapsed-bottom-corners.gif)}.x-panel-header-default-framed-collapsed-bottom-ml,.x-panel-header-default-framed-collapsed-bottom-mr{zoom:1;background-image:url(images/panel-header/panel-header-default-framed-collapsed-bottom-sides.gif)}.x-panel-header-default-framed-collapsed-bottom-mc{padding:2px 3px 2px 3px}.x-strict .x-ie7 .x-panel-header-default-framed-collapsed-bottom-tl,.x-strict .x-ie7 .x-panel-header-default-framed-collapsed-bottom-bl{position:relative;right:0}.x-panel-header-default-framed-collapsed-bottom:after{display:none;content:"x-slicer:stretch:top, frame-bg:url(images/panel-header/panel-header-default-framed-collapsed-bottom-fbg.gif), bg:url(images/panel-header/panel-header-default-framed-collapsed-bottom-bg.gif), corners:url(images/panel-header/panel-header-default-framed-collapsed-bottom-corners.gif), sides:url(images/panel-header/panel-header-default-framed-collapsed-bottom-sides.gif)"}.x-panel-header-default-framed-collapsed-left{-moz-border-radius-topleft:3px;-webkit-border-top-left-radius:3px;border-top-left-radius:3px;-moz-border-radius-topright:3px;-webkit-border-top-right-radius:3px;border-top-right-radius:3px;-moz-border-radius-bottomright:3px;-webkit-border-bottom-right-radius:3px;border-bottom-right-radius:3px;-moz-border-radius-bottomleft:3px;-webkit-border-bottom-left-radius:3px;border-bottom-left-radius:3px;padding:5px 4px 5px 4px;border-width:1px;border-style:solid;background-image:none;background-color:#3a4155;background-image:-webkit-gradient(linear,100% 50%,0% 50%,color-stop(0%,#434a5e),color-stop(45%,#3c4255),color-stop(46%,#2a2f3e),color-stop(50%,#2a2f3e),color-stop(51%,#313646),color-stop(100%,#3a4155));background-image:-webkit-linear-gradient(right,#434a5e,#3c4255 45%,#2a2f3e 46%,#2a2f3e 50%,#313646 51%,#3a4155);background-image:-moz-linear-gradient(right,#434a5e,#3c4255 45%,#2a2f3e 46%,#2a2f3e 50%,#313646 51%,#3a4155);background-image:-o-linear-gradient(right,#434a5e,#3c4255 45%,#2a2f3e 46%,#2a2f3e 50%,#313646 51%,#3a4155);background-image:linear-gradient(right,#434a5e,#3c4255 45%,#2a2f3e 46%,#2a2f3e 50%,#313646 51%,#3a4155)}.x-panel-header-default-framed-collapsed-left-mc{background-image:url(images/panel-header/panel-header-default-framed-collapsed-left-fbg.gif);background-position:left 0;background-color:#3a4155}.x-nlg .x-panel-header-default-framed-collapsed-left{background-image:url(images/panel-header/panel-header-default-framed-collapsed-left-bg.gif);background-position:left 0}.x-nbr .x-panel-header-default-framed-collapsed-left{padding:0!important;border-width:0!important;-webkit-border-radius:0;-moz-border-radius:0;-ms-border-radius:0;-o-border-radius:0;border-radius:0;background-color:transparent;background-image:none}body.x-nbr .x-panel-header-default-framed-collapsed-left-frameInfo{font-family:dv-3-3-3-3-1-1-1-1-5-4-5-4}.x-panel-header-default-framed-collapsed-left-tl{background-position:0 0}.x-panel-header-default-framed-collapsed-left-tr{background-position:0 -3px}.x-panel-header-default-framed-collapsed-left-bl{background-position:0 -6px}.x-panel-header-default-framed-collapsed-left-br{background-position:0 -9px}.x-panel-header-default-framed-collapsed-left-ml{background-position:-3px 0}.x-panel-header-default-framed-collapsed-left-mr{background-position:right 0}.x-panel-header-default-framed-collapsed-left-tc{background-position:left 0}.x-panel-header-default-framed-collapsed-left-bc{background-position:left -3px}.x-panel-header-default-framed-collapsed-left-tr,.x-panel-header-default-framed-collapsed-left-br,.x-panel-header-default-framed-collapsed-left-mr{padding-right:3px}.x-panel-header-default-framed-collapsed-left-tl,.x-panel-header-default-framed-collapsed-left-bl,.x-panel-header-default-framed-collapsed-left-ml{padding-left:3px}.x-panel-header-default-framed-collapsed-left-tc{height:3px}.x-panel-header-default-framed-collapsed-left-bc{height:3px}.x-panel-header-default-framed-collapsed-left-tl,.x-panel-header-default-framed-collapsed-left-bl,.x-panel-header-default-framed-collapsed-left-tr,.x-panel-header-default-framed-collapsed-left-br,.x-panel-header-default-framed-collapsed-left-tc,.x-panel-header-default-framed-collapsed-left-bc,.x-panel-header-default-framed-collapsed-left-ml,.x-panel-header-default-framed-collapsed-left-mr{zoom:1;background-image:url(images/panel-header/panel-header-default-framed-collapsed-left-corners.gif)}.x-panel-header-default-framed-collapsed-left-tc,.x-panel-header-default-framed-collapsed-left-bc{zoom:1;background-image:url(images/panel-header/panel-header-default-framed-collapsed-left-sides.gif);background-repeat:repeat-x}.x-panel-header-default-framed-collapsed-left-mc{padding:3px 2px 3px 2px}.x-strict .x-ie7 .x-panel-header-default-framed-collapsed-left-tl,.x-strict .x-ie7 .x-panel-header-default-framed-collapsed-left-bl{position:relative;right:0}.x-panel-header-default-framed-collapsed-left:after{display:none;content:"x-slicer:stretch:right, frame-bg:url(images/panel-header/panel-header-default-framed-collapsed-left-fbg.gif), bg:url(images/panel-header/panel-header-default-framed-collapsed-left-bg.gif), corners:url(images/panel-header/panel-header-default-framed-collapsed-left-corners.gif), sides:url(images/panel-header/panel-header-default-framed-collapsed-left-sides.gif)"}.x-panel .x-panel-header-default-framed-top{border-bottom-width:1px!important}.x-panel .x-panel-header-default-framed-right{border-left-width:1px!important}.x-panel .x-panel-header-default-framed-bottom{border-top-width:1px!important}.x-panel .x-panel-header-default-framed-left{border-right-width:1px!important}.x-nbr .x-panel-header-default-framed-collapsed-top{border-bottom-width:0!important}.x-nbr .x-panel-header-default-framed-collapsed-right{border-left-width:0!important}.x-nbr .x-panel-header-default-framed-collapsed-bottom{border-top-width:0!important}.x-nbr .x-panel-header-default-framed-collapsed-left{border-right-width:0!important}.x-panel-header-default-framed-vertical .x-panel-header-text-container{-webkit-transform:rotate(90deg);-webkit-transform-origin:0 0;-moz-transform:rotate(90deg);-moz-transform-origin:0 0;-o-transform:rotate(90deg);-o-transform-origin:0 0;transform:rotate(90deg);transform-origin:0 0}.x-ie9m .x-panel-header-default-framed-vertical .x-panel-header-text-container{background-color:#3a4155;filter:progid:DXImageTransform.Microsoft.BasicImage(rotation=1),progid:DXImageTransform.Microsoft.Chroma(color=#3a4155)}.x-panel-header-default-framed-top{-webkit-box-shadow:#606877 0 1px 0 0 inset,#606877 -1px 0 0 0 inset,#606877 1px 0 0 0 inset;-moz-box-shadow:#606877 0 1px 0 0 inset,#606877 -1px 0 0 0 inset,#606877 1px 0 0 0 inset;box-shadow:#606877 0 1px 0 0 inset,#606877 -1px 0 0 0 inset,#606877 1px 0 0 0 inset}.x-panel-header-default-framed-right{-webkit-box-shadow:#606877 0 1px 0 0 inset,#606877 0 -1px 0 0 inset,#606877 -1px 0 0 0 inset;-moz-box-shadow:#606877 0 1px 0 0 inset,#606877 0 -1px 0 0 inset,#606877 -1px 0 0 0 inset;box-shadow:#606877 0 1px 0 0 inset,#606877 0 -1px 0 0 inset,#606877 -1px 0 0 0 inset}.x-panel-header-default-framed-bottom{-webkit-box-shadow:#606877 0 -1px 0 0 inset,#606877 -1px 0 0 0 inset,#606877 1px 0 0 0 inset;-moz-box-shadow:#606877 0 -1px 0 0 inset,#606877 -1px 0 0 0 inset,#606877 1px 0 0 0 inset;box-shadow:#606877 0 -1px 0 0 inset,#606877 -1px 0 0 0 inset,#606877 1px 0 0 0 inset}.x-panel-header-default-framed-left{-webkit-box-shadow:#606877 0 1px 0 0 inset,#606877 0 -1px 0 0 inset,#606877 1px 0 0 0 inset;-moz-box-shadow:#606877 0 1px 0 0 inset,#606877 0 -1px 0 0 inset,#606877 1px 0 0 0 inset;box-shadow:#606877 0 1px 0 0 inset,#606877 0 -1px 0 0 inset,#606877 1px 0 0 0 inset}.x-panel-header-default-framed .x-panel-header-icon{width:16px;height:16px;background-position:center center}.x-panel-header-default-framed .x-panel-header-glyph{color:white;font-size:16px;line-height:16px;opacity:.5}.x-ie8m .x-panel-header-default-framed .x-panel-header-glyph{color:#9ca0aa}.x-panel-header-default-framed-horizontal .x-panel-header-icon-before-title{margin:0 2px 0 0}.x-panel-header-default-framed-horizontal .x-panel-header-icon-after-title{margin:0 0 0 2px}.x-panel-header-default-framed-vertical .x-panel-header-icon-before-title{margin:0 0 2px 0}.x-panel-header-default-framed-vertical .x-panel-header-icon-after-title{margin:2px 0 0 0}.x-panel-header-default-framed-horizontal .x-tool-after-title{margin:0 0 0 2px}.x-panel-header-default-framed-horizontal .x-tool-before-title{margin:0 2px 0 0}.x-panel-header-default-framed-vertical .x-tool-after-title{margin:2px 0 0 0}.x-panel-header-default-framed-vertical .x-tool-before-title{margin:0 0 2px 0}.x-panel-default-framed-resizable .x-panel-handle{filter:alpha(opacity=0);opacity:0}.x-tip-anchor{position:absolute;overflow:hidden;height:10px;width:10px;border-style:solid;border-width:5px;border-color:#122d5e;zoom:1}.x-content-box .x-tip-anchor{height:0;width:0}.x-tip-anchor-top{border-top-color:transparent;border-left-color:transparent;border-right-color:transparent;_border-top-color:pink;_border-left-color:pink;_border-right-color:pink;_filter:chroma(color=pink)}.x-tip-anchor-bottom{border-bottom-color:transparent;border-left-color:transparent;border-right-color:transparent;_border-bottom-color:pink;_border-left-color:pink;_border-right-color:pink;_filter:chroma(color=pink)}.x-tip-anchor-left{border-top-color:transparent;border-bottom-color:transparent;border-left-color:transparent;_border-top-color:pink;_border-bottom-color:pink;_border-left-color:pink;_filter:chroma(color=pink)}.x-tip-anchor-right{border-top-color:transparent;border-bottom-color:transparent;border-right-color:transparent;_border-top-color:pink;_border-bottom-color:pink;_border-right-color:pink;_filter:chroma(color=pink)}.x-tip-default{-webkit-border-radius:3px;-moz-border-radius:3px;-ms-border-radius:3px;-o-border-radius:3px;border-radius:3px;padding:2px 2px 2px 2px;border-width:1px;border-style:solid;background-color:#5e6986}.x-tip-default-mc{background-color:#5e6986}.x-nbr .x-tip-default{padding:0!important;border-width:0!important;-webkit-border-radius:0;-moz-border-radius:0;-ms-border-radius:0;-o-border-radius:0;border-radius:0;background-color:transparent}body.x-nbr .x-tip-default-frameInfo{font-family:th-3-3-3-3-1-1-1-1-2-2-2-2}.x-tip-default-tl{background-position:0 -6px}.x-tip-default-tr{background-position:right -9px}.x-tip-default-bl{background-position:0 -12px}.x-tip-default-br{background-position:right -15px}.x-tip-default-ml{background-position:0 top}.x-tip-default-mr{background-position:right top}.x-tip-default-tc{background-position:0 0}.x-tip-default-bc{background-position:0 -3px}.x-tip-default-tr,.x-tip-default-br,.x-tip-default-mr{padding-right:3px}.x-tip-default-tl,.x-tip-default-bl,.x-tip-default-ml{padding-left:3px}.x-tip-default-tc{height:3px}.x-tip-default-bc{height:3px}.x-tip-default-tl,.x-tip-default-bl,.x-tip-default-tr,.x-tip-default-br,.x-tip-default-tc,.x-tip-default-bc,.x-tip-default-ml,.x-tip-default-mr{zoom:1;background-image:url(images/tip/tip-default-corners.gif)}.x-tip-default-ml,.x-tip-default-mr{zoom:1;background-image:url(images/tip/tip-default-sides.gif);background-repeat:repeat-y}.x-tip-default-mc{padding:0}.x-strict .x-ie7 .x-tip-default-tl,.x-strict .x-ie7 .x-tip-default-bl{position:relative;right:0}.x-tip-default:after{display:none;content:"x-slicer:corners:url(images/tip/tip-default-corners.gif), sides:url(images/tip/tip-default-sides.gif)"}.x-tip-default{border-color:#122d5e}.x-tip-default .x-tool-img{background-color:#5e6986}.x-tip-header-default .x-tool-after-title{margin:0 0 0 6px}.x-tip-header-default .x-tool-before-title{margin:0 6px 0 0}.x-tip-header-body-default{padding:3px 3px 0 3px}.x-tip-header-text-container-default{color:black;font-size:14px;font-weight:bold}.x-tip-body-default{padding:3px;color:black;font-size:14px;font-weight:normal}.x-tip-body-default a{color:black}.x-tip-form-invalid{-webkit-border-radius:5px;-moz-border-radius:5px;-ms-border-radius:5px;-o-border-radius:5px;border-radius:5px;padding:4px 4px 4px 4px;border-width:1px;border-style:solid;background-color:white}.x-tip-form-invalid-mc{background-color:white}.x-nbr .x-tip-form-invalid{padding:0!important;border-width:0!important;-webkit-border-radius:0;-moz-border-radius:0;-ms-border-radius:0;-o-border-radius:0;border-radius:0;background-color:transparent}body.x-nbr .x-tip-form-invalid-frameInfo{font-family:th-5-5-5-5-1-1-1-1-4-4-4-4}.x-tip-form-invalid-tl{background-position:0 -10px}.x-tip-form-invalid-tr{background-position:right -15px}.x-tip-form-invalid-bl{background-position:0 -20px}.x-tip-form-invalid-br{background-position:right -25px}.x-tip-form-invalid-ml{background-position:0 top}.x-tip-form-invalid-mr{background-position:right top}.x-tip-form-invalid-tc{background-position:0 0}.x-tip-form-invalid-bc{background-position:0 -5px}.x-tip-form-invalid-tr,.x-tip-form-invalid-br,.x-tip-form-invalid-mr{padding-right:5px}.x-tip-form-invalid-tl,.x-tip-form-invalid-bl,.x-tip-form-invalid-ml{padding-left:5px}.x-tip-form-invalid-tc{height:5px}.x-tip-form-invalid-bc{height:5px}.x-tip-form-invalid-tl,.x-tip-form-invalid-bl,.x-tip-form-invalid-tr,.x-tip-form-invalid-br,.x-tip-form-invalid-tc,.x-tip-form-invalid-bc,.x-tip-form-invalid-ml,.x-tip-form-invalid-mr{zoom:1;background-image:url(images/tip/tip-form-invalid-corners.gif)}.x-tip-form-invalid-ml,.x-tip-form-invalid-mr{zoom:1;background-image:url(images/tip/tip-form-invalid-sides.gif);background-repeat:repeat-y}.x-tip-form-invalid-mc{padding:0}.x-strict .x-ie7 .x-tip-form-invalid-tl,.x-strict .x-ie7 .x-tip-form-invalid-bl{position:relative;right:0}.x-tip-form-invalid:after{display:none;content:"x-slicer:corners:url(images/tip/tip-form-invalid-corners.gif), sides:url(images/tip/tip-form-invalid-sides.gif)"}.x-tip-form-invalid{border-color:#a1311f;-webkit-box-shadow:#d87166 0 1px 0 0 inset,#d87166 0 -1px 0 0 inset,#d87166 -1px 0 0 0 inset,#d87166 1px 0 0 0 inset;-moz-box-shadow:#d87166 0 1px 0 0 inset,#d87166 0 -1px 0 0 inset,#d87166 -1px 0 0 0 inset,#d87166 1px 0 0 0 inset;box-shadow:#d87166 0 1px 0 0 inset,#d87166 0 -1px 0 0 inset,#d87166 -1px 0 0 0 inset,#d87166 1px 0 0 0 inset}.x-tip-form-invalid .x-tool-img{background-color:white}.x-tip-header-form-invalid .x-tool-after-title{margin:0 0 0 6px}.x-tip-header-form-invalid .x-tool-before-title{margin:0 6px 0 0}.x-tip-header-body-form-invalid{padding:3px 3px 0 3px}.x-tip-header-text-container-form-invalid{color:black;font-size:14px;font-weight:bold}.x-tip-body-form-invalid{padding:3px 3px 3px 22px;color:black;font-size:14px;font-weight:normal}.x-tip-body-form-invalid a{color:black}.x-tip-body-form-invalid{background:1px 1px no-repeat;background-image:url(images/form/exclamation.gif)}.x-tip-body-form-invalid li{margin-bottom:4px}.x-tip-body-form-invalid li.last{margin-bottom:0}.x-btn-group-default{border-color:#606068;-webkit-box-shadow:#757478 0 1px 0 0 inset,#757478 0 -1px 0 0 inset,#757478 -1px 0 0 0 inset,#757478 1px 0 0 0 inset;-moz-box-shadow:#757478 0 1px 0 0 inset,#757478 0 -1px 0 0 inset,#757478 -1px 0 0 0 inset,#757478 1px 0 0 0 inset;box-shadow:#757478 0 1px 0 0 inset,#757478 0 -1px 0 0 inset,#757478 -1px 0 0 0 inset,#757478 1px 0 0 0 inset}.x-btn-group-header-default{margin:2px 2px 0 2px;padding:1px 0;line-height:15px;background:#676772;-moz-border-radius-topleft:0;-webkit-border-top-left-radius:0;border-top-left-radius:0;-moz-border-radius-topright:0;-webkit-border-top-right-radius:0;border-top-right-radius:0}.x-btn-group-header-default .x-tool-img{background-color:#676772}.x-btn-group-header-text-container-default{font:normal 14px tahoma,arial,verdana,sans-serif;line-height:15px;color:#d2d2d2}.x-btn-group-body-default{padding:0 1px}.x-btn-group-body-default .x-table-layout{border-spacing:0}.x-btn-group-default-framed{-webkit-border-radius:2px;-moz-border-radius:2px;-ms-border-radius:2px;-o-border-radius:2px;border-radius:2px;padding:1px 1px 1px 1px;border-width:1px;border-style:solid;background-color:#4b515f}.x-btn-group-default-framed-mc{background-color:#4b515f}.x-nbr .x-btn-group-default-framed{padding:0!important;border-width:0!important;-webkit-border-radius:0;-moz-border-radius:0;-ms-border-radius:0;-o-border-radius:0;border-radius:0;background-color:transparent}body.x-nbr .x-btn-group-default-framed-frameInfo{font-family:dh-2-2-2-2-1-1-1-1-1-1-1-1}.x-btn-group-default-framed-tl{background-position:0 -4px}.x-btn-group-default-framed-tr{background-position:right -6px}.x-btn-group-default-framed-bl{background-position:0 -8px}.x-btn-group-default-framed-br{background-position:right -10px}.x-btn-group-default-framed-ml{background-position:0 top}.x-btn-group-default-framed-mr{background-position:right top}.x-btn-group-default-framed-tc{background-position:0 0}.x-btn-group-default-framed-bc{background-position:0 -2px}.x-btn-group-default-framed-tr,.x-btn-group-default-framed-br,.x-btn-group-default-framed-mr{padding-right:2px}.x-btn-group-default-framed-tl,.x-btn-group-default-framed-bl,.x-btn-group-default-framed-ml{padding-left:2px}.x-btn-group-default-framed-tc{height:2px}.x-btn-group-default-framed-bc{height:2px}.x-btn-group-default-framed-tl,.x-btn-group-default-framed-bl,.x-btn-group-default-framed-tr,.x-btn-group-default-framed-br,.x-btn-group-default-framed-tc,.x-btn-group-default-framed-bc,.x-btn-group-default-framed-ml,.x-btn-group-default-framed-mr{zoom:1;background-image:url(images/btn-group/btn-group-default-framed-corners.gif)}.x-btn-group-default-framed-ml,.x-btn-group-default-framed-mr{zoom:1;background-image:url(images/btn-group/btn-group-default-framed-sides.gif);background-repeat:repeat-y}.x-btn-group-default-framed-mc{padding:0}.x-strict .x-ie7 .x-btn-group-default-framed-tl,.x-strict .x-ie7 .x-btn-group-default-framed-bl{position:relative;right:0}.x-btn-group-default-framed:after{display:none;content:"x-slicer:corners:url(images/btn-group/btn-group-default-framed-corners.gif), sides:url(images/btn-group/btn-group-default-framed-sides.gif)"}.x-btn-group-default-framed-notitle{-webkit-border-radius:2px;-moz-border-radius:2px;-ms-border-radius:2px;-o-border-radius:2px;border-radius:2px;padding:1px 1px 1px 1px;border-width:1px;border-style:solid;background-color:#4b515f}.x-btn-group-default-framed-notitle-mc{background-color:#4b515f}.x-nbr .x-btn-group-default-framed-notitle{padding:0!important;border-width:0!important;-webkit-border-radius:0;-moz-border-radius:0;-ms-border-radius:0;-o-border-radius:0;border-radius:0;background-color:transparent}body.x-nbr .x-btn-group-default-framed-notitle-frameInfo{font-family:dh-2-2-2-2-1-1-1-1-1-1-1-1}.x-btn-group-default-framed-notitle-tl{background-position:0 -4px}.x-btn-group-default-framed-notitle-tr{background-position:right -6px}.x-btn-group-default-framed-notitle-bl{background-position:0 -8px}.x-btn-group-default-framed-notitle-br{background-position:right -10px}.x-btn-group-default-framed-notitle-ml{background-position:0 top}.x-btn-group-default-framed-notitle-mr{background-position:right top}.x-btn-group-default-framed-notitle-tc{background-position:0 0}.x-btn-group-default-framed-notitle-bc{background-position:0 -2px}.x-btn-group-default-framed-notitle-tr,.x-btn-group-default-framed-notitle-br,.x-btn-group-default-framed-notitle-mr{padding-right:2px}.x-btn-group-default-framed-notitle-tl,.x-btn-group-default-framed-notitle-bl,.x-btn-group-default-framed-notitle-ml{padding-left:2px}.x-btn-group-default-framed-notitle-tc{height:2px}.x-btn-group-default-framed-notitle-bc{height:2px}.x-btn-group-default-framed-notitle-tl,.x-btn-group-default-framed-notitle-bl,.x-btn-group-default-framed-notitle-tr,.x-btn-group-default-framed-notitle-br,.x-btn-group-default-framed-notitle-tc,.x-btn-group-default-framed-notitle-bc,.x-btn-group-default-framed-notitle-ml,.x-btn-group-default-framed-notitle-mr{zoom:1;background-image:url(images/btn-group/btn-group-default-framed-notitle-corners.gif)}.x-btn-group-default-framed-notitle-ml,.x-btn-group-default-framed-notitle-mr{zoom:1;background-image:url(images/btn-group/btn-group-default-framed-notitle-sides.gif);background-repeat:repeat-y}.x-btn-group-default-framed-notitle-mc{padding:0}.x-strict .x-ie7 .x-btn-group-default-framed-notitle-tl,.x-strict .x-ie7 .x-btn-group-default-framed-notitle-bl{position:relative;right:0}.x-btn-group-default-framed-notitle:after{display:none;content:"x-slicer:corners:url(images/btn-group/btn-group-default-framed-notitle-corners.gif), sides:url(images/btn-group/btn-group-default-framed-notitle-sides.gif)"}.x-btn-group-default-framed{border-color:#606068;-webkit-box-shadow:#757478 0 1px 0 0 inset,#757478 0 -1px 0 0 inset,#757478 -1px 0 0 0 inset,#757478 1px 0 0 0 inset;-moz-box-shadow:#757478 0 1px 0 0 inset,#757478 0 -1px 0 0 inset,#757478 -1px 0 0 0 inset,#757478 1px 0 0 0 inset;box-shadow:#757478 0 1px 0 0 inset,#757478 0 -1px 0 0 inset,#757478 -1px 0 0 0 inset,#757478 1px 0 0 0 inset}.x-btn-group-header-default-framed{margin:2px 2px 0 2px;padding:1px 0;line-height:15px;background:#676772;-moz-border-radius-topleft:2px;-webkit-border-top-left-radius:2px;border-top-left-radius:2px;-moz-border-radius-topright:2px;-webkit-border-top-right-radius:2px;border-top-right-radius:2px}.x-btn-group-header-default-framed .x-tool-img{background-color:#676772}.x-btn-group-header-text-container-default-framed{font:normal 14px tahoma,arial,verdana,sans-serif;line-height:15px;color:#d2d2d2}.x-btn-group-body-default-framed{padding:0 1px 0 1px}.x-btn-group-body-default-framed .x-table-layout{border-spacing:0}.x-window-ghost{filter:alpha(opacity=65);opacity:.65}.x-window-default{border-color:#282828;-webkit-border-radius:5px;-moz-border-radius:5px;-ms-border-radius:5px;-o-border-radius:5px;border-radius:5px;-webkit-box-shadow:#414b5c 0 1px 0 0 inset,#414b5c 0 -1px 0 0 inset,#414b5c -1px 0 0 0 inset,#414b5c 1px 0 0 0 inset;-moz-box-shadow:#414b5c 0 1px 0 0 inset,#414b5c 0 -1px 0 0 inset,#414b5c -1px 0 0 0 inset,#414b5c 1px 0 0 0 inset;box-shadow:#414b5c 0 1px 0 0 inset,#414b5c 0 -1px 0 0 inset,#414b5c -1px 0 0 0 inset,#414b5c 1px 0 0 0 inset}.x-window-default{-webkit-border-radius:5px;-moz-border-radius:5px;-ms-border-radius:5px;-o-border-radius:5px;border-radius:5px;padding:4px 4px 4px 4px;border-width:1px;border-style:solid;background-color:#3f4757}.x-window-default-mc{background-color:#3f4757}.x-nbr .x-window-default{padding:0!important;border-width:0!important;-webkit-border-radius:0;-moz-border-radius:0;-ms-border-radius:0;-o-border-radius:0;border-radius:0;background-color:transparent}body.x-nbr .x-window-default-frameInfo{font-family:dh-5-5-5-5-1-1-1-1-4-4-4-4}.x-window-default-tl{background-position:0 -10px}.x-window-default-tr{background-position:right -15px}.x-window-default-bl{background-position:0 -20px}.x-window-default-br{background-position:right -25px}.x-window-default-ml{background-position:0 top}.x-window-default-mr{background-position:right top}.x-window-default-tc{background-position:0 0}.x-window-default-bc{background-position:0 -5px}.x-window-default-tr,.x-window-default-br,.x-window-default-mr{padding-right:5px}.x-window-default-tl,.x-window-default-bl,.x-window-default-ml{padding-left:5px}.x-window-default-tc{height:5px}.x-window-default-bc{height:5px}.x-window-default-tl,.x-window-default-bl,.x-window-default-tr,.x-window-default-br,.x-window-default-tc,.x-window-default-bc,.x-window-default-ml,.x-window-default-mr{zoom:1;background-image:url(images/window/window-default-corners.gif)}.x-window-default-ml,.x-window-default-mr{zoom:1;background-image:url(images/window/window-default-sides.gif);background-repeat:repeat-y}.x-window-default-mc{padding:0}.x-strict .x-ie7 .x-window-default-tl,.x-strict .x-ie7 .x-window-default-bl{position:relative;right:0}.x-window-default:after{display:none;content:"x-slicer:corners:url(images/window/window-default-corners.gif), sides:url(images/window/window-default-sides.gif)"}.x-window-body-default{border-color:#18181a;border-width:1px;border-style:solid;background:#1f2833;color:white}.x-window-header-default{font-size:14px;border-color:#282828;zoom:1;background-color:#3f4757}.x-window-header-default .x-tool-img{background-color:#3f4757}.x-window-header-default-vertical .x-window-header-text-container{-webkit-transform:rotate(90deg);-webkit-transform-origin:0 0;-moz-transform:rotate(90deg);-moz-transform-origin:0 0;-o-transform:rotate(90deg);-o-transform-origin:0 0;transform:rotate(90deg);transform-origin:0 0}.x-ie9m .x-window-header-default-vertical .x-window-header-text-container{background-color:#3f4757;filter:progid:DXImageTransform.Microsoft.BasicImage(rotation=1),progid:DXImageTransform.Microsoft.Chroma(color=#3f4757)}.x-window-header-text-container-default{color:white;font-weight:bold;line-height:15px;font-family:tahoma,arial,verdana,sans-serif;font-size:14px;padding:0 2px 1px;text-transform:none}.x-window-header-default-top{-moz-border-radius-topleft:5px;-webkit-border-top-left-radius:5px;border-top-left-radius:5px;-moz-border-radius-topright:5px;-webkit-border-top-right-radius:5px;border-top-right-radius:5px;-moz-border-radius-bottomright:0;-webkit-border-bottom-right-radius:0;border-bottom-right-radius:0;-moz-border-radius-bottomleft:0;-webkit-border-bottom-left-radius:0;border-bottom-left-radius:0;padding:4px 5px 0 5px;border-width:1px 1px 0 1px;border-style:solid;background-color:#3f4757}.x-window-header-default-top-mc{background-color:#3f4757}.x-nbr .x-window-header-default-top{padding:0!important;border-width:0!important;-webkit-border-radius:0;-moz-border-radius:0;-ms-border-radius:0;-o-border-radius:0;border-radius:0;background-color:transparent}body.x-nbr .x-window-header-default-top-frameInfo{font-family:dh-5-5-0-0-1-1-0-1-4-5-0-5}.x-window-header-default-top-tl{background-position:0 -10px}.x-window-header-default-top-tr{background-position:right -15px}.x-window-header-default-top-bl{background-position:0 -20px}.x-window-header-default-top-br{background-position:right -25px}.x-window-header-default-top-ml{background-position:0 top}.x-window-header-default-top-mr{background-position:right top}.x-window-header-default-top-tc{background-position:0 0}.x-window-header-default-top-bc{background-position:0 -5px}.x-window-header-default-top-tr,.x-window-header-default-top-br,.x-window-header-default-top-mr{padding-right:5px}.x-window-header-default-top-tl,.x-window-header-default-top-bl,.x-window-header-default-top-ml{padding-left:5px}.x-window-header-default-top-tc{height:5px}.x-window-header-default-top-bc{height:0}.x-window-header-default-top-tl,.x-window-header-default-top-bl,.x-window-header-default-top-tr,.x-window-header-default-top-br,.x-window-header-default-top-tc,.x-window-header-default-top-bc,.x-window-header-default-top-ml,.x-window-header-default-top-mr{zoom:1;background-image:url(images/window-header/window-header-default-top-corners.gif)}.x-window-header-default-top-ml,.x-window-header-default-top-mr{zoom:1;background-image:url(images/window-header/window-header-default-top-sides.gif);background-repeat:repeat-y}.x-window-header-default-top-mc{padding:0 1px 0 1px}.x-strict .x-ie7 .x-window-header-default-top-tl,.x-strict .x-ie7 .x-window-header-default-top-bl{position:relative;right:0}.x-window-header-default-top:after{display:none;content:"x-slicer:corners:url(images/window-header/window-header-default-top-corners.gif), sides:url(images/window-header/window-header-default-top-sides.gif)"}.x-window-header-default-right{-moz-border-radius-topleft:0;-webkit-border-top-left-radius:0;border-top-left-radius:0;-moz-border-radius-topright:5px;-webkit-border-top-right-radius:5px;border-top-right-radius:5px;-moz-border-radius-bottomright:5px;-webkit-border-bottom-right-radius:5px;border-bottom-right-radius:5px;-moz-border-radius-bottomleft:0;-webkit-border-bottom-left-radius:0;border-bottom-left-radius:0;padding:5px 4px 5px 0;border-width:1px 1px 1px 0;border-style:solid;background-color:#3f4757}.x-window-header-default-right-mc{background-color:#3f4757}.x-nbr .x-window-header-default-right{padding:0!important;border-width:0!important;-webkit-border-radius:0;-moz-border-radius:0;-ms-border-radius:0;-o-border-radius:0;border-radius:0;background-color:transparent}body.x-nbr .x-window-header-default-right-frameInfo{font-family:dh-0-5-5-0-1-1-1-0-5-4-5-0}.x-window-header-default-right-tl{background-position:0 -10px}.x-window-header-default-right-tr{background-position:right -15px}.x-window-header-default-right-bl{background-position:0 -20px}.x-window-header-default-right-br{background-position:right -25px}.x-window-header-default-right-ml{background-position:0 top}.x-window-header-default-right-mr{background-position:right top}.x-window-header-default-right-tc{background-position:0 0}.x-window-header-default-right-bc{background-position:0 -5px}.x-window-header-default-right-tr,.x-window-header-default-right-br,.x-window-header-default-right-mr{padding-right:5px}.x-window-header-default-right-tl,.x-window-header-default-right-bl,.x-window-header-default-right-ml{padding-left:0}.x-window-header-default-right-tc{height:5px}.x-window-header-default-right-bc{height:5px}.x-window-header-default-right-tl,.x-window-header-default-right-bl,.x-window-header-default-right-tr,.x-window-header-default-right-br,.x-window-header-default-right-tc,.x-window-header-default-right-bc,.x-window-header-default-right-ml,.x-window-header-default-right-mr{zoom:1;background-image:url(images/window-header/window-header-default-right-corners.gif)}.x-window-header-default-right-ml,.x-window-header-default-right-mr{zoom:1;background-image:url(images/window-header/window-header-default-right-sides.gif);background-repeat:repeat-y}.x-window-header-default-right-mc{padding:1px 0 1px 0}.x-strict .x-ie7 .x-window-header-default-right-tl,.x-strict .x-ie7 .x-window-header-default-right-bl{position:relative;right:0}.x-window-header-default-right:after{display:none;content:"x-slicer:corners:url(images/window-header/window-header-default-right-corners.gif), sides:url(images/window-header/window-header-default-right-sides.gif)"}.x-window-header-default-bottom{-moz-border-radius-topleft:0;-webkit-border-top-left-radius:0;border-top-left-radius:0;-moz-border-radius-topright:0;-webkit-border-top-right-radius:0;border-top-right-radius:0;-moz-border-radius-bottomright:5px;-webkit-border-bottom-right-radius:5px;border-bottom-right-radius:5px;-moz-border-radius-bottomleft:5px;-webkit-border-bottom-left-radius:5px;border-bottom-left-radius:5px;padding:0 5px 4px 5px;border-width:0 1px 1px 1px;border-style:solid;background-color:#3f4757}.x-window-header-default-bottom-mc{background-color:#3f4757}.x-nbr .x-window-header-default-bottom{padding:0!important;border-width:0!important;-webkit-border-radius:0;-moz-border-radius:0;-ms-border-radius:0;-o-border-radius:0;border-radius:0;background-color:transparent}body.x-nbr .x-window-header-default-bottom-frameInfo{font-family:dh-0-0-5-5-0-1-1-1-0-5-4-5}.x-window-header-default-bottom-tl{background-position:0 -10px}.x-window-header-default-bottom-tr{background-position:right -15px}.x-window-header-default-bottom-bl{background-position:0 -20px}.x-window-header-default-bottom-br{background-position:right -25px}.x-window-header-default-bottom-ml{background-position:0 top}.x-window-header-default-bottom-mr{background-position:right top}.x-window-header-default-bottom-tc{background-position:0 0}.x-window-header-default-bottom-bc{background-position:0 -5px}.x-window-header-default-bottom-tr,.x-window-header-default-bottom-br,.x-window-header-default-bottom-mr{padding-right:5px}.x-window-header-default-bottom-tl,.x-window-header-default-bottom-bl,.x-window-header-default-bottom-ml{padding-left:5px}.x-window-header-default-bottom-tc{height:0}.x-window-header-default-bottom-bc{height:5px}.x-window-header-default-bottom-tl,.x-window-header-default-bottom-bl,.x-window-header-default-bottom-tr,.x-window-header-default-bottom-br,.x-window-header-default-bottom-tc,.x-window-header-default-bottom-bc,.x-window-header-default-bottom-ml,.x-window-header-default-bottom-mr{zoom:1;background-image:url(images/window-header/window-header-default-bottom-corners.gif)}.x-window-header-default-bottom-ml,.x-window-header-default-bottom-mr{zoom:1;background-image:url(images/window-header/window-header-default-bottom-sides.gif);background-repeat:repeat-y}.x-window-header-default-bottom-mc{padding:0 1px 0 1px}.x-strict .x-ie7 .x-window-header-default-bottom-tl,.x-strict .x-ie7 .x-window-header-default-bottom-bl{position:relative;right:0}.x-window-header-default-bottom:after{display:none;content:"x-slicer:corners:url(images/window-header/window-header-default-bottom-corners.gif), sides:url(images/window-header/window-header-default-bottom-sides.gif)"}.x-window-header-default-left{-moz-border-radius-topleft:5px;-webkit-border-top-left-radius:5px;border-top-left-radius:5px;-moz-border-radius-topright:0;-webkit-border-top-right-radius:0;border-top-right-radius:0;-moz-border-radius-bottomright:0;-webkit-border-bottom-right-radius:0;border-bottom-right-radius:0;-moz-border-radius-bottomleft:5px;-webkit-border-bottom-left-radius:5px;border-bottom-left-radius:5px;padding:5px 0 5px 4px;border-width:1px 0 1px 1px;border-style:solid;background-color:#3f4757}.x-window-header-default-left-mc{background-color:#3f4757}.x-nbr .x-window-header-default-left{padding:0!important;border-width:0!important;-webkit-border-radius:0;-moz-border-radius:0;-ms-border-radius:0;-o-border-radius:0;border-radius:0;background-color:transparent}body.x-nbr .x-window-header-default-left-frameInfo{font-family:dh-5-0-0-5-1-0-1-1-5-0-5-4}.x-window-header-default-left-tl{background-position:0 -10px}.x-window-header-default-left-tr{background-position:right -15px}.x-window-header-default-left-bl{background-position:0 -20px}.x-window-header-default-left-br{background-position:right -25px}.x-window-header-default-left-ml{background-position:0 top}.x-window-header-default-left-mr{background-position:right top}.x-window-header-default-left-tc{background-position:0 0}.x-window-header-default-left-bc{background-position:0 -5px}.x-window-header-default-left-tr,.x-window-header-default-left-br,.x-window-header-default-left-mr{padding-right:0}.x-window-header-default-left-tl,.x-window-header-default-left-bl,.x-window-header-default-left-ml{padding-left:5px}.x-window-header-default-left-tc{height:5px}.x-window-header-default-left-bc{height:5px}.x-window-header-default-left-tl,.x-window-header-default-left-bl,.x-window-header-default-left-tr,.x-window-header-default-left-br,.x-window-header-default-left-tc,.x-window-header-default-left-bc,.x-window-header-default-left-ml,.x-window-header-default-left-mr{zoom:1;background-image:url(images/window-header/window-header-default-left-corners.gif)}.x-window-header-default-left-ml,.x-window-header-default-left-mr{zoom:1;background-image:url(images/window-header/window-header-default-left-sides.gif);background-repeat:repeat-y}.x-window-header-default-left-mc{padding:1px 0 1px 0}.x-strict .x-ie7 .x-window-header-default-left-tl,.x-strict .x-ie7 .x-window-header-default-left-bl{position:relative;right:0}.x-window-header-default-left:after{display:none;content:"x-slicer:corners:url(images/window-header/window-header-default-left-corners.gif), sides:url(images/window-header/window-header-default-left-sides.gif)"}.x-window-header-default-collapsed-top{-webkit-border-radius:5px;-moz-border-radius:5px;-ms-border-radius:5px;-o-border-radius:5px;border-radius:5px;padding:4px 5px 4px 5px;border-width:1px;border-style:solid;background-color:#3f4757}.x-window-header-default-collapsed-top-mc{background-color:#3f4757}.x-nbr .x-window-header-default-collapsed-top{padding:0!important;border-width:0!important;-webkit-border-radius:0;-moz-border-radius:0;-ms-border-radius:0;-o-border-radius:0;border-radius:0;background-color:transparent}body.x-nbr .x-window-header-default-collapsed-top-frameInfo{font-family:dh-5-5-5-5-1-1-1-1-4-5-4-5}.x-window-header-default-collapsed-top-tl{background-position:0 -10px}.x-window-header-default-collapsed-top-tr{background-position:right -15px}.x-window-header-default-collapsed-top-bl{background-position:0 -20px}.x-window-header-default-collapsed-top-br{background-position:right -25px}.x-window-header-default-collapsed-top-ml{background-position:0 top}.x-window-header-default-collapsed-top-mr{background-position:right top}.x-window-header-default-collapsed-top-tc{background-position:0 0}.x-window-header-default-collapsed-top-bc{background-position:0 -5px}.x-window-header-default-collapsed-top-tr,.x-window-header-default-collapsed-top-br,.x-window-header-default-collapsed-top-mr{padding-right:5px}.x-window-header-default-collapsed-top-tl,.x-window-header-default-collapsed-top-bl,.x-window-header-default-collapsed-top-ml{padding-left:5px}.x-window-header-default-collapsed-top-tc{height:5px}.x-window-header-default-collapsed-top-bc{height:5px}.x-window-header-default-collapsed-top-tl,.x-window-header-default-collapsed-top-bl,.x-window-header-default-collapsed-top-tr,.x-window-header-default-collapsed-top-br,.x-window-header-default-collapsed-top-tc,.x-window-header-default-collapsed-top-bc,.x-window-header-default-collapsed-top-ml,.x-window-header-default-collapsed-top-mr{zoom:1;background-image:url(images/window-header/window-header-default-collapsed-top-corners.gif)}.x-window-header-default-collapsed-top-ml,.x-window-header-default-collapsed-top-mr{zoom:1;background-image:url(images/window-header/window-header-default-collapsed-top-sides.gif);background-repeat:repeat-y}.x-window-header-default-collapsed-top-mc{padding:0 1px 0 1px}.x-strict .x-ie7 .x-window-header-default-collapsed-top-tl,.x-strict .x-ie7 .x-window-header-default-collapsed-top-bl{position:relative;right:0}.x-window-header-default-collapsed-top:after{display:none;content:"x-slicer:corners:url(images/window-header/window-header-default-collapsed-top-corners.gif), sides:url(images/window-header/window-header-default-collapsed-top-sides.gif)"}.x-window-header-default-collapsed-right{-webkit-border-radius:5px;-moz-border-radius:5px;-ms-border-radius:5px;-o-border-radius:5px;border-radius:5px;padding:5px 4px 5px 4px;border-width:1px;border-style:solid;background-color:#3f4757}.x-window-header-default-collapsed-right-mc{background-color:#3f4757}.x-nbr .x-window-header-default-collapsed-right{padding:0!important;border-width:0!important;-webkit-border-radius:0;-moz-border-radius:0;-ms-border-radius:0;-o-border-radius:0;border-radius:0;background-color:transparent}body.x-nbr .x-window-header-default-collapsed-right-frameInfo{font-family:dh-5-5-5-5-1-1-1-1-5-4-5-4}.x-window-header-default-collapsed-right-tl{background-position:0 -10px}.x-window-header-default-collapsed-right-tr{background-position:right -15px}.x-window-header-default-collapsed-right-bl{background-position:0 -20px}.x-window-header-default-collapsed-right-br{background-position:right -25px}.x-window-header-default-collapsed-right-ml{background-position:0 top}.x-window-header-default-collapsed-right-mr{background-position:right top}.x-window-header-default-collapsed-right-tc{background-position:0 0}.x-window-header-default-collapsed-right-bc{background-position:0 -5px}.x-window-header-default-collapsed-right-tr,.x-window-header-default-collapsed-right-br,.x-window-header-default-collapsed-right-mr{padding-right:5px}.x-window-header-default-collapsed-right-tl,.x-window-header-default-collapsed-right-bl,.x-window-header-default-collapsed-right-ml{padding-left:5px}.x-window-header-default-collapsed-right-tc{height:5px}.x-window-header-default-collapsed-right-bc{height:5px}.x-window-header-default-collapsed-right-tl,.x-window-header-default-collapsed-right-bl,.x-window-header-default-collapsed-right-tr,.x-window-header-default-collapsed-right-br,.x-window-header-default-collapsed-right-tc,.x-window-header-default-collapsed-right-bc,.x-window-header-default-collapsed-right-ml,.x-window-header-default-collapsed-right-mr{zoom:1;background-image:url(images/window-header/window-header-default-collapsed-right-corners.gif)}.x-window-header-default-collapsed-right-ml,.x-window-header-default-collapsed-right-mr{zoom:1;background-image:url(images/window-header/window-header-default-collapsed-right-sides.gif);background-repeat:repeat-y}.x-window-header-default-collapsed-right-mc{padding:1px 0 1px 0}.x-strict .x-ie7 .x-window-header-default-collapsed-right-tl,.x-strict .x-ie7 .x-window-header-default-collapsed-right-bl{position:relative;right:0}.x-window-header-default-collapsed-right:after{display:none;content:"x-slicer:corners:url(images/window-header/window-header-default-collapsed-right-corners.gif), sides:url(images/window-header/window-header-default-collapsed-right-sides.gif)"}.x-window-header-default-collapsed-bottom{-webkit-border-radius:5px;-moz-border-radius:5px;-ms-border-radius:5px;-o-border-radius:5px;border-radius:5px;padding:4px 5px 4px 5px;border-width:1px;border-style:solid;background-color:#3f4757}.x-window-header-default-collapsed-bottom-mc{background-color:#3f4757}.x-nbr .x-window-header-default-collapsed-bottom{padding:0!important;border-width:0!important;-webkit-border-radius:0;-moz-border-radius:0;-ms-border-radius:0;-o-border-radius:0;border-radius:0;background-color:transparent}body.x-nbr .x-window-header-default-collapsed-bottom-frameInfo{font-family:dh-5-5-5-5-1-1-1-1-4-5-4-5}.x-window-header-default-collapsed-bottom-tl{background-position:0 -10px}.x-window-header-default-collapsed-bottom-tr{background-position:right -15px}.x-window-header-default-collapsed-bottom-bl{background-position:0 -20px}.x-window-header-default-collapsed-bottom-br{background-position:right -25px}.x-window-header-default-collapsed-bottom-ml{background-position:0 top}.x-window-header-default-collapsed-bottom-mr{background-position:right top}.x-window-header-default-collapsed-bottom-tc{background-position:0 0}.x-window-header-default-collapsed-bottom-bc{background-position:0 -5px}.x-window-header-default-collapsed-bottom-tr,.x-window-header-default-collapsed-bottom-br,.x-window-header-default-collapsed-bottom-mr{padding-right:5px}.x-window-header-default-collapsed-bottom-tl,.x-window-header-default-collapsed-bottom-bl,.x-window-header-default-collapsed-bottom-ml{padding-left:5px}.x-window-header-default-collapsed-bottom-tc{height:5px}.x-window-header-default-collapsed-bottom-bc{height:5px}.x-window-header-default-collapsed-bottom-tl,.x-window-header-default-collapsed-bottom-bl,.x-window-header-default-collapsed-bottom-tr,.x-window-header-default-collapsed-bottom-br,.x-window-header-default-collapsed-bottom-tc,.x-window-header-default-collapsed-bottom-bc,.x-window-header-default-collapsed-bottom-ml,.x-window-header-default-collapsed-bottom-mr{zoom:1;background-image:url(images/window-header/window-header-default-collapsed-bottom-corners.gif)}.x-window-header-default-collapsed-bottom-ml,.x-window-header-default-collapsed-bottom-mr{zoom:1;background-image:url(images/window-header/window-header-default-collapsed-bottom-sides.gif);background-repeat:repeat-y}.x-window-header-default-collapsed-bottom-mc{padding:0 1px 0 1px}.x-strict .x-ie7 .x-window-header-default-collapsed-bottom-tl,.x-strict .x-ie7 .x-window-header-default-collapsed-bottom-bl{position:relative;right:0}.x-window-header-default-collapsed-bottom:after{display:none;content:"x-slicer:corners:url(images/window-header/window-header-default-collapsed-bottom-corners.gif), sides:url(images/window-header/window-header-default-collapsed-bottom-sides.gif)"}.x-window-header-default-collapsed-left{-webkit-border-radius:5px;-moz-border-radius:5px;-ms-border-radius:5px;-o-border-radius:5px;border-radius:5px;padding:5px 4px 5px 4px;border-width:1px;border-style:solid;background-color:#3f4757}.x-window-header-default-collapsed-left-mc{background-color:#3f4757}.x-nbr .x-window-header-default-collapsed-left{padding:0!important;border-width:0!important;-webkit-border-radius:0;-moz-border-radius:0;-ms-border-radius:0;-o-border-radius:0;border-radius:0;background-color:transparent}body.x-nbr .x-window-header-default-collapsed-left-frameInfo{font-family:dh-5-5-5-5-1-1-1-1-5-4-5-4}.x-window-header-default-collapsed-left-tl{background-position:0 -10px}.x-window-header-default-collapsed-left-tr{background-position:right -15px}.x-window-header-default-collapsed-left-bl{background-position:0 -20px}.x-window-header-default-collapsed-left-br{background-position:right -25px}.x-window-header-default-collapsed-left-ml{background-position:0 top}.x-window-header-default-collapsed-left-mr{background-position:right top}.x-window-header-default-collapsed-left-tc{background-position:0 0}.x-window-header-default-collapsed-left-bc{background-position:0 -5px}.x-window-header-default-collapsed-left-tr,.x-window-header-default-collapsed-left-br,.x-window-header-default-collapsed-left-mr{padding-right:5px}.x-window-header-default-collapsed-left-tl,.x-window-header-default-collapsed-left-bl,.x-window-header-default-collapsed-left-ml{padding-left:5px}.x-window-header-default-collapsed-left-tc{height:5px}.x-window-header-default-collapsed-left-bc{height:5px}.x-window-header-default-collapsed-left-tl,.x-window-header-default-collapsed-left-bl,.x-window-header-default-collapsed-left-tr,.x-window-header-default-collapsed-left-br,.x-window-header-default-collapsed-left-tc,.x-window-header-default-collapsed-left-bc,.x-window-header-default-collapsed-left-ml,.x-window-header-default-collapsed-left-mr{zoom:1;background-image:url(images/window-header/window-header-default-collapsed-left-corners.gif)}.x-window-header-default-collapsed-left-ml,.x-window-header-default-collapsed-left-mr{zoom:1;background-image:url(images/window-header/window-header-default-collapsed-left-sides.gif);background-repeat:repeat-y}.x-window-header-default-collapsed-left-mc{padding:1px 0 1px 0}.x-strict .x-ie7 .x-window-header-default-collapsed-left-tl,.x-strict .x-ie7 .x-window-header-default-collapsed-left-bl{position:relative;right:0}.x-window-header-default-collapsed-left:after{display:none;content:"x-slicer:corners:url(images/window-header/window-header-default-collapsed-left-corners.gif), sides:url(images/window-header/window-header-default-collapsed-left-sides.gif)"}.x-window-header-default-top{-webkit-box-shadow:#414b5c 0 1px 0 0 inset,#414b5c -1px 0 0 0 inset,#414b5c 1px 0 0 0 inset;-moz-box-shadow:#414b5c 0 1px 0 0 inset,#414b5c -1px 0 0 0 inset,#414b5c 1px 0 0 0 inset;box-shadow:#414b5c 0 1px 0 0 inset,#414b5c -1px 0 0 0 inset,#414b5c 1px 0 0 0 inset}.x-window-header-default-right{-webkit-box-shadow:#414b5c 0 1px 0 0 inset,#414b5c 0 -1px 0 0 inset,#414b5c -1px 0 0 0 inset;-moz-box-shadow:#414b5c 0 1px 0 0 inset,#414b5c 0 -1px 0 0 inset,#414b5c -1px 0 0 0 inset;box-shadow:#414b5c 0 1px 0 0 inset,#414b5c 0 -1px 0 0 inset,#414b5c -1px 0 0 0 inset}.x-window-header-default-bottom{-webkit-box-shadow:#414b5c 0 -1px 0 0 inset,#414b5c -1px 0 0 0 inset,#414b5c 1px 0 0 0 inset;-moz-box-shadow:#414b5c 0 -1px 0 0 inset,#414b5c -1px 0 0 0 inset,#414b5c 1px 0 0 0 inset;box-shadow:#414b5c 0 -1px 0 0 inset,#414b5c -1px 0 0 0 inset,#414b5c 1px 0 0 0 inset}.x-window-header-default-left{-webkit-box-shadow:#414b5c 0 1px 0 0 inset,#414b5c 0 -1px 0 0 inset,#414b5c 1px 0 0 0 inset;-moz-box-shadow:#414b5c 0 1px 0 0 inset,#414b5c 0 -1px 0 0 inset,#414b5c 1px 0 0 0 inset;box-shadow:#414b5c 0 1px 0 0 inset,#414b5c 0 -1px 0 0 inset,#414b5c 1px 0 0 0 inset}.x-window-header-default .x-window-header-icon{width:16px;height:16px;color:white;font-size:16px;line-height:16px;background-position:center center}.x-window-header-default .x-window-header-glyph{color:white;font-size:16px;line-height:16px;opacity:.5}.x-ie8m .x-window-header-default .x-window-header-glyph{color:#9fa3ab}.x-window-header-default-horizontal .x-window-header-icon-before-title{margin:0 2px 0 0}.x-window-header-default-horizontal .x-window-header-icon-after-title{margin:0 0 0 2px}.x-window-header-default-vertical .x-window-header-icon-before-title{margin:0 0 2px 0}.x-window-header-default-vertical .x-window-header-icon-after-title{margin:2px 0 0 0}.x-window-header-default-horizontal .x-tool-after-title{margin:0 0 0 2px}.x-window-header-default-horizontal .x-tool-before-title{margin:0 2px 0 0}.x-window-header-default-vertical .x-tool-after-title{margin:2px 0 0 0}.x-window-header-default-vertical .x-tool-before-title{margin:0 0 2px 0}.x-window-default-collapsed .x-window-header{border-width:1px!important}.x-nbr .x-window-default-collapsed .x-window-header{border-width:0!important}.x-form-invalid-under{padding:2px 2px 2px 20px;color:#c0272b;font:normal 14px tahoma,arial,verdana,sans-serif;line-height:16px;background:no-repeat 0 2px;background-image:url(images/form/exclamation.gif)}div.x-lbl-top-err-icon{margin-bottom:5px}.x-form-invalid-icon{width:16px;height:16px;margin:0 1px;background-image:url(images/form/exclamation.gif);background-repeat:no-repeat}.x-form-item-label{color:white;font:normal 15px/17px tahoma,arial,verdana,sans-serif;margin-top:5px}.x-toolbar-item .x-form-item-label{font:normal 14px/16px tahoma,arial,verdana,sans-serif;margin-top:4px}.x-autocontainer-form-item,.x-anchor-form-item,.x-vbox-form-item,.x-table-form-item{margin-bottom:5px}.x-ie6 .x-form-form-item td{border-top-width:0}.x-ie6 td.x-form-item-pad{height:5px}.x-form-field{color:white}.x-form-item,.x-form-field{font:normal 15px tahoma,arial,verdana,sans-serif}.x-form-type-text textarea.x-form-invalid-field,.x-form-type-text input.x-form-invalid-field,.x-form-type-password textarea.x-form-invalid-field,.x-form-type-password input.x-form-invalid-field,.x-form-type-number textarea.x-form-invalid-field,.x-form-type-number input.x-form-invalid-field,.x-form-type-email textarea.x-form-invalid-field,.x-form-type-email input.x-form-invalid-field,.x-form-type-search textarea.x-form-invalid-field,.x-form-type-search input.x-form-invalid-field,.x-form-type-tel textarea.x-form-invalid-field,.x-form-type-tel input.x-form-invalid-field{background-color:#15171a;background-image:url(images/grid/invalid_line.gif);background-repeat:repeat-x;background-position:bottom;border-color:#c30}.x-item-disabled .x-form-item-label,.x-item-disabled .x-form-field,.x-item-disabled .x-form-display-field,.x-item-disabled .x-form-cb-label,.x-item-disabled .x-form-trigger{filter:alpha(opacity=30);opacity:.3}.x-form-text{color:white;padding:2px 4px 2px 4px;background:#34383f repeat-x 0 0;border-width:2px;border-style:solid;border-color:#737b8c;background-image:url(images/form/text-bg.gif);height:26px;line-height:18px}.x-field-toolbar .x-form-text{height:24px;line-height:16px}.x-content-box .x-form-text{height:18px}.x-content-box .x-field-toolbar .x-form-text{height:16px}.x-form-focus{border-color:#ff9c33}.x-form-empty-field,textarea.x-form-empty-field{color:gray}.x-quirks .x-ie .x-form-text,.x-ie7m .x-form-text{margin-top:-1px;margin-bottom:-1px}.x-form-textarea{line-height:normal;height:auto;background-image:url(images/form/text-bg.gif)}.x-form-display-field-body{height:26px}.x-toolbar-item .x-form-display-field-body{height:24px}.x-form-display-field{font:normal 15px/17px tahoma,arial,verdana,sans-serif;color:white;margin-top:5px}.x-toolbar-item .x-form-display-field{margin-top:4px;font:normal 14px/16px tahoma,arial,verdana,sans-serif}.x-message-box .x-window-body{background-color:#3f4757;border-width:0}.x-message-box-info,.x-message-box-warning,.x-message-box-question,.x-message-box-error{background-position:top left;background-repeat:no-repeat}.x-message-box-info{background-image:url(images/shared/icon-info.gif)}.x-message-box-warning{background-image:url(images/shared/icon-warning.gif)}.x-message-box-question{background-image:url(images/shared/icon-question.gif)}.x-message-box-error{background-image:url(images/shared/icon-error.gif)}.x-form-cb-wrap{height:26px}.x-toolbar-item .x-form-cb-wrap{height:24px}.x-form-cb{margin-top:4px}.x-toolbar-item .x-form-cb{margin-top:3px}.x-form-checkbox{width:19px;height:19px;background:url(images/form/checkbox.gif) no-repeat}.x-form-cb-checked .x-form-checkbox{background-position:0 -19px}.x-form-checkbox-focus{background-position:-19px 0}.x-form-cb-checked .x-form-checkbox-focus{background-position:-19px -19px}.x-form-cb-label{margin-top:5px;font:normal 15px/17px tahoma,arial,verdana,sans-serif}.x-toolbar-item .x-form-cb-label{font:normal 14px/16px tahoma,arial,verdana,sans-serif;margin-top:4px}.x-form-cb-label-before{margin-right:4px}.x-form-cb-label-after{margin-left:4px}.x-form-checkboxgroup-body{padding:0 4px}.x-form-invalid .x-form-checkboxgroup-body{border:1px solid #c30;background-image:url(images/grid/invalid_line.gif);background-repeat:repeat-x;background-position:bottom}.x-check-group-alt{background:#4d515c;border-top:1px dotted #333;border-bottom:1px dotted #333}.x-form-check-group-label{color:white;padding:2px;margin:0 30px 5px 0;border-width:0 0 1px 0;border-style:solid;border-color:white}.x-fieldset{border:1px solid #727c8c;padding:0 10px;margin:0 0 10px}.x-ie8m .x-fieldset,.x-quirks .x-ie .x-fieldset{padding-top:0}.x-ie8m .x-fieldset .x-fieldset-body,.x-quirks .x-ie .x-fieldset .x-fieldset-body{padding-top:0}.x-fieldset-header-checkbox{line-height:14px;margin:1px 3px 0 0}.x-fieldset-header{padding:0 3px 1px}.x-fieldset-header .x-tool{margin-top:1px;padding:0}.x-fieldset-header-text{font:14px/14px bold tahoma,arial,verdana,sans-serif;color:white;padding:1px 0}.x-fieldset-header-text-collapsible{cursor:pointer}.x-fieldset-with-title .x-fieldset-header-checkbox,.x-fieldset-with-title .x-tool{margin:1px 3px 0 0}.x-webkit .x-fieldset-header{-webkit-padding-start:3px;-webkit-padding-end:3px}.x-opera .x-fieldset-with-legend{margin-top:-1px}.x-opera.x-mac .x-fieldset-header-text{padding:2px 0 0}.x-strict .x-ie8 .x-fieldset-header{margin-bottom:-1px}.x-strict .x-ie8 .x-fieldset-header .x-tool,.x-strict .x-ie8 .x-fieldset-header .x-fieldset-header-text,.x-strict .x-ie8 .x-fieldset-header .x-fieldset-header-checkbox{position:relative;top:-1px}.x-quirks .x-ie .x-fieldset-header,.x-ie8m .x-fieldset-header{padding-left:1px;padding-right:1px}.x-fieldset-collapsed .x-fieldset-body{display:none}.x-fieldset-collapsed{padding-bottom:0!important;border-width:1px 1px 0 1px!important;border-left-color:transparent!important;border-right-color:transparent!important}.x-ie6 .x-fieldset-collapsed{border-width:1px 0 0 0!important;padding-bottom:0!important;margin-left:1px;margin-right:1px}.x-ie .x-fieldset-bwrap{zoom:1}.x-fieldset .x-tool-toggle{background-position:0 -60px}.x-fieldset .x-tool-over .x-tool-toggle{background-position:-15px -60px}.x-fieldset-collapsed .x-tool-toggle{background-position:0 -75px}.x-fieldset-collapsed .x-tool-over .x-tool-toggle{background-position:-15px -75px}.x-ie .x-fieldset-noborder legend{position:relative;margin-bottom:23px}.x-ie .x-fieldset-noborder legend span{position:absolute;left:16px}.x-fieldset{overflow:hidden}.x-fieldset-bwrap{overflow:hidden;zoom:1}.x-fieldset-body{overflow:hidden}.x-form-radio{width:19px;height:19px;background:url(images/form/radio.gif) no-repeat}.x-form-cb-checked .x-form-radio{background-position:0 -19px}.x-form-radio-focus{background-position:-19px 0}.x-form-cb-checked .x-form-radio-focus{background-position:-19px -19px}.x-form-trigger{background:url(images/form/trigger.gif);width:20px;border-width:0 0 2px;border-color:#737b8c;border-style:solid}.x-trigger-cell{background-color:#34383f;width:20px}.x-form-trigger-over{background-position:-20px 0;border-color:#ff9c33}.x-form-trigger-wrap-focus .x-form-trigger{background-position:-60px 0}.x-form-trigger-wrap-focus .x-form-trigger-over{background-position:-80px 0}.x-form-trigger-click,.x-form-trigger-wrap-focus .x-form-trigger-click{background-position:-40px 0;border-color:#c76e12}.x-form-clear-trigger{background-image:url(images/form/clear-trigger.gif)}.x-form-search-trigger{background-image:url(images/form/search-trigger.gif)}.x-quirks .prefixie6 .x-form-trigger-input-cell{height:26px}.x-quirks .prefixie6 .x-field-toolbar .x-form-trigger-input-cell{height:24px}div.x-form-spinner-up,div.x-form-spinner-down{background-image:url(images/form/spinner.gif);background-color:#34383f;width:20px;height:13px}.x-form-spinner-down{background-position:0 -13px}.x-form-trigger-wrap-focus .x-form-spinner-down{background-position:-60px -13px}.x-form-trigger-wrap .x-form-spinner-down-over{background-position:-20px -13px}.x-form-trigger-wrap-focus .x-form-spinner-down-over{background-position:-80px -13px}.x-form-trigger-wrap .x-form-spinner-down-click{background-position:-40px -13px}.x-toolbar-item div.x-form-spinner-up,.x-toolbar-item div.x-form-spinner-down{background-image:url(images/form/spinner-small.gif);height:12px}.x-toolbar-item .x-form-spinner-down{background-position:0 -12px}.x-toolbar-item .x-form-trigger-wrap-focus .x-form-spinner-down{background-position:-60px -12px}.x-toolbar-item .x-form-trigger-wrap .x-form-spinner-down-over{background-position:-20px -12px}.x-toolbar-item .x-form-trigger-wrap-focus .x-form-spinner-down-over{background-position:-80px -12px}.x-toolbar-item .x-form-trigger-wrap .x-form-spinner-down-click{background-position:-40px -12px}.x-tbar-page-number{width:30px}.x-tbar-page-first{background-image:url(images/grid/page-first.gif)}.x-tbar-page-prev{background-image:url(images/grid/page-prev.gif)}.x-tbar-page-next{background-image:url(images/grid/page-next.gif)}.x-tbar-page-last{background-image:url(images/grid/page-last.gif)}.x-tbar-loading{background-image:url(images/grid/refresh.gif)}.x-item-disabled .x-tbar-page-first{background-image:url(images/grid/page-first-disabled.gif)}.x-item-disabled .x-tbar-page-prev{background-image:url(images/grid/page-prev-disabled.gif)}.x-item-disabled .x-tbar-page-next{background-image:url(images/grid/page-next-disabled.gif)}.x-item-disabled .x-tbar-page-last{background-image:url(images/grid/page-last-disabled.gif)}.x-item-disabled .x-tbar-loading{background-image:url(images/grid/refresh-disabled.gif)}.x-boundlist{border-width:2px;border-style:solid;border-color:#222732;background:#404551}.x-strict .x-ie7m .x-boundlist-list-ct{position:relative}.x-boundlist-item{padding:0 3px;line-height:22px;cursor:pointer;cursor:hand;position:relative;zoom:1;border-width:0;border-style:dotted;border-color:#404551}.x-boundlist-selected{background:#e5872c;border-color:#242838}.x-boundlist-item-over{background:#e5872c;border-color:#2e3347}.x-boundlist-floating{border-top-width:0}.x-boundlist-above{border-top-width:1px;border-bottom-width:1px}.x-datepicker{border-width:1px;border-style:solid;border-color:#798294;background-color:#21252e;width:177px}.x-datepicker-header{padding:3px 6px;text-align:center;background-image:none;background-color:#5c6980;background-image:-webkit-gradient(linear,50% 0,50% 100%,color-stop(0%,#627089),color-stop(100%,#535f74));background-image:-webkit-linear-gradient(top,#627089,#535f74);background-image:-moz-linear-gradient(top,#627089,#535f74);background-image:-o-linear-gradient(top,#627089,#535f74);background-image:linear-gradient(top,#627089,#535f74)}.x-datepicker-arrow{width:15px;height:15px;top:6px;cursor:pointer;background-color:#5c6980;filter:alpha(opacity=70);opacity:.7}a.x-datepicker-arrow:hover{filter:alpha(opacity=100);opacity:1}.x-datepicker-next{right:6px;background-image:url(images/shared/right-btn.gif)}.x-datepicker-prev{left:6px;background-image:url(images/shared/left-btn.gif)}.x-datepicker-month .x-btn,.x-datepicker-month .x-btn .x-btn-tc,.x-datepicker-month .x-btn .x-btn-tl,.x-datepicker-month .x-btn .x-btn-tr,.x-datepicker-month .x-btn .x-btn-mc,.x-datepicker-month .x-btn .x-btn-ml,.x-datepicker-month .x-btn .x-btn-mr,.x-datepicker-month .x-btn .x-btn-bc,.x-datepicker-month .x-btn .x-btn-bl,.x-datepicker-month .x-btn .x-btn-br{background:transparent;border-width:0!important}.x-datepicker-month .x-btn-inner{color:white}.x-datepicker-month .x-btn-split-right{background-image:url(images/button/s-arrow-light.gif);padding-right:14px}.x-datepicker-column-header{width:25px;color:white;font:normal 10px tahoma,arial,verdana,sans-serif;text-align:right;border-width:0 0 1px;border-style:solid;border-color:#535b5c;background-image:none;background-color:#3a4051;background-image:-webkit-gradient(linear,50% 0,50% 100%,color-stop(0%,#40475a),color-stop(100%,#313745));background-image:-webkit-linear-gradient(top,#40475a,#313745);background-image:-moz-linear-gradient(top,#40475a,#313745);background-image:-o-linear-gradient(top,#40475a,#313745);background-image:linear-gradient(top,#40475a,#313745)}.x-datepicker-column-header-inner{line-height:20px;padding:0 7px 0 0}.x-datepicker-cell{text-align:right;border-width:1px;border-style:solid;border-color:#21252e}.x-datepicker-date{padding:0 4px 0 0;font:normal 14px tahoma,arial,verdana,sans-serif;color:white;cursor:pointer;line-height:19px}a.x-datepicker-date:hover{color:white;background-color:#7e5530}.x-datepicker-selected{border-style:solid;border-color:#864900}.x-datepicker-selected .x-datepicker-date{background-color:#e5872c;font-weight:bold}.x-datepicker-today{border-color:#99a;border-style:solid}.x-datepicker-prevday .x-datepicker-date,.x-datepicker-nextday .x-datepicker-date{color:#aaa}.x-datepicker-disabled a.x-datepicker-date{background-color:#eee;cursor:default;color:#bbb}.x-datepicker-disabled a.x-datepicker-date:hover{background-color:#eee}.x-datepicker-footer,.x-monthpicker-buttons{padding:4px 0;border-width:1px 0 0;border-style:solid;border-color:#535b5c;background-image:none;background-color:#3a4051;background-image:-webkit-gradient(linear,50% 0,50% 100%,color-stop(0%,#51596b),color-stop(49%,#4b525f),color-stop(51%,#454b58),color-stop(100%,#484e5a));background-image:-webkit-linear-gradient(top,#51596b,#4b525f 49%,#454b58 51%,#484e5a);background-image:-moz-linear-gradient(top,#51596b,#4b525f 49%,#454b58 51%,#484e5a);background-image:-o-linear-gradient(top,#51596b,#4b525f 49%,#454b58 51%,#484e5a);background-image:linear-gradient(top,#51596b,#4b525f 49%,#454b58 51%,#484e5a);text-align:center}.x-datepicker-footer .x-btn,.x-monthpicker-buttons .x-btn{margin:0 2px 0 2px}.x-monthpicker{width:177px;border-width:1px;border-style:solid;border-color:#798294;background-color:#21252e}.x-monthpicker-months{border-width:0 1px 0 0;border-color:#798294;border-style:solid;width:87px}.x-monthpicker-months .x-monthpicker-item{width:43px}.x-monthpicker-years{width:88px}.x-monthpicker-years .x-monthpicker-item{width:44px}.x-monthpicker-item{margin:5px 0 4px;font:normal 14px tahoma,arial,verdana,sans-serif;text-align:center}.x-monthpicker-item-inner{margin:0 5px 0 5px;color:white;border-width:1px;border-style:solid;border-color:#21252e;line-height:16px;cursor:pointer}a.x-monthpicker-item-inner:hover{background-color:#7e5530}.x-monthpicker-selected{background-color:#e5872c;border-style:solid;border-color:#864900}.x-monthpicker-yearnav{height:27px}.x-monthpicker-yearnav-button-ct{width:44px}.x-monthpicker-yearnav-button{height:15px;width:15px;cursor:pointer;margin-top:6px;background-color:#21252e}.x-monthpicker-yearnav-next{background-image:url(images/tools/tool-sprites.gif);background-position:0 -120px}.x-monthpicker-yearnav-next-over{background-position:-15px -120px}.x-monthpicker-yearnav-prev{background-image:url(images/tools/tool-sprites.gif);background-position:0 -105px}.x-monthpicker-yearnav-prev-over{background-position:-15px -105px}.x-monthpicker-small .x-monthpicker-item{margin:2px 0 2px}.x-monthpicker-small .x-monthpicker-item-inner{margin:0 5px 0 5px}.x-monthpicker-small .x-monthpicker-yearnav{height:22px}.x-monthpicker-small .x-monthpicker-yearnav-button{margin-top:3px}.x-nlg .x-datepicker-header{background-image:url(images/datepicker/datepicker-header-bg.gif);background-repeat:repeat-x;background-position:top left}.x-nlg .x-datepicker-footer,.x-nlg .x-monthpicker-buttons{background-image:url(images/datepicker/datepicker-footer-bg.gif);background-repeat:repeat-x;background-position:top left}.x-datepicker-header:after{display:none;content:"x-slicer:bg:url(images/datepicker/datepicker-header-bg.gif)"}.x-datepicker-footer:after{display:none;content:"x-slicer:bg:url(images/datepicker/datepicker-footer-bg.gif)"}.x-form-date-trigger{background-image:url(images/form/date-trigger.gif)}.x-form-file-wrap .x-form-text{color:gray}.x-color-picker{width:144px;height:90px;background-color:white;border-color:white;border-width:0;border-style:solid}.x-color-picker-item{width:18px;height:18px;border-width:1px;border-color:white;border-style:solid;background-color:white;cursor:pointer;padding:2px}.x-content-box .x-color-picker-item{width:12px;height:12px}a.x-color-picker-item:hover{border-color:#8bb8f3;background-color:#deecfd}.x-color-picker-selected{border-color:#8bb8f3;background-color:#deecfd}.x-color-picker-item-inner{line-height:10px;border-color:#aca899;border-width:1px;border-style:solid}.x-html-editor-tb .x-btn-text{background:transparent no-repeat;background-image:url(images/editor/tb-sprite.gif)}.x-html-editor-tb .x-edit-bold,.x-menu-item div.x-edit-bold{background-position:0 0;background-image:url(images/editor/tb-sprite.gif)}.x-html-editor-tb .x-edit-italic,.x-menu-item div.x-edit-italic{background-position:-16px 0;background-image:url(images/editor/tb-sprite.gif)}.x-html-editor-tb .x-edit-underline,.x-menu-item div.x-edit-underline{background-position:-32px 0;background-image:url(images/editor/tb-sprite.gif)}.x-html-editor-tb .x-edit-forecolor,.x-menu-item div.x-edit-forecolor{background-position:-160px 0;background-image:url(images/editor/tb-sprite.gif)}.x-html-editor-tb .x-edit-backcolor,.x-menu-item div.x-edit-backcolor{background-position:-176px 0;background-image:url(images/editor/tb-sprite.gif)}.x-html-editor-tb .x-edit-justifyleft,.x-menu-item div.x-edit-justifyleft{background-position:-112px 0;background-image:url(images/editor/tb-sprite.gif)}.x-html-editor-tb .x-edit-justifycenter,.x-menu-item div.x-edit-justifycenter{background-position:-128px 0;background-image:url(images/editor/tb-sprite.gif)}.x-html-editor-tb .x-edit-justifyright,.x-menu-item div.x-edit-justifyright{background-position:-144px 0;background-image:url(images/editor/tb-sprite.gif)}.x-html-editor-tb .x-edit-insertorderedlist,.x-menu-item div.x-edit-insertorderedlist{background-position:-80px 0;background-image:url(images/editor/tb-sprite.gif)}.x-html-editor-tb .x-edit-insertunorderedlist,.x-menu-item div.x-edit-insertunorderedlist{background-position:-96px 0;background-image:url(images/editor/tb-sprite.gif)}.x-html-editor-tb .x-edit-increasefontsize,.x-menu-item div.x-edit-increasefontsize{background-position:-48px 0;background-image:url(images/editor/tb-sprite.gif)}.x-html-editor-tb .x-edit-decreasefontsize,.x-menu-item div.x-edit-decreasefontsize{background-position:-64px 0;background-image:url(images/editor/tb-sprite.gif)}.x-html-editor-tb .x-edit-sourceedit,.x-menu-item div.x-edit-sourceedit{background-position:-192px 0;background-image:url(images/editor/tb-sprite.gif)}.x-html-editor-tb .x-edit-createlink,.x-menu-item div.x-edit-createlink{background-position:-208px 0;background-image:url(images/editor/tb-sprite.gif)}.x-html-editor-tip .x-tip-bd .x-tip-bd-inner{padding:5px;padding-bottom:1px}.x-html-editor-tb .x-font-select{font-size:11px;font-family:inherit}.x-html-editor-wrap textarea{font:normal 15px tahoma,arial,verdana,sans-serif;background-color:#34383f;resize:none}.x-grid-body{background:#232d38;border-width:1px;border-style:solid;border-color:#18181a}.x-grid-empty{padding:10px;color:gray;background-color:#232d38;font:normal 14px tahoma,arial,verdana,sans-serif}.x-grid-cell{color:white;font:normal 14px/17px tahoma,arial,verdana,sans-serif;background-color:#1f2933;border-color:#ededed #454545 #ededed #454545;border-style:solid}.x-grid-row-alt .x-grid-td{background-color:#1a232b}.x-grid-row-before-over .x-grid-td{border-bottom-style:solid;border-bottom-color:#101010}.x-grid-row-over .x-grid-td{border-bottom-style:solid;border-bottom-color:#101010}.x-grid-row-before-selected .x-grid-td{border-bottom-style:dotted;border-bottom-color:#101010}.x-grid-row-selected .x-grid-td{border-bottom-style:dotted;border-bottom-color:#101010}.x-grid-row-before-focused .x-grid-td{border-bottom-style:dotted;border-bottom-color:#464646;border-bottom-width:1px}.x-grid-row-focused .x-grid-td{background-color:#efefef}.x-grid-row-over .x-grid-td{background-color:#7e552f}.x-grid-row-selected .x-grid-td{background-color:#e48627}.x-grid-row-focused .x-grid-td{border-bottom-style:dotted;border-bottom-color:#464646;border-bottom-width:1px}.x-grid-table .x-grid-row-focused-first .x-grid-td{border-top:1px dotted #464646}.x-grid-row-selected .x-grid-row-summary .x-grid-td{border-bottom-color:#e48627;border-top-width:0}.x-grid-row-focused .x-grid-row-summary .x-grid-td{border-bottom-color:#efefef;border-top-width:0}.x-grid-with-row-lines .x-grid-td{border-bottom-width:1px}.x-grid-with-row-lines .x-grid-table{border-top:1px solid #1f2933}.x-grid-with-row-lines .x-grid-table-over-first{border-top-style:solid;border-top-color:#101010}.x-grid-with-row-lines .x-grid-table-selected-first{border-top-style:dotted;border-top-color:#101010}.x-grid-body .x-grid-table-focused-first{border-top:1px dotted #464646}.x-grid-cell-inner{text-overflow:ellipsis;padding:2px 6px 3px 6px}.x-grid-no-row-lines .x-grid-row-focused .x-grid-cell-inner{padding-top:1px;padding-bottom:2px}.x-grid-cell-special{border-color:#ededed #454545 #ededed #454545;border-style:solid;border-right-width:1px;background-image:none;background-color:#f6f6f6;background-image:-webkit-gradient(linear,50% 0,50% 100%,color-stop(0%,#f6f6f6),color-stop(100%,#e9e9e9));background-image:-webkit-linear-gradient(top,#f6f6f6,#e9e9e9);background-image:-moz-linear-gradient(top,#f6f6f6,#e9e9e9);background-image:-o-linear-gradient(top,#f6f6f6,#e9e9e9);background-image:linear-gradient(top,#f6f6f6,#e9e9e9)}.x-grid-row-selected .x-grid-cell-special{border-right-color:#ededed #283b61;background-image:none;background-color:#e48627;background-image:-webkit-gradient(linear,0% 50%,100% 50%,color-stop(0%,#e48627),color-stop(100%,#d7791b));background-image:-webkit-linear-gradient(left,#e48627,#d7791b);background-image:-moz-linear-gradient(left,#e48627,#d7791b);background-image:-o-linear-gradient(left,#e48627,#d7791b);background-image:linear-gradient(left,#e48627,#d7791b)}.x-nlg .x-grid-cell-special{background-repeat:repeat-y;background-image:url(images/grid/cell-special-bg.gif)}.x-nlg .x-grid-row-selected .x-grid-cell-special{background-image:url(images/grid/cell-special-selected-bg.gif)}.x-grid-cell-special .x-grid-cell-special:after{display:none;content:"x-slicer:bg:url(images/grid/cell-special-bg.gif)"}.x-grid-cell-special .x-grid-cell-special-selected:after{display:none;content:"x-slicer:bg:url(images/grid/cell-special-selected-bg.gif)"}.x-grid-dirty-cell{background:url(images/grid/dirty.gif) no-repeat 0 0}.x-grid-row .x-grid-cell-selected{color:white;background-color:#b8cfee}.x-grid-with-col-lines .x-grid-cell{border-right-width:1px}.x-grid-resize-marker{width:1px;background-color:#0f0f0f}.x-grid-drop-indicator{position:absolute;height:1px;line-height:0;background-color:#77bc71;overflow:visible;pointer-events:none}.x-grid-drop-indicator .x-grid-drop-indicator-left{position:absolute;top:-8px;left:-12px;background-image:url(images/grid/dd-insert-arrow-right.png);height:16px;width:16px}.x-grid-drop-indicator .x-grid-drop-indicator-right{position:absolute;top:-8px;right:-11px;background-image:url(images/grid/dd-insert-arrow-left.png);height:16px;width:16px}.x-ie6 .x-grid-drop-indicator-left{background-image:url(images/grid/dd-insert-arrow-right.gif)}.x-ie6 .x-grid-drop-indicator-right{background-image:url(images/grid/dd-insert-arrow-left.gif)}.col-move-top,.col-move-bottom{width:9px;height:9px}.col-move-top{background-image:url(images/grid/col-move-top.gif)}.col-move-bottom{background-image:url(images/grid/col-move-bottom.gif)}.x-grid-header-ct{border:1px solid #18181a;border-bottom-color:#373c4b;background-color:#373c4b;background-image:none;background-color:#373c4b;background-image:-webkit-gradient(linear,50% 0,50% 100%,color-stop(0%,#575f77),color-stop(50%,#42485a),color-stop(51%,#373c4b),color-stop(100%,#2c303c));background-image:-webkit-linear-gradient(top,#575f77,#42485a 50%,#373c4b 51%,#2c303c);background-image:-moz-linear-gradient(top,#575f77,#42485a 50%,#373c4b 51%,#2c303c);background-image:-o-linear-gradient(top,#575f77,#42485a 50%,#373c4b 51%,#2c303c);background-image:linear-gradient(top,#575f77,#42485a 50%,#373c4b 51%,#2c303c)}.x-accordion-item .x-grid-header-ct{border-width:0 0 1px!important}.x-accordion-item .x-grid-header-ct-hidden{border:0!important}.x-grid-body{border-top-color:#c5c5c5}.x-hmenu-sort-asc .x-menu-item-icon{background-image:url(images/grid/hmenu-asc.gif)}.x-hmenu-sort-desc .x-menu-item-icon{background-image:url(images/grid/hmenu-desc.gif)}.x-cols-icon .x-menu-item-icon{background-image:url(images/grid/columns.gif)}.x-column-header{border-right:1px solid #c5c5c5;color:white;font:normal 14px/16px tahoma,arial,verdana,sans-serif;background-image:none;background-color:#373c4b;background-image:-webkit-gradient(linear,50% 0,50% 100%,color-stop(0%,#575f77),color-stop(50%,#42485a),color-stop(51%,#373c4b),color-stop(100%,#2c303c));background-image:-webkit-linear-gradient(top,#575f77,#42485a 50%,#373c4b 51%,#2c303c);background-image:-moz-linear-gradient(top,#575f77,#42485a 50%,#373c4b 51%,#2c303c);background-image:-o-linear-gradient(top,#575f77,#42485a 50%,#373c4b 51%,#2c303c);background-image:linear-gradient(top,#575f77,#42485a 50%,#373c4b 51%,#2c303c)}.x-group-sub-header{background:transparent;border-top:1px solid #c5c5c5}.x-group-sub-header .x-column-header-inner{padding:3px 6px 5px 6px}.x-column-header-inner{padding:4px 6px 5px 6px;text-overflow:ellipsis}.x-column-header-over,.x-column-header-sort-ASC,.x-column-header-sort-DESC{background-image:none;background-color:#496085;background-image:-webkit-gradient(linear,50% 0,50% 100%,color-stop(0%,#6c86ae),color-stop(50%,#526c95),color-stop(51%,#496085),color-stop(100%,#405475));background-image:-webkit-linear-gradient(top,#6c86ae,#526c95 50%,#496085 51%,#405475);background-image:-moz-linear-gradient(top,#6c86ae,#526c95 50%,#496085 51%,#405475);background-image:-o-linear-gradient(top,#6c86ae,#526c95 50%,#496085 51%,#405475);background-image:linear-gradient(top,#6c86ae,#526c95 50%,#496085 51%,#405475)}.x-nlg .x-grid-header-ct,.x-nlg .x-column-header{background-image:url(images/grid/column-header-bg.gif)}.x-nlg .x-column-header-over,.x-nlg .x-column-header-sort-ASC,.x-nlg .x-column-header-sort-DESC{background-image:url(images/grid/column-header-over-bg.gif)}.x-column-header-open{background-color:transparent}.x-column-header-open .x-column-header-trigger{background-color:transparent}.x-column-header-trigger{width:14px;cursor:pointer;background-color:transparent;background-position:0 center}.x-column-header-align-right .x-column-header-text{margin-right:9px}.x-column-header-sort-ASC .x-column-header-text,.x-column-header-sort-DESC .x-column-header-text{padding-right:18px;background-position:right center}.x-column-header-sort-ASC .x-column-header-text{background-image:url(images/grid/sort_asc.gif)}.x-column-header-sort-DESC .x-column-header-text{background-image:url(images/grid/sort_desc.gif)}.x-column-header:after{display:none;content:"x-slicer:bg:url(images/grid/column-header-bg.gif), stretch:bottom"}.x-column-header-over:after{display:none;content:"x-slicer:bg:url(images/grid/column-header-over-bg.gif), stretch:bottom"}.x-grid-cell-inner-action-col{padding:3px 2px 3px 2px}.x-grid-no-row-lines .x-grid-row-focused .x-grid-cell-inner-action-col{padding-top:2px;padding-bottom:2px}.x-action-col-cell .x-item-disabled{filter:alpha(opacity=30);opacity:.3}.x-action-col-icon{height:16px;width:16px;cursor:pointer}.x-grid-cell-inner-checkcolumn{padding:2px 6px 1px 6px}.x-grid-no-row-lines .x-grid-row-focused .x-grid-cell-inner-checkcolumn{padding-top:1px;padding-bottom:0}.x-grid-checkcolumn{width:19px;height:19px;background:url(images/form/checkbox.gif) 0 0 no-repeat}.x-item-disabled .x-grid-checkcolumn{filter:alpha(opacity=30);opacity:.3}.x-grid-checkcolumn-checked{background-position:0 -19px}.x-grid-cell-inner-row-numberer{padding:2px 5px 3px 3px}.x-grid-group-hd{border-width:0 0 2px 0;border-style:solid;border-color:#283042;padding:10px 4px 4px 4px;background:white;cursor:pointer}.x-grid-group-hd-not-collapsible{cursor:default}.x-grid-group-hd-collapsible .x-grid-group-title{background-repeat:no-repeat;background-position:left center;background-image:url(images/grid/group-collapse.gif);padding:0 0 0 14px}.x-grid-group-title{color:black;font:bold 14px/16px tahoma,arial,verdana,sans-serif}.x-grid-group-hd-collapsed .x-grid-group-title{background-image:url(images/grid/group-expand.gif)}.x-grid-group-collapsed .x-grid-group-title{background-image:url(images/grid/group-expand.gif)}.x-group-by-icon{background-image:url(images/grid/group-by.gif)}.x-show-groups-icon{background-image:url(images/grid/group-by.gif)}.x-grid-rowbody{font:normal 14px/17px tahoma,arial,verdana,sans-serif;padding:5px 6px 5px 6px}.x-grid-no-row-lines .x-grid-row-focused .x-grid-rowbody{padding-top:6px;padding-bottom:4px}.x-grid-rowwrap{border-color:#101010;border-style:solid}.x-summary-bottom{border-bottom-color:#373c4b}.x-docked-summary{border-width:1px;border-color:#18181a;border-style:solid}.x-docked-summary .x-grid-table{width:100%}.x-grid-row-summary .x-grid-cell,.x-grid-row-summary .x-grid-rowwrap,.x-grid-row-summary .x-grid-cell-rowbody{border-color:#ededed #454545 #ededed #454545;background-color:transparent!important;border-top-width:0;font:normal 14px/17px tahoma,arial,verdana,sans-serif}.x-grid-with-row-lines .x-grid-table-summary{border:0}.x-grid-locked .x-grid-inner-locked{border-width:0 1px 0 0;border-style:solid}.x-grid-inner-locked .x-column-header-last,.x-grid-inner-locked .x-grid-cell-last{border-right-width:0!important}.x-hmenu-lock .x-menu-item-icon{background-image:url(images/grid/hmenu-lock.gif)}.x-hmenu-unlock .x-menu-item-icon{background-image:url(images/grid/hmenu-unlock.gif)}.x-grid-editor .x-form-text{font:normal 14px/15px tahoma,arial,verdana,sans-serif;padding:1px 4px 2px 4px;height:22px}.x-content-box .x-grid-editor .x-form-text{height:15px}.x-gecko .x-grid-editor .x-form-text{padding-left:3px;padding-right:3px}.x-grid-editor .x-form-trigger{height:22px}.x-grid-editor .x-form-spinner-up,.x-grid-editor .x-form-spinner-down{height:11px}.x-grid-editor .x-form-cb{margin-top:2px}.x-grid-editor .x-form-cb-wrap{height:22px}.x-grid-editor .x-form-display-field-body{height:22px}.x-grid-editor .x-form-display-field{font:normal 14px/15px tahoma,arial,verdana,sans-serif;padding:3px 6px 4px 6px;text-overflow:ellipsis}.x-grid-editor .x-form-action-col-field{padding:3px 2px 3px 2px}.x-tree-cell-editor .x-form-text{padding-left:1px;padding-right:1px}.x-gecko .x-tree-cell-editor .x-form-text{padding-left:0;padding-right:0}.x-grid-row-editor .x-field{margin:0 1px 0 1px}.x-grid-row-editor .x-form-display-field{padding:3px 5px 4px 5px}.x-grid-row-editor .x-form-action-col-field{padding:3px 1px 3px 1px}.x-grid-row-editor .x-form-text{padding:1px 3px 2px 3px}.x-gecko .x-grid-row-editor .x-form-text{padding-left:2px;padding-right:2px}.x-grid-row-editor .x-panel-body{border-top:1px solid #18181a!important;border-bottom:1px solid #18181a!important;padding:4px 0 4px 0;background-color:#4b5d83}.x-grid-with-col-lines .x-grid-row-editor .x-form-cb{margin-right:1px}.x-grid-row-editor-buttons-default-bottom{-moz-border-radius-topleft:0;-webkit-border-top-left-radius:0;border-top-left-radius:0;-moz-border-radius-topright:0;-webkit-border-top-right-radius:0;border-top-right-radius:0;-moz-border-radius-bottomright:5px;-webkit-border-bottom-right-radius:5px;border-bottom-right-radius:5px;-moz-border-radius-bottomleft:5px;-webkit-border-bottom-left-radius:5px;border-bottom-left-radius:5px;padding:4px 4px 4px 4px;border-width:0 1px 1px 1px;border-style:solid;background-color:#4b5d83}.x-grid-row-editor-buttons-default-bottom-mc{background-color:#4b5d83}.x-nbr .x-grid-row-editor-buttons-default-bottom{padding:0!important;border-width:0!important;-webkit-border-radius:0;-moz-border-radius:0;-ms-border-radius:0;-o-border-radius:0;border-radius:0;background-color:transparent}body.x-nbr .x-grid-row-editor-buttons-default-bottom-frameInfo{font-family:th-0-0-5-5-0-1-1-1-4-4-4-4}.x-grid-row-editor-buttons-default-bottom-tl{background-position:0 -10px}.x-grid-row-editor-buttons-default-bottom-tr{background-position:right -15px}.x-grid-row-editor-buttons-default-bottom-bl{background-position:0 -20px}.x-grid-row-editor-buttons-default-bottom-br{background-position:right -25px}.x-grid-row-editor-buttons-default-bottom-ml{background-position:0 top}.x-grid-row-editor-buttons-default-bottom-mr{background-position:right top}.x-grid-row-editor-buttons-default-bottom-tc{background-position:0 0}.x-grid-row-editor-buttons-default-bottom-bc{background-position:0 -5px}.x-grid-row-editor-buttons-default-bottom-tr,.x-grid-row-editor-buttons-default-bottom-br,.x-grid-row-editor-buttons-default-bottom-mr{padding-right:5px}.x-grid-row-editor-buttons-default-bottom-tl,.x-grid-row-editor-buttons-default-bottom-bl,.x-grid-row-editor-buttons-default-bottom-ml{padding-left:5px}.x-grid-row-editor-buttons-default-bottom-tc{height:0}.x-grid-row-editor-buttons-default-bottom-bc{height:5px}.x-grid-row-editor-buttons-default-bottom-tl,.x-grid-row-editor-buttons-default-bottom-bl,.x-grid-row-editor-buttons-default-bottom-tr,.x-grid-row-editor-buttons-default-bottom-br,.x-grid-row-editor-buttons-default-bottom-tc,.x-grid-row-editor-buttons-default-bottom-bc,.x-grid-row-editor-buttons-default-bottom-ml,.x-grid-row-editor-buttons-default-bottom-mr{zoom:1;background-image:url(images/grid-row-editor-buttons/grid-row-editor-buttons-default-bottom-corners.gif)}.x-grid-row-editor-buttons-default-bottom-ml,.x-grid-row-editor-buttons-default-bottom-mr{zoom:1;background-image:url(images/grid-row-editor-buttons/grid-row-editor-buttons-default-bottom-sides.gif);background-repeat:repeat-y}.x-grid-row-editor-buttons-default-bottom-mc{padding:4px 0 0 0}.x-strict .x-ie7 .x-grid-row-editor-buttons-default-bottom-tl,.x-strict .x-ie7 .x-grid-row-editor-buttons-default-bottom-bl{position:relative;right:0}.x-grid-row-editor-buttons-default-bottom:after{display:none;content:"x-slicer:corners:url(images/grid-row-editor-buttons/grid-row-editor-buttons-default-bottom-corners.gif), sides:url(images/grid-row-editor-buttons/grid-row-editor-buttons-default-bottom-sides.gif)"}.x-grid-row-editor-buttons-default-top{-moz-border-radius-topleft:5px;-webkit-border-top-left-radius:5px;border-top-left-radius:5px;-moz-border-radius-topright:5px;-webkit-border-top-right-radius:5px;border-top-right-radius:5px;-moz-border-radius-bottomright:0;-webkit-border-bottom-right-radius:0;border-bottom-right-radius:0;-moz-border-radius-bottomleft:0;-webkit-border-bottom-left-radius:0;border-bottom-left-radius:0;padding:4px 4px 4px 4px;border-width:1px 1px 0 1px;border-style:solid;background-color:#4b5d83}.x-grid-row-editor-buttons-default-top-mc{background-color:#4b5d83}.x-nbr .x-grid-row-editor-buttons-default-top{padding:0!important;border-width:0!important;-webkit-border-radius:0;-moz-border-radius:0;-ms-border-radius:0;-o-border-radius:0;border-radius:0;background-color:transparent}body.x-nbr .x-grid-row-editor-buttons-default-top-frameInfo{font-family:th-5-5-0-0-1-1-0-1-4-4-4-4}.x-grid-row-editor-buttons-default-top-tl{background-position:0 -10px}.x-grid-row-editor-buttons-default-top-tr{background-position:right -15px}.x-grid-row-editor-buttons-default-top-bl{background-position:0 -20px}.x-grid-row-editor-buttons-default-top-br{background-position:right -25px}.x-grid-row-editor-buttons-default-top-ml{background-position:0 top}.x-grid-row-editor-buttons-default-top-mr{background-position:right top}.x-grid-row-editor-buttons-default-top-tc{background-position:0 0}.x-grid-row-editor-buttons-default-top-bc{background-position:0 -5px}.x-grid-row-editor-buttons-default-top-tr,.x-grid-row-editor-buttons-default-top-br,.x-grid-row-editor-buttons-default-top-mr{padding-right:5px}.x-grid-row-editor-buttons-default-top-tl,.x-grid-row-editor-buttons-default-top-bl,.x-grid-row-editor-buttons-default-top-ml{padding-left:5px}.x-grid-row-editor-buttons-default-top-tc{height:5px}.x-grid-row-editor-buttons-default-top-bc{height:0}.x-grid-row-editor-buttons-default-top-tl,.x-grid-row-editor-buttons-default-top-bl,.x-grid-row-editor-buttons-default-top-tr,.x-grid-row-editor-buttons-default-top-br,.x-grid-row-editor-buttons-default-top-tc,.x-grid-row-editor-buttons-default-top-bc,.x-grid-row-editor-buttons-default-top-ml,.x-grid-row-editor-buttons-default-top-mr{zoom:1;background-image:url(images/grid-row-editor-buttons/grid-row-editor-buttons-default-top-corners.gif)}.x-grid-row-editor-buttons-default-top-ml,.x-grid-row-editor-buttons-default-top-mr{zoom:1;background-image:url(images/grid-row-editor-buttons/grid-row-editor-buttons-default-top-sides.gif);background-repeat:repeat-y}.x-grid-row-editor-buttons-default-top-mc{padding:0 0 4px 0}.x-strict .x-ie7 .x-grid-row-editor-buttons-default-top-tl,.x-strict .x-ie7 .x-grid-row-editor-buttons-default-top-bl{position:relative;right:0}.x-grid-row-editor-buttons-default-top:after{display:none;content:"x-slicer:corners:url(images/grid-row-editor-buttons/grid-row-editor-buttons-default-top-corners.gif), sides:url(images/grid-row-editor-buttons/grid-row-editor-buttons-default-top-sides.gif)"}.x-grid-row-editor-buttons-default-bottom{top:31px}.x-grid-row-editor-buttons-default-top{bottom:31px}.x-grid-row-editor-buttons{border-color:#18181a}.x-row-editor-update-button{margin-right:2px}.x-row-editor-cancel-button{margin-left:2px}.x-grid-row-editor-errors .x-tip-body{padding:5px}.x-grid-row-editor-errors-item{list-style:disc;margin-left:15px}.x-grid-cell-inner-row-expander{padding:7px 7px 6px 7px}.x-grid-no-row-lines .x-grid-row-focused .x-grid-cell-inner-row-expander{padding-top:6px;padding-bottom:5px}.x-grid-row-expander{width:9px;height:9px;cursor:pointer;background-image:url(images/grid/group-collapse.gif)}.x-grid-row-collapsed .x-grid-row-expander{background-image:url(images/grid/group-expand.gif)}.x-grid-cell-inner-property-name{background-image:url(images/grid/property-cell-bg.gif);background-repeat:no-repeat;background-position:-16px 2px;padding-left:12px}.x-accordion-layout-ct{background-color:white;padding:0}.x-accordion-hd .x-panel-header-text-container{color:white;font-weight:normal;font-family:tahoma,arial,verdana,sans-serif;text-transform:none}.x-accordion-item{margin:0}.x-accordion-item .x-accordion-hd{background:#5c6b82;border-top-color:#606877;padding:4px 5px 5px 5px}.x-accordion-item .x-accordion-hd-sibling-expanded{border-top-color:#18181a}.x-accordion-item .x-accordion-hd-last-collapsed{border-bottom-color:#5c6b82}.x-accordion-item .x-accordion-body{border-width:0}.x-accordion-hd .x-tool-collapse-top,.x-accordion-hd .x-tool-collapse-bottom{background-position:0 -255px}.x-accordion-hd .x-tool-expand-top,.x-accordion-hd .x-tool-expand-bottom{background-position:0 -240px}.x-accordion-hd .x-tool-over .x-tool-collapse-top,.x-accordion-hd .x-tool-over .x-tool-collapse-bottom{background-position:-15px -255px}.x-accordion-hd .x-tool-over .x-tool-expand-top,.x-accordion-hd .x-tool-over .x-tool-expand-bottom{background-position:-15px -240px}.x-accordion-hd .x-tool-img{background-color:#5c6b82}.x-collapse-el{cursor:pointer}.x-layout-split-left,.x-layout-split-right{top:50%;margin-top:-18px;width:5px;height:35px}.x-layout-split-top,.x-layout-split-bottom{left:50%;width:35px;height:5px;margin-left:-18px}.x-layout-split-left{background-image:url(images/util/splitter/mini-left.gif)}.x-layout-split-right{background-image:url(images/util/splitter/mini-right.gif)}.x-layout-split-top{background-image:url(images/util/splitter/mini-top.gif)}.x-layout-split-bottom{background-image:url(images/util/splitter/mini-bottom.gif)}.x-splitter-collapsed .x-layout-split-left{background-image:url(images/util/splitter/mini-right.gif)}.x-splitter-collapsed .x-layout-split-right{background-image:url(images/util/splitter/mini-left.gif)}.x-splitter-collapsed .x-layout-split-top{background-image:url(images/util/splitter/mini-bottom.gif)}.x-splitter-collapsed .x-layout-split-bottom{background-image:url(images/util/splitter/mini-top.gif)}.x-splitter-active{background-color:#b4b4b4;filter:alpha(opacity=80);opacity:.8}.x-splitter-active .x-collapse-el{filter:alpha(opacity=30);opacity:.3}.x-border-layout-ct{background-color:#3f4757}.x-menu-body{background:#414551;padding:2px}.x-menu-icon-separator{left:24px;border-left:solid 1px #223;background-color:#666;width:2px}.x-menu-item{padding:1px;cursor:pointer}.x-menu-item-indent{margin-left:30px}.x-menu-item-active{background-image:none;background-color:#ed9200;background-image:-webkit-gradient(linear,50% 0,50% 100%,color-stop(0%,#fc9b00),color-stop(100%,#d98500));background-image:-webkit-linear-gradient(top,#fc9b00,#d98500);background-image:-moz-linear-gradient(top,#fc9b00,#d98500);background-image:-o-linear-gradient(top,#fc9b00,#d98500);background-image:linear-gradient(top,#fc9b00,#d98500);border-color:#d38200;-webkit-border-radius:3px;-moz-border-radius:3px;-ms-border-radius:3px;-o-border-radius:3px;border-radius:3px;border-width:1px;border-style:solid;padding:0}.x-nlg .x-menu-item-active{background:#ed9200 repeat-x left top;background-image:url(images/menu/menu-item-active-bg.gif)}.x-menu-item-link{line-height:22px;padding:0 0 0 30px;display:inline-block}.x-right-check-item-text{padding-right:22px}.x-menu-item-icon{width:16px;height:16px;top:4px;left:3px;background-position:center center}.x-menu-item-glyph{font-size:16px;line-height:16px;color:white;opacity:.5}.x-ie8m .x-menu-item-glyph{color:#a0a2a8}.x-gecko .x-menu-item-active .x-menu-item-icon,.x-quirks .x-menu-item-active .x-menu-item-icon,.x-ie9m .x-menu-item-active .x-menu-item-icon{top:3px;left:2px}.x-menu-item-icon-right{width:16px;height:16px;top:3px;right:3px;background-position:center center}.x-menu-item-text{font-size:14px;color:white;cursor:pointer;margin-right:16px}.x-menu-item-checked .x-menu-item-icon,.x-menu-item-checked .x-menu-item-icon-right{background-image:url(images/menu/checked.gif)}.x-menu-item-checked .x-menu-group-icon{background-image:url(images/menu/group-checked.gif)}.x-menu-item-unchecked .x-menu-item-icon,.x-menu-item-unchecked .x-menu-item-icon-right{background-image:url(images/menu/unchecked.gif)}.x-menu-item-unchecked .x-menu-group-icon{background-image:none}.x-menu-item-separator{height:2px;border-top:solid 1px #223;background-color:#666;margin:2px 0;padding:0}.x-menu-item-arrow{width:12px;height:9px;top:7px;right:0;background-image:url(images/menu/menu-parent.gif)}.x-gecko .x-menu-item-active .x-menu-item-arrow,.x-quirks .x-menu-item-active .x-menu-item-arrow,.x-ie9m .x-menu-item-active .x-menu-item-arrow{top:6px;right:-1px}.x-menu-item-disabled{filter:alpha(opacity=50);opacity:.5}.x-content-box .x-menu-icon-separator{width:1px}.x-content-box .x-menu-item-separator{height:1px}.x-ie .x-menu-item-disabled .x-menu-item-icon{filter:alpha(opacity=50);opacity:.5}.x-ie .x-menu-item-disabled .x-menu-item-text{background-color:transparent}.x-menu-date-item{border-color:#99bbe8}.x-menu-item .x-form-item-label{font-size:14px;color:white}.x-menu-scroll-top{height:8px;background-image:url(images/menu/scroll-top.gif)}.x-menu-scroll-bottom{height:8px;background-image:url(images/menu/scroll-bottom.gif)}.x-menu-scroll-top,.x-menu-scroll-bottom{background-color:#414551}.x-menu-item-link:after{display:none;content:"x-slicer:bg:url(images/menu/menu-item-active-bg.gif)"}.x-tool{cursor:pointer}.x-tool-img{overflow:hidden;width:15px;height:15px;background-image:url(images/tools/tool-sprites.gif);margin:0}.x-tool-placeholder{visibility:hidden}.x-tool-close{background-position:0 0}.x-tool-minimize{background-position:0 -15px}.x-tool-maximize{background-position:0 -30px}.x-tool-restore{background-position:0 -45px}.x-tool-toggle{background-position:0 -60px}.x-panel-collapsed .x-tool-toggle{background-position:0 -75px}.x-tool-gear{background-position:0 -90px}.x-tool-prev{background-position:0 -105px}.x-tool-next{background-position:0 -120px}.x-tool-pin{background-position:0 -135px}.x-tool-unpin{background-position:0 -150px}.x-tool-right{background-position:0 -165px}.x-tool-left{background-position:0 -180px}.x-tool-down{background-position:0 -195px}.x-tool-up{background-position:0 -210px}.x-tool-refresh{background-position:0 -225px}.x-tool-plus{background-position:0 -240px}.x-tool-minus{background-position:0 -255px}.x-tool-search{background-position:0 -270px}.x-tool-save{background-position:0 -285px}.x-tool-help{background-position:0 -300px}.x-tool-print{background-position:0 -315px}.x-tool-expand{background-position:0 -330px}.x-tool-collapse{background-position:0 -345px}.x-tool-resize{background-position:0 -360px}.x-tool-move{background-position:0 -375px}.x-tool-expand-bottom,.x-tool-collapse-bottom{background-position:0 -195px}.x-tool-expand-top,.x-tool-collapse-top{background-position:0 -210px}.x-tool-expand-left,.x-tool-collapse-left{background-position:0 -180px}.x-tool-expand-right,.x-tool-collapse-right{background-position:0 -165px}.x-tool-over .x-tool-close{background-position:-15px 0}.x-tool-over .x-tool-minimize{background-position:-15px -15px}.x-tool-over .x-tool-maximize{background-position:-15px -30px}.x-tool-over .x-tool-restore{background-position:-15px -45px}.x-tool-over .x-tool-toggle{background-position:-15px -60px}.x-panel-collapsed .x-tool-over .x-tool-toggle{background-position:-15px -75px}.x-tool-over .x-tool-gear{background-position:-15px -90px}.x-tool-over .x-tool-prev{background-position:-15px -105px}.x-tool-over .x-tool-next{background-position:-15px -120px}.x-tool-over .x-tool-pin{background-position:-15px -135px}.x-tool-over .x-tool-unpin{background-position:-15px -150px}.x-tool-over .x-tool-right{background-position:-15px -165px}.x-tool-over .x-tool-left{background-position:-15px -180px}.x-tool-over .x-tool-down{background-position:-15px -195px}.x-tool-over .x-tool-up{background-position:-15px -210px}.x-tool-over .x-tool-refresh{background-position:-15px -225px}.x-tool-over .x-tool-plus{background-position:-15px -240px}.x-tool-over .x-tool-minus{background-position:-15px -255px}.x-tool-over .x-tool-search{background-position:-15px -270px}.x-tool-over .x-tool-save{background-position:-15px -285px}.x-tool-over .x-tool-help{background-position:-15px -300px}.x-tool-over .x-tool-print{background-position:-15px -315px}.x-tool-over .x-tool-expand{background-position:-15px -330px}.x-tool-over .x-tool-collapse{background-position:-15px -345px}.x-tool-over .x-tool-resize{background-position:-15px -360px}.x-tool-over .x-tool-move{background-position:-15px -375px}.x-tool-over .x-tool-expand-bottom,.x-tool-over .x-tool-collapse-bottom{background-position:-15px -195px}.x-tool-over .x-tool-expand-top,.x-tool-over .x-tool-collapse-top{background-position:-15px -210px}.x-tool-over .x-tool-expand-left,.x-tool-over .x-tool-collapse-left{background-position:-15px -180px}.x-tool-over .x-tool-expand-right,.x-tool-over .x-tool-collapse-right{background-position:-15px -165px}.x-resizable-handle{position:absolute;z-index:100;font-size:1px;line-height:6px;overflow:hidden;zoom:1;filter:alpha(opacity=0);opacity:0;background-color:#fff}.x-collapsed .x-resizable-handle{display:none}.x-resizable-over .x-resizable-handle-north{cursor:n-resize}.x-resizable-over .x-resizable-handle-south{cursor:s-resize}.x-resizable-over .x-resizable-handle-east{cursor:e-resize}.x-resizable-over .x-resizable-handle-west{cursor:w-resize}.x-resizable-over .x-resizable-handle-southeast{cursor:se-resize}.x-resizable-over .x-resizable-handle-northwest{cursor:nw-resize}.x-resizable-over .x-resizable-handle-northeast{cursor:ne-resize}.x-resizable-over .x-resizable-handle-southwest{cursor:sw-resize}.x-resizable-handle-east{width:6px;height:100%;right:0;top:0}.x-resizable-handle-south{width:100%;height:6px;left:0;bottom:0}.x-resizable-handle-west{width:6px;height:100%;left:0;top:0}.x-resizable-handle-north{width:100%;height:6px;left:0;top:0}.x-resizable-handle-southeast{width:6px;height:6px;right:0;bottom:0;z-index:101}.x-resizable-handle-northwest{width:6px;height:6px;left:0;top:0;z-index:101}.x-resizable-handle-northeast{width:6px;height:6px;right:0;top:0;z-index:101}.x-resizable-handle-southwest{width:6px;height:6px;left:0;bottom:0;z-index:101}.x-ie .x-resizable-handle-east{margin-right:-1px}.x-ie .x-resizable-handle-south{margin-bottom:-1px}.x-resizable-pinned .x-resizable-handle,.x-resizable-over .x-resizable-handle{filter:alpha(opacity=100);opacity:1}.x-window .x-window-handle{filter:alpha(opacity=0);opacity:0}.x-window-collapsed .x-window-handle{display:none}.x-resizable-proxy{border:1px dashed #3b5a82;position:absolute;overflow:hidden;z-index:50000}.x-resizable-over .x-resizable-handle-east,.x-resizable-over .x-resizable-handle-west,.x-resizable-pinned .x-resizable-handle-east,.x-resizable-pinned .x-resizable-handle-west{background-image:url(images/sizer/e-handle.gif)}.x-resizable-over .x-resizable-handle-south,.x-resizable-over .x-resizable-handle-north,.x-resizable-pinned .x-resizable-handle-south,.x-resizable-pinned .x-resizable-handle-north{background-image:url(images/sizer/s-handle.gif)}.x-resizable-over .x-resizable-handle-southeast,.x-resizable-pinned .x-resizable-handle-southeast{background-position:top left;background-image:url(images/sizer/se-handle.gif)}.x-resizable-over .x-resizable-handle-northwest,.x-resizable-pinned .x-resizable-handle-northwest{background-position:bottom right;background-image:url(images/sizer/nw-handle.gif)}.x-resizable-over .x-resizable-handle-northeast,.x-resizable-pinned .x-resizable-handle-northeast{background-position:bottom left;background-image:url(images/sizer/ne-handle.gif)}.x-resizable-over .x-resizable-handle-southwest,.x-resizable-pinned .x-resizable-handle-southwest{background-position:top right;background-image:url(images/sizer/sw-handle.gif)}.x-slider-horz{padding-left:7px;background:no-repeat 0 -15px}.x-slider-horz .x-slider-end{padding-right:7px;background:no-repeat right -30px}.x-slider-horz .x-slider-inner{height:15px}.x-ie6 .x-form-item .x-slider-horz,.x-ie7 .x-form-item .x-slider-horz,.x-quirks .x-ie .x-form-item .x-slider-horz{margin-top:6px}.x-slider-horz .x-slider-thumb{width:14px;height:15px;margin-left:-7px;background-image:url(images/slider/slider-thumb.png)}.x-slider-horz .x-slider-thumb-over{background-position:-14px -15px}.x-slider-horz .x-slider-thumb-drag{background-position:-28px -30px}.x-slider-vert{padding-top:7px;background:no-repeat -30px 0}.x-slider-vert .x-slider-end{padding-bottom:7px;background:no-repeat -15px bottom;width:15px}.x-slider-vert .x-slider-inner{width:15px}.x-slider-vert .x-slider-thumb{width:15px;height:14px;margin-bottom:-7px;background-image:url(images/slider/slider-v-thumb.png)}.x-slider-vert .x-slider-thumb-over{background-position:-15px -14px}.x-slider-vert .x-slider-thumb-drag{background-position:-30px -28px}.x-slider-horz,.x-slider-horz .x-slider-end,.x-slider-horz .x-slider-inner{background-image:url(images/slider/slider-bg.png)}.x-slider-vert,.x-slider-vert .x-slider-end,.x-slider-vert .x-slider-inner{background-image:url(images/slider/slider-v-bg.png)}.x-tab-default-top{-moz-border-radius-topleft:4px;-webkit-border-top-left-radius:4px;border-top-left-radius:4px;-moz-border-radius-topright:4px;-webkit-border-top-right-radius:4px;border-top-right-radius:4px;-moz-border-radius-bottomright:0;-webkit-border-bottom-right-radius:0;border-bottom-right-radius:0;-moz-border-radius-bottomleft:0;-webkit-border-bottom-left-radius:0;border-bottom-left-radius:0;padding:3px 9px 3px 9px;border-width:1px 1px 0 1px;border-style:solid;background-color:#616f8c}.x-tab-default-top-mc{background-color:#616f8c}.x-nbr .x-tab-default-top{padding:0!important;border-width:0!important;-webkit-border-radius:0;-moz-border-radius:0;-ms-border-radius:0;-o-border-radius:0;border-radius:0;background-color:transparent}body.x-nbr .x-tab-default-top-frameInfo{font-family:th-4-4-0-0-1-1-0-1-3-9-3-9}.x-tab-default-top-tl{background-position:0 -8px}.x-tab-default-top-tr{background-position:right -12px}.x-tab-default-top-bl{background-position:0 -16px}.x-tab-default-top-br{background-position:right -20px}.x-tab-default-top-ml{background-position:0 top}.x-tab-default-top-mr{background-position:right top}.x-tab-default-top-tc{background-position:0 0}.x-tab-default-top-bc{background-position:0 -4px}.x-tab-default-top-tr,.x-tab-default-top-br,.x-tab-default-top-mr{padding-right:4px}.x-tab-default-top-tl,.x-tab-default-top-bl,.x-tab-default-top-ml{padding-left:4px}.x-tab-default-top-tc{height:4px}.x-tab-default-top-bc{height:0}.x-tab-default-top-tl,.x-tab-default-top-bl,.x-tab-default-top-tr,.x-tab-default-top-br,.x-tab-default-top-tc,.x-tab-default-top-bc,.x-tab-default-top-ml,.x-tab-default-top-mr{zoom:1;background-image:url(images/tab/tab-default-top-corners.gif)}.x-tab-default-top-ml,.x-tab-default-top-mr{zoom:1;background-image:url(images/tab/tab-default-top-sides.gif);background-repeat:repeat-y}.x-tab-default-top-mc{padding:0 6px 3px 6px}.x-strict .x-ie7 .x-tab-default-top-tl,.x-strict .x-ie7 .x-tab-default-top-bl{position:relative;right:0}.x-tab-default-top:after{display:none;content:"x-slicer:corners:url(images/tab/tab-default-top-corners.gif), sides:url(images/tab/tab-default-top-sides.gif)"}.x-tab-default-bottom{-moz-border-radius-topleft:0;-webkit-border-top-left-radius:0;border-top-left-radius:0;-moz-border-radius-topright:0;-webkit-border-top-right-radius:0;border-top-right-radius:0;-moz-border-radius-bottomright:4px;-webkit-border-bottom-right-radius:4px;border-bottom-right-radius:4px;-moz-border-radius-bottomleft:4px;-webkit-border-bottom-left-radius:4px;border-bottom-left-radius:4px;padding:3px 9px 3px 9px;border-width:0 1px 1px 1px;border-style:solid;background-color:#616f8c}.x-tab-default-bottom-mc{background-color:#616f8c}.x-nbr .x-tab-default-bottom{padding:0!important;border-width:0!important;-webkit-border-radius:0;-moz-border-radius:0;-ms-border-radius:0;-o-border-radius:0;border-radius:0;background-color:transparent}body.x-nbr .x-tab-default-bottom-frameInfo{font-family:th-0-0-4-4-0-1-1-1-3-9-3-9}.x-tab-default-bottom-tl{background-position:0 -8px}.x-tab-default-bottom-tr{background-position:right -12px}.x-tab-default-bottom-bl{background-position:0 -16px}.x-tab-default-bottom-br{background-position:right -20px}.x-tab-default-bottom-ml{background-position:0 top}.x-tab-default-bottom-mr{background-position:right top}.x-tab-default-bottom-tc{background-position:0 0}.x-tab-default-bottom-bc{background-position:0 -4px}.x-tab-default-bottom-tr,.x-tab-default-bottom-br,.x-tab-default-bottom-mr{padding-right:4px}.x-tab-default-bottom-tl,.x-tab-default-bottom-bl,.x-tab-default-bottom-ml{padding-left:4px}.x-tab-default-bottom-tc{height:0}.x-tab-default-bottom-bc{height:4px}.x-tab-default-bottom-tl,.x-tab-default-bottom-bl,.x-tab-default-bottom-tr,.x-tab-default-bottom-br,.x-tab-default-bottom-tc,.x-tab-default-bottom-bc,.x-tab-default-bottom-ml,.x-tab-default-bottom-mr{zoom:1;background-image:url(images/tab/tab-default-bottom-corners.gif)}.x-tab-default-bottom-ml,.x-tab-default-bottom-mr{zoom:1;background-image:url(images/tab/tab-default-bottom-sides.gif);background-repeat:repeat-y}.x-tab-default-bottom-mc{padding:3px 6px 0 6px}.x-strict .x-ie7 .x-tab-default-bottom-tl,.x-strict .x-ie7 .x-tab-default-bottom-bl{position:relative;right:0}.x-tab-default-bottom:after{display:none;content:"x-slicer:corners:url(images/tab/tab-default-bottom-corners.gif), sides:url(images/tab/tab-default-bottom-sides.gif)"}.x-tab-default-left{-moz-border-radius-topleft:4px;-webkit-border-top-left-radius:4px;border-top-left-radius:4px;-moz-border-radius-topright:4px;-webkit-border-top-right-radius:4px;border-top-right-radius:4px;-moz-border-radius-bottomright:0;-webkit-border-bottom-right-radius:0;border-bottom-right-radius:0;-moz-border-radius-bottomleft:0;-webkit-border-bottom-left-radius:0;border-bottom-left-radius:0;padding:3px 9px 3px 9px;border-width:1px 1px 0 1px;border-style:solid;background-color:#616f8c}.x-tab-default-left-mc{background-color:#616f8c}.x-nbr .x-tab-default-left{padding:0!important;border-width:0!important;-webkit-border-radius:0;-moz-border-radius:0;-ms-border-radius:0;-o-border-radius:0;border-radius:0;background-color:transparent}body.x-nbr .x-tab-default-left-frameInfo{font-family:th-4-4-0-0-1-1-0-1-3-9-3-9}.x-tab-default-left-tl{background-position:0 -8px}.x-tab-default-left-tr{background-position:right -12px}.x-tab-default-left-bl{background-position:0 -16px}.x-tab-default-left-br{background-position:right -20px}.x-tab-default-left-ml{background-position:0 top}.x-tab-default-left-mr{background-position:right top}.x-tab-default-left-tc{background-position:0 0}.x-tab-default-left-bc{background-position:0 -4px}.x-tab-default-left-tr,.x-tab-default-left-br,.x-tab-default-left-mr{padding-right:4px}.x-tab-default-left-tl,.x-tab-default-left-bl,.x-tab-default-left-ml{padding-left:4px}.x-tab-default-left-tc{height:4px}.x-tab-default-left-bc{height:0}.x-tab-default-left-tl,.x-tab-default-left-bl,.x-tab-default-left-tr,.x-tab-default-left-br,.x-tab-default-left-tc,.x-tab-default-left-bc,.x-tab-default-left-ml,.x-tab-default-left-mr{zoom:1;background-image:url(images/tab/tab-default-top-corners.gif)}.x-tab-default-left-ml,.x-tab-default-left-mr{zoom:1;background-image:url(images/tab/tab-default-top-sides.gif);background-repeat:repeat-y}.x-tab-default-left-mc{padding:0 6px 3px 6px}.x-strict .x-ie7 .x-tab-default-left-tl,.x-strict .x-ie7 .x-tab-default-left-bl{position:relative;right:0}.x-tab-default-left:after{display:none;content:"x-slicer:corners:url(images/tab/tab-default-top-corners.gif), sides:url(images/tab/tab-default-top-sides.gif)"}.x-tab-default-right{-moz-border-radius-topleft:4px;-webkit-border-top-left-radius:4px;border-top-left-radius:4px;-moz-border-radius-topright:4px;-webkit-border-top-right-radius:4px;border-top-right-radius:4px;-moz-border-radius-bottomright:0;-webkit-border-bottom-right-radius:0;border-bottom-right-radius:0;-moz-border-radius-bottomleft:0;-webkit-border-bottom-left-radius:0;border-bottom-left-radius:0;padding:3px 9px 3px 9px;border-width:1px 1px 0 1px;border-style:solid;background-color:#616f8c}.x-tab-default-right-mc{background-color:#616f8c}.x-nbr .x-tab-default-right{padding:0!important;border-width:0!important;-webkit-border-radius:0;-moz-border-radius:0;-ms-border-radius:0;-o-border-radius:0;border-radius:0;background-color:transparent}body.x-nbr .x-tab-default-right-frameInfo{font-family:th-4-4-0-0-1-1-0-1-3-9-3-9}.x-tab-default-right-tl{background-position:0 -8px}.x-tab-default-right-tr{background-position:right -12px}.x-tab-default-right-bl{background-position:0 -16px}.x-tab-default-right-br{background-position:right -20px}.x-tab-default-right-ml{background-position:0 top}.x-tab-default-right-mr{background-position:right top}.x-tab-default-right-tc{background-position:0 0}.x-tab-default-right-bc{background-position:0 -4px}.x-tab-default-right-tr,.x-tab-default-right-br,.x-tab-default-right-mr{padding-right:4px}.x-tab-default-right-tl,.x-tab-default-right-bl,.x-tab-default-right-ml{padding-left:4px}.x-tab-default-right-tc{height:4px}.x-tab-default-right-bc{height:0}.x-tab-default-right-tl,.x-tab-default-right-bl,.x-tab-default-right-tr,.x-tab-default-right-br,.x-tab-default-right-tc,.x-tab-default-right-bc,.x-tab-default-right-ml,.x-tab-default-right-mr{zoom:1;background-image:url(images/tab/tab-default-top-corners.gif)}.x-tab-default-right-ml,.x-tab-default-right-mr{zoom:1;background-image:url(images/tab/tab-default-top-sides.gif);background-repeat:repeat-y}.x-tab-default-right-mc{padding:0 6px 3px 6px}.x-strict .x-ie7 .x-tab-default-right-tl,.x-strict .x-ie7 .x-tab-default-right-bl{position:relative;right:0}.x-tab-default-right:after{display:none;content:"x-slicer:corners:url(images/tab/tab-default-top-corners.gif), sides:url(images/tab/tab-default-top-sides.gif)"}.x-tab-default{border-color:#2e3746;margin:0 0 0 2px;cursor:pointer}.x-tab-default .x-tab-inner{font-size:14px;font-weight:bold;font-family:tahoma,arial,verdana,sans-serif;color:white;line-height:13px}.x-tab-default .x-tab-icon-el{width:16px;height:16px;line-height:16px;background-position:center center}.x-tab-default .x-tab-glyph{font-size:16px;color:white;opacity:.5}.x-ie8m .x-tab-default .x-tab-glyph{color:#b0b7c5}.x-strict .x-ie9 .x-tab-bar-vertical .x-tab-default{padding-left:0}.x-strict .x-ie9 .x-tab-bar-vertical .x-tab-default .x-tab-button{padding-left:9px}.x-strict .x-ie9 .x-tab-bar-vertical .x-tab-default .x-tab-icon-el{left:9px}.x-tab-default-icon .x-tab-inner{width:16px}.x-tab-default-left{margin:0 2px 0 0}.x-tab-default-top,.x-tab-default-left,.x-tab-default-right{border-bottom:1px solid #18181a}.x-tab-default-bottom{border-top:1px solid #18181a}.x-tab-default-left{-webkit-transform:rotate(270deg);-webkit-transform-origin:100% 0;-moz-transform:rotate(270deg);-moz-transform-origin:100% 0;-o-transform:rotate(270deg);-o-transform-origin:100% 0;transform:rotate(270deg);transform-origin:100% 0}.x-ie9m .x-tab-default-left{filter:progid:DXImageTransform.Microsoft.BasicImage(rotation=3)}.x-tab-default-right{-webkit-transform:rotate(90deg);-webkit-transform-origin:0 0;-moz-transform:rotate(90deg);-moz-transform-origin:0 0;-o-transform:rotate(90deg);-o-transform-origin:0 0;transform:rotate(90deg);transform-origin:0 0}.x-ie9m .x-tab-default-right{filter:progid:DXImageTransform.Microsoft.BasicImage(rotation=1)}.x-tab-default-icon-text-left .x-tab-inner{padding-left:20px}.x-tab-default-over{background-color:#6d7b9a}.x-tab-default-over .x-tab-glyph{color:white}.x-ie8m .x-tab-default-over .x-tab-glyph{color:#b6bdcc}.x-tab-default-active{border-color:#74400e;background-color:#ed9200}.x-tab-default-active .x-tab-glyph{color:white}.x-ie8m .x-tab-default-active .x-tab-glyph{color:#f6c87f}.x-tab-default-top-active,.x-tab-default-left-active,.x-tab-default-right-active{border-bottom:1px solid #ed9200}.x-tab-default-bottom-active{border-top:1px solid #ed9200}.x-tab-default-disabled{border-color:#39445a;cursor:default}.x-tab-default-disabled .x-tab-inner{color:#c3b3b3}.x-tab-default-disabled .x-tab-icon-el{filter:alpha(opacity=50);opacity:.5}.x-tab-default-disabled .x-tab-glyph{color:#c3b3b3;opacity:.3;filter:none}.x-ie8m .x-tab-default-disabled .x-tab-glyph{color:#697390}.x-tab-default-top-disabled,.x-tab-default-left-disabled,.x-tab-default-right-disabled{border-color:#39445a #39445a #18181a}.x-tab-default-bottom-disabled{border-color:#18181a #39445a #39445a #39445a}.x-nbr .x-tab-default{background-image:none}.x-tab-default-top-over .x-frame-tl,.x-tab-default-top-over .x-frame-bl,.x-tab-default-top-over .x-frame-tr,.x-tab-default-top-over .x-frame-br,.x-tab-default-top-over .x-frame-tc,.x-tab-default-top-over .x-frame-bc,.x-tab-default-left-over .x-frame-tl,.x-tab-default-left-over .x-frame-bl,.x-tab-default-left-over .x-frame-tr,.x-tab-default-left-over .x-frame-br,.x-tab-default-left-over .x-frame-tc,.x-tab-default-left-over .x-frame-bc,.x-tab-default-right-over .x-frame-tl,.x-tab-default-right-over .x-frame-bl,.x-tab-default-right-over .x-frame-tr,.x-tab-default-right-over .x-frame-br,.x-tab-default-right-over .x-frame-tc,.x-tab-default-right-over .x-frame-bc{background-image:url(images/tab/tab-default-top-over-corners.gif)}.x-tab-default-top-over .x-frame-ml,.x-tab-default-top-over .x-frame-mr,.x-tab-default-left-over .x-frame-ml,.x-tab-default-left-over .x-frame-mr,.x-tab-default-right-over .x-frame-ml,.x-tab-default-right-over .x-frame-mr{background-image:url(images/tab/tab-default-top-over-sides.gif)}.x-tab-default-top-over .x-frame-mc,.x-tab-default-left-over .x-frame-mc,.x-tab-default-right-over .x-frame-mc{background-color:#6d7b9a}.x-tab-default-bottom-over .x-frame-tl,.x-tab-default-bottom-over .x-frame-bl,.x-tab-default-bottom-over .x-frame-tr,.x-tab-default-bottom-over .x-frame-br,.x-tab-default-bottom-over .x-frame-tc,.x-tab-default-bottom-over .x-frame-bc{background-image:url(images/tab/tab-default-bottom-over-corners.gif)}.x-tab-default-bottom-over .x-frame-ml,.x-tab-default-bottom-over .x-frame-mr{background-image:url(images/tab/tab-default-bottom-over-sides.gif)}.x-tab-default-bottom-over .x-frame-mc{background-color:#6d7b9a}.x-tab-default-top-active .x-frame-tl,.x-tab-default-top-active .x-frame-bl,.x-tab-default-top-active .x-frame-tr,.x-tab-default-top-active .x-frame-br,.x-tab-default-top-active .x-frame-tc,.x-tab-default-top-active .x-frame-bc,.x-tab-default-left-active .x-frame-tl,.x-tab-default-left-active .x-frame-bl,.x-tab-default-left-active .x-frame-tr,.x-tab-default-left-active .x-frame-br,.x-tab-default-left-active .x-frame-tc,.x-tab-default-left-active .x-frame-bc,.x-tab-default-right-active .x-frame-tl,.x-tab-default-right-active .x-frame-bl,.x-tab-default-right-active .x-frame-tr,.x-tab-default-right-active .x-frame-br,.x-tab-default-right-active .x-frame-tc,.x-tab-default-right-active .x-frame-bc{background-image:url(images/tab/tab-default-top-active-corners.gif)}.x-tab-default-top-active .x-frame-ml,.x-tab-default-top-active .x-frame-mr,.x-tab-default-left-active .x-frame-ml,.x-tab-default-left-active .x-frame-mr,.x-tab-default-right-active .x-frame-ml,.x-tab-default-right-active .x-frame-mr{background-image:url(images/tab/tab-default-top-active-sides.gif)}.x-tab-default-top-active .x-frame-mc,.x-tab-default-left-active .x-frame-mc,.x-tab-default-right-active .x-frame-mc{background-color:#ed9200}.x-tab-default-bottom-active .x-frame-tl,.x-tab-default-bottom-active .x-frame-bl,.x-tab-default-bottom-active .x-frame-tr,.x-tab-default-bottom-active .x-frame-br,.x-tab-default-bottom-active .x-frame-tc,.x-tab-default-bottom-active .x-frame-bc{background-image:url(images/tab/tab-default-bottom-active-corners.gif)}.x-tab-default-bottom-active .x-frame-ml,.x-tab-default-bottom-active .x-frame-mr{background-image:url(images/tab/tab-default-bottom-active-sides.gif)}.x-tab-default-bottom-active .x-frame-mc{background-color:#ed9200}.x-tab-default-top-disabled .x-frame-tl,.x-tab-default-top-disabled .x-frame-bl,.x-tab-default-top-disabled .x-frame-tr,.x-tab-default-top-disabled .x-frame-br,.x-tab-default-top-disabled .x-frame-tc,.x-tab-default-top-disabled .x-frame-bc,.x-tab-default-left-disabled .x-frame-tl,.x-tab-default-left-disabled .x-frame-bl,.x-tab-default-left-disabled .x-frame-tr,.x-tab-default-left-disabled .x-frame-br,.x-tab-default-left-disabled .x-frame-tc,.x-tab-default-left-disabled .x-frame-bc,.x-tab-default-right-disabled .x-frame-tl,.x-tab-default-right-disabled .x-frame-bl,.x-tab-default-right-disabled .x-frame-tr,.x-tab-default-right-disabled .x-frame-br,.x-tab-default-right-disabled .x-frame-tc,.x-tab-default-right-disabled .x-frame-bc{background-image:url(images/tab/tab-default-top-disabled-corners.gif)}.x-tab-default-top-disabled .x-frame-ml,.x-tab-default-top-disabled .x-frame-mr,.x-tab-default-left-disabled .x-frame-ml,.x-tab-default-left-disabled .x-frame-mr,.x-tab-default-right-disabled .x-frame-ml,.x-tab-default-right-disabled .x-frame-mr{background-image:url(images/tab/tab-default-top-disabled-sides.gif)}.x-tab-default-top-disabled .x-frame-mc,.x-tab-default-left-disabled .x-frame-mc,.x-tab-default-right-disabled .x-frame-mc{background-color:#435881}.x-tab-default-bottom-disabled .x-frame-tl,.x-tab-default-bottom-disabled .x-frame-bl,.x-tab-default-bottom-disabled .x-frame-tr,.x-tab-default-bottom-disabled .x-frame-br,.x-tab-default-bottom-disabled .x-frame-tc,.x-tab-default-bottom-disabled .x-frame-bc{background-image:url(images/tab/tab-default-bottom-disabled-corners.gif)}.x-tab-default-bottom-disabled .x-frame-ml,.x-tab-default-bottom-disabled .x-frame-mr{background-image:url(images/tab/tab-default-bottom-disabled-sides.gif)}.x-tab-default-bottom-disabled .x-frame-mc{background-color:#435881}.x-nbr .x-tab-default-top,.x-nbr .x-tab-default-left,.x-nbr .x-tab-default-right{border-bottom-width:1px!important}.x-nbr .x-tab-default-bottom{border-top-width:1px!important}.x-tab-default .x-tab-close-btn{width:11px;height:11px;background-image:url(images/tab/tab-default-close.gif);filter:alpha(opacity=60);opacity:.6}.x-tab-default .x-tab-close-btn-over{filter:alpha(opacity=100);opacity:1}.x-tab-default .x-tab-close-btn{top:2px;right:2px}.x-tab-default-disabled .x-tab-close-btn{filter:alpha(opacity=30);opacity:.3}.x-tab-default-closable .x-tab-wrap{padding-right:14px}.x-tab-default-top-over:after{display:none;content:"x-slicer:corners:url(images/tab/tab-default-top-over-corners.gif), sides:url(images/tab/tab-default-top-over-sides.gif)"}.x-tab-default-bottom-over:after{display:none;content:"x-slicer:corners:url(images/tab/tab-default-bottom-over-corners.gif), sides:url(images/tab/tab-default-bottom-over-sides.gif)"}.x-tab-default-top-active:after{display:none;content:"x-slicer:corners:url(images/tab/tab-default-top-active-corners.gif), sides:url(images/tab/tab-default-top-active-sides.gif)"}.x-tab-default-bottom-active:after{display:none;content:"x-slicer:corners:url(images/tab/tab-default-bottom-active-corners.gif), sides:url(images/tab/tab-default-bottom-active-sides.gif)"}.x-tab-default-top-disabled:after{display:none;content:"x-slicer:corners:url(images/tab/tab-default-top-disabled-corners.gif), sides:url(images/tab/tab-default-top-disabled-sides.gif)"}.x-tab-default-bottom-disabled:after{display:none;content:"x-slicer:corners:url(images/tab/tab-default-bottom-disabled-corners.gif), sides:url(images/tab/tab-default-bottom-disabled-sides.gif)"}.x-tab-bar-default{border-style:solid;border-color:#18181a}.x-tab-bar-default-top{padding:1px 0 0;border-width:1px 1px 0}.x-tab-bar-default-bottom{padding:0 0 1px 0;border-width:0 1px 1px 1px}.x-tab-bar-default-left{padding:0 0 0 1px;border-width:1px 0 1px 1px}.x-tab-bar-default-right{padding:0 1px 0 0;border-width:1px 1px 1px 0}.x-tab-bar-default-horizontal{height:25px}.x-content-box .x-tab-bar-default-horizontal{height:23px}.x-tab-bar-default-vertical{width:25px}.x-content-box .x-tab-bar-default-vertical{width:23px}.x-tab-bar-body-default-top{padding-bottom:2px}.x-tab-bar-body-default-bottom{padding-top:2px}.x-tab-bar-body-default-left{padding-right:2px}.x-tab-bar-body-default-right{padding-left:2px}.x-tab-bar-strip-default{border-style:solid;border-color:#18181a;background-color:#ed9200}.x-content-box .x-tab-bar-strip-default-horizontal{height:2px}.x-content-box .x-tab-bar-strip-default-vertical{width:2px}.x-tab-bar-strip-default-top{border-width:1px 0 0 0;height:3px}.x-tab-bar-plain .x-tab-bar-strip-default-top{border-width:1px 1px 0}.x-tab-bar-strip-default-bottom{border-width:0 0 1px 0;height:3px}.x-tab-bar-plain .x-tab-bar-strip-default-bottom{border-width:0 1px 1px 1px}.x-tab-bar-strip-default-left{border-width:0 0 0 1px;width:3px}.x-tab-bar-plain .x-tab-bar-strip-default-left{border-width:1px 0 1px 1px}.x-tab-bar-strip-default-right{border-width:0 1px 0 0;width:3px}.x-tab-bar-plain .x-tab-bar-strip-default-right{border-width:1px 1px 1px 0}.x-tab-bar-default{background-color:#474e5c}.x-tab-bar-default-top{background-image:none;background-color:#474e5c;background-image:-webkit-gradient(linear,50% 0,50% 100%,color-stop(0%,#4f596c),color-stop(100%,#474e5c));background-image:-webkit-linear-gradient(top,#4f596c,#474e5c);background-image:-moz-linear-gradient(top,#4f596c,#474e5c);background-image:-o-linear-gradient(top,#4f596c,#474e5c);background-image:linear-gradient(top,#4f596c,#474e5c)}.x-nlg .x-tab-bar-default-top{background:url(images/tab-bar/tab-bar-default-top-bg.gif)}.x-tab-bar-default-bottom{background-image:none;background-color:#474e5c;background-image:-webkit-gradient(linear,50% 100%,50% 0,color-stop(0%,#4f596c),color-stop(100%,#474e5c));background-image:-webkit-linear-gradient(bottom,#4f596c,#474e5c);background-image:-moz-linear-gradient(bottom,#4f596c,#474e5c);background-image:-o-linear-gradient(bottom,#4f596c,#474e5c);background-image:linear-gradient(bottom,#4f596c,#474e5c)}.x-nlg .x-tab-bar-default-bottom{background:url(images/tab-bar/tab-bar-default-bottom-bg.gif) bottom 0}.x-tab-bar-default-left{background-image:none;background-color:#474e5c;background-image:-webkit-gradient(linear,0% 50%,100% 50%,color-stop(0%,#4f596c),color-stop(100%,#474e5c));background-image:-webkit-linear-gradient(left,#4f596c,#474e5c);background-image:-moz-linear-gradient(left,#4f596c,#474e5c);background-image:-o-linear-gradient(left,#4f596c,#474e5c);background-image:linear-gradient(left,#4f596c,#474e5c)}.x-nlg .x-tab-bar-default-left{background:url(images/tab-bar/tab-bar-default-left-bg.gif)}.x-tab-bar-default-right{background-image:none;background-color:#474e5c;background-image:-webkit-gradient(linear,100% 50%,0% 50%,color-stop(0%,#4f596c),color-stop(100%,#474e5c));background-image:-webkit-linear-gradient(right,#4f596c,#474e5c);background-image:-moz-linear-gradient(right,#4f596c,#474e5c);background-image:-o-linear-gradient(right,#4f596c,#474e5c);background-image:linear-gradient(right,#4f596c,#474e5c)}.x-nlg .x-tab-bar-default-right{background:url(images/tab-bar/tab-bar-default-right-bg.gif) 0 right}.x-tab-bar-default .x-box-scroller{cursor:pointer}.x-tab-bar-default .x-tabbar-scroll-left,.x-tab-bar-default .x-tabbar-scroll-right{height:20px;width:18px}.x-tab-bar-default .x-tabbar-scroll-top,.x-tab-bar-default .x-tabbar-scroll-bottom{width:20px;height:18px}.x-tab-bar-default-bottom .x-box-scroller{margin-top:1px}.x-tab-bar-default-right .x-box-scroller{margin-left:1px}.x-tab-bar-default-top .x-tabbar-scroll-left{background-image:url(images/tab-bar/default-scroll-left-top.gif)}.x-tab-bar-default-top .x-tabbar-scroll-right{background-image:url(images/tab-bar/default-scroll-right-top.gif)}.x-tab-bar-default-bottom .x-tabbar-scroll-left{background-image:url(images/tab-bar/default-scroll-left-bottom.gif)}.x-tab-bar-default-bottom .x-tabbar-scroll-right{background-image:url(images/tab-bar/default-scroll-right-bottom.gif)}.x-tab-bar-default-left .x-tabbar-scroll-top{background-image:url(images/tab-bar/default-scroll-top-left.gif)}.x-tab-bar-default-left .x-tabbar-scroll-bottom{background-image:url(images/tab-bar/default-scroll-bottom-left.gif)}.x-tab-bar-default-right .x-tabbar-scroll-top{background-image:url(images/tab-bar/default-scroll-top-right.gif)}.x-tab-bar-default-right .x-tabbar-scroll-bottom{background-image:url(images/tab-bar/default-scroll-bottom-right.gif)}.x-tab-bar-default .x-tabbar-scroll-left-hover,.x-tab-bar-default .x-tabbar-scroll-right-hover{background-position:-18px 0}.x-tab-bar-default .x-tabbar-scroll-top-hover,.x-tab-bar-default .x-tabbar-scroll-bottom-hover{background-position:0 -18px}.x-tab-bar-default .x-box-scroller-disabled{filter:alpha(opacity=50);opacity:.5;cursor:default}.x-tab-bar-default-top:after{display:none;content:"x-slicer:bg:url(images/tab-bar/tab-bar-default-top-bg.gif), stretch:bottom"}.x-tab-bar-default-bottom:after{display:none;content:"x-slicer:bg:url(images/tab-bar/tab-bar-default-bottom-bg.gif), stretch:top"}.x-tab-bar-default-left:after{display:none;content:"x-slicer:bg:url(images/tab-bar/tab-bar-default-left-bg.gif), stretch:right"}.x-tab-bar-default-right:after{display:none;content:"x-slicer:bg:url(images/tab-bar/tab-bar-default-right-bg.gif), stretch:left"}.x-tab-bar-plain{border-width:0;padding:0;height:23px}.x-column-header-checkbox{border-color:#373c4b}.x-grid-row-checker,.x-column-header-checkbox .x-column-header-text{height:19px;width:19px;background-image:url(images/form/checkbox.gif);line-height:19px}.x-column-header-checkbox .x-column-header-inner{padding:3px 5px 3px 5px}.x-grid-cell-row-checker .x-grid-cell-inner{padding:2px 5px 1px 5px}.x-grid-no-row-lines .x-grid-row-focused .x-grid-cell-row-checker .x-grid-cell-inner{padding-top:1px;padding-bottom:0}.x-grid-hd-checker-on .x-column-header-text,.x-grid-row-selected .x-grid-row-checker,.x-grid-row-checked .x-grid-row-checker{background-position:0 -19px}.x-tree-expander{cursor:pointer}.x-tree-arrows .x-tree-expander{background-image:url(images/tree/arrows.gif)}.x-tree-arrows .x-tree-expander-over .x-tree-expander{background-position:-32px center}.x-tree-arrows .x-grid-tree-node-expanded .x-tree-expander{background-position:-16px center}.x-tree-arrows .x-grid-tree-node-expanded .x-tree-expander-over .x-tree-expander{background-position:-48px center}.x-tree-lines .x-tree-elbow{background-image:url(images/tree/elbow.gif)}.x-tree-lines .x-tree-elbow-end{background-image:url(images/tree/elbow-end.gif)}.x-tree-lines .x-tree-elbow-plus{background-image:url(images/tree/elbow-plus.gif)}.x-tree-lines .x-tree-elbow-end-plus{background-image:url(images/tree/elbow-end-plus.gif)}.x-tree-lines .x-grid-tree-node-expanded .x-tree-elbow-plus{background-image:url(images/tree/elbow-minus.gif)}.x-tree-lines .x-grid-tree-node-expanded .x-tree-elbow-end-plus{background-image:url(images/tree/elbow-end-minus.gif)}.x-tree-lines .x-tree-elbow-line{background-image:url(images/tree/elbow-line.gif)}.x-tree-no-row-lines .x-tree-expander{background-image:url(images/tree/elbow-plus-nl.gif)}.x-tree-no-row-lines .x-grid-tree-node-expanded .x-tree-expander{background-image:url(images/tree/elbow-minus-nl.gif)}.x-tree-icon{width:16px;height:22px}.x-tree-elbow-img{width:16px;height:22px;margin-right:0}.x-tree-icon,.x-tree-elbow-img,.x-tree-checkbox{margin-top:-2px;margin-bottom:-3px}.x-tree-icon-leaf{background-image:url(images/tree/leaf.gif)}.x-tree-icon-parent{background-image:url(images/tree/folder.gif)}.x-grid-tree-node-expanded .x-tree-icon-parent{background-image:url(images/tree/folder-open.gif)}.x-tree-checkbox{margin-right:3px;top:2px;width:19px;height:19px;background-image:url(images/form/checkbox.gif)}.x-tree-checkbox-checked{background-position:0 -19px}.x-grid-tree-loading .x-tree-icon{background-image:url(images/tree/loading.gif)}.x-grid-cell-inner-treecolumn{font-size:1px;line-height:0}.x-tree-node-text{font-size:14px;line-height:17px;padding-left:3px}.x-grid-cell-inner-treecolumn{padding:2px 6px 3px 0}.x-tree-drop-ok-append .x-dd-drop-icon{background-image:url(images/tree/drop-append.gif)}.x-tree-drop-ok-above .x-dd-drop-icon{background-image:url(images/tree/drop-above.gif)}.x-tree-drop-ok-below .x-dd-drop-icon{background-image:url(images/tree/drop-below.gif)}.x-tree-drop-ok-between .x-dd-drop-icon{background-image:url(images/tree/drop-between.gif)}.x-tree-ddindicator{height:1px;border-width:1px 0 0;border-style:dotted;border-color:green}.x-box-tl{background:transparent no-repeat 0 0;zoom:1}.x-box-tc{height:8px;background:transparent repeat-x 0 0;overflow:hidden}.x-box-tr{background:transparent no-repeat right -8px}.x-box-ml{background:transparent repeat-y 0;padding-left:4px;overflow:hidden;zoom:1}.x-box-mc{background:repeat-x 0 -16px;padding:4px 10px}.x-box-mc h3{margin:0 0 4px 0;zoom:1}.x-box-mr{background:transparent repeat-y right;padding-right:4px;overflow:hidden}.x-box-bl{background:transparent no-repeat 0 -16px;zoom:1}.x-box-bc{background:transparent repeat-x 0 -8px;height:8px;overflow:hidden}.x-box-br{background:transparent no-repeat right -24px}.x-box-tl,.x-box-bl{padding-left:8px;overflow:hidden}.x-box-tr,.x-box-br{padding-right:8px;overflow:hidden}.x-box-tl{background-image:url(images/box/corners.gif)}.x-box-tc{background-image:url(images/box/tb.gif)}.x-box-tr{background-image:url(images/box/corners.gif)}.x-box-ml{background-image:url(images/box/l.gif)}.x-box-mc{background-color:#eee;background-image:url(images/box/tb.gif);font-family:"Myriad Pro","Myriad Web","Tahoma","Helvetica","Arial",sans-serif;color:#393939;font-size:15px}.x-box-mc h3{font-size:18px;font-weight:bold}.x-box-mr{background-image:url(images/box/r.gif)}.x-box-bl{background-image:url(images/box/corners.gif)}.x-box-bc{background-image:url(images/box/tb.gif)}.x-box-br{background-image:url(images/box/corners.gif)}.x-box-blue .x-box-bl,.x-box-blue .x-box-br,.x-box-blue .x-box-tl,.x-box-blue .x-box-tr{background-image:url(images/box/corners-blue.gif)}.x-box-blue .x-box-bc,.x-box-blue .x-box-mc,.x-box-blue .x-box-tc{background-image:url(images/box/tb-blue.gif)}.x-box-blue .x-box-mc{background-color:#c3daf9}.x-box-blue .x-box-mc h3{color:#17385b}.x-box-blue .x-box-ml{background-image:url(images/box/l-blue.gif)}.x-box-blue .x-box-mr{background-image:url(images/box/r-blue.gif)}.x-message-box .x-msg-box-wait{background-image:url(images/shared/blue-loading.gif)}.x-form-trigger{height:26px}.x-content-box .x-form-trigger{height:24px}.x-field-toolbar .x-form-trigger{height:24px}.x-content-box .x-field-toolbar .x-form-trigger{height:22px}.x-content-box div.x-form-spinner-up,.x-content-box div.x-form-spinner-down{height:11px}.x-content-box .x-toolbar-item div.x-form-spinner-up,.x-content-box .x-toolbar-item div.x-form-spinner-down{height:10px}.x-html-editor-wrap .x-toolbar{border-left-color:#737b8c;border-top-color:#737b8c;border-right-color:#737b8c}.x-html-editor-input{border:1px solid #737b8c;border-top-width:0}.x-column-header-trigger{background-color:#373c4b;background-image:url(images/grid/grid3-hd-btn.gif)}.x-content-box .x-grid-editor .x-form-trigger{height:20px}.x-grid-editor .x-form-spinner-up,.x-grid-editor .x-form-spinner-down{background-image:url(images/form/spinner-small.gif)}.x-content-box .x-grid-editor .x-form-spinner-up,.x-content-box .x-grid-editor .x-form-spinner-down{height:9px}.x-accordion-hd{border-width:1px 0!important;-webkit-box-shadow:inset 0 0 0 0 #5c6b82;-moz-box-shadow:inset 0 0 0 0 #5c6b82;box-shadow:inset 0 0 0 0 #5c6b82}.x-accordion-hd-sibling-expanded{-webkit-box-shadow:inset 0 1px 0 0 #606877;-moz-box-shadow:inset 0 1px 0 0 #606877;box-shadow:inset 0 1px 0 0 #606877}.x-resizable-over .x-resizable-handle-east,.x-resizable-over .x-resizable-handle-west,.x-resizable-pinned .x-resizable-handle-east,.x-resizable-pinned .x-resizable-handle-west{background-position:left}.x-resizable-over .x-resizable-handle-south,.x-resizable-over .x-resizable-handle-north,.x-resizable-pinned .x-resizable-handle-south,.x-resizable-pinned .x-resizable-handle-north{background-position:top}.x-resizable-over .x-resizable-handle-southeast,.x-resizable-pinned .x-resizable-handle-southeast{background-position:top left}.x-resizable-over .x-resizable-handle-northwest,.x-resizable-pinned .x-resizable-handle-northwest{background-position:bottom right}.x-resizable-over .x-resizable-handle-northeast,.x-resizable-pinned .x-resizable-handle-northeast{background-position:bottom left}.x-resizable-over .x-resizable-handle-southwest,.x-resizable-pinned .x-resizable-handle-southwest{background-position:top right}.x-ie6 .x-slider-horz,.x-ie6 .x-slider-horz .x-slider-end,.x-ie6 .x-slider-horz .x-slider-inner{background-image:url(images/slider/slider-bg.gif)}.x-ie6 .x-slider-horz .x-slider-thumb{background-image:url(images/slider/slider-thumb.gif)}.x-ie6 .x-slider-vert,.x-ie6 .x-slider-vert .x-slider-end,.x-ie6 .x-slider-vert .x-slider-inner{background-image:url(images/slider/slider-v-bg.gif)}.x-ie6 .x-slider-vert .x-slider-thumb{background-image:url(images/slider/slider-v-thumb.gif)}.x-tab-icon-el{top:-1px}.x-tab-noicon .x-tab-icon{display:none}
