# Supplementary material for: Combined Approach for Government E-Tendering Using GA and TOPSIS with Intuitionistic Fuzzy Information
Source: PLoS One. 2015 Jul 6;10(7):e0130767. doi: 10.1371/journal.pone.0130767 (PMC4493125; doi:10.1371/journal.pone.0130767)
Supplement: S1 Data — (TXT) [file pone.0130767.s002.txt]

expert 1  Dafutu    safety               a=0.50 b=0.62 c=0.75 l=0.00 m=0.13 p=0.25
                    artistry             a=0.38 b=0.50 c=0.62 l=0.13 m=0.25 p=0.38
                    function             a=0.75 b=0.88 c=1.00 l=0.00 m=0.00 p=0.00
                    feasibility          a=0.62 b=0.75 c=0.88 l=0.00 m=0.00 p=0.12
                    price                a=0.75 b=0.88 c=1.00 l=0.00 m=0.00 p=0.00
                    overall rating       a=0.62 b=0.75 c=0.88 l=0.00 m=0.00 p=0.12
          
          Yazhi     safety               a=0.50 b=0.62 c=0.75 l=0.00 m=0.13 p=0.25
                    artistry             a=0.38 b=0.50 c=0.62 l=0.13 m=0.25 p=0.38
                    function             a=0.38 b=0.50 c=0.62 l=0.13 m=0.25 p=0.38
                    feasibility          a=0.62 b=0.75 c=0.88 l=0.00 m=0.00 p=0.12
                    price                a=0.75 b=0.88 c=1.00 l=0.00 m=0.00 p=0.00
                    overall rating       a=0.62 b=0.75 c=0.88 l=0.00 m=0.00 p=0.12
          
          Languan   safety               a=0.50 b=0.62 c=0.75 l=0.00 m=0.13 p=0.25
                    artistry             a=0.38 b=0.50 c=0.62 l=0.13 m=0.25 p=0.38
                    function             a=0.62 b=0.75 c=0.88 l=0.00 m=0.00 p=0.12
                    feasibility          a=0.62 b=0.75 c=0.88 l=0.00 m=0.00 p=0.12
                    price                a=0.75 b=0.88 c=1.00 l=0.00 m=0.00 p=0.00
                    overall rating       a=0.62 b=0.75 c=0.88 l=0.00 m=0.00 p=0.12
          
          Lvcaiju   safety               a=0.50 b=0.62 c=0.75 l=0.00 m=0.13 p=0.25
                    artistry             a=0.38 b=0.50 c=0.62 l=0.13 m=0.25 p=0.38
                    function             a=0.75 b=0.88 c=1.00 l=0.00 m=0.00 p=0.00
                    feasibility          a=0.38 b=0.50 c=0.62 l=0.13 m=0.25 p=0.38
                    price                a=0.50 b=0.62 c=0.75 l=0.00 m=0.13 p=0.25
                    overall rating       a=0.62 b=0.75 c=0.88 l=0.00 m=0.00 p=0.12
          
          Huazhou   safety               a=0.50 b=0.62 c=0.75 l=0.00 m=0.13 p=0.25
                    artistry             a=0.38 b=0.50 c=0.62 l=0.13 m=0.25 p=0.38
                    function             a=0.75 b=0.88 c=1.00 l=0.00 m=0.00 p=0.00
                    feasibility          a=0.50 b=0.62 c=0.75 l=0.00 m=0.13 p=0.25
                    price                a=0.38 b=0.50 c=0.62 l=0.13 m=0.25 p=0.38
                    overall rating       a=0.62 b=0.75 c=0.88 l=0.00 m=0.00 p=0.12
          
          Dingshang safety               a=0.50 b=0.62 c=0.75 l=0.00 m=0.13 p=0.25
                    artistry             a=0.50 b=0.62 c=0.75 l=0.00 m=0.13 p=0.25
                    function             a=0.75 b=0.88 c=1.00 l=0.00 m=0.00 p=0.00
                    feasibility          a=0.62 b=0.75 c=0.88 l=0.00 m=0.00 p=0.12
                    price                a=0.50 b=0.62 c=0.75 l=0.00 m=0.13 p=0.25
                    overall rating       a=0.62 b=0.75 c=0.88 l=0.00 m=0.00 p=0.12

          Minzhong  safety               a=0.75 b=0.88 c=1.00 l=0.00 m=0.00 p=0.00
                    artistry             a=0.75 b=0.88 c=1.00 l=0.00 m=0.00 p=0.00
                    function             a=0.62 b=0.75 c=0.88 l=0.00 m=0.00 p=0.12
                    feasibility          a=0.75 b=0.88 c=1.00 l=0.00 m=0.00 p=0.00
                    price                a=0.75 b=0.88 c=1.00 l=0.00 m=0.00 p=0.00
                    overall rating       a=0.75 b=0.88 c=1.00 l=0.00 m=0.00 p=0.00
          
          Youchang  safety               a=0.50 b=0.62 c=0.75 l=0.00 m=0.13 p=0.25
                    artistry             a=0.38 b=0.50 c=0.62 l=0.13 m=0.25 p=0.38
                    function             a=0.75 b=0.88 c=1.00 l=0.00 m=0.00 p=0.00
                    feasibility          a=0.62 b=0.75 c=0.88 l=0.00 m=0.00 p=0.12
                    price                a=0.75 b=0.88 c=1.00 l=0.00 m=0.00 p=0.00
                    overall rating       a=0.62 b=0.75 c=0.88 l=0.00 m=0.00 p=0.12
          
          Yintai    safety               a=0.50 b=0.62 c=0.75 l=0.00 m=0.13 p=0.25
                    artistry             a=0.75 b=0.88 c=1.00 l=0.00 m=0.00 p=0.00
                    function             a=0.62 b=0.75 c=0.88 l=0.00 m=0.00 p=0.12
                    feasibility          a=0.62 b=0.75 c=0.88 l=0.00 m=0.00 p=0.12
                    price                a=0.75 b=0.88 c=1.00 l=0.00 m=0.00 p=0.00
                    overall rating       a=0.62 b=0.75 c=0.88 l=0.00 m=0.00 p=0.12
          
          Tiangong  safety               a=0.50 b=0.62 c=0.75 l=0.00 m=0.13 p=0.25
                    artistry             a=0.75 b=0.88 c=1.00 l=0.00 m=0.00 p=0.00
                    function             a=0.38 b=0.50 c=0.62 l=0.13 m=0.25 p=0.38
                    feasibility          a=0.75 b=0.88 c=1.00 l=0.00 m=0.00 p=0.00
                    price                a=0.50 b=0.62 c=0.75 l=0.00 m=0.13 p=0.25
                    overall rating       a=0.62 b=0.75 c=0.88 l=0.00 m=0.00 p=0.12
          
          Miaochao  safety               a=0.50 b=0.62 c=0.75 l=0.00 m=0.13 p=0.25
                    artistry             a=0.38 b=0.50 c=0.62 l=0.13 m=0.25 p=0.38
                    function             a=0.75 b=0.88 c=1.00 l=0.00 m=0.00 p=0.00
                    feasibility          a=0.50 b=0.62 c=0.75 l=0.00 m=0.13 p=0.25
                    price                a=0.38 b=0.50 c=0.62 l=0.13 m=0.25 p=0.38
                    overall rating       a=0.50 b=0.62 c=0.75 l=0.00 m=0.13 p=0.25
          
          Longbang  safety               a=0.50 b=0.62 c=0.75 l=0.00 m=0.13 p=0.25
                    artistry             a=0.50 b=0.62 c=0.75 l=0.00 m=0.13 p=0.25
                    function             a=0.75 b=0.88 c=1.00 l=0.00 m=0.00 p=0.00
                    feasibility          a=0.62 b=0.75 c=0.88 l=0.00 m=0.00 p=0.12
                    price                a=0.75 b=0.88 c=1.00 l=0.00 m=0.00 p=0.00
                    overall rating       a=0.62 b=0.75 c=0.88 l=0.00 m=0.00 p=0.12

expert 2  Dafutu    safety               a=0.50 b=0.62 c=0.75 l=0.00 m=0.13 p=0.25
                    artistry             a=0.38 b=0.50 c=0.62 l=0.13 m=0.25 p=0.38
                    function             a=0.38 b=0.50 c=0.62 l=0.13 m=0.25 p=0.38
                    feasibility          a=0.50 b=0.62 c=0.75 l=0.00 m=0.13 p=0.25
                    price                a=0.50 b=0.62 c=0.75 l=0.00 m=0.13 p=0.25
                    overall rating       a=0.50 b=0.62 c=0.75 l=0.00 m=0.13 p=0.25
          
          Yazhi     safety               a=0.50 b=0.62 c=0.75 l=0.00 m=0.13 p=0.25
                    artistry             a=0.38 b=0.50 c=0.62 l=0.13 m=0.25 p=0.38
                    function             a=0.75 b=0.88 c=1.00 l=0.00 m=0.00 p=0.00      
                    feasibility          a=0.38 b=0.50 c=0.62 l=0.13 m=0.25 p=0.38    
                    price                a=0.38 b=0.50 c=0.62 l=0.13 m=0.25 p=0.38 
                    overall rating       a=0.50 b=0.62 c=0.75 l=0.00 m=0.13 p=0.25 
          
          Languan   safety               a=0.50 b=0.62 c=0.75 l=0.00 m=0.13 p=0.25
                    artistry             a=0.38 b=0.50 c=0.62 l=0.13 m=0.25 p=0.38
                    function             a=0.62 b=0.75 c=0.88 l=0.00 m=0.00 p=0.12
                    feasibility          a=0.62 b=0.75 c=0.88 l=0.00 m=0.00 p=0.12
                    price                a=0.62 b=0.75 c=0.88 l=0.00 m=0.00 p=0.12
                    overall rating       a=0.50 b=0.62 c=0.75 l=0.00 m=0.13 p=0.25
          
          Lvcaiju   safety               a=0.50 b=0.62 c=0.75 l=0.00 m=0.13 p=0.25
                    artistry             a=0.50 b=0.62 c=0.75 l=0.00 m=0.13 p=0.25
                    function             a=0.75 b=0.88 c=1.00 l=0.00 m=0.00 p=0.00
                    feasibility          a=0.62 b=0.75 c=0.88 l=0.00 m=0.00 p=0.12
                    price                a=0.62 b=0.75 c=0.88 l=0.00 m=0.00 p=0.12
                    overall rating       a=0.62 b=0.75 c=0.88 l=0.00 m=0.00 p=0.12
          
          Huazhou   safety               a=0.50 b=0.62 c=0.75 l=0.00 m=0.13 p=0.25
                    artistry             a=0.38 b=0.50 c=0.62 l=0.13 m=0.25 p=0.38
                    function             a=0.75 b=0.88 c=1.00 l=0.00 m=0.00 p=0.00 
                    feasibility          a=0.50 b=0.62 c=0.75 l=0.00 m=0.13 p=0.25
                    price                a=0.75 b=0.88 c=1.00 l=0.00 m=0.00 p=0.00
                    overall rating       a=0.75 b=0.88 c=1.00 l=0.00 m=0.00 p=0.00
          
          Dingshang safety               a=0.50 b=0.62 c=0.75 l=0.00 m=0.13 p=0.25
                    artistry             a=0.50 b=0.62 c=0.75 l=0.00 m=0.13 p=0.25
                    function             a=0.75 b=0.88 c=1.00 l=0.00 m=0.00 p=0.00
                    feasibility          a=0.62 b=0.75 c=0.88 l=0.00 m=0.00 p=0.12
                    price                a=0.50 b=0.62 c=0.75 l=0.00 m=0.13 p=0.25
                    overall rating       a=0.62 b=0.75 c=0.88 l=0.00 m=0.00 p=0.12

          Minzhong  safety               a=0.38 b=0.50 c=0.62 l=0.13 m=0.25 p=0.38
                    artistry             a=0.75 b=0.88 c=1.00 l=0.00 m=0.00 p=0.00
                    function             a=0.75 b=0.88 c=1.00 l=0.00 m=0.00 p=0.00
                    feasibility          a=0.62 b=0.75 c=0.88 l=0.00 m=0.00 p=0.12
                    price                a=0.75 b=0.88 c=1.00 l=0.00 m=0.00 p=0.00
                    overall rating       a=0.50 b=0.62 c=0.75 l=0.00 m=0.13 p=0.25
          
          Youchang  safety               a=0.50 b=0.62 c=0.75 l=0.00 m=0.13 p=0.25
                    artistry             a=0.38 b=0.50 c=0.62 l=0.13 m=0.25 p=0.38
                    function             a=0.75 b=0.88 c=1.00 l=0.00 m=0.00 p=0.00
                    feasibility          a=0.62 b=0.75 c=0.88 l=0.00 m=0.00 p=0.12
                    price                a=0.75 b=0.88 c=1.00 l=0.00 m=0.00 p=0.00
                    overall rating       a=0.62 b=0.75 c=0.88 l=0.00 m=0.00 p=0.12
          
          Yintai    safety               a=0.50 b=0.62 c=0.75 l=0.00 m=0.13 p=0.25
                    artistry             a=0.75 b=0.88 c=1.00 l=0.00 m=0.00 p=0.00
                    function             a=0.62 b=0.75 c=0.88 l=0.00 m=0.00 p=0.12
                    feasibility          a=0.62 b=0.75 c=0.88 l=0.00 m=0.00 p=0.12
                    price                a=0.75 b=0.88 c=1.00 l=0.00 m=0.00 p=0.00
                    overall rating       a=0.62 b=0.75 c=0.88 l=0.00 m=0.00 p=0.12
          
          Tiangong  safety               a=0.50 b=0.62 c=0.75 l=0.00 m=0.13 p=0.25
                    artistry             a=0.38 b=0.50 c=0.62 l=0.13 m=0.25 p=0.38
                    function             a=0.75 b=0.88 c=1.00 l=0.00 m=0.00 p=0.00
                    feasibility          a=0.75 b=0.88 c=1.00 l=0.00 m=0.00 p=0.00
                    price                a=0.50 b=0.62 c=0.75 l=0.00 m=0.13 p=0.25
                    overall rating       a=0.50 b=0.62 c=0.75 l=0.00 m=0.13 p=0.25
          
          Miaochao  safety               a=0.50 b=0.62 c=0.75 l=0.00 m=0.13 p=0.25
                    artistry             a=0.38 b=0.50 c=0.62 l=0.13 m=0.25 p=0.38
                    function             a=0.75 b=0.88 c=1.00 l=0.00 m=0.00 p=0.00
                    feasibility          a=0.50 b=0.62 c=0.75 l=0.00 m=0.13 p=0.25
                    price                a=0.38 b=0.50 c=0.62 l=0.13 m=0.25 p=0.38
                    overall rating       a=0.50 b=0.62 c=0.75 l=0.00 m=0.13 p=0.25
          
          Longbang  safety               a=0.50 b=0.62 c=0.75 l=0.00 m=0.13 p=0.25
                    artistry             a=0.50 b=0.62 c=0.75 l=0.00 m=0.13 p=0.25
                    function             a=0.75 b=0.88 c=1.00 l=0.00 m=0.00 p=0.00
                    feasibility          a=0.62 b=0.75 c=0.88 l=0.00 m=0.00 p=0.12
                    price                a=0.75 b=0.88 c=1.00 l=0.00 m=0.00 p=0.00
                    overall rating       a=0.62 b=0.75 c=0.88 l=0.00 m=0.00 p=0.12

expert 3  Dafutu    safety               a=0.50 b=0.62 c=0.75 l=0.00 m=0.13 p=0.25
                    artistry             a=0.38 b=0.50 c=0.62 l=0.13 m=0.25 p=0.38
                    function             a=0.75 b=0.88 c=1.00 l=0.00 m=0.00 p=0.00  
                    feasibility          a=0.38 b=0.50 c=0.62 l=0.13 m=0.25 p=0.38     
                    price                a=0.38 b=0.50 c=0.62 l=0.13 m=0.25 p=0.38          
                    overall rating       a=0.62 b=0.75 c=0.88 l=0.00 m=0.00 p=0.12         
          
          Yazhi     safety               a=0.50 b=0.62 c=0.75 l=0.00 m=0.13 p=0.25
                    artistry             a=0.38 b=0.50 c=0.62 l=0.13 m=0.25 p=0.38   
                    function             a=0.75 b=0.88 c=1.00 l=0.00 m=0.00 p=0.00      
                    feasibility          a=0.62 b=0.75 c=0.88 l=0.00 m=0.00 p=0.12    
                    price                a=0.38 b=0.50 c=0.62 l=0.13 m=0.25 p=0.38 
                    overall rating       a=0.62 b=0.75 c=0.88 l=0.00 m=0.00 p=0.12
         
          Languan   safety               a=0.50 b=0.62 c=0.75 l=0.00 m=0.13 p=0.25
                    artistry             a=0.38 b=0.50 c=0.62 l=0.13 m=0.25 p=0.38
                    function             a=0.62 b=0.75 c=0.88 l=0.00 m=0.00 p=0.12
                    feasibility          a=0.62 b=0.75 c=0.88 l=0.00 m=0.00 p=0.12
                    price                a=0.50 b=0.62 c=0.75 l=0.00 m=0.13 p=0.25
                    overall rating       a=0.50 b=0.62 c=0.75 l=0.00 m=0.13 p=0.25
          
          Lvcaiju   safety               a=0.50 b=0.62 c=0.75 l=0.00 m=0.13 p=0.25
                    artistry             a=0.38 b=0.50 c=0.62 l=0.13 m=0.25 p=0.38
                    function             a=0.75 b=0.88 c=1.00 l=0.00 m=0.00 p=0.00
                    feasibility          a=0.62 b=0.75 c=0.88 l=0.00 m=0.00 p=0.12
                    price                a=0.75 b=0.88 c=1.00 l=0.00 m=0.00 p=0.00
                    overall rating       a=0.62 b=0.75 c=0.88 l=0.00 m=0.00 p=0.12
          
          Huazhou   safety               a=0.50 b=0.62 c=0.75 l=0.00 m=0.13 p=0.25
                    artistry             a=0.38 b=0.50 c=0.62 l=0.13 m=0.25 p=0.38
                    function             a=0.75 b=0.88 c=1.00 l=0.00 m=0.00 p=0.00
                    feasibility          a=0.38 b=0.50 c=0.62 l=0.13 m=0.25 p=0.38
                    price                a=0.62 b=0.75 c=0.88 l=0.00 m=0.00 p=0.12
                    overall rating       a=0.62 b=0.75 c=0.88 l=0.00 m=0.00 p=0.12
         
          Dingshang safety               a=0.50 b=0.62 c=0.75 l=0.00 m=0.13 p=0.25
                    artistry             a=0.50 b=0.62 c=0.75 l=0.00 m=0.13 p=0.25
                    function             a=0.75 b=0.88 c=1.00 l=0.00 m=0.00 p=0.00
                    feasibility          a=0.62 b=0.75 c=0.88 l=0.00 m=0.00 p=0.12
                    price                a=0.50 b=0.62 c=0.75 l=0.00 m=0.13 p=0.25
                    overall rating       a=0.62 b=0.75 c=0.88 l=0.00 m=0.00 p=0.12

          Minzhong  safety               a=0.75 b=0.88 c=1.00 l=0.00 m=0.00 p=0.00
                    artistry             a=0.75 b=0.88 c=1.00 l=0.00 m=0.00 p=0.00
                    function             a=0.75 b=0.88 c=1.00 l=0.00 m=0.00 p=0.00
                    feasibility          a=0.62 b=0.75 c=0.88 l=0.00 m=0.00 p=0.12
                    price                a=0.75 b=0.88 c=1.00 l=0.00 m=0.00 p=0.00
                    overall rating       a=0.75 b=0.88 c=1.00 l=0.00 m=0.00 p=0.00
          
          Youchang  safety               a=0.50 b=0.62 c=0.75 l=0.00 m=0.13 p=0.25
                    artistry             a=0.38 b=0.50 c=0.62 l=0.13 m=0.25 p=0.38
                    function             a=0.75 b=0.88 c=1.00 l=0.00 m=0.00 p=0.00
                    feasibility          a=0.62 b=0.75 c=0.88 l=0.00 m=0.00 p=0.12
                    price                a=0.75 b=0.88 c=1.00 l=0.00 m=0.00 p=0.00
                    overall rating       a=0.62 b=0.75 c=0.88 l=0.00 m=0.00 p=0.12
          
          Yintai    safety               a=0.50 b=0.62 c=0.75 l=0.00 m=0.13 p=0.25
                    artistry             a=0.75 b=0.88 c=1.00 l=0.00 m=0.00 p=0.00
                    function             a=0.62 b=0.75 c=0.88 l=0.00 m=0.00 p=0.12
                    feasibility          a=0.62 b=0.75 c=0.88 l=0.00 m=0.00 p=0.12
                    price                a=0.75 b=0.88 c=1.00 l=0.00 m=0.00 p=0.00
                    overall rating       a=0.62 b=0.75 c=0.88 l=0.00 m=0.00 p=0.12
          
          Tiangong  safety               a=0.50 b=0.62 c=0.75 l=0.00 m=0.13 p=0.25
                    artistry             a=0.38 b=0.50 c=0.62 l=0.13 m=0.25 p=0.38
                    function             a=0.50 b=0.62 c=0.75 l=0.00 m=0.13 p=0.25
                    feasibility          a=0.75 b=0.88 c=1.00 l=0.00 m=0.00 p=0.00
                    price                a=0.50 b=0.62 c=0.75 l=0.00 m=0.13 p=0.25
                    overall rating       a=0.62 b=0.75 c=0.88 l=0.00 m=0.00 p=0.12
          
          Miaochao  safety               a=0.50 b=0.62 c=0.75 l=0.00 m=0.13 p=0.25
                    artistry             a=0.38 b=0.50 c=0.62 l=0.13 m=0.25 p=0.38
                    function             a=0.50 b=0.62 c=0.75 l=0.00 m=0.13 p=0.25
                    feasibility          a=0.50 b=0.62 c=0.75 l=0.00 m=0.13 p=0.25
                    price                a=0.38 b=0.50 c=0.62 l=0.13 m=0.25 p=0.38
                    overall rating       a=0.38 b=0.50 c=0.62 l=0.13 m=0.25 p=0.38
          
          Longbang  safety               a=0.50 b=0.62 c=0.75 l=0.00 m=0.13 p=0.25
                    artistry             a=0.50 b=0.62 c=0.75 l=0.00 m=0.13 p=0.25
                    function             a=0.75 b=0.88 c=1.00 l=0.00 m=0.00 p=0.00
                    feasibility          a=0.62 b=0.75 c=0.88 l=0.00 m=0.00 p=0.12
                    price                a=0.75 b=0.88 c=1.00 l=0.00 m=0.00 p=0.00
                    overall rating       a=0.62 b=0.75 c=0.88 l=0.00 m=0.00 p=0.12

expert 4  Dafutu    safety               a=0.50 b=0.62 c=0.75 l=0.00 m=0.13 p=0.25
                    artistry             a=0.38 b=0.50 c=0.62 l=0.13 m=0.25 p=0.38
                    function             a=0.75 b=0.88 c=1.00 l=0.00 m=0.00 p=0.00 
                    feasibility          a=0.62 b=0.75 c=0.88 l=0.00 m=0.00 p=0.12     
                    price                a=0.75 b=0.88 c=1.00 l=0.00 m=0.00 p=0.00          
                    overall rating       a=0.75 b=0.88 c=1.00 l=0.00 m=0.00 p=0.00         
         
          Yazhi     safety               a=0.50 b=0.62 c=0.75 l=0.00 m=0.13 p=0.25
                    artistry             a=0.38 b=0.50 c=0.62 l=0.13 m=0.25 p=0.38
                    function             a=0.75 b=0.88 c=1.00 l=0.00 m=0.00 p=0.00     
                    feasibility          a=0.62 b=0.75 c=0.88 l=0.00 m=0.00 p=0.12    
                    price                a=0.38 b=0.50 c=0.62 l=0.13 m=0.25 p=0.38  
                    overall rating       a=0.50 b=0.62 c=0.75 l=0.00 m=0.13 p=0.25
         
          Languan   safety               a=0.50 b=0.62 c=0.75 l=0.00 m=0.13 p=0.25
                    artistry             a=0.38 b=0.50 c=0.62 l=0.13 m=0.25 p=0.38
                    function             a=0.62 b=0.75 c=0.88 l=0.00 m=0.00 p=0.12
                    feasibility          a=0.62 b=0.75 c=0.88 l=0.00 m=0.00 p=0.12
                    price                a=0.38 b=0.50 c=0.62 l=0.13 m=0.25 p=0.38
                    overall rating       a=0.50 b=0.62 c=0.75 l=0.00 m=0.13 p=0.25
        
          Lvcaiju   safety               a=0.62 b=0.75 c=0.88 l=0.00 m=0.00 p=0.12
                    artistry             a=0.38 b=0.50 c=0.62 l=0.13 m=0.25 p=0.38
                    function             a=0.75 b=0.88 c=1.00 l=0.00 m=0.00 p=0.00
                    feasibility          a=0.62 b=0.75 c=0.88 l=0.00 m=0.00 p=0.12
                    price                a=0.62 b=0.75 c=0.88 l=0.00 m=0.00 p=0.12
                    overall rating       a=0.62 b=0.75 c=0.88 l=0.00 m=0.00 p=0.12
         
          Huazhou   safety               a=0.50 b=0.62 c=0.75 l=0.00 m=0.13 p=0.25
                    artistry             a=0.62 b=0.75 c=0.88 l=0.00 m=0.00 p=0.12
                    function             a=0.75 b=0.88 c=1.00 l=0.00 m=0.00 p=0.00
                    feasibility          a=0.62 b=0.75 c=0.88 l=0.00 m=0.00 p=0.12
                    price                a=0.62 b=0.75 c=0.88 l=0.00 m=0.00 p=0.12
                    overall rating       a=0.62 b=0.75 c=0.88 l=0.00 m=0.00 p=0.12
        
          Dingshang safety               a=0.62 b=0.75 c=0.88 l=0.00 m=0.00 p=0.12
                    artistry             a=0.50 b=0.62 c=0.75 l=0.00 m=0.13 p=0.25
                    function             a=0.75 b=0.88 c=1.00 l=0.00 m=0.00 p=0.00
                    feasibility          a=0.50 b=0.62 c=0.75 l=0.00 m=0.13 p=0.25
                    price                a=0.50 b=0.62 c=0.75 l=0.00 m=0.13 p=0.25
                    overall rating       a=0.62 b=0.75 c=0.88 l=0.00 m=0.00 p=0.12

          Minzhong  safety               a=0.62 b=0.75 c=0.88 l=0.00 m=0.00 p=0.12
                    artistry             a=0.62 b=0.75 c=0.88 l=0.00 m=0.00 p=0.12
                    function             a=0.75 b=0.88 c=1.00 l=0.00 m=0.00 p=0.00
                    feasibility          a=0.62 b=0.75 c=0.88 l=0.00 m=0.00 p=0.12
                    price                a=0.62 b=0.75 c=0.88 l=0.00 m=0.00 p=0.12
                    overall rating       a=0.62 b=0.75 c=0.88 l=0.00 m=0.00 p=0.12
          
          Youchang  safety               a=0.62 b=0.75 c=0.88 l=0.00 m=0.00 p=0.12
                    artistry             a=0.62 b=0.75 c=0.88 l=0.00 m=0.00 p=0.12
                    function             a=0.50 b=0.62 c=0.75 l=0.00 m=0.13 p=0.25
                    feasibility          a=0.62 b=0.75 c=0.88 l=0.00 m=0.00 p=0.12
                    price                a=0.50 b=0.62 c=0.75 l=0.00 m=0.13 p=0.25
                    overall rating       a=0.62 b=0.75 c=0.88 l=0.00 m=0.00 p=0.12
          
          Yintai    safety               a=0.50 b=0.62 c=0.75 l=0.00 m=0.13 p=0.25
                    artistry             a=0.50 b=0.62 c=0.75 l=0.00 m=0.13 p=0.25
                    function             a=0.50 b=0.62 c=0.75 l=0.00 m=0.13 p=0.25
                    feasibility          a=0.62 b=0.75 c=0.88 l=0.00 m=0.00 p=0.12
                    price                a=0.75 b=0.88 c=1.00 l=0.00 m=0.00 p=0.00
                    overall rating       a=0.62 b=0.75 c=0.88 l=0.00 m=0.00 p=0.12
          
          Tiangong  safety               a=0.50 b=0.62 c=0.75 l=0.00 m=0.13 p=0.25
                    artistry             a=0.38 b=0.50 c=0.62 l=0.13 m=0.25 p=0.38
                    function             a=0.50 b=0.62 c=0.75 l=0.00 m=0.13 p=0.25
                    feasibility          a=0.75 b=0.88 c=1.00 l=0.00 m=0.00 p=0.00
                    price                a=0.50 b=0.62 c=0.75 l=0.00 m=0.13 p=0.25
                    overall rating       a=0.62 b=0.75 c=0.88 l=0.00 m=0.00 p=0.12
          
          Miaochao  safety               a=0.50 b=0.62 c=0.75 l=0.00 m=0.13 p=0.25
                    artistry             a=0.38 b=0.50 c=0.62 l=0.13 m=0.25 p=0.38
                    function             a=0.75 b=0.88 c=1.00 l=0.00 m=0.00 p=0.00
                    feasibility          a=0.50 b=0.62 c=0.75 l=0.00 m=0.13 p=0.25
                    price                a=0.38 b=0.50 c=0.62 l=0.13 m=0.25 p=0.38
                    overall rating       a=0.50 b=0.62 c=0.75 l=0.00 m=0.13 p=0.25
          
          Longbang  safety               a=0.50 b=0.62 c=0.75 l=0.00 m=0.13 p=0.25
                    artistry             a=0.50 b=0.62 c=0.75 l=0.00 m=0.13 p=0.25
                    function             a=0.75 b=0.88 c=1.00 l=0.00 m=0.00 p=0.00
                    feasibility          a=0.62 b=0.75 c=0.88 l=0.00 m=0.00 p=0.12
                    price                a=0.75 b=0.88 c=1.00 l=0.00 m=0.00 p=0.00
                    overall rating       a=0.62 b=0.75 c=0.88 l=0.00 m=0.00 p=0.12

expert 5  Dafutu    safety               a=0.62 b=0.75 c=0.88 l=0.00 m=0.00 p=0.12
                    artistry             a=0.38 b=0.50 c=0.62 l=0.13 m=0.25 p=0.38
                    function             a=0.75 b=0.88 c=1.00 l=0.00 m=0.00 p=0.00 
                    feasibility          a=0.62 b=0.75 c=0.88 l=0.00 m=0.00 p=0.12     
                    price                a=0.62 b=0.75 c=0.88 l=0.00 m=0.00 p=0.12     
                    overall rating       a=0.62 b=0.75 c=0.88 l=0.00 m=0.00 p=0.12         
         
          Yazhi     safety               a=0.50 b=0.62 c=0.75 l=0.00 m=0.13 p=0.25
                    artistry             a=0.75 b=0.88 c=1.00 l=0.00 m=0.00 p=0.00          
                    function             a=0.75 b=0.88 c=1.00 l=0.00 m=0.00 p=0.00      
                    feasibility          a=0.38 b=0.50 c=0.62 l=0.13 m=0.25 p=0.38    
                    price                a=0.38 b=0.50 c=0.62 l=0.13 m=0.25 p=0.38
                    overall rating       a=0.62 b=0.75 c=0.88 l=0.00 m=0.00 p=0.12
         
          Languan   safety               a=0.62 b=0.75 c=0.88 l=0.00 m=0.00 p=0.12
                    artistry             a=0.75 b=0.88 c=1.00 l=0.00 m=0.00 p=0.00
                    function             a=0.75 b=0.88 c=1.00 l=0.00 m=0.00 p=0.00
                    feasibility          a=0.62 b=0.75 c=0.88 l=0.00 m=0.00 p=0.12
                    price                a=0.62 b=0.75 c=0.88 l=0.00 m=0.00 p=0.12
                    overall rating       a=0.75 b=0.88 c=1.00 l=0.00 m=0.00 p=0.00
        
          Lvcaiju   safety               a=0.50 b=0.62 c=0.75 l=0.00 m=0.13 p=0.25
                    artistry             a=0.62 b=0.75 c=0.88 l=0.00 m=0.00 p=0.12
                    function             a=0.75 b=0.88 c=1.00 l=0.00 m=0.00 p=0.00
                    feasibility          a=0.50 b=0.62 c=0.75 l=0.00 m=0.13 p=0.25
                    price                a=0.50 b=0.62 c=0.75 l=0.00 m=0.13 p=0.25
                    overall rating       a=0.62 b=0.75 c=0.88 l=0.00 m=0.00 p=0.12
        
          Huazhou   safety               a=0.62 b=0.75 c=0.88 l=0.00 m=0.00 p=0.12
                    artistry             a=0.38 b=0.50 c=0.62 l=0.13 m=0.25 p=0.38
                    function             a=0.75 b=0.88 c=1.00 l=0.00 m=0.00 p=0.00 
                    feasibility          a=0.62 b=0.75 c=0.88 l=0.00 m=0.00 p=0.12
                    price                a=0.62 b=0.75 c=0.88 l=0.00 m=0.00 p=0.12
                    overall rating       a=0.62 b=0.75 c=0.88 l=0.00 m=0.00 p=0.12
        
          Dingshang safety               a=0.50 b=0.62 c=0.75 l=0.00 m=0.13 p=0.25
                    artistry             a=0.50 b=0.62 c=0.75 l=0.00 m=0.13 p=0.25
                    function             a=0.75 b=0.88 c=1.00 l=0.00 m=0.00 p=0.00
                    feasibility          a=0.62 b=0.75 c=0.88 l=0.00 m=0.00 p=0.12
                    price                a=0.50 b=0.62 c=0.75 l=0.00 m=0.13 p=0.25
                    overall rating       a=0.62 b=0.75 c=0.88 l=0.00 m=0.00 p=0.12

          Minzhong  safety               a=0.75 b=0.88 c=1.00 l=0.00 m=0.00 p=0.00
                    artistry             a=0.75 b=0.88 c=1.00 l=0.00 m=0.00 p=0.00
                    function             a=0.75 b=0.88 c=1.00 l=0.00 m=0.00 p=0.00
                    feasibility          a=0.62 b=0.75 c=0.88 l=0.00 m=0.00 p=0.12
                    price                a=0.75 b=0.88 c=1.00 l=0.00 m=0.00 p=0.00
                    overall rating       a=0.75 b=0.88 c=1.00 l=0.00 m=0.00 p=0.00
          
          Youchang  safety               a=0.50 b=0.62 c=0.75 l=0.00 m=0.13 p=0.25
                    artistry             a=0.38 b=0.50 c=0.62 l=0.13 m=0.25 p=0.38
                    function             a=0.75 b=0.88 c=1.00 l=0.00 m=0.00 p=0.00
                    feasibility          a=0.62 b=0.75 c=0.88 l=0.00 m=0.00 p=0.12
                    price                a=0.75 b=0.88 c=1.00 l=0.00 m=0.00 p=0.00
                    overall rating       a=0.62 b=0.75 c=0.88 l=0.00 m=0.00 p=0.12
          
          Yintai    safety               a=0.50 b=0.62 c=0.75 l=0.00 m=0.13 p=0.25
                    artistry             a=0.75 b=0.88 c=1.00 l=0.00 m=0.00 p=0.00
                    function             a=0.62 b=0.75 c=0.88 l=0.00 m=0.00 p=0.12
                    feasibility          a=0.62 b=0.75 c=0.88 l=0.00 m=0.00 p=0.12
                    price                a=0.75 b=0.88 c=1.00 l=0.00 m=0.00 p=0.00
                    overall rating       a=0.62 b=0.75 c=0.88 l=0.00 m=0.00 p=0.12
          
          Tiangong  safety               a=0.50 b=0.62 c=0.75 l=0.00 m=0.13 p=0.25
                    artistry             a=0.38 b=0.50 c=0.62 l=0.13 m=0.25 p=0.38
                    function             a=0.75 b=0.88 c=1.00 l=0.00 m=0.00 p=0.00
                    feasibility          a=0.75 b=0.88 c=1.00 l=0.00 m=0.00 p=0.00
                    price                a=0.50 b=0.62 c=0.75 l=0.00 m=0.13 p=0.25
                    overall rating       a=0.62 b=0.75 c=0.88 l=0.00 m=0.00 p=0.12
          
          Miaochao  safety               a=0.50 b=0.62 c=0.75 l=0.00 m=0.13 p=0.25
                    artistry             a=0.38 b=0.50 c=0.62 l=0.13 m=0.25 p=0.38
                    function             a=0.75 b=0.88 c=1.00 l=0.00 m=0.00 p=0.00
                    feasibility          a=0.50 b=0.62 c=0.75 l=0.00 m=0.13 p=0.25
                    price                a=0.38 b=0.50 c=0.62 l=0.13 m=0.25 p=0.38
                    overall rating       a=0.50 b=0.62 c=0.75 l=0.00 m=0.13 p=0.25
          
          Longbang  safety               a=0.50 b=0.62 c=0.75 l=0.00 m=0.13 p=0.25
                    artistry             a=0.50 b=0.62 c=0.75 l=0.00 m=0.13 p=0.25
                    function             a=0.75 b=0.88 c=1.00 l=0.00 m=0.00 p=0.00
                    feasibility          a=0.62 b=0.75 c=0.88 l=0.00 m=0.00 p=0.12
                    price                a=0.75 b=0.88 c=1.00 l=0.00 m=0.00 p=0.00
                    overall rating       a=0.62 b=0.75 c=0.88 l=0.00 m=0.00 p=0.12
