# Supplementary material for: Combined Approach for Government E-Tendering Using GA and TOPSIS with Intuitionistic Fuzzy Information
Source: PLoS One. 2015 Jul 6;10(7):e0130767. doi: 10.1371/journal.pone.0130767 (PMC4493125; doi:10.1371/journal.pone.0130767)
Supplement: S1 File — (ZIP) [file pone.0130767.s003.zip]

Archive with 7 entries (6 files):
- json_library/commons-beanutils-1.8.0.jar
- json_library/commons-collections-3.2.1.jar
- json_library/commons-lang-2.5.jar
- json_library/commons-logging-1.1.1.jar
- json_library/ezmorph-1.0.6.jar
- json_library/json-lib-2.4-jdk15.jar
- json_library/
