# Supplementary material for: Combined Approach for Government E-Tendering Using GA and TOPSIS with Intuitionistic Fuzzy Information
Source: PLoS One. 2015 Jul 6;10(7):e0130767. doi: 10.1371/journal.pone.0130767 (PMC4493125; doi:10.1371/journal.pone.0130767)
Supplement: S2 File — (ZIP) [file pone.0130767.s004.zip]

Archive with 1 entries (1 files):
- aspectj-1.8.0.M1.jar
