# Supplementary material for: Combined Approach for Government E-Tendering Using GA and TOPSIS with Intuitionistic Fuzzy Information
Source: PLoS One. 2015 Jul 6;10(7):e0130767. doi: 10.1371/journal.pone.0130767 (PMC4493125; doi:10.1371/journal.pone.0130767)
Supplement: S3 File — (ZIP) [file pone.0130767.s005.zip]

Archive with 31 entries (30 files):
- lib/
- lib/aopalliance-1.0.jar
- lib/dwr_1.jar
- lib/freemarker-2.3.19.jar
- lib/jboss-logging-3.1.0.GA.jar
- lib/jboss-transaction-api_1.1_spec-1.0.0.Final.jar
- lib/ognl-3.0.5.jar
- lib/ojdbc14.jar
- lib/org.springframework.aop-3.1.3.RELEASE.jar
- lib/org.springframework.asm-3.1.3.RELEASE.jar
- lib/org.springframework.aspects-3.1.3.RELEASE.jar
- lib/org.springframework.beans-3.1.3.RELEASE.jar
- lib/org.springframework.context-3.1.3.RELEASE.jar
- lib/org.springframework.context.support-3.1.3.RELEASE.jar
- lib/org.springframework.core-3.1.3.RELEASE.jar
- lib/org.springframework.expression-3.1.3.RELEASE.jar
- lib/org.springframework.instrument-3.1.3.RELEASE.jar
- lib/org.springframework.instrument.tomcat-3.1.3.RELEASE.jar
- lib/org.springframework.jdbc-3.1.3.RELEASE.jar
- lib/org.springframework.jms-3.1.3.RELEASE.jar
- lib/org.springframework.orm-3.1.3.RELEASE.jar
- lib/org.springframework.oxm-3.1.3.RELEASE.jar
- lib/org.springframework.test-3.1.3.RELEASE.jar
- lib/org.springframework.transaction-3.1.3.RELEASE.jar
- lib/org.springframework.web-3.1.3.RELEASE.jar
- lib/org.springframework.web.portlet-3.1.3.RELEASE.jar
- lib/org.springframework.web.servlet-3.1.3.RELEASE.jar
- lib/org.springframework.web.struts-3.1.3.RELEASE.jar
- lib/struts2-core-2.3.4.1.jar
- lib/struts2-spring-plugin-2.3.4.1.jar
- lib/xwork-core-2.3.4.1.jar
