# Supplementary material for: Combined Approach for Government E-Tendering Using GA and TOPSIS with Intuitionistic Fuzzy Information
Source: PLoS One. 2015 Jul 6;10(7):e0130767. doi: 10.1371/journal.pone.0130767 (PMC4493125; doi:10.1371/journal.pone.0130767)
Supplement: S4 File — (ZIP) [file pone.0130767.s006.zip]

Archive with 31 entries (25 files):
- S5_file/
- S5_file/aspectjrt.jar
- S5_file/aspectjweaver.jar
- S5_file/commons/
- S5_file/commons/commons-collections-3.2.1.jar
- S5_file/commons/commons-dbcp-1.2.1.jar
- S5_file/commons/commons-fileupload-1.2.2.jar
- S5_file/commons/commons-io-2.0.1.jar
- S5_file/commons/commons-lang3-3.1.jar
- S5_file/commons/commons-logging-1.1.1.jar
- S5_file/commons/commons-pool-1.3.jar
- S5_file/hibernate3/
- S5_file/hibernate3/antlr-2.7.7.jar
- S5_file/hibernate3/dom4j-1.6.1.jar
- S5_file/hibernate3/ehcache-1.2.3.jar
- S5_file/hibernate3/ejb3-persistence.jar
- S5_file/hibernate3/hibernate-annotations.jar
- S5_file/hibernate3/hibernate-commons-annotations.jar
- S5_file/hibernate3/hibernate3.jar
- S5_file/hibernate3/javassist-3.15.0-GA.jar
- S5_file/hibernate3/jta.jar
- S5_file/log4j/
- S5_file/log4j/log4j.jar
- S5_file/slf4/
- S5_file/slf4/slf4j-api-1.5.8.jar
- S5_file/slf4/slf4j-log4j12.jar
- S5_file/spring/
- S5_file/spring/asm-2.2.3.jar
- S5_file/spring/asm-commons-2.2.3.jar
- S5_file/spring/asm-util-2.2.3.jar
- S5_file/spring/cglib-nodep-2.2.2.jar
