# Supplementary material for: Combined Approach for Government E-Tendering Using GA and TOPSIS with Intuitionistic Fuzzy Information
Source: PLoS One. 2015 Jul 6;10(7):e0130767. doi: 10.1371/journal.pone.0130767 (PMC4493125; doi:10.1371/journal.pone.0130767)
Supplement: S2 Text — (TXT) [file pone.0130767.s008.txt]

Operating Environment��

         Windows 7 operating system, 

         MyEclipse 10 compiler software with Java EE 6.0, 

         Tomcat 7.0 server,

         Java virtual machine (JVM).


Please import "Code" folder into MyEclipse 10, and copy Jar files in the "library1", 

"library2", "library3" and "library4" folders to corresponding JRE system library.
